# Supplementary material for: DNA damage drives antigen diversification in Trypanosoma brucei
Source: Nature. 2026 Apr 8;654(8117):219–28. doi: 10.1038/s41586-026-10337-6 (PMC13233330; doi:10.1038/s41586-026-10337-6)
Supplement: Supplementary file 3 — Tb427VSG-8/EATRO1125VSG-73 colony details. This file includes consensus sequences for colonies of mosaic VSGs identified bioinformatically. Clonal mosaic VSGs are also listed. [file 41586_2026_10337_MOESM3_ESM.xlsx]

## Sheet: Colonies
VSG-8 Colonies
Colony Name	Original Colony Name	Mosaic identified	sequence	seq_name
VSG8_guide783_colony1	94b-1C9-300-B7	B	CTTGATATTACTATTTTTGGCACTAGGATTTTTTGCCGGGACTTCACACTGCCACAAAGCGGCGCTACCAATTGCAGGGCTCACAAAAGTCTGTACTTTCAACGGCGAGTTAAAAAAGGCAGCAGCGCGCGCAACAAACCTGATCAGTAGCTACGTATCGAAACTAATCCAACTGCAGACGCTGACGGATGACATCAAACTCCTAGTAACAGAGGGACTACTAAACGCAACAGACGAAATCGCACTCATCCAAGCTGCTGGCCGTAAAGGGACAGAAGACATGATAAATACCTTGCATAACGACATGCCAAAAGCCATATACGCAGCAGCTACGTGCAGTCTTTTTGCCGGAAGGGTGGACGATTTTGTCGGCGTTTTCGCCGGAGCCAAAGGATCGGC…	>457_WQDX9K_1_94b-1C9-300-B7
VSG8_guide783_colony2	94b-1C9-300-C3	B	TGGCAAGTGATGTATATCCCTAGGCGAGGTTAAAGGAGACACAATCGCCAAGATGCGAACAGCGAGCACAACCTTGATATTACTATTTTTGGCACTAGGATTTTTTGCCGGGACTTCACACTGCCACAAAGCGGCGCTACCAATTGCAGGGCTCACAAAAGTCTGTACTTTCAACGGCGAGTTAAAAAAGGCAGCAGCGCGCCAACAAACCTGATCAGTAGCTACGTATCGAAACTAATCCAACTGCAGACGCTGACGGATGACATCAAACTCCTAGTAACAGAGGGACTACTAAACGCAACAGACGAAATCGCACTCATCCAAGCTGCTGGCCGTAAAGGGACAGAAGACATGATAAATACCTTGCATAACGACATGCCAAAAGCCATATACGCAGCA…	>309_WQDX9K_2_94b-1C9-300-C3
VSG8_guide783_colony3	94b-1C9-150-D6	B	CCAACAGGAAAACCGAAACGATTCCAAACACTATTCGACGTTAAGCGGCAAGTGATCTATATCCCTAGGCGAGGTTAAAGGAGACACAATCGCCAAGATGCGAACAGCGAGCACAACCTTGATATTACTATTTTTGGCACTAGGATTTTTTGCCGGGACTTCACACTGCCACAAAGCGGCGCTACCAATTGCAGGGCTCACAAAAGTCTGTACTTTCAACGGCGAGTTAAAAAAGGCAGCAGCGCGCGCAACAAACCTGATCAGTAGCTACGTATCGAAACTAATCCAACTGCAGACGCTGACGGATGACATCAAACTCCTAGTAACAGAGGGACTACTAAACGCAACAGACGAAATCGCACTCATCCAAGCTGCTGGCCGTAAAGGGAAGAAGACATG…	>921_WQDX9K_3_94b-1C9-150-D6
VSG8_guide783_colony3	94b-1C9-150-D6	C	TATTGGAAAACCGAAACGATTCCAAACACTATTCGACGTTAAGCGGCAAGTGATCTATATCCCTAGGCGAGGTTAAAGGAGACACAATCGCCAAGATGCGAACAGCGAGCACAACCTTGATATTACTATTTTTGGCACTAGGATTTTTTGCCGGGACTTCACACTGCCACAAAGCGGCGCTACCAATTGCAGGGCTCACAAAAGTCTGTACTTTCAACGGCGAGTTAAAAAAGGCAGCAGCGCGCGCAACAAACCTGATCAGTAGCTACGTATCGAAACTAATCCAACTGCAGACGCTGACGGATGACATCAAACTCCTAGTAACAGAGGGACTACTAAACGCAACAGACGAAATCGCACTCATCCAAGCTGCTGGCCGTAAAGGGACAGAAGACATGA…	>659_WQDX9K_3_94b-1C9-150-D6
VSG8_guide783_colony3	94b-1C9-150-D6	C	ATAGTGTTAAAATATATCAGAAGTTTTCAAGTAGCAAGAATTTTAGTAAATTTCAGCAAGAAAAATTGAGGGGGAAATTTTTCTTTTAAAAAAGCAAGGCCACAAATGCAGCAGAAACCACACTGAGGGCGAATTTCTTGGTTACTAGAAAGAGGAATCTTTGCAAGTTTCACCCTCCCATTTGCAATTTCCAGTACAATCTCCCTCCTTTGTCTTATCTTTGCATTTCTCTTCTTTCTTTTCTTCCGGTTTCGCTTCCTCTTTTTCTACGCACTTCCCTTCGTTGTTGGTTCCTTCCATACACAGGGGTCATTGCACTCACTTTTACCCTTGGAATCGCATTCTTTATCTGCTTTCTTGTTTGTGTTACTTTTTTTAACTGTCTCCGCTGCTGGTGGT…	>724_WQDX9K_3_94b-1C9-150-D6
VSG8_guide783_colony3	94b-1C9-150-D6	C	TATTGGAAAACCGAAACGATTCCAAACACTATTCGACGTTAAGCGGCAAGTGATCTATATCCCTAGGCGAGGTTAAAGGAGACACAATCGCCAAGATGCGAACAGCGAGCACAACCTTGATATTACTATTTTTGGCACTAGGATTTTTTGCCGGGACTTCACACTGCCACAAAGCGGCGCTACCAATTGCAGGGCTCACAAAAGTCTGTACTTTCAACGGCGAGTTAAAAAAGGCAGCAGCGCGCGCAACAAACCTGACAGTGCTACGTATCGAAACTAATCCAACTGCAGACGCTGACGGATGACATCAAACTCCTAGTAACAGAGGGACTACTAAACGCAACAGACGAAATCGCACTCATCCAAGCTGCTGGCCGTAAAGGGACAGAAGACATGATA…	>603_WQDX9K_3_94b-1C9-150-D6
VSG8_guide783_colony4	94b-1C9-300-E9	B	TATATTGGAAAACCGAAACGATTCCAAACACTATTCGACGTTAAGCGGCAAGTGATCTATATCCCTAGGCGAGGTTAAAGGAGACACAATCGCCAAGATGCGAACAGCGAGCACAACCTTGATATTACTATTTTTGGCACTAGGATTTTTTGCCGGGACTTCACACTGCCACAAAGCGGCGCTACCAATTGCAGGGCTCACAAAAGTCTGTACTTTCAACGGCGAGTTAAAAAAGGCAGCAGCGCGCGCAACAAACCTGATCAGTAGCTACGTATCGAAACTAATCCAACTGCAGACGCTGACGGATGACATCAAACTCCTAGTAACAGAGGGACTACTAAACGCAACAGACGAAATCGCACTCATCCAAGCTGCTGGCCGTAAAGGGACAGAAGACAT…	>889_WQDX9K_4_94b-1C9-300-E9
VSG8_guide783_colony4	94b-1C9-300-E9	E	GAGGAATCTTTGCAAGTTTCACCCTCCCATTTGCAATTTCCAGTACAATCTCCCTCCTTTGTCTTATCTTTGCATTTCTCTTCTTTCTTTTCTTCCGGTTTCGCTTCCTCTTTTTCTACGCACTTCCCTTCGTTGTTGGTTCCTTTCCATACACAGGGGTCATTGCACTCACTTTTACCCTTGGAATCGCATTCTTTATCTGCTTTCTTGTTTGTGTTACTTTTTTTAACTGTCTCCGCTGCTGGTGGTTCTGAACACTTTTTACTTGCGGCGGATATCAGTGATTTTGAAGAAGTGAGAAGTTTTGTCTTTCTCTTTGGTTTTGTATTCAGTGGTTTCTCGTATTGATGCCAGCGCCGCTTGTAGGTGCTGAAGCTGCGCCTCATCTACGTCGTAGCC…	>573_WQDX9K_4_94b-1C9-300-E9
VSG8_guide783_colony5	94b-1C9-300-C5	A	TAAAATATATCAGAAGTTTTCAAGTAGCAAGAATTTTAGTAAATTTCAGCAAGAAAAATTGGGGGGAAATTTTTCTTTTAAAAAAGCAAGGCCACAAATGCAGCAGAAACCACACTGAGGGCGAATTTCTTGGTTACTAGAATAGAGGAATCTTTGCAAGTTTCACCCTCCCATTTGCAATTTCCAGTACAATCTCCCTCCTTTGTCTTATCTTTGCATTTCTCTTCTTTCTTTTCTTCCGGTTTCGCTTCCTCTTTTTCTACGCACTTCCCTTCGTTGTTGGTTCCTTTCCATACACAGGGGTCATTGCACTCACTTTTACCCTTGGAATCGCATTCTTTATCTGCTTTCTTGTTTGTGTTACTTTTTTTAACTGTCTCCGCTGCTGGTGGTTCTGAA…	>308_WQDX9K_5_94b-1C9-300-C5
VSG8_guide783_colony5	94b-1C9-300-C5	A	GAAACGATTCCAAACACTATTCGACGTTAAGCGGCAAGTGATCTATATCCCTAGGCGAGGTTAAAGGAGACACAATCGCCAAGATGCGAACAGCGAGCACAACCTTGATATTACTATTTTTGGCACTAGGATTTTTTGCCGGGACTTCACACTGCCACAAAGCGGCGCTACCAATTGCAGGGCTCACAAAAGTCTGTACTTTCAACGGCGAGTTAAAAAAGGCAGCAGCGCGCGCAACAAACCTGATCAGTAGCTACGTATCGAAACTAATCCAACTGCAGACGCTGACGGATGACATCAAACTCCTAGTAACAGAGGGACTACTAAACGCAACAGACGAAATCGCACTCATCCAAGCTGCTGGCCGTAAAGGGACAGAAGACATGATAAATACCTTGC…	>717_WQDX9K_5_94b-1C9-300-C5
VSG8_guide783_colony5	94b-1C9-300-C5	D	TTCATCTGGAAAACCGAAACGATTCCAAACACTATTCGACGTTAAGCGGCAAGTGATCTATATCCCTAGGCGAGGTTAAAGGAGACACAATCGCCAAGATGCGAACAGCGAGCACAACCTTGATATTACTATTTTTGGCACTAGGATTTTTTGCCGGGACTTCACACTGCCACAAAGCGGCGCTACCAATTGCAGGGCTCACAAAAGTCTGTACTTTCAACGGCGAGTTAAAAAAGGCAGCAGCGCGCGCAACAAACCTGATCAGTAGCTACGTATCGAAACTAATCCAACTGCAGACGCTGACGGATGACATCAAACTCCTAGTAACAGAGGGACTACTAAACGCAACAGACGAAATCGCACTCATCCAAGCTGCTGGCCGTAAAGGGACAGAAGACA…	>527_WQDX9K_5_94b-1C9-300-C5
VSG-73 Colonies
Colony	Original Colony Name	Mosaic identified	sequence	seq_name
VSG73_guide194_colony1	MVSG-73_3_88(88-1-F3 75 DOX F6)	A	ATAACACGGGACGAAACTAAAAGCTAACATCAGGCGCACACCGGCGTAAGCATCAGCAAGCTAAAGACAACAGGCAAACTAGCGACAGAATGGAACAAAGCAATAGGAGACGAAACCAGCTAAGCACAGCTGCGGTTTACCTTGTAGCTGCAGCAGCAGCCACCGCTGTCCTAACAACCAAGAGCAGCGCTAGCAACGCAGCGTTCGACGAAACCGGCATAAAAAAACTTTGCGCAGTAGCAACAGCACTAAGCAAAGTTGCAAACGTAGTGAACTACAAGTATAAACAAATAAAACTAAAAATGGAAGCAGCGGAAGAAGCAGCTTTCCTAGCAGGAAACGCAGCAGCCGCTGAAGCCGACGACAGCGATTCATTGGTCTACGCAGTAACAGCCGAAG…	>611_GBVFJB_3_MVSG-73_3_88
VSG73_guide194_colony1	MVSG-73_3_88(88-1-F3 75 DOX F6)	B	TTTACGTCTTCTGGTTCCGGTTTTGCTTTCTTTCTCTCCTCCCTCTGTTTGTGGCGGCTTGTAAGTTGGATCCTTTACGCACTTTTTGTTGATGCCTTCCCCCTCCACTTTACAGCCATCTTTGCCATTCAGCTCCTGTTCCTTTCTTTTCGCAAGTTTCGTCTGATTCGGCTATCTTGTTTGTGTCTTTGGTGTTTTTACTTTGCCTTGCCTCCTCAAGTTCTTTTCTTAAAGTCGTCACTTGAGTTCGTGTCCTTATGTGGTTTAGCAATGTTGCCAGTCTCTGTTCATCTCCTGAGGGTTTTTCACTTAGCTTTTTAGCCTCCGTAGCCTTTGGACTGGGTATTGTAATGGTTTGAGCTCTTATCTTGGTTACTATTTCTTTTCCCTGGGTTTCTC…	>277_GBVFJB_3_MVSG-73_3_88
VSG73_guide680_colony1	MVSG-73_1_86(86-1-E6 150 DOX G19)	C	ACTATAGTGTTAAAATATATCAGAAAGTCTTTTCAAGTAGCAAAAAATGTTAGCAAGGAAAATTTTAAAAGGGGGGGAGGGATTAAAAAAGCAAAAATGCAAGCAAAAGAGGGGAAGTTTTAATGACAAAAGAATTGCTTCCTGTGGTGTTTGTGGTTCCGGTTTTGCTTTCTTTCTCTCCTCCCTCTGTTTGTGGCGTCTTGTAAGTTGGATCtTTACGCATTTTTGTTGGCGCCTTCCCCCTCCACTTTACAGCCATCTTTGCATTATCTCCTGTTCCTTTCTTTTCGCAAGTTTCGTCTGATTCGGCTATCTTGTTTGTGTCTTTGGTGTTTTTACTTTGCCTTGCCTCCTCAAGTTCTTTTCTTAAAGTCGTCACTTGACTTCGCGTCCTCATAT…	>447_GBVFJB_1_MVSG-73_1_86
VSG73_guide680_colony1	MVSG-73_1_86(86-1-E6 150 DOX G19)	D	GTCAGAAGAGCGTAAGCAATTCAGAACAGTAAGGCTTAACACGGGACGAAACTAAAAGCTAACATCAGGCGCACACCGGCGTAAGCATCAGCAAGCTAAAGACAACAGGCAAACTAGCGACAGAATGGAACAAAGCAATAGGAGACGAAACCAGCTAAGCACAGCTGCGGTTTACCTTGTAGCTGCAGCGGCGGCCGCCGCTGTCCTAACAACCAAGAGCAGCGCTAGCAACGCAGCGTTCGACGAAACCGGCATAAAAAAACTTTGCGCAGTAGCAACAGCGCCGACGAAAGTTGCAAGCGTAGTGAACTACAGGTATAAGCAGATAAAGCTAAAGCTGGAAGCAGCGGAAGAAGCAGCTTTCCTCGCCACAGCAGCAGCATCCGACGCTGCCGACGA…	>1428_GBVFJB_1_MVSG-73_1_86
VSG73_guide680_colony1	MVSG-73_1_86(86-1-E6 150 DOX G19)	E	GTGTCTTTGGTGTTTTTACTTTGCCTTGCCTCCTCAAGTTCTTTTCTTAAAGTCGTCACTTGAGTTCGTGTCCTTATGTGGTTTAGCAATGTTGCCAGTCTCTGTTCATCTCCTGAGGGTTTTTCACTTAGCTTTTTAGCCTCCGTAGCCTTTGGACTGGGTATTGTAATGGTTTGAGCTCTTATCTTGGTTACTATTTCTTTTCCCTGGGTTTCTCCTGTTCCTGCTAGCTTGCTGATCATGTTTTTTGCTTTCGCTGTAATGTCTGACGTTGTCTGTGGCGGGTGCTCTAGTCCAAGGGTTGCTGCGAGCAGTCTTTGAACGCGTCCGCTTTGTATTACATGTTCTATTAGGGCATCGGCGTCTGCCGGACAGGTTGTCGATTGGTGCTGATTAAGT…	>1294_GBVFJB_1_MVSG-73_1_86
VSG73_guide1436_colony1	MVSG-73_4_87(87-150-DOX-F6: B4)	F	ACTATATTGTCAGAAGAGCGTAAGCAATTCAGAACAGTAAGGCTTAACACGGGACGAAACTAAAAGCTAACATCAGGCGCACACCGGCGTAAGCATCAGCAAGCTAAAGACAACAGGCAAACTAGCGACAGAATGGAACAAAGCAATAGGAGACGAAACCAGCTAAGCACAGCTGCGGTTTACCTTGTAGCTGCAGCAGCAGCCACCGCTGTCCTAACAACCAAGAGCAGCGCTAGCAACGCAGCGTTCGACGAAACCGGCATAAAAAAACTTTGCGCAGTAGCAACAGCGCTGACGAAAGTTGCAAGCGTAGTGAACTACAGGTATAAGCAGATAAAGCTAAAGCTGGAAGCAGCGGAAGAAGCAGCTTTCCTCGCCACAGCAGCAGCATCCGACGCT…	>836_GBVFJB_4_MVSG-73_4_87
VSG73_guide1436_colony1	MVSG-73_4_87(87-150-DOX-F6: B4)	G	CTGATTTCACTCCTCCCTCTGCTTGTTTTGGCTTGTAATCAGGATCCTTTACGCACTTTTTATTGTCGCCTGTTCCCTCCACTTTACAGCCATCTTTGCAGTTATCTCCTGTTCCTTTTTTTCGCAAGTTTCGTCTGATTCGGCTATCTTGTTTGTGTCTTTGGTGTTTTTACTTTGCCTTGCCTCCTCAAGTTCTTTTCTTAAAGTCGTCACTTGACTTCGCGTCCTCATATGGCTTAGCAATGTTGCCAGTCTCTGTTCATCTCCTGAGGGTCTGTCACTTAGCTTTTTAGCCTCCGTTCCCTTCGGTCCTGGTATTGTAATGCTTTGAGCTCTTATCTTGGCGACTATTTGTGCTGCTTGCTCTGGCCCTGGCGGTTCTAGTTTGTCGATCATTTT…	>1136_GBVFJB_4_MVSG-73_4_87

## Sheet: Clones
VSG-8 Clones
Colony Name	Original Colony Name	Clone Name	Original Clone Name	Mosaic identified	sequence	seq_name
N/A	N/A	VSG8_guide783_clone6	94b-1C9-150-C10	A	GGNNNNNNNNNNNNNNCNACGTGCNGTCTTTTTGCCGGAAGGGTGGACGATTTTGTCGGCGTTTTCGCCGGAGCCAAAGGATCGGCGAACTATTGCGTCAAAGACGGCGACGGAGCTTACAACCACGCACAGGAAAACAAGCTCCAGGGGTGCCTTGAAGGCGACGGTAGTTTCCAGGGTATCTCAGAAAAGGAGCAAAACGAGCCGCCGCGACTAGGCACCAGTTATAAAGCGCTGCAAGCGGACACGGTCGGCCGAACACCGACGGGGTCAACATGCGTTCTAACACAGCACGGCAACAACGGTGGTGCAGCGTACGCCGAGGACGGCCAAAACCCTGACTTCCACTGGGGAAACGGGTTATTCAAAGTAGCCAACGGCGGCGCAGCAGCGGCTGTA…	94b-1C9-150-C10-VSG-8_Seq_FWD_not_perfectly_clonal	* not perfectly clonal
VSG8_guide783_colony3	94b-1C9-150-D6	VSG8_guide783_colony3_subclone1	94b_1c9_150_D6_75G11	B	NNNNNNNNNCNACGTGNNGTCTTTTTGCCGGAAGGGTGGACGATTTTGTCGGCGTTTTCGCCGGAGCCAAAGGATCGGCGAACTATTGCGTCAAAGACGGCGACGGAGCTTACAACCACGCACAGGAAAACAAGCTCCAGGGGTGCCTTGAAGGCGACGGCAGTTTCCAGGGTATCTCAGAAAAGGAGCAAAACGAGCCGCCGCGACTAGACACCAGTTATAAAGCGCTGCAAGCGGACACGGTCGGCCGAACACCGACGGGGACAACATGCGTTCTAACACAGCACGGCAACAACGGTGGTGCAGCGTACGCCGAGGACGGCCAAAACCCTGACTTCCACTGGGGAAACGGGTTATTCAAAGTAGCCAACGGCGGCGCAGCAGCGGCTGTAACCGACT…	94b_1c9_150_D6_75G11-VSG8_Seq_FWD
VSG8_guide783_colony2	94b-1C9-300-C3	VSG8_guide783_colony2_subclone1	94b_1c9_300_C3_75H8	C	NNNNNNNNNNCNACGTGCAGTCTTTTTGCCGGAAGGGTGGACGATTTTGTCGGCGTTTTCGCCGGAGCCAAAGGATCGGCGAACTATTGCGTCAAAGACGGCGACGGAGCTTACAACCACACAGCCAAAAACAAACTCCAGGGATGCCTTGAAGACGACGGCAGTTTCCAGGGTATCTCAGAAAAGGAGCAAAACGAGCCGCCGCGACTAGACACCAGTTATAAAGCGCTGCAAGCGGACACGGTCGGCCGAACACCGACGGGGACAACATGCGTTCTAACACAGCACGGCAACAACGGTGGTGCAGCGTACGCCGAGGACGGCCAAAACCCTGACTTCCACTGGGGAAACGGGTTATTCAAAGTAGCCAACGGCGGCGCAGCAGCGGCTGTAACCGAC…	94b_1c9_300_C3_75H8-VSG8_Seq_FWD
VSG-73 Clones
Colony Name	Original Colony Name	Clone Name	Original Clone Name	Mosaic identified	sequence	seq_name
N/A	N/A	VSG73_guide680_clone2	VSG-73-86-4-VSG-73_Seq_FWD	A	NNNNNNNNNNNNNTNGACGAACCGGCATAAAAAAACTTTGCGCAGTAGCAACAGCGCTGACGAAAGTTGCAAGCGTAGTGAACTACAGGTATAAGCAGATAAAGCTAAAGCTGGAAGCAGCGGAAGAAGCAGCTTTCCTCGCCACAGCAGCAGCATCCGACGCTGCCGACGACAACATTTCAATGGTTTACGCAGCAGCGGCCGCAGCAGCCAGAAGTTGCACAGCGGAGACAGCGAACGAAATAGCGGCCTTAGCACCGGCGGCGACAAAGGCTACAGCAAATGCAAACAAGGCAGCAGGAGCAATAGCGGAATTTGCAGATTTCCTAAGGAAAATTTCACAGGGAGGCAATGCCGGTTACTGCCTAGGAACAGACACCGCAGTAACGACAGCAAAAA…	VSG-73-86-4-VSG-73_Seq_FWD
