# Supplementary material for: DNA damage drives antigen diversification in Trypanosoma brucei
Source: Nature. 2026 Apr 8;654(8117):219–28. doi: 10.1038/s41586-026-10337-6 (PMC13233330; doi:10.1038/s41586-026-10337-6)
Supplement: Supplementary file 4 — Significance tests and raw P values. This file includes all the statical tests and calculated P values for all figures. [file 41586_2026_10337_MOESM4_ESM.xlsx]

## Sheet: Figure 4B
Shapiro-Wilk normality test
data: quant_by_domain$total
W = 0.63072	p-value = 3.434e-07
Wilcoxon signed rank test with continuity correction
data: vsg_count_wt_N$total and vsg_count_wt_C$total
V = 0, p-value = 0.03351
alternative hypothesis: true location shift is not equal to 0
data: vsg_count_muMT_N$total and vsg_count_muMT_C$total
V = 1, p-value = 0.03429
alternative hypothesis: true location shift is not equal to 0

## Sheet: Figure 4D
Shapiro-Wilk normality test
data: tissues_quant_by_point$total
W = 0.46024	p-value = 2.322e-10
Wilcoxon rank sum test with continuity correction
data: tissues_quant_by_point_D6_blood$total and tissues_quant_by_point_D6_tissues$total
W = 18, p-value = 0.1124
alternative hypothesis: true location shift is not equal to 0
Wilcoxon rank sum test with continuity correction
data: tissues_quant_by_point_D10_blood$total and tissues_quant_by_point_D10_tissues$total
W = 0, p-value = 0.004953
alternative hypothesis: true location shift is not equal to 0
Wilcoxon rank sum test with continuity correction
data: tissues_quant_by_point_D14_blood$total and tissues_quant_by_point_D14_tissues$total
W = 3.5, p-value = 0.2186
alternative hypothesis: true location shift is not equal to 0

## Sheet: Figure 5B
one-way ANOVA with post-hoc Tukey HSD (*** p <0.001) Mean ± s.d.
	Df	Sum Sq	Mean Sq	F value	Pr(>F)
figure_code	8	32108	4014	125.7	<2e-16	***
Residuals	47	1501	32
Tukey multiple comparisons of means
95% family-wise confidence level
	diff	lwr	upr	p adj
M1-M0	-14.2839	-24.5517	-4.01609	0.0012736
M2-M0	-40.952	-48.9054	-32.9986	0
M3-M0	-49.281	-59.5489	-39.0132	0
M4-M0	-48.4534	-58.7212	-38.1856	0
M5-M0	-59.0986	-67.052	-51.1451	0
M6-M0	-42.803	-53.0709	-32.5352	0
M7-M0	-54.6151	-64.8829	-44.3472	0
M8-M0	-60.7442	-71.012	-50.4763	0
M2-M1	-26.6681	-37.9159	-15.4202	0
M3-M1	-34.9971	-47.985	-22.0092	0
M4-M1	-34.1695	-47.1574	-21.1816	0
M5-M1	-44.8146	-56.0625	-33.5668	0
M6-M1	-28.5191	-41.507	-15.5312	2e-07
M7-M1	-40.3311	-53.319	-27.3433	0
M8-M1	-46.4603	-59.4481	-33.4724	0
M3-M2	-8.32906	-19.5769	2.91878	0.304289
M4-M2	-7.50144	-18.7493	3.7464	0.442453
M5-M2	-18.1466	-27.3304	-8.96274	2.1e-06
M6-M2	-1.85105	-13.0989	9.39679	0.999799
M7-M2	-13.6631	-24.9109	-2.41524	0.0073762
M8-M2	-19.7922	-31.04	-8.54435	2.39e-05
M4-M3	0.827624	-12.1603	13.8155	1
M5-M3	-9.81751	-21.0653	1.43034	0.131832
M6-M3	6.47801	-6.50987	19.4659	0.788462
M7-M3	-5.33402	-18.3219	7.65387	0.915379
M8-M3	-11.4631	-24.451	1.52476	0.123021
M5-M4	-10.6451	-21.893	0.602711	0.0765575
M6-M4	5.65039	-7.3375	18.6383	0.886735
M7-M4	-6.16164	-19.1495	6.82625	0.829784
M8-M4	-12.2908	-25.2786	0.697137	0.0766115
M6-M5	16.2955	5.04768	27.5434	0.0006993
M7-M5	4.48349	-6.76435	15.7313	0.927686
M8-M5	-1.64562	-12.8935	9.60222	0.999917
M7-M6	-11.812	-24.7999	1.17586	0.101221
M8-M6	-17.9411	-30.929	-4.95325	0.0014082
M8-M7	-6.12911	-19.117	6.85878	0.833783

## Sheet: Figure 5C
one-way ANOVA with post-hoc Tukey HSD (*** p <0.001) Mean ± s.d.
	Df	Sum Sq	Mean Sq	F value	Pr(>F)
cell	5	167998	33600	97.03	<2e-16	***
Residuals	66	22856	346
Tukey multiple comparisons of means
95% family-wise confidence level
	diff	lwr	upr	p adj
VSG-228-AnTat	-99.7598	-122.058	-77.4615	0
M3-AnTat	40.4841	18.1857	62.7824	1.86e-05
M5-AnTat	-68.2879	-90.5862	-45.9895	0
M7-AnTat	13.3972	-8.90119	35.6955	0.495991
M8-AnTat	-37.2401	-59.5384	-14.9418	9.23e-05
M3-VSG-228	140.244	117.946	162.542	0
M5-VSG-228	31.4719	9.17361	53.7703	0.0013487
M7-VSG-228	113.157	90.8586	135.455	0
M8-VSG-228	62.5197	40.2214	84.8181	0
M5-M3	-108.772	-131.07	-86.4736	0
M7-M3	-27.0869	-49.3853	-4.78859	0.0085629
M8-M3	-77.7242	-100.023	-55.4258	0
M7-M5	81.685	59.3867	103.983	0
M8-M5	31.0478	8.74943	53.3461	0.001626
M8-M7	-50.6373	-72.9356	-28.3389	1e-07

## Sheet: EDFigure 2J
one-way ANOVA with post-hoc Tukey HSD (** p <0.01) Mean ± s.d.
	Df	Sum Sq	Mean Sq	F value	Pr(>F)
day	2	92.8	46.39	0.445	0.648
Residuals	18	1876.2	104.23
Tukey multiple comparisons of means
95% family-wise confidence level
	diff	lwr	upr	padj
694-243	-4.77819	-19.8217	10.2653	0.7014
1459-243	1.33046	-12.539	15.1999	0.967557
1459-694	6.10865	-11.3703	23.5876	0.652119

## Sheet: EDFigure 5G
Shapiro-Wilk normality test
data: quant_by_domain$total
W = 0.63108	p-value = 6.22e-05
Wilcoxon signed rank exact test
data: recomb_normed_D6$norm_recombs and recomb_normed_late$norm_recombs
V = 1, p-value = 0.125
alternative hypothesis: true location shift is not equal to 0

## Sheet: EDFigure 8D
Shapiro-Wilk normality test
data: rad51_summary_stats$norm_total
W = 0.6635	p-value = 0.000865
Wilcoxon signed rank exact test
data: rad51_sum_early$norm_total and rad51_sum_late$norm_total
V = 9	p-value = 0.25
alternative hypothesis: true location shift is not equal to 0
