# Supplementary material for: DNA damage drives antigen diversification in Trypanosoma brucei
Source: Nature. 2026 Apr 8;654(8117):219–28. doi: 10.1038/s41586-026-10337-6 (PMC13233330; doi:10.1038/s41586-026-10337-6)
Supplement: Supplementary file 5 — Mosaic overlaps not captured by VSG-AMP-seq. This file includes the calculated mosaic VSG reads that do not cover the recombination site for all samples. [file 41586_2026_10337_MOESM5_ESM.xlsx]

## Sheet: Sheet1
sample_cleaned_name	num_mosaic_reads	count_nonoverlap_mosaics	all_mosaics	percent_missing_mosaics
SM-Antat-228_test_spike	3	0	3	0
J1339_WT_AnTat.694.a	164	0	164	0
B6N1_BRCA2KO_AnTat.694.b	1	0	1	0
M2.RAD51KO_D8_muMT	1	0	1	0
M4.RAD51KO_D7_muMT	3	0	3	0
M4.RAD51KO_D14_muMT	2	0	2	0
M5.RAD51KO_D8_muMT	5	0	5	0
M5.RAD51KO_D14_muMT	2	0	2	0
L3-A1_DOX_AnTat.694.Parental-a	17	0	17	0
L3-A1_DOX_AnTat.694.rD0-500-a	285	0	285	0
L3-A1_DOX_AnTat.694.rD0-400-b	948	0	948	0
L3-A1_DOX_AnTat.694.rD0-200-b	872	0	872	0
L3-A1_DOX_AnTat.694.rD0-100offset-a	109	0	109	0
L3-A1_DOX_AnTat.694.rD0-400-a	387	0	387	0
L3-A1_DOX_AnTat.694.rD0-300-a	565	0	565	0
L2-A1_DOX_NoGuide.Parental	1	0	1	0
L2-A1_DOX_AnTat.694.Parental	116	0	116	0
L2-A1_DOX_AnTat.694.Tubulin	195	0	195	0
L2-A1_DOX_AnTat.694.Minichr	396	0	396	0
L1-A3_DOX_NoGuide.Parental	6	0	6	0
L1-A3_DOX_AnTat.694.Tubulin	680	0	680	0
L1-A3_DOX_AnTat.694.Minichr	654	0	654	0
L1-A1_DOX_NoGuide	13	0	13	0
L1-A2_DOX_NoGuide	23	0	23	0
C2_DOX_AnTat.243	29	0	29	0
C1_DOX_NoGuide	2	0	2	0
L3-A1_DOX_AnTat.694.rD0-300-b	1122	1	1123	0.0890472
L3-A1_DOX_AnTat.694.rD0-500-b	1023	1	1024	0.0976562
L2-A1_DOX_AnTat.694.rD0	809	1	810	0.123457
L3-A1_DOX_AnTat.694.rD0-100-b	360	1	361	0.277008
L3-A1_DOX_AnTat.694.rD0-100-a	309	1	310	0.322581
L1-A3_DOX_AnTat.694.rD0	746	3	749	0.400534
J1339_WT_AnTat.694.b	446	2	448	0.446429
L1-A3_DOX_AnTat.694.Parental	200	1	201	0.497512
L3-A1_DOX_AnTat.694.rD0-100offset-b	177	1	178	0.561798
C1_DOX_AnTat.694	2480	24	2504	0.958466
L3-A1_DOX_AnTat.694.rD0-noUTR-a	723	7	730	0.958904
C1_DOX_AnTat.978R	87	1	88	1.13636
C2_DOX_AnTat.694	3113	40	3153	1.26863
L3-A1_DOX_AnTat.694.rD0-a	1599	22	1621	1.35719
L3-A1_DOX_AnTat.694.rD0-noUTR-b	401	6	407	1.4742
C1_DOX_AnTat.894	130	2	132	1.51515
L3-A1_DOX_AnTat.694.rD0-b	394	7	401	1.74564
C2_DOX_AnTat.894	169	6	175	3.42857
L1-A2_DOX_AnTat.694	258	10	268	3.73134
C2_DOX_AnTat.369R	161	7	168	4.16667
L1-A1_DOX_AnTat.694	113	5	118	4.23729
C2_DOX_AnTat.1459	40	2	42	4.7619
E1M10_D15_WT	59	3	62	4.83871
C2_DOX_AnTat.978R	58	3	61	4.91803
C1_DOX_AnTat.243	36	3	39	7.69231
C1_DOX_AnTat.369R	60	5	65	7.69231
C1_DOX_AnTat.1459	30	3	33	9.09091
C2_DOX_NoGuide	6	1	7	14.2857
E3M7_D15_WT	135	28	163	17.1779
E1M4_D15_muMT	381	108	489	22.0859
E2M9_D15_muMT	54	17	71	23.9437
SM-Antat_test_spike	3	1	4	25
E2M1_D15_WT	3	1	4	25
E1M7_D15_WT	54	22	76	28.9474
E2M8_D15_muMT	884	402	1286	31.2597
E3M4_D15_muMT	37	19	56	33.9286
E2M6_D15_muMT	75	41	116	35.3448
E1M8_D15_WT	60	43	103	41.7476
E1M5_D15_muMT	180	137	317	43.2177
B6N1_BRCA2KO_AnTat.694.a	1	1	2	50
M2.RAD51KO_D14_muMT	2	2	4	50
E2M2_D15_WT	1	1	2	50
E2M7_D15_muMT	1	1	2	50
C1_DMSO_NoGuide	1	1	2	50
M3.RAD51KO_D14_muMT	1	2	3	66.6667
L3-A1_DOX_AnTat.694.rD0-200-a	1	2	3	66.6667
E2M3_D15_WT	0	2	2	100
E3M6_D15_WT	0	4	4	100
B1N2_RAD51KO_AnTat.694.b	0	1	1	100
C4_RAD51KO_AnTat.694	0	1	1	100
L1-A2_DMSO_NoGuide	0	0	0	#DIV/0!
C2_DMSO_NoGuide	0	0	0	#DIV/0!
M3.RAD51KO_D7_muMT	0	0	0	#DIV/0!
B1N2_RAD51KO_AnTat.694.a	0	0	0	#DIV/0!
C1_RAD51KO_AnTat.694	0	0	0	#DIV/0!
C2_RAD51KO_AnTat.694	0	0	0	#DIV/0!
J1339_WT_AnTat.NoGuide.a	0	0	0	#DIV/0!
