# Supplementary material for: DNA damage drives antigen diversification in Trypanosoma brucei
Source: Nature. 2026 Apr 8;654(8117):219–28. doi: 10.1038/s41586-026-10337-6 (PMC13233330; doi:10.1038/s41586-026-10337-6)
Supplement: Supplementary file 7 — Source Data Fig. 2 [file 41586_2026_10337_MOESM7_ESM.xlsx]

## Sheet: fig_2a
mouse	day	genotype	donor_VSG	avg_pos	type_of_event	count
E9	DOX	NoGuide	Ambiguous	972	target_to_donor	1
E9	DOX	NoGuide	VSG-1654	1463	donor_to_target	1
E9	DOX	NoGuide	VSG-2986	507	target_to_donor	1
E9	DOX	NoGuide	VSG-2986	1199.5	target_to_donor	1
E9	DOX	NoGuide	VSG-2986	1290.5	donor_to_target	1
E9	DOX	NoGuide	VSG-7671	1358	target_to_donor	1
E9	DOX	NoGuide	VSG-7671	1360	donor_to_target	1
E9	DOX	NoGuide	family	1226.5	target_to_donor	1
E9	DOX	NoGuide	family	1267.5	donor_to_target	1
E9	DOX	Antat.141	VSG-228	240	target_to_donor	11
E9	DOX	Antat.141	VSG-228	252	donor_to_target	2
E9	DOX	Antat.141	VSG-228	290	donor_to_target	6
E9	DOX	Antat.141	VSG-228	297.5	donor_to_target	1
E9	DOX	Antat.141	VSG-228	313.5	donor_to_target	4
E9	DOX	Antat.141	VSG-228	313.5	target_to_donor	1
E9	DOX	Antat.141	VSG-228	332	donor_to_target	2
E9	DOX	Antat.141	VSG-228	359.5	donor_to_target	2
E9	DOX	Antat.141	VSG-228	367.5	donor_to_target	1
E9	DOX	Antat.141	VSG-228	1518	donor_to_target	1
E9	DOX	Antat.141	VSG-2986	192	target_to_donor	3
E9	DOX	Antat.141	VSG-2986	246.5	donor_to_target	5
E9	DOX	Antat.141	VSG-2986	290.5	target_to_donor	1
E9	DOX	Antat.141	VSG-2986	319	target_to_donor	1
E9	DOX	Antat.141	VSG-2986	348	donor_to_target	1
E9	DOX	Antat.141	VSG-2986	677.5	target_to_donor	1
E9	DOX	Antat.141	VSG-2986	722	donor_to_target	1
E9	DOX	Antat.141	VSG-4156	1412.5	donor_to_target	1
E9	DOX	Antat.300R	VSG-211	286	target_to_donor	1
E9	DOX	Antat.300R	VSG-228	240	target_to_donor	2
E9	DOX	Antat.300R	VSG-228	252	target_to_donor	1
E9	DOX	Antat.300R	VSG-228	290	donor_to_target	1
E9	DOX	Antat.300R	VSG-228	290	target_to_donor	3
E9	DOX	Antat.300R	VSG-228	303	target_to_donor	1
E9	DOX	Antat.300R	VSG-228	313.5	donor_to_target	2
E9	DOX	Antat.300R	VSG-228	313.5	target_to_donor	13
E9	DOX	Antat.300R	VSG-228	332	donor_to_target	1
E9	DOX	Antat.300R	VSG-228	332	target_to_donor	13
E9	DOX	Antat.300R	VSG-228	340.5	donor_to_target	1
E9	DOX	Antat.300R	VSG-228	340.5	target_to_donor	9
E9	DOX	Antat.300R	VSG-228	359.5	target_to_donor	4
E9	DOX	Antat.300R	VSG-228	367.5	target_to_donor	16
E9	DOX	Antat.300R	VSG-228	382	donor_to_target	36
E9	DOX	Antat.300R	VSG-228	393	donor_to_target	9
E9	DOX	Antat.300R	VSG-228	393	donor_to_target_edge	1
E9	DOX	Antat.300R	VSG-228	422	donor_to_target	1
E9	DOX	Antat.300R	VSG-228	654.5	target_to_donor	2
E9	DOX	Antat.300R	VSG-228	685	donor_to_target	1
E9	DOX	Antat.300R	VSG-228	685	donor_to_target_edge	2
E9	DOX	Antat.300R	VSG-228	775.5	donor_to_target	1
E9	DOX	Antat.300R	VSG-228	1518	donor_to_target	4
E9	DOX	Antat.300R	VSG-2986	255	donor_to_target	1
E9	DOX	Antat.300R	VSG-2986	290.5	target_to_donor	6
E9	DOX	Antat.300R	VSG-2986	307.5	target_to_donor	3
E9	DOX	Antat.300R	VSG-2986	319	target_to_donor	2
E9	DOX	Antat.300R	VSG-2986	336	donor_to_target	3
E9	DOX	Antat.300R	VSG-2986	336	target_to_donor	1
E9	DOX	Antat.300R	VSG-2986	348	donor_to_target	5
E9	DOX	Antat.300R	VSG-2986	348	target_to_donor	1
E9	DOX	Antat.300R	VSG-2986	358.5	donor_to_target	1
E9	DOX	Antat.300R	VSG-2986	363.5	target_to_donor	27
E9	DOX	Antat.300R	VSG-2986	377.5	donor_to_target	5
E9	DOX	Antat.300R	VSG-2986	377.5	donor_to_target_edge	6
E9	DOX	Antat.300R	VSG-2986	409.5	donor_to_target	2
E9	DOX	Antat.300R	VSG-2986	424.5	donor_to_target	1
E9	DOX	Antat.300R	VSG-2986	608.5	target_to_donor	1
E9	DOX	Antat.300R	VSG-2986	677.5	donor_to_target	4
E9	DOX	Antat.300R	VSG-2986	689	donor_to_target	1
E9	DOX	Antat.300R	VSG-2986	805.5	target_to_donor	1
E9	DOX	Antat.300R	VSG-2986	1323.5	donor_to_target	1
E9	DOX	Antat.300R	VSG-3110	302	target_to_donor	7
E9	DOX	Antat.300R	VSG-3110	334.5	target_to_donor	1
E9	DOX	Antat.300R	VSG-3110	340.5	donor_to_target	2
E9	DOX	Antat.300R	VSG-3110	346.5	donor_to_target	1
E9	DOX	Antat.300R	VSG-3110	346.5	target_to_donor	1
E9	DOX	Antat.300R	VSG-3110	360	donor_to_target	2
E9	DOX	Antat.300R	VSG-3110	360	target_to_donor	12
E9	DOX	Antat.300R	VSG-3110	377.5	donor_to_target	6
E9	DOX	Antat.300R	VSG-3110	426	donor_to_target	1
E9	DOX	Antat.300R	VSG-3110	637	donor_to_target	1
E9	DOX	Antat.300R	VSG-3110	742	donor_to_target	1
E9	DOX	Antat.300R	VSG-3110	744	target_to_donor	1
E9	DOX	Antat.300R	VSG-3110	748.5	target_to_donor	1
E9	DOX	Antat.300R	VSG-3110	781	donor_to_target	1
E9	DOX	Antat.300R	VSG-3110	784.5	target_to_donor	1
E9	DOX	Antat.300R	VSG-3110	787.5	target_to_donor	1
E9	DOX	Antat.300R	VSG-3110	788	donor_to_target	1
E9	DOX	Antat.300R	VSG-3110	792.5	target_to_donor	1
E9	DOX	Antat.300R	VSG-3110	795	donor_to_target	1
E9	DOX	Antat.300R	VSG-3110	795	donor_to_target_edge	1
E9	DOX	Antat.300R	VSG-3110	1412.5	donor_to_target	1
E9	DOX	Antat.300R	VSG-3110	1426	donor_to_target	1
E9	DOX	Antat.300R	VSG-4156	1368.5	target_to_donor	1
E9	DOX	Antat.300R	VSG-4156	1427	donor_to_target	9
E9	DOX	Antat.300R	VSG-514	296.5	donor_to_target	1
E9	DOX	Antat.300R	VSG-6651	1461	donor_to_target	1
E9	DOX	Antat.300R	family	1337	target_to_donor	1
E9	DOX	Antat.300R	family	1368.5	donor_to_target	2
E9	DOX	Antat.300R	family	1385.5	donor_to_target	1
E9	DOX	Antat.592	Ambiguous	690	target_to_donor	1
E9	DOX	Antat.592	Ambiguous	711.5	donor_to_target	1
E9	DOX	Antat.592	Ambiguous	1433.19	donor_to_target	1
E9	DOX	Antat.592	VSG-1384	1419.5	target_to_donor_edge	1
E9	DOX	Antat.592	VSG-228	290	target_to_donor	1
E9	DOX	Antat.592	VSG-228	313.5	donor_to_target	1
E9	DOX	Antat.592	VSG-228	313.5	target_to_donor	2
E9	DOX	Antat.592	VSG-228	351	donor_to_target	1
E9	DOX	Antat.592	VSG-228	367.5	donor_to_target	2
E9	DOX	Antat.592	VSG-228	654.5	target_to_donor	15
E9	DOX	Antat.592	VSG-228	666	target_to_donor	1
E9	DOX	Antat.592	VSG-228	669	donor_to_target	1
E9	DOX	Antat.592	VSG-228	669	target_to_donor	178
E9	DOX	Antat.592	VSG-228	676	target_to_donor	196
E9	DOX	Antat.592	VSG-228	680	target_to_donor	40
E9	DOX	Antat.592	VSG-228	685	target_to_donor	563
E9	DOX	Antat.592	VSG-228	691.5	target_to_donor	579
E9	DOX	Antat.592	VSG-228	692	target_to_donor	1
E9	DOX	Antat.592	VSG-228	704	donor_to_target_edge	1
E9	DOX	Antat.592	VSG-228	707.5	donor_to_target	2
E9	DOX	Antat.592	VSG-228	712	donor_to_target	106
E9	DOX	Antat.592	VSG-228	712	donor_to_target_edge	10
E9	DOX	Antat.592	VSG-228	712	target_to_donor	1
E9	DOX	Antat.592	VSG-228	717	donor_to_target	4
E9	DOX	Antat.592	VSG-228	717	donor_to_target_edge	1
E9	DOX	Antat.592	VSG-228	721	donor_to_target	33
E9	DOX	Antat.592	VSG-228	721	target_to_donor	1
E9	DOX	Antat.592	VSG-228	724	donor_to_target	1
E9	DOX	Antat.592	VSG-228	730	donor_to_target	382
E9	DOX	Antat.592	VSG-228	730	donor_to_target_edge	8
E9	DOX	Antat.592	VSG-228	730	target_to_donor	1
E9	DOX	Antat.592	VSG-228	730	target_to_donor_edge	1
E9	DOX	Antat.592	VSG-228	742.5	donor_to_target	409
E9	DOX	Antat.592	VSG-228	742.5	donor_to_target_edge	6
E9	DOX	Antat.592	VSG-228	742.5	target_to_donor_edge	1
E9	DOX	Antat.592	VSG-228	750.5	donor_to_target	111
E9	DOX	Antat.592	VSG-228	750.5	target_to_donor	1
E9	DOX	Antat.592	VSG-228	757.5	donor_to_target	9
E9	DOX	Antat.592	VSG-228	765	donor_to_target	1
E9	DOX	Antat.592	VSG-228	775.5	donor_to_target	26
E9	DOX	Antat.592	VSG-228	783	donor_to_target	4
E9	DOX	Antat.592	VSG-228	783	donor_to_target_edge	3
E9	DOX	Antat.592	VSG-228	783	target_to_donor_edge	1
E9	DOX	Antat.592	VSG-228	792	donor_to_target_edge	1
E9	DOX	Antat.592	VSG-228	1177	donor_to_target	3
E9	DOX	Antat.592	VSG-228	1177	target_to_donor	1
E9	DOX	Antat.592	VSG-228	1246	donor_to_target	1
E9	DOX	Antat.592	VSG-228	1246	target_to_donor	1
E9	DOX	Antat.592	VSG-228	1300	donor_to_target	2
E9	DOX	Antat.592	VSG-228	1300	target_to_donor	2
E9	DOX	Antat.592	VSG-228	1336.5	target_to_donor	1
E9	DOX	Antat.592	VSG-228	1360	donor_to_target_edge	2
E9	DOX	Antat.592	VSG-228	1375.5	donor_to_target	3
E9	DOX	Antat.592	VSG-228	1485	donor_to_target	1
E9	DOX	Antat.592	VSG-228	1518	donor_to_target	2
E9	DOX	Antat.592	VSG-2986	167	target_to_donor	1
E9	DOX	Antat.592	VSG-2986	192	donor_to_target	1
E9	DOX	Antat.592	VSG-2986	192	target_to_donor	1
E9	DOX	Antat.592	VSG-2986	255	donor_to_target	1
E9	DOX	Antat.592	VSG-2986	270.5	target_to_donor	1
E9	DOX	Antat.592	VSG-2986	307.5	target_to_donor	1
E9	DOX	Antat.592	VSG-2986	319	donor_to_target	1
E9	DOX	Antat.592	VSG-2986	377.5	target_to_donor	1
E9	DOX	Antat.592	VSG-2986	587	donor_to_target	2
E9	DOX	Antat.592	VSG-2986	601.5	target_to_donor	2
E9	DOX	Antat.592	VSG-2986	608.5	donor_to_target	1
E9	DOX	Antat.592	VSG-2986	618.5	target_to_donor	2
E9	DOX	Antat.592	VSG-2986	630	target_to_donor	2
E9	DOX	Antat.592	VSG-2986	636.5	target_to_donor	25
E9	DOX	Antat.592	VSG-2986	645.5	target_to_donor	20
E9	DOX	Antat.592	VSG-2986	654	donor_to_target	2
E9	DOX	Antat.592	VSG-2986	654	target_to_donor	24
E9	DOX	Antat.592	VSG-2986	669.5	donor_to_target	7
E9	DOX	Antat.592	VSG-2986	669.5	donor_to_target_edge	4
E9	DOX	Antat.592	VSG-2986	669.5	target_to_donor	214
E9	DOX	Antat.592	VSG-2986	677.5	target_to_donor	46
E9	DOX	Antat.592	VSG-2986	683	donor_to_target	2
E9	DOX	Antat.592	VSG-2986	683	target_to_donor	275
E9	DOX	Antat.592	VSG-2986	685.5	target_to_donor	1
E9	DOX	Antat.592	VSG-2986	689	target_to_donor	580
E9	DOX	Antat.592	VSG-2986	693	target_to_donor	130
E9	DOX	Antat.592	VSG-2986	698	donor_to_target	18
E9	DOX	Antat.592	VSG-2986	698	donor_to_target_edge	3
E9	DOX	Antat.592	VSG-2986	698.5	donor_to_target	1
E9	DOX	Antat.592	VSG-2986	702	donor_to_target	1
E9	DOX	Antat.592	VSG-2986	707.5	donor_to_target	5
E9	DOX	Antat.592	VSG-2986	707.5	donor_to_target_edge	1
E9	DOX	Antat.592	VSG-2986	722	donor_to_target	192
E9	DOX	Antat.592	VSG-2986	722	donor_to_target_edge	1
E9	DOX	Antat.592	VSG-2986	722	target_to_donor	26
E9	DOX	Antat.592	VSG-2986	742.5	donor_to_target	273
E9	DOX	Antat.592	VSG-2986	742.5	donor_to_target_edge	15
E9	DOX	Antat.592	VSG-2986	742.5	target_to_donor	1
E9	DOX	Antat.592	VSG-2986	754.5	donor_to_target	188
E9	DOX	Antat.592	VSG-2986	754.5	donor_to_target_edge	5
E9	DOX	Antat.592	VSG-2986	754.5	target_to_donor	3
E9	DOX	Antat.592	VSG-2986	763	donor_to_target	1
E9	DOX	Antat.592	VSG-2986	771.5	donor_to_target	91
E9	DOX	Antat.592	VSG-2986	771.5	donor_to_target_edge	1
E9	DOX	Antat.592	VSG-2986	771.5	target_to_donor	1
E9	DOX	Antat.592	VSG-2986	781	donor_to_target	1
E9	DOX	Antat.592	VSG-2986	782.5	donor_to_target	3
E9	DOX	Antat.592	VSG-2986	784.5	target_to_donor	1
E9	DOX	Antat.592	VSG-2986	791.5	donor_to_target	2
E9	DOX	Antat.592	VSG-2986	791.5	target_to_donor	1
E9	DOX	Antat.592	VSG-2986	805.5	target_to_donor	1
E9	DOX	Antat.592	VSG-2986	833.5	donor_to_target	1
E9	DOX	Antat.592	VSG-2986	833.5	target_to_donor	1
E9	DOX	Antat.592	VSG-2986	876	donor_to_target	1
E9	DOX	Antat.592	VSG-2986	1261.5	target_to_donor	1
E9	DOX	Antat.592	VSG-2986	1314	donor_to_target	1
E9	DOX	Antat.592	VSG-2986	1378.5	donor_to_target	1
E9	DOX	Antat.592	VSG-3110	465	target_to_donor	1
E9	DOX	Antat.592	VSG-3110	519	donor_to_target	1
E9	DOX	Antat.592	VSG-3110	614	target_to_donor	1
E9	DOX	Antat.592	VSG-3110	637	donor_to_target	1
E9	DOX	Antat.592	VSG-3110	637	target_to_donor	3
E9	DOX	Antat.592	VSG-3110	660	target_to_donor	1
E9	DOX	Antat.592	VSG-3110	675	target_to_donor	148
E9	DOX	Antat.592	VSG-3110	693	target_to_donor	10
E9	DOX	Antat.592	VSG-3110	696	donor_to_target	3
E9	DOX	Antat.592	VSG-3110	697	donor_to_target	1
E9	DOX	Antat.592	VSG-3110	698.5	donor_to_target	3
E9	DOX	Antat.592	VSG-3110	702.5	donor_to_target	1
E9	DOX	Antat.592	VSG-3110	707	donor_to_target	1
E9	DOX	Antat.592	VSG-3110	708	donor_to_target_edge	1
E9	DOX	Antat.592	VSG-3110	712	donor_to_target	1
E9	DOX	Antat.592	VSG-3110	712	target_to_donor	2
E9	DOX	Antat.592	VSG-3110	720.5	donor_to_target	1
E9	DOX	Antat.592	VSG-3110	720.5	target_to_donor	1
E9	DOX	Antat.592	VSG-3110	729	donor_to_target	14
E9	DOX	Antat.592	VSG-3110	734.5	target_to_donor	1
E9	DOX	Antat.592	VSG-3110	748.5	donor_to_target	42
E9	DOX	Antat.592	VSG-3110	748.5	donor_to_target_edge	1
E9	DOX	Antat.592	VSG-3110	748.5	target_to_donor	2
E9	DOX	Antat.592	VSG-3110	770	donor_to_target	5
E9	DOX	Antat.592	VSG-3110	770	donor_to_target_edge	1
E9	DOX	Antat.592	VSG-3110	770	target_to_donor	2
E9	DOX	Antat.592	VSG-3110	770	target_to_donor_edge	1
E9	DOX	Antat.592	VSG-3110	806.5	donor_to_target_edge	2
E9	DOX	Antat.592	VSG-3110	806.5	target_to_donor	2
E9	DOX	Antat.592	VSG-3110	840.5	target_to_donor	2
E9	DOX	Antat.592	VSG-3110	867	donor_to_target	1
E9	DOX	Antat.592	VSG-3110	867	target_to_donor	3
E9	DOX	Antat.592	VSG-3110	905.5	target_to_donor	1
E9	DOX	Antat.592	VSG-3110	919.5	donor_to_target	3
E9	DOX	Antat.592	VSG-3110	941	target_to_donor	1
E9	DOX	Antat.592	VSG-3110	949.5	donor_to_target	2
E9	DOX	Antat.592	VSG-4156	1337	donor_to_target	1
E9	DOX	Antat.592	VSG-4156	1337	target_to_donor	1
E9	DOX	Antat.592	VSG-4156	1368.5	target_to_donor	3
E9	DOX	Antat.592	VSG-4156	1378.5	target_to_donor	1
E9	DOX	Antat.592	VSG-4156	1392	donor_to_target	1
E9	DOX	Antat.592	VSG-4156	1412.5	donor_to_target	1
E9	DOX	Antat.592	VSG-4156	1419.5	donor_to_target	1
E9	DOX	Antat.592	VSG-4156	1427	donor_to_target	27
E9	DOX	Antat.592	VSG-4156	1433	donor_to_target	1
E9	DOX	Antat.592	VSG-462	1584	target_to_donor_edge	1
E9	DOX	Antat.592	VSG-5631	622.5	target_to_donor	1
E9	DOX	Antat.592	VSG-5631	638	donor_to_target	1
E9	DOX	Antat.592	VSG-6046	1407	donor_to_target	2
E9	DOX	Antat.592	VSG-7358	806.5	target_to_donor	1
E9	DOX	Antat.592	VSG-7358	830	target_to_donor	1
E9	DOX	Antat.592	VSG-7358	836.5	target_to_donor	2
E9	DOX	Antat.592	VSG-7358	883.5	donor_to_target	3
E9	DOX	Antat.592	VSG-7358	883.5	target_to_donor	1
E9	DOX	Antat.592	VSG-7358	1246.5	target_to_donor	1
E9	DOX	Antat.592	VSG-7358	1337	donor_to_target	1
E9	DOX	Antat.592	family	687.25	target_to_donor	1
E9	DOX	Antat.592	family	692.25	target_to_donor	1
E9	DOX	Antat.592	family	712	donor_to_target_edge	1
E9	DOX	Antat.592	family	728.25	target_to_donor	1
E9	DOX	Antat.592	family	770.75	donor_to_target	1
E9	DOX	Antat.592	family	837	target_to_donor	1
E9	DOX	Antat.592	family	875.25	target_to_donor	4
E9	DOX	Antat.592	family	1298.5	target_to_donor	1
E9	DOX	Antat.592	family	1337	donor_to_target	1
E9	DOX	Antat.592	family	1348	donor_to_target	2
E9	DOX	Antat.592	family	1348	target_to_donor	1
E9	DOX	Antat.592	family	1360	target_to_donor_edge	1
E9	DOX	Antat.592	family	1368.5	donor_to_target	3
E9	DOX	Antat.592	family	1377.8333333333335	donor_to_target	1
E9	DOX	Antat.592	family	1378.5	donor_to_target	3
E9	DOX	Antat.592	family	1385.5	donor_to_target	3
E9	DOX	Antat.792	Ambiguous	1577.5	target_to_donor	1
E9	DOX	Antat.792	VSG-1040	1362	target_to_donor	1
E9	DOX	Antat.792	VSG-1040	1378.5	donor_to_target	1
E9	DOX	Antat.792	VSG-228	892.5	target_to_donor	3
E9	DOX	Antat.792	VSG-228	949	donor_to_target	1
E9	DOX	Antat.792	VSG-228	1300	donor_to_target	1
E9	DOX	Antat.792	VSG-2986	630	target_to_donor	2
E9	DOX	Antat.792	VSG-2986	636.5	target_to_donor	3
E9	DOX	Antat.792	VSG-2986	645.5	target_to_donor	2
E9	DOX	Antat.792	VSG-2986	669.5	target_to_donor	1
E9	DOX	Antat.792	VSG-2986	677.5	donor_to_target_edge	2
E9	DOX	Antat.792	VSG-2986	689	target_to_donor	1
E9	DOX	Antat.792	VSG-2986	693	target_to_donor	1
E9	DOX	Antat.792	VSG-2986	722	donor_to_target	2
E9	DOX	Antat.792	VSG-2986	722	target_to_donor	2
E9	DOX	Antat.792	VSG-2986	742.5	donor_to_target	1
E9	DOX	Antat.792	VSG-2986	771.5	donor_to_target	1
E9	DOX	Antat.792	VSG-2986	782.5	target_to_donor	1
E9	DOX	Antat.792	VSG-2986	868.5	target_to_donor	6
E9	DOX	Antat.792	VSG-2986	902.5	donor_to_target	1
E9	DOX	Antat.792	VSG-2986	907.5	donor_to_target	1
E9	DOX	Antat.792	VSG-3110	360	target_to_donor	1
E9	DOX	Antat.792	VSG-3110	426	target_to_donor	1
E9	DOX	Antat.792	VSG-3110	675	target_to_donor	2
E9	DOX	Antat.792	VSG-3110	712	target_to_donor	2
E9	DOX	Antat.792	VSG-3110	729	target_to_donor	4
E9	DOX	Antat.792	VSG-3110	748.5	target_to_donor	6
E9	DOX	Antat.792	VSG-3110	770	target_to_donor	4
E9	DOX	Antat.792	VSG-3110	787.5	target_to_donor	4
E9	DOX	Antat.792	VSG-3110	806.5	target_to_donor	1
E9	DOX	Antat.792	VSG-3110	829.5	donor_to_target	1
E9	DOX	Antat.792	VSG-3110	829.5	target_to_donor	1
E9	DOX	Antat.792	VSG-3110	836.5	target_to_donor	2
E9	DOX	Antat.792	VSG-3110	867	target_to_donor	36
E9	DOX	Antat.792	VSG-3110	905.5	donor_to_target	1
E9	DOX	Antat.792	VSG-3110	919.5	donor_to_target	12
E9	DOX	Antat.792	VSG-3110	919.5	target_to_donor	1
E9	DOX	Antat.792	VSG-3110	929.5	donor_to_target_edge	1
E9	DOX	Antat.792	VSG-3110	934.5	donor_to_target	4
E9	DOX	Antat.792	VSG-3110	949.5	donor_to_target	1
E9	DOX	Antat.792	VSG-3110	1298.5	donor_to_target	1
E9	DOX	Antat.792	VSG-3110	1500.5	donor_to_target	1
E9	DOX	Antat.792	VSG-3110	1514.5	donor_to_target	1
E9	DOX	Antat.792	VSG-4156	1412.5	donor_to_target	1
E9	DOX	Antat.792	VSG-4156	1427	donor_to_target	3
E9	DOX	Antat.792	VSG-5637	1396	donor_to_target	1
E9	DOX	Antat.792	VSG-7358	823.5	target_to_donor	1
E9	DOX	Antat.792	VSG-7358	830	target_to_donor	3
E9	DOX	Antat.792	VSG-7358	855	target_to_donor	8
E9	DOX	Antat.792	VSG-7358	870	target_to_donor	22
E9	DOX	Antat.792	VSG-7358	883.5	target_to_donor	23
E9	DOX	Antat.792	VSG-7358	905.5	donor_to_target	23
E9	DOX	Antat.792	VSG-7358	905.5	donor_to_target_edge	11
E9	DOX	Antat.792	VSG-7358	919	donor_to_target_edge	1
E9	DOX	Antat.792	VSG-7358	940.5	donor_to_target	1
E9	DOX	Antat.792	VSG-7358	951	donor_to_target	2
E9	DOX	Antat.792	VSG-7358	1218	target_to_donor	1
E9	DOX	Antat.792	VSG-7358	1277.5	donor_to_target	1
E9	DOX	Antat.792	family	725.5	target_to_donor	1
E9	DOX	Antat.792	family	763	donor_to_target	1
E9	DOX	Antat.792	family	831.5	target_to_donor	1
E9	DOX	Antat.792	family	868.5	target_to_donor	2
E9	DOX	Antat.792	family	875.25	target_to_donor	11
E9	DOX	Antat.792	family	880.5	target_to_donor	3
E9	DOX	Antat.792	family	905.5	donor_to_target	3
E9	DOX	Antat.792	family	905.5	donor_to_target_edge	3
E9	DOX	Antat.792	family	906.5	target_to_donor	1
E9	DOX	Antat.792	family	911	donor_to_target_edge	2
E9	DOX	Antat.792	family	913.6666666666667	donor_to_target	1
E9	DOX	Antat.792	family	919.25	donor_to_target	3
E9	DOX	Antat.792	family	919.3333333333333	donor_to_target	1
E9	DOX	Antat.792	family	933.8333333333333	donor_to_target	1
E9	DOX	Antat.792	family	934.5	donor_to_target	1
E9	DOX	Antat.792	family	936.75	target_to_donor	1
E9	DOX	Antat.909R	VSG-1654	1382	donor_to_target	1
E9	DOX	Antat.909R	VSG-228	255.5	target_to_donor	1
E9	DOX	Antat.909R	VSG-228	332	donor_to_target	1
E9	DOX	Antat.909R	VSG-228	437	target_to_donor	1
E9	DOX	Antat.909R	VSG-228	939	target_to_donor	2
E9	DOX	Antat.909R	VSG-228	949	target_to_donor	1
E9	DOX	Antat.909R	VSG-228	953.5	target_to_donor	1
E9	DOX	Antat.909R	VSG-228	961.5	target_to_donor	1
E9	DOX	Antat.909R	VSG-228	990.5	donor_to_target_edge	1
E9	DOX	Antat.909R	VSG-228	1177	donor_to_target	1
E9	DOX	Antat.909R	VSG-228	1209.5	donor_to_target	1
E9	DOX	Antat.909R	VSG-228	1518	donor_to_target	1
E9	DOX	Antat.909R	VSG-2986	689	target_to_donor	2
E9	DOX	Antat.909R	VSG-2986	742.5	donor_to_target	1
E9	DOX	Antat.909R	VSG-2986	853.5	target_to_donor	1
E9	DOX	Antat.909R	VSG-2986	907.5	target_to_donor	1
E9	DOX	Antat.909R	VSG-2986	919.5	target_to_donor	1
E9	DOX	Antat.909R	VSG-2986	955.5	target_to_donor	3
E9	DOX	Antat.909R	VSG-2986	1233	target_to_donor	1
E9	DOX	Antat.909R	VSG-2986	1323.5	donor_to_target	1
E9	DOX	Antat.909R	VSG-3110	675	target_to_donor	2
E9	DOX	Antat.909R	VSG-3110	729	target_to_donor	1
E9	DOX	Antat.909R	VSG-3110	748.5	target_to_donor	1
E9	DOX	Antat.909R	VSG-3110	770	target_to_donor	2
E9	DOX	Antat.909R	VSG-3110	787.5	donor_to_target	1
E9	DOX	Antat.909R	VSG-3110	806.5	target_to_donor	1
E9	DOX	Antat.909R	VSG-3110	867	target_to_donor	2
E9	DOX	Antat.909R	VSG-3110	919.5	target_to_donor	1
E9	DOX	Antat.909R	VSG-3110	949.5	target_to_donor	3
E9	DOX	Antat.909R	VSG-3110	957	target_to_donor	1
E9	DOX	Antat.909R	VSG-3110	961	target_to_donor	1
E9	DOX	Antat.909R	VSG-3110	966	target_to_donor	1
E9	DOX	Antat.909R	VSG-3110	975	target_to_donor	5
E9	DOX	Antat.909R	VSG-3110	1034.5	donor_to_target_edge	1
E9	DOX	Antat.909R	VSG-3110	1298.5	donor_to_target	1
E9	DOX	Antat.909R	VSG-3110	1426	donor_to_target	1
E9	DOX	Antat.909R	VSG-3110	1483.5	donor_to_target	1
E9	DOX	Antat.909R	VSG-3110	1581	donor_to_target	1
E9	DOX	Antat.909R	VSG-3110	1583	target_to_donor	1
E9	DOX	Antat.909R	VSG-4156	1412.5	donor_to_target	2
E9	DOX	Antat.909R	VSG-4156	1427	donor_to_target	1
E9	DOX	Antat.909R	VSG-5637	1392.5	target_to_donor	1
E9	DOX	Antat.909R	VSG-5637	1396.5	donor_to_target	1
E9	DOX	Antat.909R	VSG-7358	855	target_to_donor	1
E9	DOX	Antat.909R	VSG-7358	870	target_to_donor	1
E9	DOX	Antat.909R	VSG-7358	883.5	target_to_donor	1
E9	DOX	Antat.909R	VSG-7358	905.5	donor_to_target	1
E9	DOX	Antat.909R	VSG-7358	905.5	target_to_donor	2
E9	DOX	Antat.909R	VSG-7358	1316	donor_to_target	1
E9	DOX	Antat.909R	family	904	target_to_donor	1
E9	DOX	Antat.909R	family	906.5	target_to_donor	1
E9	DOX	Antat.1357	Ambiguous	1376	target_to_donor	1
E9	DOX	Antat.1357	Ambiguous	1455	target_to_donor	1
E9	DOX	Antat.1357	Ambiguous	1462	donor_to_target	1
E9	DOX	Antat.1357	Ambiguous	1463.5	donor_to_target	1
E9	DOX	Antat.1357	Ambiguous	1553	target_to_donor	1
E9	DOX	Antat.1357	Ambiguous	1565	donor_to_target	1
E9	DOX	Antat.1357	VSG-1683	1458	donor_to_target	1
E9	DOX	Antat.1357	VSG-194	1413.5	target_to_donor	1
E9	DOX	Antat.1357	VSG-199	1463	donor_to_target	1
E9	DOX	Antat.1357	VSG-228	1389	target_to_donor	3
E9	DOX	Antat.1357	VSG-228	1405	target_to_donor	1
E9	DOX	Antat.1357	VSG-228	1485	donor_to_target	2
E9	DOX	Antat.1357	VSG-228	1518	donor_to_target	4
E9	DOX	Antat.1357	VSG-2633	1400	target_to_donor	1
E9	DOX	Antat.1357	VSG-2986	1430.5	target_to_donor	1
E9	DOX	Antat.1357	VSG-2986	1461	donor_to_target	1
E9	DOX	Antat.1357	VSG-2986	1483.5	donor_to_target	2
E9	DOX	Antat.1357	VSG-3110	1337	target_to_donor	3
E9	DOX	Antat.1357	VSG-3110	1348	target_to_donor	1
E9	DOX	Antat.1357	VSG-3110	1461	target_to_donor	1
E9	DOX	Antat.1357	VSG-3110	1483.5	donor_to_target	3
E9	DOX	Antat.1357	VSG-3110	1500.5	donor_to_target	2
E9	DOX	Antat.1357	VSG-3110	1514.5	donor_to_target	4
E9	DOX	Antat.1357	VSG-36	1370	target_to_donor	1
E9	DOX	Antat.1357	VSG-36	1410	target_to_donor	2
E9	DOX	Antat.1357	VSG-442	1375.5	target_to_donor	2
E9	DOX	Antat.1357	VSG-479	1413	target_to_donor	1
E9	DOX	Antat.1357	VSG-479	1460.5	donor_to_target	1
E9	DOX	Antat.1357	VSG-71	1371.5	target_to_donor	1
E9	DOX	Antat.1357	VSG-71	1463	donor_to_target	1
E9	DOX	Antat.1357	VSG-7358	1465	donor_to_target	1

## Sheet: fig_2b
day	genotype	count	total_reads	ratio	expt	multiplier_account	final_log_count
DOX	guide_243	45	551398	1	E9	45	1.6532125137753437
DOX	guide_369*	259	827567	1.500852378862455	E9	172.56860411302046	2.2369617861606117
DOX	guide_694	5263	707511	1.2831221730945706	E9	4101.713858865798	3.612965360115689
DOX	guide_894	261	835749	1.5156910253573643	E9	172.19868405466235	2.2360298282443356
DOX	guide_978*	66	853810	1.54845	E9	42.62337990887902	1.6296478850209528
DOX	guide_1459	48	916292	1.6617615588014465	E9	28.88501045518241	1.4606725290741498
DOX	guide_243	59	585243	1.061380345957004	D3	55.58798994605659	1.744980970294744
DOX	guide_369*	98	882405	1.600305042818436	D3	61.23832480550315	1.787023301920461
DOX	guide_694	3983	903903	1.6392932147015404	D3	2429.705658682403	3.3855536651404496
DOX	guide_894	202	1052516	1.9088135974377853	D3	105.82489577355594	2.024587849411658
DOX	guide_978*	109	1184950	2.1489921980130506	D3	50.72144985020464	1.7051916591667375
DOX	guide_1459	34	959043	1.73929	D3	19.548166244892045	1.2911060237739904

## Sheet: fig_2e
mouse	day	genotype	donor_VSG	avg_pos	type_of_event	count
D2-E4	DOX	NoGuide	Ambiguous	696	donor_to_target	1
D2-E4	DOX	NoGuide	Ambiguous	868	target_to_donor	1
D2-E4	DOX	NoGuide	Ambiguous	1438.6	donor_to_target	1
D2-E4	DOX	NoGuide	Ambiguous	1538.5	target_to_donor	1
D2-E4	DOX	NoGuide	Ambiguous	1568	donor_to_target	2
D2-E4	DOX	NoGuide	Tb427VSG-3449	1222.5	donor_to_target	1
D2-E4	DOX	NoGuide	Tb427_000016000	866	target_to_donor	5
D2-E4	DOX	NoGuide	Tb427_000016000	941	target_to_donor	2
D2-E4	DOX	NoGuide	Tb427_000016000	1453.5	donor_to_target	1
D2-E4	DOX	Antat.592	Ambiguous	733.5	target_to_donor	2
D2-E4	DOX	Antat.592	Ambiguous	1560	donor_to_target	1
D2-E4	DOX	Antat.592	Tb427VSG-322	1528	donor_to_target	1
D2-E4	DOX	Antat.592	Tb427VSG-322	1558	donor_to_target	1
D2-E4	DOX	Antat.592	Tb427VSG-6531	966	target_to_donor	4
D2-E4	DOX	Antat.592	Tb427_000016000	731	target_to_donor	1
D2-E4	DOX	Antat.592	Tb427_000016000	734	target_to_donor	2
D2-E4	DOX	Antat.592	Tb427_000016000	866	target_to_donor	9
D2-E4	DOX	Antat.592	Tb427_000016000	941	target_to_donor	2
D2-E4	DOX	Antat.592	VSG-2986	636.5	target_to_donor	3
D2-E4	DOX	Antat.592	VSG-2986	638	target_to_donor	3
D2-E4	DOX	Antat.592	VSG-2986	645.5	target_to_donor	6
D2-E4	DOX	Antat.592	VSG-2986	654	target_to_donor	2
D2-E4	DOX	Antat.592	VSG-2986	669.5	target_to_donor	8
D2-E4	DOX	Antat.592	VSG-2986	683	target_to_donor	22
D2-E4	DOX	Antat.592	VSG-2986	689	target_to_donor	144
D2-E4	DOX	Antat.592	VSG-2986	693	target_to_donor	40
D2-E4	DOX	Antat.592	VSG-2986	698	donor_to_target	10
D2-E4	DOX	Antat.592	VSG-2986	722	donor_to_target	12
D2-E4	DOX	Antat.592	VSG-2986	722	target_to_donor	12
D2-E4	DOX	Antat.592	VSG-2986	724	target_to_donor	1
D2-E4	DOX	Antat.592	VSG-2986	742.5	donor_to_target	36
D2-E4	DOX	Antat.592	VSG-2986	742.5	donor_to_target_edge	10
D2-E4	DOX	Antat.592	VSG-2986	742.5	target_to_donor	2
D2-E4	DOX	Antat.592	VSG-2986	748.5	target_to_donor	1
D2-E4	DOX	Antat.592	VSG-2986	754.5	donor_to_target	20
D2-E4	DOX	Antat.592	VSG-2986	754.5	donor_to_target_edge	4
D2-E4	DOX	Antat.592	VSG-2986	771.5	donor_to_target	24

## Sheet: fig_2f
sample	recombinations	coverage	expt_type	norm	multiplier	recomb_multiplier	log_recomb
D2-E4	383	817740	SM	551398	1.483030406348953	258.255	2.4120487185746367
D2-E8	805	832408	SM	551398	1.5096318811457423	533.2425805614554	2.7269248214704858
E9	5263	707511	EATRO	551398	1.2831221730945706	4101.713858865798	3.612965360115689
D3	3983	903903	EATRO	551398	1.6392932147015404	2429.705658682403	3.3855536651404496
