# Supplementary material for: DNA damage drives antigen diversification in Trypanosoma brucei
Source: Nature. 2026 Apr 8;654(8117):219–28. doi: 10.1038/s41586-026-10337-6 (PMC13233330; doi:10.1038/s41586-026-10337-6)
Supplement: Supplementary file 8 — Source Data Fig. 3 [file 41586_2026_10337_MOESM8_ESM.xlsx]

## Sheet: fig_3b
mouse	day	genotype	donor_VSG	count	total_reads	ratio
C7-B7	DOX	AnTat.592.Parental	VSG-2986	182	1557408	164.47905494257122
C7-B7	DOX	AnTat.592.Tubulin	VSG-228	153	1407478	153
C7-B7	DOX	AnTat.592.Tubulin	VSG-2986	168	1407478	168
C7-B7	DOX	AnTat.592.rDNA	VSG-228	1095	1507097	1022.620581157019
C7-B7	DOX	AnTat.592.rDNA	VSG-2986	241	1507097	225.0699178619558
C7-B7	DOX	AnTat.592.Minichr	VSG-228	402	1478588	382.66654132185573
C7-B7	DOX	AnTat.592.Minichr	VSG-2986	250	1478588	237.97670480214907
C7-B7	DOX	AnTat.592.BES7	VSG-228	444	1748702	357.36233617849126
C7-B7	DOX	AnTat.592.BES7	VSG-2986	159	1748702	127.97435011797323
D2-D3	DOX	AnTat.592.Parental	VSG-228	3	1746857	2.417160649097207
D2-D3	DOX	AnTat.592.Parental	VSG-2986	290	1746857	233.65886274606333
D2-D3	DOX	AnTat.592.Tubulin	VSG-228	827	1959983	593.8746948315368
D2-D3	DOX	AnTat.592.Tubulin	VSG-2986	264	1959983	189.58031370680257
D2-D3	DOX	AnTat.592.rDNA	VSG-228	948	1938597	688.2756674027661
D2-D3	DOX	AnTat.592.rDNA	VSG-2986	273	1938597	198.20596751155605
D2-D3	DOX	AnTat.592.Minichr	VSG-228	937	1904815	692.3543157734479
D2-D3	DOX	AnTat.592.Minichr	VSG-2986	108	1904815	79.80177812543475
C7-B7	DOX	AnTat.592.Parental	VSG-228	0	1	0

## Sheet: fig_3c
mouse	day	genotype	donor_VSG	count	total_reads	ratio
E4-C8a	DOX	AnTat.592.Parental	VSG-2986	58	420072	58
E4-C8a	DOX	AnTat.592.rDNA	VSG-228	2169	634019	1437.0802263023663
E4-C8a	DOX	AnTat.592.rDNA	VSG-2986	262	634019	173.58922051231903
E4-C8a	DOX	AnTat.592.rDNA-noUTR-C	VSG-228	1004	842462	500.61876737467094
E4-C8a	DOX	AnTat.592.rDNA-noUTR-C	VSG-2986	126	842462	62.82665805698062
E4-C8a	DOX	AnTat.592.rDNA-500-C	VSG-228	416	777335	224.80648883685927
E4-C8a	DOX	AnTat.592.rDNA-500-C	VSG-2986	77	777335	41.61081644336097
E4-C8a	DOX	AnTat.592.400	VSG-228	1345	1007722	560.6673665951522
E4-C8a	DOX	AnTat.592.400	VSG-2986	175	1007722	72.94928561646962
E4-C8a	DOX	AnTat.592.300	VSG-228	1442	893007	678.3192337798024
E4-C8a	DOX	AnTat.592.300	VSG-2986	346	893007	162.75898397213012
E4-C8a	DOX	AnTat.592.200	VSG-228	1111	1143931	407.979
E4-C8a	DOX	AnTat.592.200	VSG-2986	316	1143931	116.04087309461848
E4-C8a	DOX	AnTat.592.100	VSG-228	65	870853	31.353948370161213
E4-C8a	DOX	AnTat.592.100	VSG-2986	474	870853	228.64263888394484
E4-C8a	DOX	AnTat.592.rDNA-100-C	VSG-228	3	1092405	1.1536161039175032
E4-C8a	DOX	AnTat.592.rDNA-100-C	VSG-2986	151	1092405	58.065343897180995
E4-C8b	DOX	AnTat.592.rDNA	VSG-228	1433	956444	629.376
E4-C8b	DOX	AnTat.592.rDNA	VSG-2986	74	956444	32.50093889448833
E4-C8b	DOX	AnTat.592.rDNA-noUTR-C	VSG-228	547	570980	402.42982941609165
E4-C8b	DOX	AnTat.592.rDNA-noUTR-C	VSG-2986	95	570980	69.89183509054608
E4-C8b	DOX	AnTat.592.rDNA-500-C	VSG-228	1347	774351	730.7241599739652
E4-C8b	DOX	AnTat.592.rDNA-500-C	VSG-2986	314	774351	170.3395591921493
E4-C8b	DOX	AnTat.592.400	VSG-228	535	1008851	222.76681095622644
E4-C8b	DOX	AnTat.592.400	VSG-2986	91	1008851	37.89117719068524
E4-C8b	DOX	AnTat.592.300	VSG-228	796	1053610	317.3634570666565
E4-C8b	DOX	AnTat.592.300	VSG-2986	119	1053610	47.44503943584438
E4-C8b	DOX	AnTat.592.100	VSG-228	112	943138	49.88460225332879
E4-C8b	DOX	AnTat.592.100	VSG-2986	364	943138	162.12495732331854
E4-C8b	DOX	AnTat.592.rDNA-100-C	VSG-228	2	823476	1.020241027060898
E4-C8b	DOX	AnTat.592.rDNA-100-C	VSG-2986	263	823476	134.1616950585081
E4-C8a	DOX	AnTat.592.Parental	VSG-228	0	1	0

## Sheet: fig_3d
mouse	day	genotype	donor_VSG	avg_pos	type_of_event	count
Mun1	WT	AnTat.592.J1339a	VSG-228	669	target_to_donor	9
Mun1	WT	AnTat.592.J1339a	VSG-228	676	target_to_donor	2
Mun1	WT	AnTat.592.J1339a	VSG-228	680	target_to_donor	2
Mun1	WT	AnTat.592.J1339a	VSG-228	685	target_to_donor	23
Mun1	WT	AnTat.592.J1339a	VSG-228	691.5	target_to_donor	30
Mun1	WT	AnTat.592.J1339a	VSG-228	712	donor_to_target	5
Mun1	WT	AnTat.592.J1339a	VSG-228	721	donor_to_target	5
Mun1	WT	AnTat.592.J1339a	VSG-228	730	donor_to_target	13
Mun1	WT	AnTat.592.J1339a	VSG-228	730	donor_to_target_edge	1
Mun1	WT	AnTat.592.J1339a	VSG-228	742.5	donor_to_target	11
Mun1	WT	AnTat.592.J1339a	VSG-228	750.5	donor_to_target	1
Mun1	WT	AnTat.592.J1339a	VSG-228	783	donor_to_target	1
Mun1	WT	AnTat.592.J1339a	VSG-2986	636.5	target_to_donor	2
Mun1	WT	AnTat.592.J1339a	VSG-2986	645.5	target_to_donor	2
Mun1	WT	AnTat.592.J1339a	VSG-2986	654	target_to_donor	1
Mun1	WT	AnTat.592.J1339a	VSG-2986	669.5	donor_to_target	1
Mun1	WT	AnTat.592.J1339a	VSG-2986	669.5	donor_to_target_edge	1
Mun1	WT	AnTat.592.J1339a	VSG-2986	669.5	target_to_donor	7
Mun1	WT	AnTat.592.J1339a	VSG-2986	683	target_to_donor	12
Mun1	WT	AnTat.592.J1339a	VSG-2986	689	target_to_donor	49
Mun1	WT	AnTat.592.J1339a	VSG-2986	693	target_to_donor	13
Mun1	WT	AnTat.592.J1339a	VSG-2986	702	target_to_donor	1
Mun1	WT	AnTat.592.J1339a	VSG-2986	722	donor_to_target	4
Mun1	WT	AnTat.592.J1339a	VSG-2986	722	target_to_donor	3
Mun1	WT	AnTat.592.J1339a	VSG-2986	742.5	donor_to_target	6
Mun1	WT	AnTat.592.J1339a	VSG-2986	742.5	donor_to_target_edge	2
Mun1	WT	AnTat.592.J1339a	VSG-2986	754.5	donor_to_target	5
Mun1	WT	AnTat.592.J1339a	VSG-2986	771.5	donor_to_target	4
Mun1	WT	AnTat.592.J1339a	VSG-2986	771.5	donor_to_target_edge	1
Mun1	WT	AnTat.592.J1339a	VSG-2986	782.5	donor_to_target	1
Mun1	WT	AnTat.592.J1339a	VSG-3110	675	target_to_donor	5
Mun1	WT	AnTat.592.J1339a	VSG-3110	693	target_to_donor	1
Mun1	WT	AnTat.592.J1339a	VSG-3110	698.5	donor_to_target	1
Mun1	WT	AnTat.592.J1339b	VSG-228	654.5	target_to_donor	5
Mun1	WT	AnTat.592.J1339b	VSG-228	663	target_to_donor	1
Mun1	WT	AnTat.592.J1339b	VSG-228	669	target_to_donor	20
Mun1	WT	AnTat.592.J1339b	VSG-228	676	target_to_donor	16
Mun1	WT	AnTat.592.J1339b	VSG-228	680	target_to_donor	3
Mun1	WT	AnTat.592.J1339b	VSG-228	685	target_to_donor	49
Mun1	WT	AnTat.592.J1339b	VSG-228	691.5	target_to_donor	62
Mun1	WT	AnTat.592.J1339b	VSG-228	712	donor_to_target	8
Mun1	WT	AnTat.592.J1339b	VSG-228	712	donor_to_target_edge	2
Mun1	WT	AnTat.592.J1339b	VSG-228	721	donor_to_target	2
Mun1	WT	AnTat.592.J1339b	VSG-228	730	donor_to_target	22
Mun1	WT	AnTat.592.J1339b	VSG-228	730	donor_to_target_edge	1
Mun1	WT	AnTat.592.J1339b	VSG-228	736	donor_to_target	1
Mun1	WT	AnTat.592.J1339b	VSG-228	742.5	donor_to_target	26
Mun1	WT	AnTat.592.J1339b	VSG-228	750.5	donor_to_target	8
Mun1	WT	AnTat.592.J1339b	VSG-228	757.5	donor_to_target	1
Mun1	WT	AnTat.592.J1339b	VSG-228	775.5	donor_to_target	2
Mun1	WT	AnTat.592.J1339b	VSG-2986	618.5	target_to_donor	1
Mun1	WT	AnTat.592.J1339b	VSG-2986	630	target_to_donor	1
Mun1	WT	AnTat.592.J1339b	VSG-2986	636.5	target_to_donor	7
Mun1	WT	AnTat.592.J1339b	VSG-2986	645.5	target_to_donor	9
Mun1	WT	AnTat.592.J1339b	VSG-2986	654	target_to_donor	3
Mun1	WT	AnTat.592.J1339b	VSG-2986	669.5	donor_to_target	4
Mun1	WT	AnTat.592.J1339b	VSG-2986	669.5	donor_to_target_edge	4
Mun1	WT	AnTat.592.J1339b	VSG-2986	669.5	target_to_donor	16
Mun1	WT	AnTat.592.J1339b	VSG-2986	677.5	target_to_donor	2
Mun1	WT	AnTat.592.J1339b	VSG-2986	683	target_to_donor	42
Mun1	WT	AnTat.592.J1339b	VSG-2986	689	target_to_donor	127
Mun1	WT	AnTat.592.J1339b	VSG-2986	693	target_to_donor	34
Mun1	WT	AnTat.592.J1339b	VSG-2986	698	donor_to_target	7
Mun1	WT	AnTat.592.J1339b	VSG-2986	698	target_to_donor	1
Mun1	WT	AnTat.592.J1339b	VSG-2986	707.5	donor_to_target_edge	1
Mun1	WT	AnTat.592.J1339b	VSG-2986	722	donor_to_target	5
Mun1	WT	AnTat.592.J1339b	VSG-2986	722	target_to_donor	4
Mun1	WT	AnTat.592.J1339b	VSG-2986	742.5	donor_to_target	29
Mun1	WT	AnTat.592.J1339b	VSG-2986	742.5	donor_to_target_edge	4
Mun1	WT	AnTat.592.J1339b	VSG-2986	754.5	donor_to_target	18
Mun1	WT	AnTat.592.J1339b	VSG-2986	771.5	donor_to_target	12
Mun1	WT	AnTat.592.J1339b	VSG-2986	805.5	donor_to_target	1
Mun1	WT	AnTat.592.J1339b	VSG-3110	465	target_to_donor	1
Mun1	WT	AnTat.592.J1339b	VSG-3110	675	target_to_donor	34
Mun1	WT	AnTat.592.J1339b	VSG-3110	696	donor_to_target	1
Mun1	WT	AnTat.592.J1339b	VSG-3110	698.5	donor_to_target	2
Mun1	WT	AnTat.592.J1339b	VSG-3110	729	donor_to_target	5
Mun1	WT	AnTat.592.J1339b	VSG-3110	748.5	donor_to_target	8
Mun1	WT	AnTat.592.J1339b	VSG-3110	770	donor_to_target	1
Mun1	WT	AnTat.592.J1339b	VSG-3110	770	donor_to_target_edge	1
Mun1	WT	AnTat.592.J1339b	VSG-3110	770	target_to_donor	1
Mun1	WT	AnTat.592.J1339b	VSG-3110	787.5	target_to_donor	2
Mun1	WT	AnTat.592.J1339b	VSG-3110	829.5	donor_to_target_edge	1
Mun1	WT	AnTat.592.J1339b	family	728.25	target_to_donor	1
Mun1	WT	AnTat.592.J1339b	family	742.5	donor_to_target_edge	1
Mun1	B2KO	AnTat.592.B6N1a	family	775.5	target_to_donor_edge	1
Mun1	B2KO	AnTat.592.B6N1b	VSG-2986	722	target_to_donor	1

## Sheet: fig_3e
day	genotype	clone	count	total_reads	ratio	expt	multiplier_account
WT	guide_694	J1339a	225	6464367	1.0747767022123116	rad51KO	209.34581065709912
WT	guide_694	J1339b	620	6890774	1.1456718585764607	rad51KO	541.1671722218723
B2KO	guide_694	B6N1a	1	6014614	1	rad51KO	1
B2KO	guide_694	B6N1b	1	9198047	1.5292830096827494	rad51KO	0.6539012031575833
RAD51	guide_694	B1N2a	0	8702390	1.4468742300004622	rad51KO	0
RAD51	guide_694	B1N2b	0	10709375	1.780558985165133	rad51KO	0
RAD51	guide_694	C1	0	6291138	1.0459753526992754	rad51KO	0
RAD51	guide_694	C2	0	6946199	1.1548869137736852	rad51KO	0
RAD51	guide_694	C4	0	8501575	1.4134863849949473	rad51KO	0
