# Supplementary material for: DNA damage drives antigen diversification in Trypanosoma brucei
Source: Nature. 2026 Apr 8;654(8117):219–28. doi: 10.1038/s41586-026-10337-6 (PMC13233330; doi:10.1038/s41586-026-10337-6)
Supplement: Supplementary file 9 — Source Data Fig. 4 [file 41586_2026_10337_MOESM9_ESM.xlsx]

## Sheet: fig_4a
genotype	donor_VSG	avg_pos	type_of_event	count
WT	Ambiguous	1292	target_to_donor	3
WT	Ambiguous	1293.38	target_to_donor	1
WT	Ambiguous	1313	donor_to_target_edge	1
WT	Ambiguous	1330	donor_to_target_edge	1
WT	Ambiguous	1397.5	donor_to_target	1
WT	VSG-1128	1292	donor_to_target	16
WT	VSG-1128	1321	donor_to_target	49
WT	VSG-1233	1398.5	donor_to_target	3
WT	VSG-130	1518.5	donor_to_target	1
WT	VSG-130	1544.5	target_to_donor	1
WT	VSG-130	1560.5	donor_to_target	1
WT	VSG-192	1462.5	donor_to_target	3
WT	VSG-228	1300	target_to_donor	1
WT	VSG-2564	1439	target_to_donor_edge	1
WT	VSG-2986	299	target_to_donor	2
WT	VSG-4098	1298	donor_to_target	1
WT	VSG-4098	1410.5	donor_to_target	2
WT	VSG-4098	1463	donor_to_target	1
WT	VSG-4131	1530.5	donor_to_target	3
WT	VSG-4203	1411.5	donor_to_target	1
WT	VSG-4203	1422.5	donor_to_target	1
WT	VSG-454	1540	donor_to_target	1
WT	VSG-462	1504.5	donor_to_target	2
WT	VSG-462	1527	donor_to_target	12
WT	VSG-462	1550	donor_to_target	1
WT	VSG-479	1304	donor_to_target	4
WT	VSG-479	1318	donor_to_target	1
WT	VSG-479	1322.5	donor_to_target	1
WT	VSG-479	1327	donor_to_target	1
WT	VSG-479	1398	donor_to_target	1
WT	VSG-479	1403.5	donor_to_target	1
WT	VSG-479	1452.5	donor_to_target	4
WT	VSG-479	1483.5	donor_to_target	110
WT	VSG-479	1497.5	donor_to_target	29
WT	VSG-479	1585	donor_to_target_edge	2
WT	VSG-60	1292.5	donor_to_target	1
WT	VSG-60	1292.5	target_to_donor	8
WT	VSG-72	1288	target_to_donor	42
WT	VSG-72	1315	target_to_donor	1
muMT	Ambiguous	1284.5	target_to_donor	1
muMT	Ambiguous	1287.5	target_to_donor	2
muMT	Ambiguous	1292	donor_to_target	1
muMT	Ambiguous	1292	target_to_donor	5
muMT	Ambiguous	1292.5	target_to_donor	7
muMT	Ambiguous	1304.5	target_to_donor	2
muMT	Ambiguous	1305	target_to_donor	2
muMT	Ambiguous	1319.5	target_to_donor	2
muMT	Ambiguous	1325	target_to_donor	1
muMT	Ambiguous	1326.5	target_to_donor	2
muMT	Ambiguous	1327.1666666666665	donor_to_target	2
muMT	Ambiguous	1328	target_to_donor	1
muMT	Ambiguous	1336	donor_to_target	2
muMT	Ambiguous	1336.5	donor_to_target	2
muMT	Ambiguous	1338	target_to_donor	1
muMT	Ambiguous	1338.5	target_to_donor	1
muMT	Ambiguous	1345	donor_to_target	2
muMT	Ambiguous	1352	donor_to_target	1
muMT	Ambiguous	1358.5	target_to_donor	1
muMT	Ambiguous	1367.5	donor_to_target	1
muMT	Ambiguous	1367.5	target_to_donor	2
muMT	Ambiguous	1368.5	target_to_donor	2
muMT	Ambiguous	1371	target_to_donor	1
muMT	Ambiguous	1373.5	target_to_donor	1
muMT	Ambiguous	1374.12	target_to_donor	1
muMT	Ambiguous	1378	donor_to_target	1
muMT	Ambiguous	1378.8333333333335	donor_to_target	2
muMT	Ambiguous	1392.5	donor_to_target	2
muMT	Ambiguous	1400.5	target_to_donor	1
muMT	Ambiguous	1402	donor_to_target_edge	1
muMT	Ambiguous	1405	target_to_donor	10
muMT	Ambiguous	1406.25	donor_to_target	1
muMT	Ambiguous	1412	target_to_donor	1
muMT	Ambiguous	1418.5	donor_to_target_edge	10
muMT	Ambiguous	1419.5	donor_to_target	1
muMT	Ambiguous	1423	target_to_donor	1
muMT	Ambiguous	1423.5	target_to_donor	1
muMT	Ambiguous	1428	target_to_donor	1
muMT	Ambiguous	1459.5	donor_to_target	1
muMT	Ambiguous	1462.75	donor_to_target	1
muMT	Ambiguous	1463.4117647058824	target_to_donor	1
muMT	Ambiguous	1464	donor_to_target	1
muMT	Ambiguous	1465.5	target_to_donor	1
muMT	Ambiguous	1503	donor_to_target	1
muMT	Ambiguous	1518	donor_to_target	1
muMT	Ambiguous	1526	donor_to_target	1
muMT	Ambiguous	1537.5	donor_to_target	1
muMT	Ambiguous	1538	donor_to_target	1
muMT	VSG-1013	1484	donor_to_target	1
muMT	VSG-1095	1333	target_to_donor	1
muMT	VSG-1095	1370	donor_to_target	1
muMT	VSG-1097	1460.5	donor_to_target	1
muMT	VSG-1097	1485.5	donor_to_target	4
muMT	VSG-1128	1292	donor_to_target	3
muMT	VSG-1128	1321	donor_to_target	5
muMT	VSG-1128	1423.5	donor_to_target	1
muMT	VSG-115	1539.5	donor_to_target	2
muMT	VSG-115	1552.5	donor_to_target	2
muMT	VSG-1212	1478.5	donor_to_target	1
muMT	VSG-1212	1485	donor_to_target	1
muMT	VSG-1214	1503	donor_to_target	2
muMT	VSG-122	1536.5	donor_to_target	9
muMT	VSG-125	1539.5	donor_to_target	3
muMT	VSG-1368	1324	target_to_donor	1
muMT	VSG-1368	1330	donor_to_target_edge	1
muMT	VSG-139	1553.5	donor_to_target	1
muMT	VSG-1654	1292	target_to_donor	3
muMT	VSG-1654	1316.5	target_to_donor	2
muMT	VSG-1654	1327.5	target_to_donor	4
muMT	VSG-1654	1345	target_to_donor	2
muMT	VSG-1654	1359	donor_to_target_edge	1
muMT	VSG-1654	1382	donor_to_target_edge	1
muMT	VSG-1654	1527	donor_to_target	3
muMT	VSG-1654	1549	target_to_donor	1
muMT	VSG-1654	1564	donor_to_target	1
muMT	VSG-1683	1292.5	donor_to_target	1
muMT	VSG-1683	1345	target_to_donor	1
muMT	VSG-1683	1423.5	target_to_donor	1
muMT	VSG-1686	1504.5	donor_to_target	4
muMT	VSG-1686	1519.5	donor_to_target	2
muMT	VSG-1708	1538	donor_to_target	1
muMT	VSG-174	1461.5	donor_to_target	2
muMT	VSG-174	1505	donor_to_target	2
muMT	VSG-211	1288	target_to_donor	2
muMT	VSG-228	204.5	target_to_donor	4
muMT	VSG-228	240	target_to_donor	7
muMT	VSG-228	252	donor_to_target	1
muMT	VSG-228	252	target_to_donor	12
muMT	VSG-228	263	target_to_donor	1
muMT	VSG-228	281	donor_to_target	1
muMT	VSG-228	283.5	donor_to_target	1
muMT	VSG-228	290	donor_to_target	12
muMT	VSG-228	290	target_to_donor	3
muMT	VSG-228	297.5	donor_to_target	4
muMT	VSG-228	313.5	donor_to_target	10
muMT	VSG-228	313.5	target_to_donor	2
muMT	VSG-228	332	donor_to_target	1
muMT	VSG-228	340.5	donor_to_target	2
muMT	VSG-228	345	donor_to_target	1
muMT	VSG-228	349	donor_to_target	1
muMT	VSG-228	351	donor_to_target	3
muMT	VSG-228	354	target_to_donor	1
muMT	VSG-228	359.5	donor_to_target	1
muMT	VSG-228	437	target_to_donor	1
muMT	VSG-228	457.5	target_to_donor	1
muMT	VSG-228	558	donor_to_target	1
muMT	VSG-228	568	target_to_donor	1
muMT	VSG-228	605	donor_to_target	1
muMT	VSG-228	605	target_to_donor	1
muMT	VSG-228	621	donor_to_target	1
muMT	VSG-228	627.5	target_to_donor	2
muMT	VSG-228	630	target_to_donor	1
muMT	VSG-228	639.5	donor_to_target	1
muMT	VSG-228	639.5	donor_to_target_edge	2
muMT	VSG-228	654.5	target_to_donor	7
muMT	VSG-228	669	target_to_donor	15
muMT	VSG-228	676	target_to_donor	5
muMT	VSG-228	685	donor_to_target_edge	1
muMT	VSG-228	685	target_to_donor	2
muMT	VSG-228	691.5	donor_to_target	1
muMT	VSG-228	691.5	target_to_donor	4
muMT	VSG-228	698	target_to_donor	4
muMT	VSG-228	702	donor_to_target	1
muMT	VSG-228	712	donor_to_target	2
muMT	VSG-228	712	target_to_donor	2
muMT	VSG-228	730	donor_to_target	9
muMT	VSG-228	730	target_to_donor	5
muMT	VSG-228	742.5	donor_to_target	5
muMT	VSG-228	742.5	target_to_donor	2
muMT	VSG-228	750.5	target_to_donor	1
muMT	VSG-228	775.5	donor_to_target	6
muMT	VSG-228	792	donor_to_target_edge	2
muMT	VSG-228	919.5	target_to_donor	1
muMT	VSG-228	939	target_to_donor	2
muMT	VSG-228	949	target_to_donor	4
muMT	VSG-228	961.5	target_to_donor	1
muMT	VSG-228	990.5	donor_to_target	3
muMT	VSG-228	990.5	target_to_donor	7
muMT	VSG-228	1036.5	target_to_donor	1
muMT	VSG-228	1123.5	target_to_donor	1
muMT	VSG-228	1177	donor_to_target	6
muMT	VSG-228	1177	target_to_donor	4
muMT	VSG-228	1209.5	target_to_donor	2
muMT	VSG-228	1246	donor_to_target	6
muMT	VSG-228	1256.5	donor_to_target	3
muMT	VSG-228	1269.5	target_to_donor	1
muMT	VSG-228	1300	target_to_donor	27
muMT	VSG-228	1336.5	donor_to_target	1
muMT	VSG-228	1336.5	target_to_donor	3
muMT	VSG-228	1344	target_to_donor	1
muMT	VSG-228	1348	target_to_donor	1
muMT	VSG-228	1375.5	donor_to_target	3
muMT	VSG-228	1375.5	target_to_donor	5
muMT	VSG-228	1456.5	donor_to_target	3
muMT	VSG-228	1479	donor_to_target	1
muMT	VSG-228	1485	donor_to_target	5
muMT	VSG-228	1518	donor_to_target	95
muMT	VSG-228	1580.5	donor_to_target	1
muMT	VSG-228	1583	target_to_donor	1
muMT	VSG-232	1483.5	donor_to_target	1
muMT	VSG-2576	1367	donor_to_target	1
muMT	VSG-2695	1457	donor_to_target	1
muMT	VSG-2725	1351.5	target_to_donor	5
muMT	VSG-2725	1382	donor_to_target	4
muMT	VSG-2986	192	target_to_donor	5
muMT	VSG-2986	206.5	target_to_donor	1
muMT	VSG-2986	210	donor_to_target	2
muMT	VSG-2986	225.5	donor_to_target	8
muMT	VSG-2986	225.5	target_to_donor	1
muMT	VSG-2986	241.5	donor_to_target	1
muMT	VSG-2986	246.5	donor_to_target	11
muMT	VSG-2986	251	target_to_donor	2
muMT	VSG-2986	255	donor_to_target	4
muMT	VSG-2986	255.5	target_to_donor	2
muMT	VSG-2986	258	target_to_donor	7
muMT	VSG-2986	258.5	target_to_donor	1
muMT	VSG-2986	261	donor_to_target	2
muMT	VSG-2986	270.5	target_to_donor	1
muMT	VSG-2986	280	target_to_donor	4
muMT	VSG-2986	290.5	donor_to_target	4
muMT	VSG-2986	290.5	target_to_donor	19
muMT	VSG-2986	299	target_to_donor	12
muMT	VSG-2986	307.5	target_to_donor	4
muMT	VSG-2986	312.5	donor_to_target	1
muMT	VSG-2986	312.5	target_to_donor	1
muMT	VSG-2986	319	donor_to_target	4
muMT	VSG-2986	319	target_to_donor	1
muMT	VSG-2986	324	donor_to_target	2
muMT	VSG-2986	330	donor_to_target	1
muMT	VSG-2986	336	donor_to_target	19
muMT	VSG-2986	348	donor_to_target	13
muMT	VSG-2986	358	donor_to_target	1
muMT	VSG-2986	361	target_to_donor	1
muMT	VSG-2986	386	target_to_donor	1
muMT	VSG-2986	400	donor_to_target_edge	1
muMT	VSG-2986	401	donor_to_target_edge	1
muMT	VSG-2986	409.5	donor_to_target	1
muMT	VSG-2986	424.5	target_to_donor	2
muMT	VSG-2986	550.5	donor_to_target	1
muMT	VSG-2986	550.5	target_to_donor	2
muMT	VSG-2986	587	donor_to_target	5
muMT	VSG-2986	595.5	donor_to_target	1
muMT	VSG-2986	601.5	target_to_donor	1
muMT	VSG-2986	618.5	target_to_donor	1
muMT	VSG-2986	623.5	target_to_donor	3
muMT	VSG-2986	629.5	target_to_donor	2
muMT	VSG-2986	630	target_to_donor	1
muMT	VSG-2986	636.5	donor_to_target_edge	2
muMT	VSG-2986	636.5	target_to_donor	23
muMT	VSG-2986	645.5	donor_to_target	3
muMT	VSG-2986	645.5	target_to_donor	4
muMT	VSG-2986	654	donor_to_target	2
muMT	VSG-2986	654	target_to_donor	9
muMT	VSG-2986	659	donor_to_target	1
muMT	VSG-2986	669.5	donor_to_target	16
muMT	VSG-2986	669.5	donor_to_target_edge	3
muMT	VSG-2986	669.5	target_to_donor	4
muMT	VSG-2986	677.5	donor_to_target	3
muMT	VSG-2986	677.5	donor_to_target_edge	5
muMT	VSG-2986	677.5	target_to_donor	1
muMT	VSG-2986	683	donor_to_target	3
muMT	VSG-2986	683	target_to_donor	16
muMT	VSG-2986	689	donor_to_target	4
muMT	VSG-2986	689	target_to_donor	9
muMT	VSG-2986	695	target_to_donor	1
muMT	VSG-2986	698	donor_to_target	2
muMT	VSG-2986	698	target_to_donor	1
muMT	VSG-2986	722	donor_to_target	3
muMT	VSG-2986	722	target_to_donor	15
muMT	VSG-2986	742.5	donor_to_target	10
muMT	VSG-2986	742.5	donor_to_target_edge	1
muMT	VSG-2986	742.5	target_to_donor	4
muMT	VSG-2986	754.5	donor_to_target	6
muMT	VSG-2986	763	donor_to_target	1
muMT	VSG-2986	771.5	donor_to_target	12
muMT	VSG-2986	791.5	donor_to_target	2
muMT	VSG-2986	791.5	target_to_donor	1
muMT	VSG-2986	800.5	target_to_donor	1
muMT	VSG-2986	805.5	target_to_donor	3
muMT	VSG-2986	811	target_to_donor	1
muMT	VSG-2986	820	target_to_donor	1
muMT	VSG-2986	833.5	donor_to_target	2
muMT	VSG-2986	833.5	target_to_donor	6
muMT	VSG-2986	853.5	target_to_donor	2
muMT	VSG-2986	868.5	donor_to_target	1
muMT	VSG-2986	868.5	target_to_donor	2
muMT	VSG-2986	876	donor_to_target	1
muMT	VSG-2986	907.5	target_to_donor	5
muMT	VSG-2986	919.5	donor_to_target	1
muMT	VSG-2986	919.5	target_to_donor	8
muMT	VSG-2986	929.5	donor_to_target	2
muMT	VSG-2986	934.5	target_to_donor	1
muMT	VSG-2986	955.5	donor_to_target	1
muMT	VSG-2986	955.5	target_to_donor	3
muMT	VSG-2986	972	donor_to_target_edge	1
muMT	VSG-2986	1187	donor_to_target	2
muMT	VSG-2986	1199.5	target_to_donor	4
muMT	VSG-2986	1210.5	target_to_donor	6
muMT	VSG-2986	1224	target_to_donor	6
muMT	VSG-2986	1233	target_to_donor	1
muMT	VSG-2986	1261.5	donor_to_target	7
muMT	VSG-2986	1276.5	donor_to_target	1
muMT	VSG-2986	1290.5	donor_to_target	3
muMT	VSG-2986	1300.5	donor_to_target	2
muMT	VSG-2986	1300.5	target_to_donor	1
muMT	VSG-2986	1305	donor_to_target	1
muMT	VSG-2986	1307	donor_to_target	5
muMT	VSG-2986	1308	target_to_donor	1
muMT	VSG-2986	1323.5	target_to_donor	6
muMT	VSG-2986	1337	donor_to_target	1
muMT	VSG-2986	1337	target_to_donor	7
muMT	VSG-2986	1371.5	target_to_donor	1
muMT	VSG-2986	1378.5	donor_to_target	1
muMT	VSG-2986	1413.5	donor_to_target	1
muMT	VSG-2986	1451	donor_to_target	5
muMT	VSG-2986	1483.5	donor_to_target	7
muMT	VSG-3110	235	target_to_donor	1
muMT	VSG-3110	302	target_to_donor	3
muMT	VSG-3110	321.5	target_to_donor	1
muMT	VSG-3110	334.5	donor_to_target	1
muMT	VSG-3110	340.5	donor_to_target	5
muMT	VSG-3110	346.5	donor_to_target	1
muMT	VSG-3110	360	donor_to_target	2
muMT	VSG-3110	377.5	donor_to_target	3
muMT	VSG-3110	377.5	target_to_donor	1
muMT	VSG-3110	409.5	target_to_donor	2
muMT	VSG-3110	448.5	target_to_donor	1
muMT	VSG-3110	465	target_to_donor	3
muMT	VSG-3110	613.5	target_to_donor	1
muMT	VSG-3110	637	donor_to_target	1
muMT	VSG-3110	637	target_to_donor	6
muMT	VSG-3110	675	donor_to_target	5
muMT	VSG-3110	675	target_to_donor	2
muMT	VSG-3110	693	donor_to_target	1
muMT	VSG-3110	712	target_to_donor	4
muMT	VSG-3110	720.5	target_to_donor	1
muMT	VSG-3110	729	donor_to_target	1
muMT	VSG-3110	729	target_to_donor	43
muMT	VSG-3110	748.5	donor_to_target	3
muMT	VSG-3110	748.5	target_to_donor	40
muMT	VSG-3110	770	donor_to_target	4
muMT	VSG-3110	770	target_to_donor	5
muMT	VSG-3110	787.5	target_to_donor	20
muMT	VSG-3110	806	target_to_donor	1
muMT	VSG-3110	806.5	donor_to_target	7
muMT	VSG-3110	806.5	donor_to_target_edge	3
muMT	VSG-3110	806.5	target_to_donor	9
muMT	VSG-3110	807	target_to_donor	2
muMT	VSG-3110	823.5	target_to_donor	1
muMT	VSG-3110	829.5	donor_to_target	1
muMT	VSG-3110	829.5	target_to_donor	6
muMT	VSG-3110	836.5	donor_to_target	1
muMT	VSG-3110	836.5	target_to_donor	2
muMT	VSG-3110	867	donor_to_target	1
muMT	VSG-3110	867	target_to_donor	33
muMT	VSG-3110	890.5	target_to_donor	1
muMT	VSG-3110	905.5	donor_to_target	2
muMT	VSG-3110	905.5	target_to_donor	4
muMT	VSG-3110	911	donor_to_target	1
muMT	VSG-3110	919.5	donor_to_target	11
muMT	VSG-3110	919.5	target_to_donor	21
muMT	VSG-3110	929.5	donor_to_target	1
muMT	VSG-3110	929.5	target_to_donor	3
muMT	VSG-3110	934.5	donor_to_target	2
muMT	VSG-3110	934.5	target_to_donor	14
muMT	VSG-3110	941	target_to_donor	9
muMT	VSG-3110	949.5	donor_to_target	1
muMT	VSG-3110	949.5	target_to_donor	18
muMT	VSG-3110	961	target_to_donor	4
muMT	VSG-3110	975	donor_to_target	1
muMT	VSG-3110	975	target_to_donor	3
muMT	VSG-3110	984	target_to_donor	4
muMT	VSG-3110	1011	donor_to_target	2
muMT	VSG-3110	1011	target_to_donor	4
muMT	VSG-3110	1034.5	donor_to_target_edge	1
muMT	VSG-3110	1059	donor_to_target_edge	1
muMT	VSG-3110	1212	target_to_donor_edge	1
muMT	VSG-3110	1269	donor_to_target	1
muMT	VSG-3110	1272	target_to_donor	1
muMT	VSG-3110	1298.5	target_to_donor	1
muMT	VSG-3110	1304	target_to_donor	1
muMT	VSG-3110	1337	target_to_donor	15
muMT	VSG-3110	1348	target_to_donor	8
muMT	VSG-3110	1368.5	target_to_donor	1
muMT	VSG-3110	1378.5	target_to_donor	5
muMT	VSG-3110	1388	target_to_donor	1
muMT	VSG-3110	1403.5	donor_to_target	3
muMT	VSG-3110	1412.5	donor_to_target	18
muMT	VSG-3110	1412.5	target_to_donor	1
muMT	VSG-3110	1420	donor_to_target	3
muMT	VSG-3110	1420	target_to_donor	2
muMT	VSG-3110	1426	donor_to_target	2
muMT	VSG-3110	1426	target_to_donor	4
muMT	VSG-3110	1451	donor_to_target	1
muMT	VSG-3110	1461	donor_to_target	10
muMT	VSG-3110	1461	donor_to_target_edge	1
muMT	VSG-3110	1461	target_to_donor	4
muMT	VSG-3110	1473	donor_to_target	1
muMT	VSG-3110	1483.5	donor_to_target	104
muMT	VSG-3110	1483.5	target_to_donor	1
muMT	VSG-3110	1491.5	donor_to_target	8
muMT	VSG-3110	1499	donor_to_target	1
muMT	VSG-3110	1500.5	donor_to_target	17
muMT	VSG-3110	1501.5	target_to_donor	1
muMT	VSG-3110	1514.5	donor_to_target	27
muMT	VSG-3110	1529	target_to_donor	2
muMT	VSG-3110	1533.5	donor_to_target	2
muMT	VSG-3110	1544	target_to_donor	2
muMT	VSG-3110	1546	target_to_donor	1
muMT	VSG-3110	1548	donor_to_target	3
muMT	VSG-3134	1315	target_to_donor	1
muMT	VSG-3134	1423.5	donor_to_target	1
muMT	VSG-3197	1305.5	donor_to_target	1
muMT	VSG-36	1370	target_to_donor	1
muMT	VSG-36	1530.5	donor_to_target	2
muMT	VSG-4018	1539.5	donor_to_target	2
muMT	VSG-4018	1550	donor_to_target	4
muMT	VSG-4072	1501	donor_to_target	1
muMT	VSG-4073	1423.5	target_to_donor	1
muMT	VSG-4089	1305	target_to_donor	1
muMT	VSG-4089	1524.5	donor_to_target	2
muMT	VSG-4098	1288	target_to_donor	1
muMT	VSG-4098	1298	target_to_donor	1
muMT	VSG-4098	1334.5	donor_to_target	1
muMT	VSG-4098	1351.5	donor_to_target	1
muMT	VSG-4098	1351.5	target_to_donor	1
muMT	VSG-4098	1410.5	donor_to_target	2
muMT	VSG-4131	1530.5	donor_to_target	2
muMT	VSG-4133	1368.5	target_to_donor	1
muMT	VSG-4156	1337	target_to_donor	6
muMT	VSG-4156	1348	target_to_donor	2
muMT	VSG-4156	1368.5	target_to_donor	12
muMT	VSG-4156	1378.5	target_to_donor	2
muMT	VSG-4156	1387	target_to_donor	6
muMT	VSG-4156	1392	donor_to_target	1
muMT	VSG-4156	1412.5	donor_to_target	79
muMT	VSG-4156	1419.5	donor_to_target	6
muMT	VSG-4156	1427	donor_to_target	114
muMT	VSG-4156	1450	donor_to_target	1
muMT	VSG-4156	1521	donor_to_target	1
muMT	VSG-4156	1523	target_to_donor	1
muMT	VSG-4156	1532	donor_to_target	1
muMT	VSG-4156	1533.5	target_to_donor	1
muMT	VSG-4156	1576	donor_to_target	1
muMT	VSG-4156	1578	target_to_donor	1
muMT	VSG-4193	1507.5	donor_to_target	3
muMT	VSG-4254	1559.5	donor_to_target	1
muMT	VSG-4300	1542	donor_to_target	1
muMT	VSG-4310	1542	donor_to_target	1
muMT	VSG-4310	1555	donor_to_target	3
muMT	VSG-454	1540	donor_to_target	1
muMT	VSG-462	1527	donor_to_target	4
muMT	VSG-4740	1522	donor_to_target	1
muMT	VSG-4744	1466	donor_to_target	1
muMT	VSG-4744	1523	donor_to_target	1
muMT	VSG-479	1316	target_to_donor	1
muMT	VSG-479	1526	donor_to_target	2
muMT	VSG-4799	1315	target_to_donor	1
muMT	VSG-4851	1411.5	target_to_donor	2
muMT	VSG-4851	1423.5	target_to_donor	1
muMT	VSG-4851	1464.5	donor_to_target	1
muMT	VSG-4857	1503	donor_to_target	2
muMT	VSG-4862	1264	target_to_donor	2
muMT	VSG-5160	1424.5	donor_to_target	1
muMT	VSG-528	1518	donor_to_target	1
muMT	VSG-5312	1514	donor_to_target	1
muMT	VSG-5372	1501.5	donor_to_target	1
muMT	VSG-5444	1404.5	target_to_donor	15
muMT	VSG-5585	1288	target_to_donor	2
muMT	VSG-5585	1315.5	target_to_donor	1
muMT	VSG-5585	1341	donor_to_target	1
muMT	VSG-5585	1424.5	target_to_donor	1
muMT	VSG-5585	1550.5	donor_to_target	1
muMT	VSG-5659	1320	target_to_donor	1
muMT	VSG-5687	1423.5	target_to_donor	1
muMT	VSG-60	1292.5	target_to_donor	4
muMT	VSG-60	1315.5	donor_to_target	1
muMT	VSG-60	1315.5	target_to_donor	1
muMT	VSG-60	1345	donor_to_target	1
muMT	VSG-60	1424.5	donor_to_target	1
muMT	VSG-60	1424.5	target_to_donor	1
muMT	VSG-60	1461	donor_to_target	1
muMT	VSG-60	1521.5	donor_to_target	1
muMT	VSG-71	1463	donor_to_target	1
muMT	VSG-71	1509	donor_to_target	1
muMT	VSG-71	1528.5	donor_to_target	1
muMT	VSG-71	1542	donor_to_target	1
muMT	VSG-71	1563	donor_to_target	1
muMT	VSG-71	1583.5	donor_to_target	1
muMT	VSG-7164	1506.5	donor_to_target	1
muMT	VSG-72	1288	target_to_donor	8
muMT	VSG-72	1294	target_to_donor	6
muMT	VSG-72	1300.5	target_to_donor	2
muMT	VSG-72	1306	target_to_donor	1
muMT	VSG-72	1315	target_to_donor	5
muMT	VSG-72	1325	target_to_donor	2
muMT	VSG-72	1330	donor_to_target	1
muMT	VSG-72	1340	target_to_donor	1
muMT	VSG-72	1408.5	target_to_donor	1
muMT	VSG-72	1427.5	target_to_donor	2
muMT	VSG-72	1527.5	donor_to_target	1
muMT	VSG-72	1540.5	donor_to_target	2
muMT	VSG-72	1555	donor_to_target	1
muMT	VSG-72	1560.5	donor_to_target	1
muMT	VSG-72	1568	donor_to_target	1
muMT	VSG-7358	830	target_to_donor	3
muMT	VSG-7358	836.5	target_to_donor	2
muMT	VSG-7358	870	target_to_donor	7
muMT	VSG-7358	876	target_to_donor	1
muMT	VSG-7358	883.5	donor_to_target	1
muMT	VSG-7358	883.5	target_to_donor	1
muMT	VSG-7358	905.5	donor_to_target	2
muMT	VSG-7358	905.5	donor_to_target_edge	1
muMT	VSG-7358	905.5	target_to_donor	4
muMT	VSG-7358	919	donor_to_target	1
muMT	VSG-7358	919	donor_to_target_edge	1
muMT	VSG-7358	919	target_to_donor	5
muMT	VSG-7358	932.5	donor_to_target	1
muMT	VSG-7358	951	donor_to_target	1
muMT	VSG-7358	951	donor_to_target_edge	3
muMT	VSG-7358	962	donor_to_target	1
muMT	VSG-7358	998	target_to_donor	1
muMT	VSG-7358	1119.5	target_to_donor	1
muMT	VSG-7358	1147.5	target_to_donor	1
muMT	VSG-7358	1167	donor_to_target	2
muMT	VSG-7358	1167	target_to_donor	1
muMT	VSG-7358	1196	donor_to_target	1
muMT	VSG-7358	1196	target_to_donor	1
muMT	VSG-7358	1218	donor_to_target	1
muMT	VSG-7358	1218	target_to_donor	1
muMT	VSG-7358	1238	donor_to_target	1
muMT	VSG-7358	1238	target_to_donor	2
muMT	VSG-7358	1246.5	donor_to_target	3
muMT	VSG-7358	1246.5	target_to_donor	4
muMT	VSG-7358	1256	donor_to_target	1
muMT	VSG-7358	1256	target_to_donor	1
muMT	VSG-7358	1266.5	donor_to_target	1
muMT	VSG-7358	1266.5	target_to_donor	2
muMT	VSG-7358	1277.5	donor_to_target	1
muMT	VSG-7358	1277.5	target_to_donor	2
muMT	VSG-7358	1295	donor_to_target	4
muMT	VSG-7358	1295	donor_to_target_edge	1
muMT	VSG-7358	1316	donor_to_target	4
muMT	VSG-7358	1316	target_to_donor	5
muMT	VSG-7358	1337	donor_to_target	2
muMT	VSG-7358	1337	target_to_donor	1
muMT	VSG-7358	1366.5	donor_to_target	1
muMT	VSG-7358	1371.5	donor_to_target	1
muMT	VSG-7358	1376.5	donor_to_target	1
muMT	VSG-7358	1376.5	donor_to_target_edge	1
muMT	VSG-7358	1386	target_to_donor	1
muMT	VSG-7358	1407.5	donor_to_target	1
muMT	VSG-7358	1413.5	donor_to_target	5
muMT	VSG-7358	1424.5	donor_to_target	1
muMT	VSG-7358	1465	donor_to_target	1
muMT	VSG-7358	1482	target_to_donor	1
muMT	VSG-7358	1521.5	donor_to_target	1
muMT	VSG-7734	1292.5	target_to_donor	2
muMT	VSG-7734	1341	donor_to_target	2
muMT	family	255	target_to_donor	6
muMT	family	290.25	donor_to_target	6
muMT	family	471.25	target_to_donor	2
muMT	family	474.75	target_to_donor	6
muMT	family	501	donor_to_target	1
muMT	family	875.25	target_to_donor	2
muMT	family	880.5	target_to_donor	2
muMT	family	906.5	target_to_donor	19
muMT	family	911	donor_to_target_edge	1
muMT	family	919.3333333333333	donor_to_target	1
muMT	family	919.5	target_to_donor	4
muMT	family	920.8333333333333	donor_to_target	1
muMT	family	949.5	donor_to_target	2
muMT	family	952.5	donor_to_target	2
muMT	family	1142.25	donor_to_target	1
muMT	family	1337	target_to_donor	1
muMT	family	1367.8333333333335	donor_to_target	4
muMT	family	1368.5	donor_to_target	52
muMT	family	1377.8333333333335	donor_to_target	1
muMT	family	1378.5	donor_to_target	8
muMT	family	1420	target_to_donor	1
muMT	family	1451	donor_to_target	4
muMT	family	1461	donor_to_target	1
muMT	family	1467	donor_to_target	1

## Sheet: fig_4b
mouse	day	genotype	domain	total	experiment
E1M7	D15	WT	C-term	8	expt1
E1M8	D15	WT	C-term	5	expt1
E1M10	D15	WT	C-term	5	expt1
E2M1	D15	WT	C-term	1	expt2
E2M2	D15	WT	C-term	1	expt2
E3M7	D15	WT	C-term	5	expt3
E3M7	D15	WT	N-term	1	expt3
E3M6	D15	WT	N-term	0	expt3
E3M6	D15	WT	C-term	0	expt3
E1M8	D15	WT	N-term	0	expt1
E1M7	D15	WT	N-term	0	expt1
E1M10	D15	WT	N-term	0	expt1
E2M1	D15	WT	N-term	0	expt2
E2M2	D15	WT	N-term	0	expt2
E1M4	D15	muMT	C-term	28	expt1
E1M4	D15	muMT	N-term	5	expt1
E1M5	D15	muMT	C-term	22	expt1
E1M5	D15	muMT	N-term	5	expt1
E2M6	D15	muMT	C-term	13	expt2
E2M6	D15	muMT	N-term	4	expt2
E2M7	D15	muMT	C-term	1	expt2
E2M8	D15	muMT	C-term	52	expt2
E2M8	D15	muMT	N-term	5	expt2
E2M9	D15	muMT	C-term	12	expt2
E2M9	D15	muMT	N-term	5	expt2
E3M4	D15	muMT	C-term	12	expt3
E3M4	D15	muMT	N-term	3	expt3
E2M7	D15	muMT	N-term	0	expt2

## Sheet: fig_4c
mouse	day	donor_VSG	avg_pos	type_of_event	tissues	count
M30	D10	VSG-2044	1589	donor_to_target	Tissues	1
M30	D10	VSG-228	1300	donor_to_target	Tissues	1
M30	D10	VSG-4040	1497.5	donor_to_target	Tissues	1
M30	D10	VSG-479	1304	donor_to_target	Tissues	1
M30	D10	VSG-479	1316	donor_to_target	Tissues	1
M30	D10	VSG-479	1667	target_to_donor	Tissues	1
M36	D10	VSG-1128	1321	donor_to_target	Tissues	1
M36	D10	VSG-228	1080.5	target_to_donor	Tissues	2
M36	D10	VSG-228	1177	donor_to_target	Tissues	2
M36	D10	VSG-3197	1399	donor_to_target	Tissues	1
M36	D10	VSG-4098	1391	donor_to_target	Tissues	1
M36	D10	VSG-4823	1552.5	donor_to_target	Blood	1
M36	D10	VSG-71	1614.5	donor_to_target	Blood	1
M4	D10	VSG-228	179	donor_to_target	Tissues	1
M4	D10	VSG-228	1080.5	target_to_donor	Tissues	1
M4	D10	VSG-228	1177	donor_to_target	Tissues	2
M6	D10	VSG-1686	1590.5	donor_to_target	Tissues	1
M6	D10	VSG-228	179	target_to_donor	Tissues	3
M6	D10	VSG-228	1080.5	target_to_donor	Tissues	1
M6	D10	VSG-228	1177	donor_to_target	Tissues	5
M6	D10	VSG-2986	192	target_to_donor	Tissues	2
M6	D10	VSG-479	1402	donor_to_target	Tissues	1
M2	D14	VSG-1686	1590.5	donor_to_target	Tissues	1
M2	D14	VSG-228	313.5	donor_to_target	Tissues	2
M2	D14	VSG-228	1080.5	target_to_donor	Tissues	2
M2	D14	VSG-228	1177	donor_to_target	Tissues	2
M2	D14	VSG-228	1300	donor_to_target	Tissues	4
M2	D14	VSG-2986	192	target_to_donor	Tissues	4
M2	D14	VSG-2986	225.5	donor_to_target	Tissues	2
M2	D14	VSG-2986	1057.5	donor_to_target	Tissues	2
M2	D14	VSG-3110	302	donor_to_target	Tissues	2
M2	D14	VSG-3110	675	target_to_donor	Tissues	2
M2	D14	VSG-3197	1376	donor_to_target	Tissues	1
M2	D14	VSG-4203	1456	donor_to_target	Tissues	1
M2	D14	VSG-60	1454.5	donor_to_target	Tissues	1
M2	D14	VSG-7358	883.5	target_to_donor	Tissues	1
M34	D10	VSG-258.2	1420	donor_to_target	Blood	1
M34	D14	VSG-1128	1321	donor_to_target	Tissues	1
M34	D14	VSG-1233	1495.5	donor_to_target	Tissues	1
M34	D14	VSG-228	179	donor_to_target	Tissues	1
M34	D14	VSG-228	179	target_to_donor	Tissues	1
M34	D14	VSG-228	990.5	target_to_donor	Tissues	1
M34	D14	VSG-228	1003	donor_to_target	Tissues	1
M34	D14	VSG-228	1047	donor_to_target	Tissues	1
M34	D14	VSG-228	1080.5	target_to_donor	Tissues	2
M34	D14	VSG-228	1177	donor_to_target	Tissues	5
M34	D14	VSG-228	1300	target_to_donor	Tissues	4
M34	D14	VSG-3110	579	target_to_donor	Tissues	5
M34	D14	VSG-3110	637	donor_to_target	Tissues	5
M34	D14	VSG-3110	867	target_to_donor	Tissues	2
M3	D14	VSG-1128	1368	donor_to_target	Tissues	1
M3	D14	VSG-228	1177	target_to_donor	Blood	1
M3	D14	VSG-228	1300	target_to_donor	Blood	2
M3	D14	VSG-228	1518	donor_to_target	Blood	2
M3	D14	VSG-4131	1549	donor_to_target	Tissues	1
M3	D14	VSG-479	1304	donor_to_target	Tissues	1
M12	D6	VSG-4098	1420.5	donor_to_target	Tissues	1

## Sheet: fig_4d
day	mouse	tissues	total
D6	M12	Tissues	1
D10	M30	Tissues	6
D10	M36	Blood	2
D10	M36	Tissues	7
D10	M4	Tissues	4
D10	M6	Tissues	13
D10	M34	Blood	1
D14	M2	Tissues	27
D14	M34	Tissues	30
D14	M3	Blood	5
D14	M3	Tissues	3
D6	M12	Blood	0
D6	M27	Blood	0
D6	M32	Blood	0
D6	M33	Blood	0
D6	M4	Blood	0
D6	M30	Blood	0
D6	M36	Blood	0
D6	M6	Blood	0
D6	M3	Blood	0
D6	M2	Blood	0
D6	M34	Blood	0
D6	M35	Blood	0
D6	M27	Tissues	0
D6	M32	Tissues	0
D6	M33	Tissues	0
D10	M4	Blood	0
D10	M30	Blood	0
D10	M6	Blood	0
D10	M3	Blood	0
D10	M2	Blood	0
D10	M35	Blood	0
D14	M2	Blood	0
D14	M35	Blood	0
D14	M34	Blood	0
D14	M35	Tissues	0

## Sheet: fig_4e
mouse	day	genotype	primer	direction	read_count	donor_VSG	read_start	event_start	event_end	type_of_event	UMI	target_start	target_end	avg_pos	recomb_len
E2M9	D15	muMT	1R	R	7	VSG-1128	1184	129	145	donor_to_target	GATAATTGCATACGTTTGCCGTCTCcon	1313	1329	1321	16
E2M9	D15	muMT	1R	R	9	VSG-2986	1140	40	54	donor_to_target	AACTTTTATAGTATCGCATACTAACcon	1180	1194	1187	14
E1M4	D15	muMT	1F	F	16	VSG-2986	261	24	35	target_to_donor	TCATTCTGACCATGGGTCAGATACGcon	285	296	290.5	11
E1M4	D15	muMT	1F	F	17	VSG-3110	261	146	151	target_to_donor	ATTATGTTAAAAGTAAGGTTACCTCcon	407	412	409.5	5
E1M4	D15	muMT	1F	F	19	VSG-2986	261	36	40	target_to_donor	CCCTCACACAGCTCTGGAAGGTCTAcon	297	301	299	4
E1M4	D15	muMT	1F	F	19	VSG-2986	261	83	91	donor_to_target	CCCTCACACAGCTCTGGAAGGTCTAcon	344	352	348	8
E1M4	D15	muMT	1F	F	20	VSG-228	261	43	62	target_to_donor	TGCTATCACTATCCCAACTGAACAGcon	304	323	313.5	19
E1M4	D15	muMT	1F	F	20	VSG-228	261	87	93	donor_to_target	TGCTATCACTATCCCAACTGAACAGcon	348	354	351	6
E1M4	D15	muMT	1F	F	21	VSG-2986	261	44	49	target_to_donor	TTATAACTAGTAATTGGTTACTAGCcon	305	310	307.5	5
E1M4	D15	muMT	1F	F	22	VSG-2986	261	44	49	target_to_donor	TGTATTTTAAACTTGGACCCGCTTGcon	305	310	307.5	5
E1M4	D15	muMT	1F	F	23	VSG-2986	261	24	35	target_to_donor	GACACCCCCTTTCCAGAGTTGTATTcon	285	296	290.5	11
E1M4	D15	muMT	1F	F	23	VSG-2986	261	71	79	donor_to_target	GACACCCCCTTTCCAGAGTTGTATTcon	332	340	336	8
E1M4	D15	muMT	1F	F	24	VSG-3110	261	146	151	target_to_donor	ATTATGTTAAAAGTAAGGGGCCCCCcon	407	412	409.5	5
E1M4	D15	muMT	1F	F	27	VSG-3110	261	194	214	target_to_donor	TTTGGGCCCTCCTCGTATACTGCGCcon	455	475	465	20
E1M4	D15	muMT	1F	F	31	VSG-3110	261	185	190	target_to_donor	GTGCACTGCGTCGTTCACAGCTTACcon	446	451	448.5	5
M1M7	D18	muMT	2R	R	37	VSG-2986	623	86	112	target_to_donor	TAAGGCGACTTGCCATACAGGATCCcon	709	735	722	26
M1M7	D18	muMT	2R	R	37	VSG-2986	623	142	155	donor_to_target	TAAGGCGACTTGCCATACAGGATCCcon	765	778	771.5	13
E2M9	D15	muMT	0R	R	38	VSG-3110	1360	42	45	donor_to_target	CTGGTTACTTATTCAGCATTCCCCCcon	1402	1405	1403.5	3
E2M9	D15	muMT	0R	R	39	VSG-174	1377	80	89	donor_to_target	AAACTAATTAACATCTTCAAAGGCCcon	1457	1466	1461.5	9
E2M9	D15	muMT	0R	R	43	VSG-4156	1397	26	34	donor_to_target	TGAATCCTGGCGGCCAATCATCTGCcon	1423	1431	1427	8
E2M9	D15	muMT	0R	R	44	VSG-3110	1416	92	105	donor_to_target	CGGGCAGCCATCAAGGCTACTCAGGcon	1508	1521	1514.5	13
E2M9	D15	muMT	0R	R	47	VSG-3110	1321	87	96	donor_to_target	AGAAGGGCGCAGATCGCCTTTAGGGcon	1408	1417	1412.5	9
E2M9	D15	muMT	0R	R	50	VSG-71	1406	102	104	donor_to_target	CGTTAATAAGCCGTTCTACTCATCCcon	1508	1510	1509	2
E2M9	D15	muMT	0R	R	51	VSG-2986	1335	39	48	donor_to_target	TCTTGTGCTTGCATACAGTCGTTACcon	1374	1383	1378.5	9
E2M9	D15	muMT	0R	R	53	VSG-4156	1320	88	97	donor_to_target	GTATAGACATCGGCGTACGTTCCGCcon	1408	1417	1412.5	9
E2M9	D15	muMT	0R	R	54	VSG-228	1406	84	140	donor_to_target	GTGAATTATAATCGGTAACATCGTCcon	1490	1546	1518	56
E2M9	D15	muMT	0R	R	55	VSG-454	1391	146	152	donor_to_target	TGTGATATGGTCCCCCGGCTACTCCcon	1537	1543	1540	6
E2M9	D15	muMT	0R	R	60	VSG-228	1375	115	171	donor_to_target	TTTACGTATCTTAAATCGCTAGTACcon	1490	1546	1518	56
E2M9	D15	muMT	0R	R	61	VSG-4156	1369	39	48	donor_to_target	CCCGTTCAATGGCGTCATAGTACACcon	1408	1417	1412.5	9
E2M9	D15	muMT	0R	R	62	VSG-4156	1382	41	49	donor_to_target	CATCTTACCCGATACGCCACATGACcon	1423	1431	1427	8
E2M9	D15	muMT	0R	R	65	VSG-3110	1343	65	74	donor_to_target	CCATCCCGTTCGATTTCGTTCAGTGcon	1408	1417	1412.5	9
E2M9	D15	muMT	0R	R	66	VSG-3110	1349	108	116	donor_to_target	GCCAATGCGGATTTCTCCTCAGTTGcon	1457	1465	1461	8
E2M9	D15	muMT	0R	R	76	VSG-228	1389	101	157	donor_to_target	AAGACACGACTTACAACCGAGAATTcon	1490	1546	1518	56
E2M9	D15	muMT	0R	R	77	VSG-4156	1368	50	53	donor_to_target	TGACTCTGCCTTTTTAATTATATCGcon	1418	1421	1419.5	3
E2M9	D15	muMT	0R	R	80	VSG-4156	1320	10	24	target_to_donor	ATTGCTTCGATCGTTCAAACAAAGCcon	1330	1344	1337	14
E2M9	D15	muMT	0R	R	80	VSG-4156	1320	88	97	donor_to_target	ATTGCTTCGATCGTTCAAACAAAGCcon	1408	1417	1412.5	9
E2M9	D15	muMT	0R	R	83	VSG-3110	1361	47	56	donor_to_target	CTTTTTATTGTTTTTAATTGACTTCcon	1408	1417	1412.5	9
E2M9	D15	muMT	0R	R	86	VSG-4156	1371	52	60	donor_to_target	CATTTTTCCAAGTTTCAATGGGTCAcon	1423	1431	1427	8
E2M9	D15	muMT	0R	R	88	VSG-4156	1335	88	96	donor_to_target	TTAGTTATGAATTGATCGCAACTTCcon	1423	1431	1427	8
M1M7	D18	muMT	4F	F	97	VSG-228	1219	111	124	target_to_donor	CGTAGCCGTCTACCCCTTATTTACTcon	1330	1343	1336.5	13
E1M4	D15	muMT	3F	F	100	VSG-3110	795	50	94	target_to_donor	AAGGGGTCCTCTTTCCTTTGGTACCcon	845	889	867	44
E1M4	D15	muMT	3F	F	100	VSG-3110	795	117	132	donor_to_target	AAGGGGTCCTCTTTCCTTTGGTACCcon	912	927	919.5	15
E1M4	D15	muMT	3F	F	101	VSG-7358	795	32	38	target_to_donor	GTTCATAATCTACTGGCATGTAGCCcon	827	833	830	6
E1M4	D15	muMT	3F	F	101	VSG-7358	795	83	94	donor_to_target	GTTCATAATCTACTGGCATGTAGCCcon	878	889	883.5	11
E1M4	D15	muMT	3F	F	102	VSG-3110	795	50	94	target_to_donor	TTTGGGCCATCTATCAAAGTGGCCCcon	845	889	867	44
E1M4	D15	muMT	3F	F	106	VSG-3110	795	117	132	target_to_donor	CCTGTTTTAGAATTTTCTCGCCGGCcon	912	927	919.5	15
E1M4	D15	muMT	3F	F	107	VSG-7358	795	116	132	target_to_donor	ATCTTATTACCAAAAGTCCCCCCCCcon	911	927	919	16
E1M4	D15	muMT	3F	F	107	VSG-7358	795	149	163	donor_to_target_edge	ATCTTATTACCAAAAGTCCCCCCCCcon	944	958	951	14
E1M4	D15	muMT	3F	F	108	VSG-3110	795	50	94	target_to_donor	TTTGGGCCATCTATCAAAGTGGTGGcon	845	889	867	44
E1M4	D15	muMT	3F	F	109	VSG-3110	795	137	142	target_to_donor	TTGTTTATTTATAACCAACTTACGCcon	932	937	934.5	5
E1M4	D15	muMT	3F	F	111	VSG-7358	795	177	229	target_to_donor	CGTGGCGGAGTTTGTATCTTCGGCCcon	972	1024	998	52
E1M4	D15	muMT	3F	F	112	VSG-3110	795	50	94	target_to_donor	CCTCGTCAGCTCCCTAAATAAACGCcon	845	889	867	44
E1M4	D15	muMT	3F	F	113	VSG-3110	795	117	132	target_to_donor	GTTGTCAGGACTCCCATTGCAGTCCcon	912	927	919.5	15
E1M4	D15	muMT	3F	F	114	VSG-2986	795	50	67	target_to_donor	CTATTGATGCGTTTTATTTTATCCCcon	845	862	853.5	17
E1M4	D15	muMT	3F	F	115	VSG-3110	795	185	193	target_to_donor	TCAGACTCCGTGAAATATCTCATACcon	980	988	984	8
E1M4	D15	muMT	3F	F	119	VSG-2986	795	33	44	target_to_donor	ATTACGTACTTTTTATCTGGGACCCcon	828	839	833.5	11
E1M4	D15	muMT	3F	F	121	VSG-7358	795	39	44	target_to_donor	CGAGAAACACCGGGGTCTTATGGCCcon	834	839	836.5	5
E1M4	D15	muMT	3F	F	122	VSG-2986	795	149	172	target_to_donor	ATGCGCATACTCCGGGGATATACCCcon	944	967	955.5	23
E1M4	D15	muMT	3F	F	125	VSG-3110	795	137	142	target_to_donor	GATCCCACCGTCCGGATACTTCTCCcon	932	937	934.5	5
E1M4	D15	muMT	3F	F	126	VSG-3110	795	50	94	target_to_donor	TCCGCTGCCTGTAGTTTGTTTAACCcon	845	889	867	44
E1M4	D15	muMT	3F	F	128	VSG-3110	795	50	94	target_to_donor	ATTGGCTAAGTCTCTTTTTATTTTCcon	845	889	867	44
E1M4	D15	muMT	3F	F	131	VSG-2986	795	117	132	target_to_donor	CATCTTATTCTACAGACCACTGTACcon	912	927	919.5	15
E1M4	D15	muMT	3F	F	134	VSG-3110	795	106	115	target_to_donor	ATTGTATTGCCATTTTTGTTGTTCCcon	901	910	905.5	9
E1M4	D15	muMT	3F	F	135	VSG-3110	795	149	160	target_to_donor	GGGCAGTATTCTTCTACATTATTCCcon	944	955	949.5	11
E1M4	D15	muMT	3F	F	135	VSG-3110	795	257	271	donor_to_target_edge	GGGCAGTATTCTTCTACATTATTCCcon	1052	1066	1059	14
E1M4	D15	muMT	3F	F	136	VSG-228	795	140	148	target_to_donor	TCCTCTTTTTAATATGCTGGCCGCCcon	935	943	939	8
E1M4	D15	muMT	3F	F	137	VSG-7358	795	106	115	target_to_donor	AGGACGACTCTTACTACCCCTACCCcon	901	910	905.5	9
E1M4	D15	muMT	3F	F	139	VSG-3110	795	50	94	target_to_donor	TCTCTGTCCTCCTTCGTAAGTCTTCcon	845	889	867	44
E1M4	D15	muMT	3F	F	139	VSG-3110	795	117	132	donor_to_target	TCTCTGTCCTCCTTCGTAAGTCTTCcon	912	927	919.5	15
E1M4	D15	muMT	3F	F	140	VSG-3110	795	50	94	target_to_donor	CACACAACGACCGATAGCCATTTAAcon	845	889	867	44
E1M4	D15	muMT	3F	F	142	VSG-3110	795	39	44	target_to_donor	CTGAGTAATAGATGGCAACACGCGCcon	834	839	836.5	5
E1M4	D15	muMT	3F	F	143	VSG-3110	795	117	132	target_to_donor	CCCAGTCAATGTCTTGCTCTTATTGcon	912	927	919.5	15
E1M4	D15	muMT	3F	F	148	VSG-3110	795	137	142	target_to_donor	ACAAATGTAATCCTGGCCCCAAACCcon	932	937	934.5	5
E1M4	D15	muMT	3F	F	149	VSG-7358	795	32	38	target_to_donor	GTTGGCCTCAAGTAAACGTTTTTACcon	827	833	830	6
E1M4	D15	muMT	3F	F	149	VSG-7358	795	133	142	donor_to_target	GTTGGCCTCAAGTAAACGTTTTTACcon	928	937	932.5	9
E1M4	D15	muMT	3F	F	151	VSG-3110	795	117	132	target_to_donor	TAATCCTATCGCATAAATTGTACCCcon	912	927	919.5	15
E1M4	D15	muMT	3F	F	153	VSG-3110	795	50	94	target_to_donor	TACCTGTCAGGAGATGTTTTTGATCcon	845	889	867	44
E1M4	D15	muMT	3F	F	153	VSG-3110	795	117	132	donor_to_target	TACCTGTCAGGAGATGTTTTTGATCcon	912	927	919.5	15
E1M4	D15	muMT	3F	F	157	VSG-228	795	186	205	target_to_donor	CCGTTTTTGGCGAAATGTGAAGGCCcon	981	1000	990.5	19
E1M4	D15	muMT	3F	F	160	VSG-3110	795	185	193	target_to_donor	TCAGACTCCGTGAAATATCGCCGCCcon	980	988	984	8
E1M4	D15	muMT	3F	F	162	VSG-7358	795	106	115	target_to_donor	AGGACGCCTCTTACTCCCCCTCCCCcon	901	910	905.5	9
E1M4	D15	muMT	3F	F	164	VSG-3110	795	149	160	target_to_donor	ACTCAGCCTTGCCTTAGCTCGCCCCcon	944	955	949.5	11
E1M4	D15	muMT	3F	F	167	VSG-3110	795	50	94	target_to_donor	CCACGAATTTGTCTCCGTATAGTCCcon	845	889	867	44
E1M4	D15	muMT	3F	F	167	VSG-3110	795	117	132	donor_to_target	CCACGAATTTGTCTCCGTATAGTCCcon	912	927	919.5	15
E1M4	D15	muMT	3F	F	169	VSG-228	795	186	205	target_to_donor	CTAGGGCCTTTAGAATAAATAAGCCcon	981	1000	990.5	19
E1M4	D15	muMT	3F	F	174	VSG-7358	795	116	132	target_to_donor	ATCTTATTACCAAAATTCCCCATCCcon	911	927	919	16
E1M4	D15	muMT	3F	F	174	VSG-7358	795	149	163	donor_to_target_edge	ATCTTATTACCAAAATTCCCCATCCcon	944	958	951	14
E1M4	D15	muMT	3F	F	175	VSG-7358	795	71	79	target_to_donor	CGGCGCGCCCTATTCATTCCGATCCcon	866	874	870	8
E1M4	D15	muMT	3F	F	175	VSG-7358	795	106	115	donor_to_target	CGGCGCGCCCTATTCATTCCGATCCcon	901	910	905.5	9
E1M4	D15	muMT	3F	F	178	VSG-2986	795	149	172	target_to_donor	GTTTACTCCAGTTCTGGCCGCTCACcon	944	967	955.5	23
E1M4	D15	muMT	3F	F	179	VSG-2986	795	110	115	target_to_donor	GTGCCAAGTTATAGACCTACCCCCCcon	905	910	907.5	5
E1M4	D15	muMT	3F	F	180	VSG-3110	795	176	184	target_to_donor	ATCTCGACACTATAATTTGAGCTCCcon	971	979	975	8
E1M4	D15	muMT	3F	F	184	VSG-3110	795	117	132	target_to_donor	ATTGGCTCGCGTCATCTTTCTGGGCcon	912	927	919.5	15
E1M4	D15	muMT	3F	F	185	VSG-3110	795	50	94	target_to_donor	TTCTCTTGACCCATTGTTGACAGGCcon	845	889	867	44
E1M4	D15	muMT	3F	F	185	VSG-3110	795	117	132	donor_to_target	TTCTCTTGACCCATTGTTGACAGGCcon	912	927	919.5	15
E1M4	D15	muMT	3F	F	186	VSG-228	795	186	205	target_to_donor	TTTACCTTTTGTGTTTTTCGTACACcon	981	1000	990.5	19
E1M4	D15	muMT	3F	F	187	VSG-7358	795	116	132	target_to_donor	GGTTCGTGCATTTTCGCAGCGTACCcon	911	927	919	16
E1M4	D15	muMT	3F	F	187	VSG-7358	795	164	170	donor_to_target	GGTTCGTGCATTTTCGCAGCGTACCcon	959	965	962	6
E1M4	D15	muMT	3F	F	191	VSG-3110	795	164	168	target_to_donor	TGCACGTACAGCACGATCTTCTGCCcon	959	963	961	4
E1M4	D15	muMT	3F	F	193	VSG-3110	795	117	132	target_to_donor	ACCGATAGTCTGACACATTCACGCCcon	912	927	919.5	15
E1M4	D15	muMT	3F	F	194	VSG-3110	795	200	232	target_to_donor	TCTGTTTTTCCACCAATTCTCTTGCcon	995	1027	1011	32
E1M4	D15	muMT	3F	F	196	VSG-2986	795	110	115	target_to_donor	GTTCCAAGTTATAGACCTTCACGCCcon	905	910	907.5	5
E1M4	D15	muMT	3F	F	200	VSG-3110	795	50	94	target_to_donor	TAATATCACGCTAATAGATTTGTCGcon	845	889	867	44
E1M4	D15	muMT	3F	F	201	VSG-2986	795	117	132	target_to_donor	TAGCCACTTTTTTATCCCATGGAACcon	912	927	919.5	15
E1M4	D15	muMT	3F	F	203	VSG-3110	795	117	132	target_to_donor	CCTTCGCGGCCAAGTTTTGCATTGCcon	912	927	919.5	15
E1M4	D15	muMT	3F	F	204	VSG-228	795	122	127	target_to_donor	CTGGCTGGTTTTTTATATTTTTCCCcon	917	922	919.5	5
E1M4	D15	muMT	3F	F	205	VSG-7358	795	116	132	target_to_donor	ACTCGCATTCTGGATGGAATGACATcon	911	927	919	16
E1M4	D15	muMT	3F	F	205	VSG-7358	795	149	163	donor_to_target_edge	ACTCGCATTCTGGATGGAATGACATcon	944	958	951	14
E1M4	D15	muMT	3F	F	208	VSG-2986	795	68	79	target_to_donor	TGCTGAACCTTGTAGTAATCCTGGCcon	863	874	868.5	11
E1M4	D15	muMT	3F	F	208	VSG-2986	795	133	136	donor_to_target	TGCTGAACCTTGTAGTAATCCTGGCcon	928	931	929.5	3
E1M4	D15	muMT	3F	F	209	VSG-3110	795	50	94	target_to_donor	TAACTGTTTCTTTGTATTGCTTACCcon	845	889	867	44
E1M4	D15	muMT	3F	F	211	VSG-2986	795	110	115	target_to_donor	GTGCCAAGTTATAGACCTTCCCGCGcon	905	910	907.5	5
E1M4	D15	muMT	3F	F	212	VSG-7358	795	71	79	target_to_donor	CATATTTTATCTGCTCGCATTCTACcon	866	874	870	8
E1M4	D15	muMT	3F	F	214	VSG-3110	795	39	44	target_to_donor	CCTATTTAGACAAATTTACATTAGGcon	834	839	836.5	5
E1M4	D15	muMT	3F	F	214	VSG-3110	795	133	136	donor_to_target	CCTATTTAGACAAATTTACATTAGGcon	928	931	929.5	3
E1M4	D15	muMT	3F	F	215	VSG-3110	795	50	94	target_to_donor	CCACGGACAGTACGACCGACTTAAGcon	845	889	867	44
E1M4	D15	muMT	3F	F	215	VSG-3110	795	106	115	donor_to_target	CCACGGACAGTACGACCGACTTAAGcon	901	910	905.5	9
E1M4	D15	muMT	3F	F	215	VSG-3110	795	144	148	target_to_donor	CCACGGACAGTACGACCGACTTAAGcon	939	943	941	4
E1M4	D15	muMT	3F	F	216	VSG-7358	795	116	132	target_to_donor	AGTTCGTGACTGCATCATAGAGCTTcon	911	927	919	16
E1M4	D15	muMT	3F	F	217	VSG-3110	795	164	168	target_to_donor	CCTTGTCGCTCAAACGGTGTAGGACcon	959	963	961	4
E1M4	D15	muMT	3F	F	218	VSG-3110	795	50	94	target_to_donor	AGCTTTGCTACACGTTCAAAATTATcon	845	889	867	44
E1M4	D15	muMT	3F	F	218	VSG-3110	795	117	132	donor_to_target	AGCTTTGCTACACGTTCAAAATTATcon	912	927	919.5	15
E1M4	D15	muMT	3F	F	219	VSG-3110	795	137	142	target_to_donor	CGATATAGATAAAGGGTCATTAATGcon	932	937	934.5	5
E1M4	D15	muMT	3F	F	220	VSG-7358	795	71	79	target_to_donor	AGTTCTTCATGATCGCATTTTCCCCcon	866	874	870	8
E1M4	D15	muMT	3F	F	221	VSG-228	795	186	205	target_to_donor	CCGTTTTTGGCGAAATGTGAATCACcon	981	1000	990.5	19
E1M4	D15	muMT	3F	F	222	VSG-3110	795	137	142	target_to_donor	ACGGATTAAACTGCAGTTGGACACTcon	932	937	934.5	5
E1M4	D15	muMT	3F	F	224	VSG-3110	795	176	184	target_to_donor	GCAGAGTGGGGATTGCAAGCCTGACcon	971	979	975	8
E1M4	D15	muMT	3F	F	227	VSG-3110	795	133	136	target_to_donor	TACTGTTCTAACCGTCACAGCTTTCcon	928	931	929.5	3
E1M4	D15	muMT	3F	F	230	VSG-2986	795	117	132	target_to_donor	CCCGGCTTTAGTCTCTGTCTTAACCcon	912	927	919.5	15
E1M4	D15	muMT	3F	F	230	VSG-2986	795	176	178	donor_to_target_edge	CCCGGCTTTAGTCTCTGTCTTAACCcon	971	973	972	2
E1M4	D15	muMT	3F	F	231	VSG-3110	795	50	94	target_to_donor	TGTGCTCATGGAGTCATTTCCGTGCcon	845	889	867	44
E1M4	D15	muMT	3F	F	231	VSG-3110	795	106	115	donor_to_target	TGTGCTCATGGAGTCATTTCCGTGCcon	901	910	905.5	9
E1M4	D15	muMT	3F	F	231	VSG-3110	795	144	148	target_to_donor	TGTGCTCATGGAGTCATTTCCGTGCcon	939	943	941	4
E1M4	D15	muMT	3F	F	232	VSG-3110	795	137	142	target_to_donor	TTTCGCCAATTTTGGAATGGCTACCcon	932	937	934.5	5
E1M4	D15	muMT	3F	F	234	VSG-3110	795	50	94	target_to_donor	ATTAGGCAGCTTGCATCAGATGTCCcon	845	889	867	44
E1M4	D15	muMT	3F	F	234	VSG-3110	795	117	132	donor_to_target	ATTAGGCAGCTTGCATCAGATGTCCcon	912	927	919.5	15
E1M4	D15	muMT	3F	F	236	VSG-228	795	186	205	target_to_donor	CTAGGGCCTTTAGAATAAATAAGACcon	981	1000	990.5	19
M1M7	D18	muMT	1R	R	243	VSG-4797	1213	21	24	donor_to_target	GCCCACGTTTGCCTCGTGAGTGGAAcon	1234	1237	1235.5	3
M1M7	D18	muMT	1R	R	244	VSG-228	1089	61	115	donor_to_target	GCGCTGCGCATATATTCCGTGTTACcon	1150	1204	1177	54
E2M9	D15	muMT	3R	R	247	VSG-228	215	30	44	donor_to_target	GAGCACCGGTTCGGCATGTTCACGAcon	245	259	252	14
E2M9	D15	muMT	3R	R	248	VSG-2986	190	55	58	donor_to_target	GGAATGTTCCATTTGAAAGCGGGACcon	245	248	246.5	3
E1M4	D15	muMT	2F	F	250	VSG-2986	594	115	141	target_to_donor	AGTGACATAAGAGATCTTGGTTTCGcon	709	735	722	26
E1M4	D15	muMT	2F	F	251	VSG-2986	594	215	219	target_to_donor	CTTCTCGTGTGTCCATTACTTAGGCcon	809	813	811	4
E1M4	D15	muMT	2F	F	252	VSG-2986	594	35	37	target_to_donor	TATTTATCACTTTATCAGAGAGCGCcon	629	631	630	2
E1M4	D15	muMT	2F	F	252	VSG-2986	594	70	81	donor_to_target	TATTTATCACTTTATCAGAGAGCGCcon	664	675	669.5	11
E1M4	D15	muMT	2F	F	253	VSG-3110	594	185	202	target_to_donor	TAGACTCAGTTTAATACTTAAATGCcon	779	796	787.5	17
E1M4	D15	muMT	2F	F	254	VSG-228	594	56	65	target_to_donor	CTACTGTTTTTTTTTGATTGCGCTCcon	650	659	654.5	9
E1M4	D15	muMT	2F	F	254	VSG-228	594	107	109	donor_to_target	CTACTGTTTTTTTTTGATTGCGCTCcon	701	703	702	2
E1M4	D15	muMT	2F	F	255	VSG-2986	594	38	47	target_to_donor	TTGTACATAGCTTAATGCTTTTTCCcon	632	641	636.5	9
E1M4	D15	muMT	2F	F	256	VSG-3110	594	131	139	target_to_donor	TCTGACCTTCTAGTCCACGAATTCCcon	725	733	729	8
E1M4	D15	muMT	2F	F	257	VSG-2986	594	115	141	target_to_donor	TATGTGATTGGAAGTTGCTGTAAGAcon	709	735	722	26
E1M4	D15	muMT	2F	F	258	VSG-2986	594	38	47	target_to_donor	CTGTTGTAAACGTTGCAGCAAGTCTcon	632	641	636.5	9
E1M4	D15	muMT	2F	F	258	VSG-2986	594	70	81	donor_to_target_edge	CTGTTGTAAACGTTGCAGCAAGTCTcon	664	675	669.5	11
E1M4	D15	muMT	2F	F	260	VSG-3110	594	143	166	target_to_donor	TATACTTACGCATTTCTACGGCCCCcon	737	760	748.5	23
E1M4	D15	muMT	2F	F	261	VSG-3110	594	131	139	target_to_donor	GTTATCACGCAACCTTGTGAACCCAcon	725	733	729	8
E1M4	D15	muMT	2F	F	263	VSG-3110	594	185	202	target_to_donor	AATCGTACAGTTTGTCTACGGGCCCcon	779	796	787.5	17
E1M4	D15	muMT	2F	F	264	VSG-3110	594	131	139	target_to_donor	CTGACATGGGAATATCAAGTATCTAcon	725	733	729	8
E1M4	D15	muMT	2F	F	265	VSG-3110	594	131	139	target_to_donor	CCCCCACGTGGAATAGTCTCTATACcon	725	733	729	8
E1M4	D15	muMT	2F	F	266	VSG-3110	594	206	219	target_to_donor	TGTCCGTAGAATATAGTAGTACTCCcon	800	813	806.5	13
E1M4	D15	muMT	2F	F	267	VSG-3110	594	143	166	target_to_donor	TGTAGACGCTCTTTAATGTGACCCCcon	737	760	748.5	23
E1M4	D15	muMT	2F	F	268	VSG-3110	594	205	219	target_to_donor	CGCTTTTATGTATTCCTGTTGTTGCcon	799	813	806	14
E1M4	D15	muMT	2F	F	270	VSG-3110	594	131	139	target_to_donor	AGTTGCTCGGCGCGTTTTTCTCGGCcon	725	733	729	8
E1M4	D15	muMT	2F	F	271	VSG-3110	594	185	202	target_to_donor	AGCTTCAATCAGCCACAAAACTTCCcon	779	796	787.5	17
E1M4	D15	muMT	2F	F	272	VSG-228	594	131	141	target_to_donor	TCTGAGAACTCAGTCTGCTACATCCcon	725	735	730	10
E1M4	D15	muMT	2F	F	272	VSG-228	594	179	184	donor_to_target	TCTGAGAACTCAGTCTGCTACATCCcon	773	778	775.5	5
E1M4	D15	muMT	2F	F	274	VSG-3110	594	131	139	target_to_donor	AGAACACATACGACTGGTCGCATACcon	725	733	729	8
E1M4	D15	muMT	2F	F	275	VSG-2986	594	115	141	target_to_donor	TTATTATCAACGGGAGGGCATTACCcon	709	735	722	26
E1M4	D15	muMT	2F	F	282	VSG-3110	594	22	64	target_to_donor	GTCAGTTTTAATGTGTTGCCGTTCCcon	616	658	637	42
E1M4	D15	muMT	2F	F	282	VSG-3110	594	65	97	donor_to_target	GTCAGTTTTAATGTGTTGCCGTTCCcon	659	691	675	32
E1M4	D15	muMT	2F	F	282	VSG-3110	594	206	219	target_to_donor	GTCAGTTTTAATGTGTTGCCGTTCCcon	800	813	806.5	13
E1M4	D15	muMT	2F	F	282	VSG-3110	594	240	245	donor_to_target	GTCAGTTTTAATGTGTTGCCGTTCCcon	834	839	836.5	5
E1M4	D15	muMT	2F	F	285	VSG-3110	594	131	139	target_to_donor	CTGACATGGGAATATCAAGTAACGCcon	725	733	729	8
E1M4	D15	muMT	2F	F	287	VSG-3110	594	131	139	target_to_donor	ATACTGCCGTATGCCTCTGTATTACcon	725	733	729	8
E1M4	D15	muMT	2F	F	288	VSG-2986	594	48	55	target_to_donor	TTTTTGAACCCGTTGTTCGGGCTCGcon	642	649	645.5	7
E1M4	D15	muMT	2F	F	288	VSG-2986	594	86	92	donor_to_target	TTTTTGAACCCGTTGTTCGGGCTCGcon	680	686	683	6
E1M4	D15	muMT	2F	F	289	VSG-3110	594	206	219	target_to_donor	GGTCTGGCTGCAGACTCCTTGAGCCcon	800	813	806.5	13
E1M4	D15	muMT	2F	F	290	VSG-3110	594	115	121	target_to_donor	ACGAGAGTTCAACACCGCTGAGTTCcon	709	715	712	6
E1M4	D15	muMT	2F	F	290	VSG-3110	594	206	219	donor_to_target	ACGAGAGTTCAACACCGCTGAGTTCcon	800	813	806.5	13
E1M4	D15	muMT	2F	F	291	VSG-2986	594	86	92	target_to_donor	ACAATACTTTTCTGAGGTTGCAACCcon	680	686	683	6
E1M4	D15	muMT	2F	F	294	VSG-228	594	80	84	target_to_donor	CAAGCGTGATTTTCTATTAACTACCcon	674	678	676	4
E1M4	D15	muMT	2F	F	294	VSG-228	594	115	121	donor_to_target	CAAGCGTGATTTTCTATTAACTACCcon	709	715	712	6
E1M4	D15	muMT	2F	F	295	VSG-3110	594	125	128	target_to_donor	TCGTTGTATGCTGGCATGGTTTTCCcon	719	722	720.5	3
E1M4	D15	muMT	2F	F	297	VSG-3110	594	168	184	target_to_donor	TGTAATCGGGTTTAGGGCTCCAAGCcon	762	778	770	16
E1M4	D15	muMT	2F	F	301	VSG-2986	594	70	81	target_to_donor	CGACGGACGCATCGTACGTCAACGGcon	664	675	669.5	11
E1M4	D15	muMT	2F	F	302	VSG-2986	594	115	141	target_to_donor	GTATTATCAACGGGAGGGCATTAAAcon	709	735	722	26
E1M4	D15	muMT	2F	F	317	VSG-2986	594	115	141	target_to_donor	CATTAATCCTATTCCAAGCCGCTTCcon	709	735	722	26
E1M4	D15	muMT	2F	F	320	VSG-2986	594	224	228	target_to_donor	AAATACCCAGCCCTCAATTGGCATGcon	818	822	820	4
E1M4	D15	muMT	2F	F	322	VSG-3110	594	185	202	target_to_donor	AGCTTCAATCAGCCACAAAACTTTTcon	779	796	787.5	17
E1M4	D15	muMT	2F	F	324	VSG-228	594	131	141	target_to_donor	CAACCGTGGTTACTCAAGGCCGAAAcon	725	735	730	10
E1M4	D15	muMT	2F	F	324	VSG-228	594	179	184	donor_to_target	CAACCGTGGTTACTCAAGGCCGAAAcon	773	778	775.5	5
E1M4	D15	muMT	2F	F	325	VSG-3110	594	206	219	target_to_donor	TGTCCGTAGAATATAGTCGTCCCCCcon	800	813	806.5	13
E1M4	D15	muMT	2F	F	326	VSG-3110	594	131	139	target_to_donor	CTGACATGGGAATATCAAGTATCGCcon	725	733	729	8
E2M9	D15	muMT	4F	F	332	VSG-228	1219	52	110	target_to_donor	AAGTTCACTGCTCAAACTGTGGCCAcon	1271	1329	1300	58
E2M9	D15	muMT	4F	F	332	VSG-228	1219	145	168	donor_to_target	AAGTTCACTGCTCAAACTGTGGCCAcon	1364	1387	1375.5	23
E2M9	D15	muMT	4F	F	334	VSG-72	1219	187	192	target_to_donor	CCGTACTAGTAAGTGTTTCGATTGAcon	1406	1411	1408.5	5
E2M9	D15	muMT	4F	F	338	VSG-3110	1219	127	131	target_to_donor	CATCGGCTTTTCGCATCAAGCTCACcon	1346	1350	1348	4
E2M9	D15	muMT	4F	F	339	VSG-4851	1219	187	198	target_to_donor	GCTACCATCCATTTCTCACTGGGAAcon	1406	1417	1411.5	11
E2M9	D15	muMT	4F	F	339	VSG-4851	1219	241	250	donor_to_target	GCTACCATCCATTTCTCACTGGGAAcon	1460	1469	1464.5	9
E2M9	D15	muMT	2R	R	341	VSG-3110	578	34	37	target_to_donor	TCGACCCTTCCGAGGATGTTTCCCCcon	612	615	613.5	3
E2M9	D15	muMT	2R	R	341	VSG-3110	578	38	80	donor_to_target	TCGACCCTTCCGAGGATGTTTCCCCcon	616	658	637	42
E2M9	D15	muMT	2R	R	342	VSG-2986	628	4	13	target_to_donor	GAGGTTTTTATGAGATTCCCCCCCCcon	632	641	636.5	9
E2M9	D15	muMT	2R	R	342	VSG-2986	628	81	107	donor_to_target	GAGGTTTTTATGAGATTCCCCCCCCcon	709	735	722	26
E2M9	D15	muMT	2R	R	345	VSG-2986	607	57	68	target_to_donor	GAGAATTTAAGTCCATGCCGGATTCcon	664	675	669.5	11
E2M9	D15	muMT	2R	R	345	VSG-2986	607	130	141	donor_to_target	GAGAATTTAAGTCCATGCCGGATTCcon	737	748	742.5	11
E2M9	D15	muMT	2R	R	346	VSG-3110	643	66	72	target_to_donor	CGGAATTTGGAATGCTGATCTAGTAcon	709	715	712	6
E2M9	D15	muMT	2R	R	346	VSG-3110	643	94	117	donor_to_target	CGGAATTTGGAATGCTGATCTAGTAcon	737	760	748.5	23
M1M7	D18	muMT	0R	R	347	VSG-3110	1412	66	77	donor_to_target	TAATAGTACTCCTCTGACGTCGTCCcon	1478	1489	1483.5	11
M1M7	D18	muMT	0R	R	349	VSG-4156	1361	47	56	donor_to_target	CGCCACGCAATATGCTAATTTCTCTcon	1408	1417	1412.5	9
M1M7	D18	muMT	0R	R	350	VSG-3110	1334	123	131	donor_to_target	CGACGTTTTGACATTGGCATTCTGAcon	1457	1465	1461	8
M1M7	D18	muMT	0R	R	351	VSG-3110	1414	62	63	donor_to_target	GCGATTCATCGGGTTCTTCTTTTCAcon	1476	1477	1476.5	1
M1M7	D18	muMT	0R	R	356	VSG-4156	1385	23	32	donor_to_target	CTCCACCCTAACGCTCCTTCGAGGAcon	1408	1417	1412.5	9
M1M7	D18	muMT	0R	R	357	VSG-7358	1350	144	158	donor_to_target	CGCATTAGGCTCTTTTCCATTTATTcon	1494	1508	1501	14
E2M9	D15	muMT	2F	F	360	VSG-2986	594	38	47	target_to_donor	ACCTATAGATATTGACTCGGAACAAcon	632	641	636.5	9
E2M9	D15	muMT	2F	F	360	VSG-2986	594	82	85	donor_to_target	ACCTATAGATATTGACTCGGAACAAcon	676	679	677.5	3
E2M9	D15	muMT	2F	F	363	VSG-228	594	95	100	target_to_donor	TCAAGCCTTTAAGCTTAAAAAAGCCcon	689	694	691.5	5
E2M9	D15	muMT	2F	F	363	VSG-228	594	131	141	donor_to_target	TCAAGCCTTTAAGCTTAAAAAAGCCcon	725	735	730	10
E2M9	D15	muMT	2F	F	364	VSG-3110	594	22	64	target_to_donor	TCCTACTCCATCATTCTAGGCCCGGcon	616	658	637	42
E2M9	D15	muMT	2F	F	364	VSG-3110	594	65	97	donor_to_target	TCCTACTCCATCATTCTAGGCCCGGcon	659	691	675	32
E2M9	D15	muMT	2F	F	366	VSG-2986	594	209	214	target_to_donor	CTTGGTTATATGCATTGGCTTCTTAcon	803	808	805.5	5
E2M9	D15	muMT	2F	F	367	VSG-2986	594	23	26	target_to_donor	TTTAGTAGCACCAAGGTGGTTTTCAcon	617	620	618.5	3
E2M9	D15	muMT	2F	F	367	VSG-2986	594	70	81	donor_to_target	TTTAGTAGCACCAAGGTGGTTTTCAcon	664	675	669.5	11
E2M9	D15	muMT	2F	F	368	VSG-2986	594	115	141	target_to_donor	GCACTCATTATGTCTGAAAGAACATcon	709	735	722	26
E2M9	D15	muMT	2F	F	370	VSG-3110	594	206	219	target_to_donor	ATGATTTTACTCGTTCCTGTAGTTTcon	800	813	806.5	13
E2M9	D15	muMT	2F	F	371	VSG-2986	594	193	202	target_to_donor	TAAGCAGTCATTTGCCATCCTGATTcon	787	796	791.5	9
E1M4	D15	muMT	4F	F	373	VSG-7358	1219	87	107	target_to_donor	ATTACTTCTGGGCTAGATCCTTGCCcon	1306	1326	1316	20
E1M4	D15	muMT	4F	F	376	VSG-3110	1219	111	125	target_to_donor	CTTCTTTTTTCAAAAGTTGCGTTCCcon	1330	1344	1337	14
E1M4	D15	muMT	4F	F	377	VSG-4089	1219	72	100	target_to_donor	CCCGAGTCTTACCTTGGGGTCTACCcon	1291	1319	1305	28
E1M4	D15	muMT	4F	F	378	VSG-2986	1219	111	125	target_to_donor	GTGTCCCTTTGCGTATATGTTTATCcon	1330	1344	1337	14
E1M4	D15	muMT	4F	F	379	VSG-228	1219	52	110	target_to_donor	TACTTTTTTTATTTGCCACATCTCCcon	1271	1329	1300	58
E1M4	D15	muMT	4F	F	381	VSG-1654	1219	124	128	target_to_donor	CCAATCATGTGTACAGTGGACCCCCcon	1343	1347	1345	4
E1M4	D15	muMT	4F	F	382	VSG-72	1219	85	89	target_to_donor	ATGTATTTTTTTTTCACGTTCTCCCcon	1304	1308	1306	4
E1M4	D15	muMT	4F	F	383	VSG-1654	1219	124	128	target_to_donor	CCAATCATGTGTACAGTGGAAAACAcon	1343	1347	1345	4
E1M4	D15	muMT	4F	F	386	VSG-3110	1219	127	131	target_to_donor	CTGGTGTTTCCACACACGTCGCCCCcon	1346	1350	1348	4
E1M4	D15	muMT	4F	F	390	VSG-7358	1219	23	32	target_to_donor	CGATTTTGAGCGGCTTGTTATAACCcon	1242	1251	1246.5	9
E1M4	D15	muMT	4F	F	390	VSG-7358	1219	66	86	donor_to_target_edge	CGATTTTGAGCGGCTTGTTATAACCcon	1285	1305	1295	20
E1M4	D15	muMT	4F	F	391	VSG-5659	1219	101	101	target_to_donor	GCTTATTCCCTGGTCGGGCTCAAACcon	1320	1320	1320	0
E1M4	D15	muMT	4F	F	394	VSG-2986	1219	99	110	target_to_donor	TAAAGTTTGTCCTTGGTCTCGTATCcon	1318	1329	1323.5	11
E1M4	D15	muMT	4F	F	396	VSG-3110	1219	127	131	target_to_donor	ACTCCATGGACCTGCGGTCATATCCcon	1346	1350	1348	4
E1M4	D15	muMT	4F	F	397	VSG-228	1219	52	110	target_to_donor	AATCGACTGATAATACAGAGCCCCCcon	1271	1329	1300	58
E1M4	D15	muMT	4F	F	398	VSG-1654	1219	67	79	target_to_donor	GTGAGCTCTCCCTTGCCAGCCCCCCcon	1286	1298	1292	12
E1M4	D15	muMT	4F	F	399	VSG-3110	1219	127	131	target_to_donor	GATAATCATTGCATCTTCTCTTGATcon	1346	1350	1348	4
E1M4	D15	muMT	4F	F	401	VSG-1654	1219	67	79	target_to_donor	GTGAGCTCTCCCTTGCCATCCCAGCcon	1286	1298	1292	12
E1M4	D15	muMT	4F	F	402	VSG-228	1219	52	110	target_to_donor	ACGGCTCCTGTTTGCTTTTCCACGGcon	1271	1329	1300	58
E1M4	D15	muMT	4F	F	403	VSG-3110	1219	111	125	target_to_donor	TTTTAGCCGCGAAAAAGTAGTAGCCcon	1330	1344	1337	14
E1M4	D15	muMT	4F	F	409	VSG-228	1219	52	110	target_to_donor	TCATCGCACTCCGGGTCTAAATTCCcon	1271	1329	1300	58
E1M4	D15	muMT	4F	F	410	VSG-3110	1219	111	125	target_to_donor	TCCCACGTCACTTTTAAAGTGACCCcon	1330	1344	1337	14
E1M4	D15	muMT	4F	F	411	VSG-228	1219	52	110	target_to_donor	ACGGCTCCTGTTTGCTTTTCCAACCcon	1271	1329	1300	58
E1M4	D15	muMT	4F	F	414	VSG-4133	1219	145	154	target_to_donor	TCCTAACGCCCCCATCTAAGTCGCCcon	1364	1373	1368.5	9
E1M4	D15	muMT	4F	F	417	VSG-228	1219	52	110	target_to_donor	AATCGACTGATAATACAGAGACATGcon	1271	1329	1300	58
E1M4	D15	muMT	4F	F	419	VSG-228	1219	111	124	target_to_donor	TTCCTTATCTTCCACCTTCTCTCCCcon	1330	1343	1336.5	13
E1M4	D15	muMT	4F	F	421	VSG-228	1219	145	168	target_to_donor	CTTTTCCCAAGTACACGCATAGCCGcon	1364	1387	1375.5	23
E1M4	D15	muMT	4F	F	424	VSG-228	1219	52	110	target_to_donor	CTGCCTCGGATAAAGACCAGGATTCcon	1271	1329	1300	58
E1M4	D15	muMT	4F	F	425	VSG-1683	1219	124	128	target_to_donor	TTCTTATCCAGCAATACGTCTCGCCcon	1343	1347	1345	4
E1M4	D15	muMT	4F	F	428	VSG-1654	1219	94	101	target_to_donor	CTATGTGGTTCTCGGTTTTTACTCCcon	1313	1320	1316.5	7
E1M4	D15	muMT	4F	F	433	VSG-7358	1219	16	22	target_to_donor	CGAATGGACTAAGCTAAATTGTCCCcon	1235	1241	1238	6
E1M4	D15	muMT	4F	F	433	VSG-7358	1219	87	107	donor_to_target	CGAATGGACTAAGCTAAATTGTCCCcon	1306	1326	1316	20
E1M4	D15	muMT	4F	F	438	VSG-7734	1219	67	80	target_to_donor	CATGCAGGCTGCCGGAATAGTCTGGcon	1286	1299	1292.5	13
E1M4	D15	muMT	4F	F	438	VSG-7734	1219	115	129	donor_to_target	CATGCAGGCTGCCGGAATAGTCTGGcon	1334	1348	1341	14
E1M4	D15	muMT	4F	F	441	VSG-228	1219	145	168	target_to_donor	GTTCTCTGTCATACCATATAACCGCcon	1364	1387	1375.5	23
E1M4	D15	muMT	4F	F	442	VSG-7734	1219	67	80	target_to_donor	GTCTCCATGGCTGATTACGCCTTCCcon	1286	1299	1292.5	13
E1M4	D15	muMT	4F	F	442	VSG-7734	1219	115	129	donor_to_target	GTCTCCATGGCTGATTACGCCTTCCcon	1334	1348	1341	14
E1M4	D15	muMT	4F	F	443	VSG-228	1219	145	168	target_to_donor	TTTTCCCAAGTACACGCATACGCCCcon	1364	1387	1375.5	23
E1M4	D15	muMT	4F	F	448	VSG-228	1219	52	110	target_to_donor	CTCGCTGCACGTCTTCTTAACACAAcon	1271	1329	1300	58
E1M4	D15	muMT	4F	F	450	VSG-479	1219	93	101	target_to_donor	CCTCCATATCCTTGATGCCCCATCGcon	1312	1320	1316	8
E1M4	D15	muMT	4F	F	451	VSG-2986	1219	111	125	target_to_donor	TCTAAATTACTGTTGCCACTACCAGcon	1330	1344	1337	14
E1M4	D15	muMT	4F	F	453	VSG-7358	1219	87	107	target_to_donor	ATTACTTCTGGGCTAGATTCTTGTAcon	1306	1326	1316	20
E1M4	D15	muMT	4F	F	455	VSG-72	1219	205	212	target_to_donor	TGTGTTTGTGGTCCATGCATTCACCcon	1424	1431	1427.5	7
E1M4	D15	muMT	4F	F	456	VSG-228	1219	52	110	target_to_donor	ATGATTTTGCATCCGTTATCTGGTTcon	1271	1329	1300	58
E1M4	D15	muMT	4F	F	457	VSG-228	1219	52	110	target_to_donor	TCGCGTTCTGTGTTGCTCCCTTTCCcon	1271	1329	1300	58
E1M4	D15	muMT	4F	F	458	VSG-4851	1219	199	210	target_to_donor	CAGTGTGCCCTGATTCCTTAATGTAcon	1418	1429	1423.5	11
E1M4	D15	muMT	4F	F	460	VSG-228	1219	111	124	target_to_donor	TTCTTTATCTTCCCCCTTCTCCCCCcon	1330	1343	1336.5	13
E1M4	D15	muMT	4F	F	462	VSG-3110	1219	111	125	target_to_donor	TCCCACGTCACTTTTAAAGTGAACAcon	1330	1344	1337	14
E1M4	D15	muMT	4F	F	463	VSG-228	1219	50	51	target_to_donor	ATATGTTGGTATTACATCATGTGTTcon	1269	1270	1269.5	1
E1M4	D15	muMT	4F	F	464	VSG-1654	1219	107	110	target_to_donor	TTTTTCTCCTTCGGCGTCTTATACCcon	1326	1329	1327.5	3
E1M4	D15	muMT	4F	F	464	VSG-1654	1219	155	171	donor_to_target_edge	TTTTTCTCCTTCGGCGTCTTATACCcon	1374	1390	1382	16
E1M4	D15	muMT	2R	R	469	VSG-2986	602	30	39	target_to_donor	ATAATGGGTGTTTGTAGTTTATCAGcon	632	641	636.5	9
E1M4	D15	muMT	2R	R	469	VSG-2986	602	62	73	donor_to_target	ATAATGGGTGTTTGTAGTTTATCAGcon	664	675	669.5	11
E1M4	D15	muMT	2R	R	471	VSG-228	623	114	125	target_to_donor	CTATTTTCTGGGAGTGTCTAGGCCCcon	737	748	742.5	11
E1M4	D15	muMT	2R	R	471	VSG-228	623	150	155	donor_to_target	CTATTTTCTGGGAGTGTCTAGGCCCcon	773	778	775.5	5
E1M4	D15	muMT	2R	R	472	VSG-2986	636	73	99	donor_to_target	CGACTTAGGCCACTATAATCATATAcon	709	735	722	26
E1M4	D15	muMT	2R	R	475	VSG-228	623	114	125	target_to_donor	CTATTTTCTGGGAGTGTCTATTCCAcon	737	748	742.5	11
E1M4	D15	muMT	2R	R	475	VSG-228	623	150	155	donor_to_target	CTATTTTCTGGGAGTGTCTATTCCAcon	773	778	775.5	5
E1M4	D15	muMT	2R	R	479	VSG-2986	539	103	110	donor_to_target	CGACCTTGTAGATTTCCTACCATCCcon	642	649	645.5	7
E1M4	D15	muMT	2R	R	483	VSG-3110	584	75	107	target_to_donor	CATATGGATGTGACCGATCCGCCCCcon	659	691	675	32
E1M4	D15	muMT	2R	R	483	VSG-3110	584	153	176	donor_to_target	CATATGGATGTGACCGATCCGCCCCcon	737	760	748.5	23
E1M4	D15	muMT	2R	R	484	VSG-2986	603	61	72	donor_to_target	CTAACTTACCTTCATTTGATTCCAGcon	664	675	669.5	11
E1M4	D15	muMT	2R	R	487	VSG-3110	584	75	107	target_to_donor	CATATGGATGTGACCGATCCGACATcon	659	691	675	32
E1M4	D15	muMT	2R	R	487	VSG-3110	584	153	176	donor_to_target	CATATGGATGTGACCGATCCGACATcon	737	760	748.5	23
E1M4	D15	muMT	2R	R	488	VSG-2986	637	43	49	target_to_donor	TAGTCTCACGCTTTTCACCACATAAcon	680	686	683	6
E1M4	D15	muMT	2R	R	488	VSG-2986	637	72	98	donor_to_target	TAGTCTCACGCTTTTCACCACATAAcon	709	735	722	26
E1M4	D15	muMT	2R	R	490	VSG-2986	602	30	39	target_to_donor	ATAATAGGTGTTTGTAGTTTATCACcon	632	641	636.5	9
E1M4	D15	muMT	2R	R	490	VSG-2986	602	62	73	donor_to_target	ATAATAGGTGTTTGTAGTTTATCACcon	664	675	669.5	11
M1M7	D18	muMT	1F	F	491	VSG-3110	261	146	151	target_to_donor	TAAACACTATTGCTTTGTATATTTGcon	407	412	409.5	5
M1M7	D18	muMT	1F	F	491	VSG-3110	261	152	178	donor_to_target	TAAACACTATTGCTTTGTATATTTGcon	413	439	426	26
M1M7	D18	muMT	1F	F	492	VSG-2986	261	36	40	target_to_donor	TAGGCGACCCGAGTTTTCGCAGGTGcon	297	301	299	4
M1M7	D18	muMT	1F	F	492	VSG-2986	261	71	79	donor_to_target	TAGGCGACCCGAGTTTTCGCAGGTGcon	332	340	336	8
E2M9	D15	muMT	3F	F	494	VSG-7358	795	39	44	target_to_donor	TGTGGTCATTGTATACGGAGAAGTAcon	834	839	836.5	5
E2M9	D15	muMT	3F	F	495	VSG-3110	795	144	148	target_to_donor	AGGAATACTCTTCACTTCAAGACGCcon	939	943	941	4
E2M9	D15	muMT	3F	F	498	VSG-3110	795	149	160	target_to_donor	TGCATATATTCCTTCTCCCCAACCCcon	944	955	949.5	11
E2M9	D15	muMT	3F	F	501	VSG-2986	795	117	132	target_to_donor	CTAGATCGTCTTTGCCTTGACGTTAcon	912	927	919.5	15
E2M9	D15	muMT	3F	F	504	VSG-3110	795	50	94	target_to_donor	CGTATCTAATACTCGACAAGGTCCTcon	845	889	867	44
E2M9	D15	muMT	3F	F	504	VSG-3110	795	117	132	donor_to_target	CGTATCTAATACTCGACAAGGTCCTcon	912	927	919.5	15
E1M4	D15	muMT	3R	R	512	VSG-3110	190	148	153	donor_to_target	CTAATAGCTGTTCTACATATTAGCCcon	338	343	340.5	5
E1M4	D15	muMT	3R	R	513	VSG-2986	225	72	76	target_to_donor	CCATCTTTCACGCGGTGTCTTTTCCcon	297	301	299	4
E1M4	D15	muMT	3R	R	513	VSG-2986	225	119	127	donor_to_target	CCATCTTTCACGCGGTGTCTTTTCCcon	344	352	348	8
E1M4	D15	muMT	3R	R	515	VSG-2986	191	69	71	donor_to_target	ATTTATTATCTGTTATCTCTACCCCcon	260	262	261	2
E1M4	D15	muMT	3R	R	517	VSG-228	175	61	69	target_to_donor	CATCTAGTTATGTAACTTTTTCCCCcon	236	244	240	8
E1M4	D15	muMT	3R	R	517	VSG-228	175	122	123	donor_to_target	CATCTAGTTATGTAACTTTTTCCCCcon	297	298	297.5	1
E1M4	D15	muMT	3R	R	520	VSG-2986	197	60	62	target_to_donor	TCGAGCGAGGGCTCTTCCTACCACCcon	257	259	258	2
E1M4	D15	muMT	3R	R	520	VSG-2986	197	135	143	donor_to_target	TCGAGCGAGGGCTCTTCCTACCACCcon	332	340	336	8
E1M4	D15	muMT	3R	R	521	VSG-228	213	32	46	target_to_donor	CATTAGTGTGAAACCATCTCGCTGCcon	245	259	252	14
E1M4	D15	muMT	3R	R	521	VSG-228	213	72	82	donor_to_target	CATTAGTGTGAAACCATCTCGCTGCcon	285	295	290	10
E1M4	D15	muMT	3R	R	522	VSG-228	219	26	40	target_to_donor	TAATTTTAATTTTTCTGTCAGACGGcon	245	259	252	14
E1M4	D15	muMT	3R	R	522	VSG-228	219	66	76	donor_to_target	TAATTTTAATTTTTCTGTCAGACGGcon	285	295	290	10
E1M4	D15	muMT	3R	R	524	VSG-228	169	76	90	target_to_donor	GCACGGCCTTATTTGCAGAGGCCCCcon	245	259	252	14
E1M4	D15	muMT	3R	R	524	VSG-228	169	116	126	donor_to_target	GCACGGCCTTATTTGCAGAGGCCCCcon	285	295	290	10
E1M4	D15	muMT	3R	R	526	VSG-3110	196	142	147	donor_to_target	TTCTTTTCGTATATCCTTTTACGCCcon	338	343	340.5	5
E1M4	D15	muMT	3R	R	530	VSG-2986	148	65	90	donor_to_target	GCAGTCTTTGCCGTATTTTTGCCCCcon	213	238	225.5	25
E1M4	D15	muMT	3R	R	531	VSG-228	167	78	92	target_to_donor	TAGGCGTTTTACCGTCTCCGATACCcon	245	259	252	14
E1M4	D15	muMT	3R	R	531	VSG-228	167	118	128	donor_to_target	TAGGCGTTTTACCGTCTCCGATACCcon	285	295	290	10
E1M4	D15	muMT	3R	R	533	VSG-2986	131	77	81	donor_to_target	GATTAGGTGGGCTCGTGCTGCTCGCcon	208	212	210	4
E1M4	D15	muMT	3R	R	538	VSG-2986	191	69	71	donor_to_target	ATTTATTATCTGTTATCTCTATCCCcon	260	262	261	2
E1M4	D15	muMT	3R	R	539	VSG-2986	213	44	46	target_to_donor	CAGTTGGTTGCGCTCGTTTAAATGCcon	257	259	258	2
E1M4	D15	muMT	3R	R	539	VSG-2986	213	119	127	donor_to_target	CAGTTGGTTGCGCTCGTTTAAATGCcon	332	340	336	8
E1M4	D15	muMT	3R	R	540	VSG-3110	250	82	87	donor_to_target	ACAGTAACAGTTCATACCGTATTACcon	332	337	334.5	5
E1M4	D15	muMT	3R	R	543	VSG-2986	177	68	71	donor_to_target	CGAAGTATTTAATTAAGTACTCTTCcon	245	248	246.5	3
E1M4	D15	muMT	3R	R	544	VSG-2986	229	56	67	donor_to_target	TATACCGTCCTATAGTTCATACTGGcon	285	296	290.5	11
E1M4	D15	muMT	3R	R	548	VSG-2986	157	22	48	target_to_donor	TGGCGATTCATCCATCGCTGCCGGCcon	179	205	192	26
E1M4	D15	muMT	3R	R	548	VSG-2986	157	88	91	donor_to_target	TGGCGATTCATCCATCGCTGCCGGCcon	245	248	246.5	3
E1M4	D15	muMT	3R	R	549	VSG-2986	217	68	79	target_to_donor	GTTTCTAATACCATCGGCCCTTGGCcon	285	296	290.5	11
E1M4	D15	muMT	3R	R	549	VSG-2986	217	115	123	donor_to_target	GTTTCTAATACCATCGGCCCTTGGCcon	332	340	336	8
E1M4	D15	muMT	3R	R	550	VSG-228	191	11	16	target_to_donor	TGGTCCTTATATTCGTTCCGAACCTcon	202	207	204.5	5
E1M4	D15	muMT	3R	R	550	VSG-228	191	113	132	donor_to_target	TGGTCCTTATATTCGTTCCGAACCTcon	304	323	313.5	19
E1M4	D15	muMT	3R	R	553	VSG-228	226	34	40	target_to_donor	ACTCAAGTATCTACTACCCGCATCGcon	260	266	263	6
E1M4	D15	muMT	3R	R	553	VSG-228	226	129	138	donor_to_target	ACTCAAGTATCTACTACCCGCATCGcon	355	364	359.5	9
E1M4	D15	muMT	3R	R	554	VSG-2986	157	22	48	target_to_donor	TGGCGATTCATCCATCGCTGCAGTAcon	179	205	192	26
E1M4	D15	muMT	3R	R	554	VSG-2986	157	88	91	donor_to_target	TGGCGATTCATCCATCGCTGCAGTAcon	245	248	246.5	3
E1M4	D15	muMT	3R	R	555	VSG-2986	197	60	62	target_to_donor	CTTCTCATGTTTTCACCTCAGGGTCcon	257	259	258	2
E1M4	D15	muMT	3R	R	555	VSG-2986	197	135	143	donor_to_target	CTTCTCATGTTTTCACCTCAGGGTCcon	332	340	336	8
E1M4	D15	muMT	3R	R	556	VSG-2986	225	29	31	donor_to_target	CATAAACGGTCCGAGAATTTCGCCGcon	254	256	255	2
E1M4	D15	muMT	3R	R	558	VSG-228	175	61	69	target_to_donor	CATCTAGTTATGTAACTTTTTAGCAcon	236	244	240	8
E1M4	D15	muMT	3R	R	558	VSG-228	175	122	123	donor_to_target	CATCTAGTTATGTAACTTTTTAGCAcon	297	298	297.5	1
E1M4	D15	muMT	3R	R	559	VSG-228	191	11	16	target_to_donor	AATGCCTTACTAAGGTTTTTTCAGCcon	202	207	204.5	5
E1M4	D15	muMT	3R	R	559	VSG-228	191	113	132	donor_to_target	AATGCCTTACTAAGGTTTTTTCAGCcon	304	323	313.5	19
E1M4	D15	muMT	3R	R	560	VSG-2986	250	19	22	target_to_donor	TGTTGTGACTATTACTCCGTGGTACcon	269	272	270.5	3
E1M4	D15	muMT	3R	R	560	VSG-2986	250	66	72	donor_to_target	TGTTGTGACTATTACTCCGTGGTACcon	316	322	319	6
E1M4	D15	muMT	3R	R	561	VSG-228	157	88	102	target_to_donor	ATGTAGTTCTCGGCTGCCCTTTATCcon	245	259	252	14
E1M4	D15	muMT	3R	R	561	VSG-228	157	128	138	donor_to_target	ATGTAGTTCTCGGCTGCCCTTTATCcon	285	295	290	10
E1M4	D15	muMT	0R	R	564	VSG-3110	1371	137	150	donor_to_target	CGTAATTGACTGCATCATCTACCCCcon	1508	1521	1514.5	13
E1M4	D15	muMT	0R	R	564	VSG-3110	1371	175	175	target_to_donor	CGTAATTGACTGCATCATCTACCCCcon	1546	1546	1546	0
E1M4	D15	muMT	0R	R	564	VSG-3110	1371	176	178	donor_to_target	CGTAATTGACTGCATCATCTACCCCcon	1547	1549	1548	2
E1M4	D15	muMT	0R	R	565	VSG-4156	1357	51	60	donor_to_target	CATAACTTAAGTGAGTGGGTTCTCCcon	1408	1417	1412.5	9
E1M4	D15	muMT	0R	R	568	VSG-1212	1357	124	132	donor_to_target	GGCCTCTATAGGCTACGGGTGTCACcon	1481	1489	1485	8
E1M4	D15	muMT	0R	R	572	VSG-4156	1347	61	70	donor_to_target	ACAACCACTAAATCCTCCGTGCGACcon	1408	1417	1412.5	9
E1M4	D15	muMT	0R	R	576	VSG-2695	1399	54	62	donor_to_target	CCCCTCTTCCGCACACTGTAATCACcon	1453	1461	1457	8
E1M4	D15	muMT	0R	R	580	VSG-4156	1322	86	95	donor_to_target	CTTAGGTGACACCTTAGGTTCCACCcon	1408	1417	1412.5	9
E1M4	D15	muMT	0R	R	584	VSG-60	1349	108	116	donor_to_target	CATACCTCTAGGGATCGATCGCTCCcon	1457	1465	1461	8
E1M4	D15	muMT	0R	R	585	VSG-4156	1335	73	82	donor_to_target	CGATCCCGGTCGTATTTGTGGAGTCcon	1408	1417	1412.5	9
E1M4	D15	muMT	0R	R	588	VSG-4156	1365	53	56	donor_to_target	GCTGCATGAGCCATTAATTACCCCCcon	1418	1421	1419.5	3
E1M4	D15	muMT	0R	R	589	VSG-4156	1393	30	38	donor_to_target	GTTTTAATTAGACTCTCTTAGTATCcon	1423	1431	1427	8
E1M4	D15	muMT	0R	R	590	VSG-3110	1387	107	120	donor_to_target	TGCGTCACAATTCAGTCCCAGCACCcon	1494	1507	1500.5	13
E1M4	D15	muMT	0R	R	592	VSG-3110	1414	94	107	donor_to_target	AGTTACTGTCAGCCTAGATTAAGCCcon	1508	1521	1514.5	13
E1M4	D15	muMT	0R	R	593	VSG-228	1406	84	140	donor_to_target	TTTTTGACACCTGTGAACACGTACCcon	1490	1546	1518	56
E1M4	D15	muMT	0R	R	596	VSG-3110	1338	140	151	donor_to_target	GACCTGCTCTAATGAGCTCGCACCCcon	1478	1489	1483.5	11
E1M4	D15	muMT	0R	R	598	VSG-4156	1361	47	56	donor_to_target	TAGGATTTTTTTCGTGCAGCAACTCcon	1408	1417	1412.5	9
E1M4	D15	muMT	0R	R	599	VSG-115	1357	176	189	donor_to_target	GTGGGGAAACAGCTGCATTTAACCCcon	1533	1546	1539.5	13
E1M4	D15	muMT	0R	R	600	VSG-3110	1356	138	151	donor_to_target	TTTATACCACGTCCACGGTATGCCCcon	1494	1507	1500.5	13
E1M4	D15	muMT	0R	R	601	VSG-2576	1334	27	39	donor_to_target	TTCAAGGGAGGTTTTCTTGGATTACcon	1361	1373	1367	12
E1M4	D15	muMT	0R	R	602	VSG-3110	1408	70	81	donor_to_target	CGTATTTTCCCAGATTTTATAAACCcon	1478	1489	1483.5	11
E1M4	D15	muMT	0R	R	603	VSG-3110	1397	60	68	donor_to_target	CCTTACGCCACCTTTCGATACCCCCcon	1457	1465	1461	8
E1M4	D15	muMT	0R	R	606	VSG-228	1387	103	159	donor_to_target	TTTGATATCACGGTTAGGTACTCCCcon	1490	1546	1518	56
E1M4	D15	muMT	0R	R	608	VSG-228	1335	29	52	donor_to_target	ATAAGTTCACTAGTGTTTTTAGTCCcon	1364	1387	1375.5	23
E1M4	D15	muMT	0R	R	609	VSG-228	1386	104	160	donor_to_target	CTTAATTACCCCGCGCGTAGTTCCCcon	1490	1546	1518	56
E1M4	D15	muMT	0R	R	610	VSG-3110	1416	62	73	donor_to_target	CTTGCCGTTAAGTATACAAAGGCCCcon	1478	1489	1483.5	11
E1M4	D15	muMT	0R	R	613	VSG-4156	1334	89	97	donor_to_target	AAATCTTAATAGGGTGATATCCCACcon	1423	1431	1427	8
E1M4	D15	muMT	0R	R	615	VSG-228	1433	57	113	donor_to_target	GGAAGCGTCACTGATGATCTCTGCCcon	1490	1546	1518	56
E1M4	D15	muMT	0R	R	619	VSG-5160	1319	99	112	donor_to_target	CAGGGTATTTCCAATGAAGAAGCCCcon	1418	1431	1424.5	13
E1M4	D15	muMT	0R	R	623	VSG-4156	1335	88	96	donor_to_target	TTCATCATCTTTACCCTTCGCAAAAcon	1423	1431	1427	8
E1M4	D15	muMT	0R	R	627	VSG-228	1380	110	166	donor_to_target	CGCATTCAATCCTTCGTCATATCCCcon	1490	1546	1518	56
E1M4	D15	muMT	0R	R	628	VSG-4156	1317	91	100	donor_to_target	TTGGGCTTGGCTCTGCTGAGTCAGGcon	1408	1417	1412.5	9
E1M4	D15	muMT	0R	R	634	VSG-3110	1346	132	143	donor_to_target	TTGTGGGTCAGTGCTCGCTCGCGACcon	1478	1489	1483.5	11
E1M4	D15	muMT	0R	R	637	VSG-228	1430	51	59	donor_to_target	TTGACCGCCCAGGGCATTGGCTCCCcon	1481	1489	1485	8
E1M4	D15	muMT	0R	R	638	VSG-4156	1335	73	82	donor_to_target	CTAAAAGTTCTGCTCAATTCGCGCCcon	1408	1417	1412.5	9
E1M4	D15	muMT	0R	R	639	VSG-3110	1407	71	82	donor_to_target	GGCCGTTCTGTTTTCTCTCCCGCTCcon	1478	1489	1483.5	11
E1M4	D15	muMT	0R	R	641	VSG-4156	1319	11	25	target_to_donor	CGAATGTCTATCCCTGCTATTCCCCcon	1330	1344	1337	14
E1M4	D15	muMT	0R	R	641	VSG-4156	1319	89	98	donor_to_target	CGAATGTCTATCCCTGCTATTCCCCcon	1408	1417	1412.5	9
E1M4	D15	muMT	0R	R	642	VSG-4156	1401	22	30	donor_to_target	CATTTCTTTCTTTGTCTTACTTTCCcon	1423	1431	1427	8
E1M4	D15	muMT	0R	R	647	VSG-4156	1346	62	71	donor_to_target	TGAACTGCGTCATCCCCGTCTCCCCcon	1408	1417	1412.5	9
E1M4	D15	muMT	0R	R	648	VSG-228	1360	130	186	donor_to_target	GTAGGGTTCTGATCATTTTCTAAGCcon	1490	1546	1518	56
E1M4	D15	muMT	0R	R	653	VSG-2986	1411	67	78	donor_to_target	CTTAATCTCCCCAAATATCTTATCCcon	1478	1489	1483.5	11
E1M4	D15	muMT	0R	R	665	VSG-2986	1409	69	80	donor_to_target	GACTGATTTTAATGGAGATCGCTACcon	1478	1489	1483.5	11
E1M4	D15	muMT	0R	R	671	VSG-3110	1400	90	93	donor_to_target	TGGATTTTTTATTTACAGTCGTCCCcon	1490	1493	1491.5	3
E1M4	D15	muMT	0R	R	677	VSG-228	1397	84	92	donor_to_target	TGTCTGGTTCGTGGGAATAACTTCCcon	1481	1489	1485	8
E1M4	D15	muMT	0R	R	684	VSG-4156	1384	39	47	donor_to_target	TTCCGTCCATCTGGGGCGTGATTCGcon	1423	1431	1427	8
E1M4	D15	muMT	0R	R	688	VSG-228	1406	84	140	donor_to_target	CCGCATACTTCATTGTTAACTACCGcon	1490	1546	1518	56
E1M4	D15	muMT	0R	R	691	VSG-3110	1416	62	73	donor_to_target	CTTGCCGTTAAGTATACAAAGGTTAcon	1478	1489	1483.5	11
E1M4	D15	muMT	0R	R	692	VSG-3110	1410	68	79	donor_to_target	AGCTACCTTGCGGTATTTCATCAAAcon	1478	1489	1483.5	11
E1M4	D15	muMT	0R	R	695	VSG-3110	1364	144	157	donor_to_target	CCAGAGCTTTACTGAAAGGAACTCCcon	1508	1521	1514.5	13
E1M4	D15	muMT	0R	R	696	VSG-4156	1335	29	38	target_to_donor	GCATTACAGTAATTCGATGGAAGGGcon	1364	1373	1368.5	9
E1M4	D15	muMT	0R	R	696	VSG-4156	1335	88	96	donor_to_target	GCATTACAGTAATTCGATGGAAGGGcon	1423	1431	1427	8
E1M4	D15	muMT	0R	R	699	VSG-4156	1342	22	31	target_to_donor	CCTCATCGTTTCTGCTGCACCTCCCcon	1364	1373	1368.5	9
E1M4	D15	muMT	0R	R	699	VSG-4156	1342	66	75	donor_to_target	CCTCATCGTTTCTGCTGCACCTCCCcon	1408	1417	1412.5	9
E1M4	D15	muMT	0R	R	700	VSG-228	1404	86	142	donor_to_target	TTGATAGATTTTTAAGGTACCCGGCcon	1490	1546	1518	56
E1M4	D15	muMT	0R	R	703	VSG-3110	1383	125	138	donor_to_target	ATTAGTTGGGTGCACTCCCGTTGCCcon	1508	1521	1514.5	13
E1M4	D15	muMT	0R	R	704	VSG-1097	1329	149	164	donor_to_target	TATCCACCCTTCTTTTTATCCCGGCcon	1478	1493	1485.5	15
E1M4	D15	muMT	0R	R	705	VSG-4254	1347	201	224	donor_to_target	ACTCCTCAGATAGCGATAACATGCAcon	1548	1571	1559.5	23
E1M4	D15	muMT	0R	R	706	VSG-3110	1392	86	97	donor_to_target	GATACTACCTCTTGAGCATTTTGACcon	1478	1489	1483.5	11
E1M4	D15	muMT	0R	R	710	VSG-2986	1419	59	70	donor_to_target	GTCCCATTACTGGCTGTATCGACCCcon	1478	1489	1483.5	11
E1M4	D15	muMT	0R	R	712	VSG-4156	1335	73	82	donor_to_target	ATAGCATCTTCCTTCATATACGGCCcon	1408	1417	1412.5	9
E1M4	D15	muMT	0R	R	715	VSG-3110	1416	41	49	target_to_donor	GACATTGTTAAACTTTCTGTACCCCcon	1457	1465	1461	8
E1M4	D15	muMT	0R	R	715	VSG-3110	1416	78	91	donor_to_target	GACATTGTTAAACTTTCTGTACCCCcon	1494	1507	1500.5	13
E1M4	D15	muMT	0R	R	718	VSG-4156	1330	93	101	donor_to_target	TTTCGTTCCCATAGGGTTTCACCCCcon	1423	1431	1427	8
E1M4	D15	muMT	0R	R	720	VSG-3110	1356	52	61	donor_to_target	AATCGACATGTCTCGTACGGCGCACcon	1408	1417	1412.5	9
E1M4	D15	muMT	0R	R	722	VSG-228	1406	84	140	donor_to_target	ATTATGAGGTGTCGTGCTCTGGTCCcon	1490	1546	1518	56
E1M4	D15	muMT	0R	R	725	VSG-3110	1416	41	49	target_to_donor	GACATTGTTATACTTTATGTACCGCcon	1457	1465	1461	8
E1M4	D15	muMT	0R	R	725	VSG-3110	1416	78	91	donor_to_target	GACATTGTTATACTTTATGTACCGCcon	1494	1507	1500.5	13
E1M4	D15	muMT	0R	R	726	VSG-3110	1374	104	115	donor_to_target	CGAATTCTGCACTGCCCCGTAGCCCcon	1478	1489	1483.5	11
E1M4	D15	muMT	0R	R	728	VSG-3110	1365	113	124	donor_to_target	TTGCCAAGCGCATCATAATTGCTCCcon	1478	1489	1483.5	11
E1M4	D15	muMT	0R	R	729	VSG-228	1364	126	182	donor_to_target	TTAAGGCGAAGCGAGGGTTTTCTCTcon	1490	1546	1518	56
E1M4	D15	muMT	0R	R	731	VSG-4156	1334	89	97	donor_to_target	TATGGAATTCACTTATGGTCCCCCCcon	1423	1431	1427	8
E1M4	D15	muMT	0R	R	734	VSG-228	1400	90	146	donor_to_target	GATTTTTGGTAAACGGAGTCGACACcon	1490	1546	1518	56
E1M4	D15	muMT	0R	R	737	VSG-228	1406	84	140	donor_to_target	GAGTTTCTGCTTGGTAACGATCTCCcon	1490	1546	1518	56
E1M4	D15	muMT	0R	R	740	VSG-4156	1347	37	43	target_to_donor	CCAAGGGATTAATCGCATCAGTAACcon	1384	1390	1387	6
E1M4	D15	muMT	0R	R	740	VSG-4156	1347	76	84	donor_to_target	CCAAGGGATTAATCGCATCAGTAACcon	1423	1431	1427	8
E1M4	D15	muMT	0R	R	747	VSG-3110	1360	118	129	donor_to_target	TAAAATTATGTTTTGAATCTGATACcon	1478	1489	1483.5	11
E1M4	D15	muMT	0R	R	748	VSG-3110	1369	39	48	donor_to_target	TTTTTATGCCTCCTGCTCTTTTGGCcon	1408	1417	1412.5	9
E1M4	D15	muMT	0R	R	749	VSG-228	1346	144	200	donor_to_target	ATCTTTTGCTTACAATTGGTCAGGCcon	1490	1546	1518	56
E1M4	D15	muMT	0R	R	758	VSG-228	1347	143	199	donor_to_target	TTGGAAGGGTCCGTCGCCGGCTAACcon	1490	1546	1518	56
E1M4	D15	muMT	0R	R	761	VSG-3110	1375	103	114	donor_to_target	GCTGCAATTCAGATATTTCTGTAGCcon	1478	1489	1483.5	11
E1M4	D15	muMT	0R	R	765	VSG-4156	1385	38	46	donor_to_target	TTTCCAGCAACAGTTGTTGTAGAACcon	1423	1431	1427	8
E1M4	D15	muMT	0R	R	766	VSG-4156	1335	56	58	donor_to_target	TCGGTATTCTTATAACAAGGAATACcon	1391	1393	1392	2
E1M4	D15	muMT	0R	R	768	VSG-3110	1410	8	12	target_to_donor	CAAATCTCTCCGGTAAAAAACTCGCcon	1418	1422	1420	4
E1M4	D15	muMT	0R	R	768	VSG-3110	1410	68	79	donor_to_target	CAAATCTCTCCGGTAAAAAACTCGCcon	1478	1489	1483.5	11
E1M4	D15	muMT	0R	R	769	VSG-228	1431	23	28	donor_to_target	TTCCAGATCCGATTATTTGGCCTACcon	1454	1459	1456.5	5
E1M4	D15	muMT	0R	R	772	VSG-4156	1335	73	82	donor_to_target	GCTAGCTTGTGCGGTTCGGCCTCGCcon	1408	1417	1412.5	9
E1M4	D15	muMT	0R	R	773	VSG-7358	1375	83	97	donor_to_target	TCGTTTTCGTTGGCTTTTGGGTCGGcon	1458	1472	1465	14
E1M4	D15	muMT	0R	R	775	VSG-4156	1352	71	79	donor_to_target	TTATTCTAAATCTATTCATGTTTAGcon	1423	1431	1427	8
E1M4	D15	muMT	0R	R	776	VSG-115	1357	176	189	donor_to_target	GTTGGGAAACAGCTGCATTTAACGGcon	1533	1546	1539.5	13
E1M4	D15	muMT	0R	R	779	VSG-3110	1374	104	115	donor_to_target	GTTAAGTCAGCGAAAATCTCGGACGcon	1478	1489	1483.5	11
E1M4	D15	muMT	0R	R	780	VSG-228	1361	129	185	donor_to_target	TTACATATACGGCTCTCTCTAAGAGcon	1490	1546	1518	56
E1M4	D15	muMT	0R	R	782	VSG-228	1386	104	160	donor_to_target	AGACTCCTTAGTCGCAGAGATCGGCcon	1490	1546	1518	56
E1M4	D15	muMT	0R	R	790	VSG-4156	1365	53	56	donor_to_target	TGTGTCGTAATAGGACTTACTTGGCcon	1418	1421	1419.5	3
E1M4	D15	muMT	0R	R	791	VSG-4156	1361	3	12	target_to_donor	TCTTAATACTCCGGACGCTGCCTACcon	1364	1373	1368.5	9
E1M4	D15	muMT	0R	R	791	VSG-4156	1361	62	70	donor_to_target	TCTTAATACTCCGGACGCTGCCTACcon	1423	1431	1427	8
E1M4	D15	muMT	0R	R	792	VSG-4156	1373	35	44	donor_to_target	TCATCGGAACTATAACTCCGCCGGGcon	1408	1417	1412.5	9
E1M4	D15	muMT	0R	R	794	VSG-4156	1335	73	82	donor_to_target	CTTTGTCAGCCTTCCGCGGAGTCTGcon	1408	1417	1412.5	9
E1M4	D15	muMT	0R	R	795	VSG-3110	1335	173	186	donor_to_target	GGGACAAGGGTGACTACACGAATCCcon	1508	1521	1514.5	13
E1M4	D15	muMT	0R	R	800	VSG-4156	1346	62	71	donor_to_target	TGAGCTGCGTCATCCCCGTCTAAACcon	1408	1417	1412.5	9
E1M4	D15	muMT	0R	R	801	VSG-228	1352	138	194	donor_to_target	TCGACTTGCTCGTAGCACTCTTTCCcon	1490	1546	1518	56
E1M4	D15	muMT	0R	R	802	VSG-3110	1415	63	74	donor_to_target	CCGCTACTACCCCATTGCTAATATGcon	1478	1489	1483.5	11
E1M4	D15	muMT	0R	R	805	VSG-228	1397	93	149	donor_to_target	AATTTTTTAGCATTATCTCCTTAACcon	1490	1546	1518	56
E1M4	D15	muMT	0R	R	813	VSG-4156	1326	82	91	donor_to_target	CCACTTGAATGGTTTTAGCTAACTGcon	1408	1417	1412.5	9
E1M4	D15	muMT	0R	R	820	VSG-228	1356	134	190	donor_to_target	TTGCCCATTGGCTTCCGGTCCCCCCcon	1490	1546	1518	56
E1M4	D15	muMT	0R	R	822	VSG-228	1387	103	159	donor_to_target	TTTGATATCACGGTTAGGTACTATGcon	1490	1546	1518	56
E1M4	D15	muMT	0R	R	824	VSG-3110	1326	131	139	donor_to_target	GCCCTAGATTTACTAATCTGGTCTCcon	1457	1465	1461	8
E1M4	D15	muMT	0R	R	824	VSG-3110	1326	152	163	target_to_donor	GCCCTAGATTTACTAATCTGGTCTCcon	1478	1489	1483.5	11
E1M4	D15	muMT	0R	R	824	VSG-3110	1326	182	195	donor_to_target	GCCCTAGATTTACTAATCTGGTCTCcon	1508	1521	1514.5	13
E1M4	D15	muMT	0R	R	826	VSG-4156	1330	93	101	donor_to_target	TTTCGTTCCCAGAGGGTTTCAGCCCcon	1423	1431	1427	8
E1M4	D15	muMT	0R	R	829	VSG-4156	1347	76	84	donor_to_target	AAGCTGATATCCATATTGTACAATTcon	1423	1431	1427	8
E1M4	D15	muMT	0R	R	838	VSG-228	1369	121	177	donor_to_target	CAATGAATCGTTTTATCATTCTCTCcon	1490	1546	1518	56
E1M4	D15	muMT	0R	R	839	VSG-4018	1410	138	142	donor_to_target	TATACAGGGTTAACTGATTTCGCATcon	1548	1552	1550	4
E1M4	D15	muMT	0R	R	840	VSG-4156	1343	80	88	donor_to_target	ACAGGATGTTGCCAATGCATATACTcon	1423	1431	1427	8
E1M4	D15	muMT	0R	R	843	VSG-4156	1335	73	82	donor_to_target	CCAAGGGAAACCCATAGCCTTTGTAcon	1408	1417	1412.5	9
E1M4	D15	muMT	0R	R	844	VSG-2986	1419	59	70	donor_to_target	GTCCCATTACTGGCTGTATCGAAAGcon	1478	1489	1483.5	11
E1M4	D15	muMT	0R	R	848	VSG-3110	1422	72	85	donor_to_target	AGGTGAAGGGGCACATACTTATACCcon	1494	1507	1500.5	13
E1M4	D15	muMT	0R	R	849	VSG-228	1375	115	171	donor_to_target	TGTGCAGCCACACACGTGATCATCCcon	1490	1546	1518	56
E1M4	D15	muMT	0R	R	853	VSG-3110	1349	59	68	donor_to_target	GATTCAATTGCGGTATGTACGAGGGcon	1408	1417	1412.5	9
E1M4	D15	muMT	0R	R	854	VSG-228	1385	105	161	donor_to_target	GTACATCTTTCCAGTGCATCGGGGCcon	1490	1546	1518	56
E1M4	D15	muMT	0R	R	855	VSG-4156	1364	44	53	donor_to_target	TGTTTTTCGCCACGTGTTGAACCCGcon	1408	1417	1412.5	9
E1M4	D15	muMT	0R	R	856	VSG-4156	1383	25	34	donor_to_target	TGCGTGGAGTGGTAATCACGGTGGGcon	1408	1417	1412.5	9
E1M4	D15	muMT	0R	R	859	VSG-228	1389	101	157	donor_to_target	TCTGTTGTAGTCCATTAAGATCCCCcon	1490	1546	1518	56
E1M4	D15	muMT	0R	R	860	VSG-3110	1364	114	125	donor_to_target	CTAGCTGTACCAATTTTGAAAGGTTcon	1478	1489	1483.5	11
E1M4	D15	muMT	0R	R	861	VSG-3110	1373	35	44	donor_to_target	TTATTTTTCTGTTCCCGTTCTTGAAcon	1408	1417	1412.5	9
E1M4	D15	muMT	0R	R	862	VSG-228	1375	115	171	donor_to_target	CGTGAGGCACCTACACCTATTCAACcon	1490	1546	1518	56
E1M4	D15	muMT	0R	R	864	VSG-228	1406	84	140	donor_to_target	GACACCTATATATTTGGCTCGGATAcon	1490	1546	1518	56
E1M4	D15	muMT	0R	R	865	VSG-3110	1397	60	68	donor_to_target	CCTTACGCCACCTTTCGATACTCTAcon	1457	1465	1461	8
E1M4	D15	muMT	0R	R	900	VSG-228	1406	84	140	donor_to_target	ACGCATACTTCATTGTTAACGACCCcon	1490	1546	1518	56
M1M7	D18	muMT	2F	F	901	VSG-3110	594	143	166	target_to_donor	TCTAAAATACGGATCTCGAAACGGAcon	737	760	748.5	23
M1M7	D18	muMT	2F	F	903	VSG-3110	594	131	139	target_to_donor	CCGTCCTGCGTAACATCTATCACGCcon	725	733	729	8
M1M7	D18	muMT	2F	F	904	VSG-3110	594	143	166	target_to_donor	GTCTCTTTCAGCGCTTAATCGCAAAcon	737	760	748.5	23
M1M7	D18	muMT	2F	F	905	VSG-3110	594	143	166	target_to_donor	CTATTACCTGTTACTCGGATTTTGGcon	737	760	748.5	23
M1M7	D18	muMT	2F	F	906	VSG-2986	594	38	47	target_to_donor	ACATCCTCACATTGATGCAGACATTcon	632	641	636.5	9
M1M7	D18	muMT	2F	F	906	VSG-2986	594	70	81	donor_to_target	ACATCCTCACATTGATGCAGACATTcon	664	675	669.5	11
M1M7	D18	muMT	2F	F	909	VSG-2986	594	205	208	target_to_donor	GTTTATGATGTTATATGGAGCCGTGcon	799	802	800.5	3
M1M7	D18	muMT	2F	F	909	VSG-2986	594	234	245	donor_to_target	GTTTATGATGTTATATGGAGCCGTGcon	828	839	833.5	11
M1M7	D18	muMT	2F	F	910	VSG-3110	594	131	139	target_to_donor	ACTTGTGATTTTCTTGTAGTTTGACcon	725	733	729	8
M1M7	D18	muMT	2F	F	910	VSG-3110	594	185	202	donor_to_target	ACTTGTGATTTTCTTGTAGTTTGACcon	779	796	787.5	17
E1M4	D15	muMT	1R	R	922	VSG-2986	1171	46	60	target_to_donor	TACTAGAGATAGATCAGATATCACCcon	1217	1231	1224	14
E1M4	D15	muMT	1R	R	922	VSG-2986	1171	82	99	donor_to_target	TACTAGAGATAGATCAGATATCACCcon	1253	1270	1261.5	17
E1M4	D15	muMT	1R	R	925	VSG-7358	1181	7	23	target_to_donor	TTATATGAAATATCTCCATCGCTACcon	1188	1204	1196	16
E1M4	D15	muMT	1R	R	925	VSG-7358	1181	104	124	donor_to_target	TTATATGAAATATCTCCATCGCTACcon	1285	1305	1295	20
E1M4	D15	muMT	1R	R	931	VSG-5585	1192	94	98	target_to_donor	CGCCGTAGTGTATGTATAAATCAGGcon	1286	1290	1288	4
E1M4	D15	muMT	1R	R	931	VSG-5585	1192	142	156	donor_to_target	CGCCGTAGTGTATGTATAAATCAGGcon	1334	1348	1341	14
E1M4	D15	muMT	1R	R	933	VSG-7358	1165	141	161	donor_to_target	TTGCCCTTTCGGGATACTTTCCCCCcon	1306	1326	1316	20
E1M4	D15	muMT	1R	R	936	VSG-228	1171	71	79	donor_to_target	CTTACTCGTTACATTGTGCTTTTTCcon	1242	1250	1246	8
E1M4	D15	muMT	1R	R	937	VSG-7358	1171	100	113	donor_to_target	ATAGATTTCTAGTCCATTCTTCCCCcon	1271	1284	1277.5	13
E1M4	D15	muMT	1R	R	940	VSG-7358	1181	61	70	donor_to_target	GAACCGTAGTAGATTACTCTTCTGCcon	1242	1251	1246.5	9
E1M4	D15	muMT	1R	R	942	VSG-7358	1140	13	41	target_to_donor	CTGCGCTGCAGACTATGCACCGTCCcon	1153	1181	1167	28
E1M4	D15	muMT	1R	R	942	VSG-7358	1140	112	120	donor_to_target	CTGCGCTGCAGACTATGCACCGTCCcon	1252	1260	1256	8
E1M4	D15	muMT	1R	R	945	VSG-228	1130	75	84	target_to_donor	TAAGCTGAAATCTGTACGAGGAACCcon	1205	1214	1209.5	9
E1M4	D15	muMT	1R	R	945	VSG-228	1130	123	130	donor_to_target	TAAGCTGAAATCTGTACGAGGAACCcon	1253	1260	1256.5	7
E1M4	D15	muMT	1R	R	946	VSG-7358	1178	64	73	target_to_donor	TATGCTCAACATTCACTATATGCCCcon	1242	1251	1246.5	9
E1M4	D15	muMT	1R	R	946	VSG-7358	1178	128	148	donor_to_target	TATGCTCAACATTCACTATATGCCCcon	1306	1326	1316	20
E1M4	D15	muMT	1R	R	955	VSG-228	1121	29	83	target_to_donor	CCCGAACTGAGATCTATGGTTTTGGcon	1150	1204	1177	54
E1M4	D15	muMT	1R	R	955	VSG-228	1121	121	129	donor_to_target	CCCGAACTGAGATCTATGGTTTTGGcon	1242	1250	1246	8
E1M4	D15	muMT	1R	R	956	VSG-2986	1190	15	26	target_to_donor	TAATTTCCCGGGGCTTTTAGTAGTCcon	1205	1216	1210.5	11
E1M4	D15	muMT	1R	R	956	VSG-2986	1190	63	80	donor_to_target	TAATTTCCCGGGGCTTTTAGTAGTCcon	1253	1270	1261.5	17
E1M4	D15	muMT	1R	R	960	VSG-7358	1178	64	73	target_to_donor	TATGCTCAACATTCACTATATGATTcon	1242	1251	1246.5	9
E1M4	D15	muMT	1R	R	960	VSG-7358	1178	128	148	donor_to_target	TATGCTCAACATTCACTATATGATTcon	1306	1326	1316	20
E1M4	D15	muMT	1R	R	963	VSG-1128	1184	129	145	donor_to_target	GTTGTATAACTGCTCCCTTATCCACcon	1313	1329	1321	16
E2M9	D15	muMT	1F	F	966	VSG-2986	261	44	49	target_to_donor	ATTAATAGGTAATAGTCATTACTAAcon	305	310	307.5	5
M1M7	D18	muMT	3F	F	971	VSG-3110	795	106	115	target_to_donor	TGTGAGAAATATTTTCACACCTGTGcon	901	910	905.5	9
M1M7	D18	muMT	3F	F	971	VSG-3110	795	176	184	donor_to_target	TGTGAGAAATATTTTCACACCTGTGcon	971	979	975	8
M1M7	D18	muMT	3F	F	974	VSG-3110	795	164	168	target_to_donor	GCATGGTTCCACGCCATTTCTATATcon	959	963	961	4
E2M8	D15	muMT	0R	R	981	VSG-4156	1335	88	96	donor_to_target	TTCTCCTGGCATACGTCCAAAAGCCcon	1423	1431	1427	8
E2M8	D15	muMT	0R	R	987	VSG-60	1378	136	151	donor_to_target	GCCTTACAGACTAGCGTTTTTGCACcon	1514	1529	1521.5	15
E2M8	D15	muMT	0R	R	991	VSG-4156	1335	88	96	donor_to_target	GAACATTTGCTAGCGTACCAGGCCCcon	1423	1431	1427	8
E2M8	D15	muMT	0R	R	992	VSG-4156	1365	43	52	donor_to_target	GACTTTTTTTTTGATCCGCTGAACCcon	1408	1417	1412.5	9
E2M8	D15	muMT	0R	R	993	VSG-3110	1373	35	44	donor_to_target	GTATCTGATCTAATTGATGAATGGCcon	1408	1417	1412.5	9
E2M8	D15	muMT	0R	R	994	VSG-3110	1388	90	101	donor_to_target	AGTGTGTCACTCAAGGTCACAGATCcon	1478	1489	1483.5	11
E2M8	D15	muMT	0R	R	995	VSG-4156	1349	74	82	donor_to_target	TGACAATCTTTCCACTTGTACGGCCcon	1423	1431	1427	8
E2M8	D15	muMT	0R	R	997	VSG-4156	1361	47	56	donor_to_target	TTTGCCCTTGATGCTTTGACGTTACcon	1408	1417	1412.5	9
E2M8	D15	muMT	0R	R	998	VSG-3110	1410	84	97	donor_to_target	ACTGCCCATTCCCTGATATAAGCCTcon	1494	1507	1500.5	13
E2M8	D15	muMT	0R	R	1000	VSG-4156	1347	76	84	donor_to_target	ACGCGTCTACGCCATTTCGCGACCCcon	1423	1431	1427	8
E2M8	D15	muMT	0R	R	1001	VSG-4156	1323	100	108	donor_to_target	GATCTCTTCACATCAAGCATATCCCcon	1423	1431	1427	8
E2M8	D15	muMT	0R	R	1002	VSG-4156	1384	24	33	donor_to_target	GATAACCCTCTCTATTGTCTATTAGcon	1408	1417	1412.5	9
E2M8	D15	muMT	0R	R	1004	VSG-4156	1319	89	98	donor_to_target	CAAAGGAAGCGTTGCTATTATCTGCcon	1408	1417	1412.5	9
E2M8	D15	muMT	0R	R	1008	VSG-228	1406	84	140	donor_to_target	AGCAATAGTCTCGCTTCCATTTAACcon	1490	1546	1518	56
E2M8	D15	muMT	0R	R	1011	VSG-4156	1384	24	33	donor_to_target	TCGCATCCGGCTCGCCATATCGACCcon	1408	1417	1412.5	9
E2M8	D15	muMT	0R	R	1013	VSG-3110	1412	66	77	donor_to_target	GCTGTCATATGCACTCGGGGAGACTcon	1478	1489	1483.5	11
E2M8	D15	muMT	0R	R	1014	VSG-3110	1400	78	89	donor_to_target	AGACATTATCTGACACGTCCAAATCcon	1478	1489	1483.5	11
E2M8	D15	muMT	0R	R	1015	VSG-3110	1384	34	38	donor_to_target	AAATGTCTCTTACCGCGGATCCCCCcon	1418	1422	1420	4
E2M8	D15	muMT	0R	R	1016	VSG-4156	1400	23	31	donor_to_target	ACAGTCCAACACACTTGGTGAACCCcon	1423	1431	1427	8
E2M8	D15	muMT	0R	R	1020	VSG-4156	1390	33	41	donor_to_target	ATGTACCCGGCCGCATTCTACATCCcon	1423	1431	1427	8
E2M8	D15	muMT	0R	R	1021	VSG-3110	1374	104	115	donor_to_target	TCGTCGGCTCAAGTGTCGTAGCTCCcon	1478	1489	1483.5	11
E2M8	D15	muMT	0R	R	1024	VSG-4156	1375	48	56	donor_to_target	AAGTTGTACGGTCTTGTCCCACATCcon	1423	1431	1427	8
E2M8	D15	muMT	0R	R	1025	VSG-4156	1401	22	30	donor_to_target	TCAAAGTCGATGCGTCAAGCCGCCCcon	1423	1431	1427	8
E2M8	D15	muMT	0R	R	1027	VSG-3110	1430	27	35	target_to_donor	ATGATTATTTCCCAATGTCGTGAGCcon	1457	1465	1461	8
E2M8	D15	muMT	0R	R	1027	VSG-3110	1430	78	91	donor_to_target	ATGATTATTTCCCAATGTCGTGAGCcon	1508	1521	1514.5	13
E2M8	D15	muMT	0R	R	1031	VSG-3110	1422	68	71	donor_to_target	ACCCGACGCTCTAAAAATGGAACCCcon	1490	1493	1491.5	3
E2M8	D15	muMT	0R	R	1034	VSG-3110	1346	132	143	donor_to_target	TCTTGTTCCCATCTCTTGATATGCCcon	1478	1489	1483.5	11
E2M8	D15	muMT	0R	R	1035	VSG-3110	1399	9	18	target_to_donor	ATATCACTGTTTTTCCAAGTCACGTcon	1408	1417	1412.5	9
E2M8	D15	muMT	0R	R	1035	VSG-3110	1399	79	90	donor_to_target	ATATCACTGTTTTTCCAAGTCACGTcon	1478	1489	1483.5	11
E2M8	D15	muMT	0R	R	1042	VSG-4156	1319	104	112	donor_to_target	TACGAATTTCGTCTTAGGTTGTCTCcon	1423	1431	1427	8
E2M8	D15	muMT	0R	R	1043	VSG-4156	1347	17	26	target_to_donor	ACACGAAATTAACTTGTATGCAACAcon	1364	1373	1368.5	9
E2M8	D15	muMT	0R	R	1043	VSG-4156	1347	61	70	donor_to_target	ACACGAAATTAACTTGTATGCAACAcon	1408	1417	1412.5	9
E2M8	D15	muMT	0R	R	1044	VSG-4156	1347	76	84	donor_to_target	TCTTGTGGCCTTTTTACCGGCCGCCcon	1423	1431	1427	8
E2M8	D15	muMT	0R	R	1049	VSG-3110	1408	82	85	donor_to_target	CTTCCAAAAACATCCACGAGGAAGCcon	1490	1493	1491.5	3
E2M8	D15	muMT	0R	R	1052	VSG-4156	1307	101	110	donor_to_target	ATTCGACGCTCGATCCTCAAGCCGCcon	1408	1417	1412.5	9
E2M8	D15	muMT	0R	R	1053	VSG-228	1346	144	200	donor_to_target	CCACGTGAGCAAACGGACCCGTTAGcon	1490	1546	1518	56
E2M8	D15	muMT	0R	R	1054	VSG-4156	1384	24	33	donor_to_target	AAACTAGGACAAGGATGCACGTGCGcon	1408	1417	1412.5	9
E2M8	D15	muMT	0R	R	1057	VSG-4156	1374	34	43	donor_to_target	AGTACGCACCCGTAATCAAATTAAAcon	1408	1417	1412.5	9
E2M8	D15	muMT	0R	R	1058	VSG-4156	1316	107	115	donor_to_target	ATTATCCCTTGAACCCCATTTGAGCcon	1423	1431	1427	8
E2M8	D15	muMT	0R	R	1060	VSG-3110	1418	60	71	donor_to_target	GGTGCTTATTCCAAGTGACTCCACGcon	1478	1489	1483.5	11
E2M8	D15	muMT	0R	R	1062	VSG-3110	1365	37	40	donor_to_target	CTCTAATGTAATAACTGATTTATGCcon	1402	1405	1403.5	3
E2M8	D15	muMT	0R	R	1063	VSG-3110	1384	94	105	donor_to_target	AGTACCTTGTCCGCTCAGACCTTAGcon	1478	1489	1483.5	11
E2M8	D15	muMT	0R	R	1066	VSG-4156	1360	48	57	donor_to_target	GCACCTACTGTATCTAGCTAGACAGcon	1408	1417	1412.5	9
E2M8	D15	muMT	0R	R	1070	VSG-4156	1382	26	35	donor_to_target	GTTACCGGGAGCAGTATGCACCAGCcon	1408	1417	1412.5	9
E2M8	D15	muMT	0R	R	1072	VSG-528	1357	157	165	donor_to_target	GGAATAACGTTCGACACTGCCTCTCcon	1514	1522	1518	8
E2M8	D15	muMT	0R	R	1076	VSG-4156	1400	23	31	donor_to_target	TAACAATGTCTTAGACAGCGTAGCCcon	1423	1431	1427	8
E2M8	D15	muMT	0R	R	1077	VSG-228	1339	151	207	donor_to_target	CAATAACATATAGGTCGGGTGCTCCcon	1490	1546	1518	56
E2M8	D15	muMT	0R	R	1079	VSG-4156	1386	37	45	donor_to_target	TAACCGGGTGGGCCTCAACGACCGCcon	1423	1431	1427	8
E2M8	D15	muMT	0R	R	1085	VSG-3110	1426	52	63	donor_to_target	ATGGGGTGAGTATTCCCACGACGCCcon	1478	1489	1483.5	11
E2M8	D15	muMT	0R	R	1093	VSG-228	1375	115	171	donor_to_target	ATCTAGGGCCGGACTCACCGTGTCCcon	1490	1546	1518	56
E2M8	D15	muMT	0R	R	1094	VSG-3110	1412	96	109	donor_to_target	GGTTTTAAACTAGCTATTAGGACCCcon	1508	1521	1514.5	13
E2M8	D15	muMT	0R	R	1095	VSG-4156	1360	24	30	target_to_donor	CTTCATATGCCAATGACCCATTGGAcon	1384	1390	1387	6
E2M8	D15	muMT	0R	R	1095	VSG-4156	1360	63	71	donor_to_target	CTTCATATGCCAATGACCCATTGGAcon	1423	1431	1427	8
E2M8	D15	muMT	0R	R	1101	VSG-1212	1363	114	117	donor_to_target	AGTCCCACCATCCGTATTCTACGAGcon	1477	1480	1478.5	3
E2M8	D15	muMT	0R	R	1102	VSG-122	1334	199	206	donor_to_target	GGGATAACCATTTGATCCAAGCCCCcon	1533	1540	1536.5	7
E2M8	D15	muMT	0R	R	1104	VSG-4156	1335	88	96	donor_to_target	TGGTTTGTATAACCCCCGGGATCTCcon	1423	1431	1427	8
E2M8	D15	muMT	0R	R	1106	VSG-228	1364	126	182	donor_to_target	ATTCATCCTTTAGGGTCATACCACCcon	1490	1546	1518	56
E2M8	D15	muMT	0R	R	1107	VSG-4156	1385	38	46	donor_to_target	CGGCACATGTTACAACTCACCACCCcon	1423	1431	1427	8
E2M8	D15	muMT	0R	R	1108	VSG-3110	1369	49	53	donor_to_target	ACGCTATATTGCACGTTCTGCTTCCcon	1418	1422	1420	4
E2M8	D15	muMT	0R	R	1113	VSG-4744	1418	44	52	donor_to_target	TTCGATTGGTAATTGAACATTTCAAcon	1462	1470	1466	8
E2M8	D15	muMT	0R	R	1115	VSG-3110	1392	86	97	donor_to_target	TTTGCTAAATCGCTGGTCGCATGGTcon	1478	1489	1483.5	11
E2M8	D15	muMT	0R	R	1124	VSG-4156	1335	73	82	donor_to_target	GATTCTTGGTTACATAAGCGCACCCcon	1408	1417	1412.5	9
E2M8	D15	muMT	0R	R	1129	VSG-3110	1396	61	69	donor_to_target	CGCGTTCAATTCAAACAAATTTTGCcon	1457	1465	1461	8
E2M8	D15	muMT	0R	R	1130	VSG-3110	1412	96	109	donor_to_target	TTTTCCTGGATGATGCTGGTAGGCCcon	1508	1521	1514.5	13
E2M8	D15	muMT	0R	R	1132	VSG-3110	1395	83	94	donor_to_target	AGCTTCACTTAATAAACACTTCACCcon	1478	1489	1483.5	11
E2M8	D15	muMT	0R	R	1135	VSG-3110	1373	105	116	donor_to_target	AATCAAAACTATTCATTGCCCGTCCcon	1478	1489	1483.5	11
E2M8	D15	muMT	0R	R	1136	VSG-4156	1375	33	42	donor_to_target	TTACTGGCTCAACCGGTGTATTCCCcon	1408	1417	1412.5	9
E2M8	D15	muMT	0R	R	1138	VSG-4156	1361	3	12	target_to_donor	TGAAGATGTAAATTGGTACAGTCCCcon	1364	1373	1368.5	9
E2M8	D15	muMT	0R	R	1138	VSG-4156	1361	62	70	donor_to_target	TGAAGATGTAAATTGGTACAGTCCCcon	1423	1431	1427	8
E2M8	D15	muMT	0R	R	1140	VSG-4156	1312	96	105	donor_to_target	CCCAATTCTTTTGCACCGTAAAGCTcon	1408	1417	1412.5	9
E2M8	D15	muMT	0R	R	1141	VSG-5372	1331	164	177	donor_to_target	GCAATTATTTTTCTCATAATCCGCCcon	1495	1508	1501.5	13
E2M8	D15	muMT	0R	R	1146	VSG-1686	1398	101	112	donor_to_target	TAGGAGTGATCCTTGGCCTCCTGCCcon	1499	1510	1504.5	11
E2M8	D15	muMT	0R	R	1151	VSG-4156	1326	97	105	donor_to_target	TAACATTTAGTGTTAAGGCCCCCCCcon	1423	1431	1427	8
E2M8	D15	muMT	0R	R	1156	VSG-4156	1362	46	55	donor_to_target	GGCTACTCATAAATTAACTCTGCAGcon	1408	1417	1412.5	9
E2M8	D15	muMT	0R	R	1157	VSG-3110	1342	136	147	donor_to_target	TCTTGTAATCGTACGTTAACTGTACcon	1478	1489	1483.5	11
E2M8	D15	muMT	0R	R	1161	VSG-228	1347	143	199	donor_to_target	CATAGATCCATCGTGATCGCCTTGGcon	1490	1546	1518	56
E2M8	D15	muMT	0R	R	1164	VSG-3110	1360	118	129	donor_to_target	TCATCCGTCCCCGCACGTTGTACCCcon	1478	1489	1483.5	11
E2M8	D15	muMT	0R	R	1165	VSG-3110	1416	62	73	donor_to_target	TGGTATATAGTGGAGTGCCTAGAGGcon	1478	1489	1483.5	11
E2M8	D15	muMT	0R	R	1166	VSG-4156	1347	61	70	donor_to_target	GACATGGGGCTACTTAGTTTTCAAGcon	1408	1417	1412.5	9
E2M8	D15	muMT	0R	R	1167	VSG-228	1325	165	221	donor_to_target	ATGCGAAAAGATTATATATGCAAGCcon	1490	1546	1518	56
E2M8	D15	muMT	0R	R	1169	VSG-4156	1375	33	42	donor_to_target	CTTCGACCGACCCGGGTGTTACTCGcon	1408	1417	1412.5	9
E2M8	D15	muMT	0R	R	1172	VSG-5585	1412	6	19	target_to_donor	ATGACATCATGGTCTATTTGAAAAGcon	1418	1431	1424.5	13
E2M8	D15	muMT	0R	R	1172	VSG-5585	1412	131	146	donor_to_target	ATGACATCATGGTCTATTTGAAAAGcon	1543	1558	1550.5	15
E2M8	D15	muMT	0R	R	1175	VSG-4156	1380	43	51	donor_to_target	CACGCCATTCCATTACCCGTTGTGAcon	1423	1431	1427	8
E2M8	D15	muMT	0R	R	1181	VSG-3110	1410	13	19	target_to_donor	CCTTGCCAACGAACTAGCTATCAACcon	1423	1429	1426	6
E2M8	D15	muMT	0R	R	1181	VSG-3110	1410	68	79	donor_to_target	CCTTGCCAACGAACTAGCTATCAACcon	1478	1489	1483.5	11
E2M8	D15	muMT	0R	R	1182	VSG-3110	1352	156	169	donor_to_target	GCCGCTTACCTGTCAGGAACCCTTCcon	1508	1521	1514.5	13
E2M8	D15	muMT	0R	R	1188	VSG-3110	1395	83	94	donor_to_target	TCAAGGTCTAACTATGGTACTAACCcon	1478	1489	1483.5	11
E2M8	D15	muMT	0R	R	1194	VSG-3110	1365	125	128	donor_to_target	TAATAACTAAAACCCTCCTCCCTTCcon	1490	1493	1491.5	3
E2M8	D15	muMT	0R	R	1197	VSG-3110	1410	68	79	donor_to_target	TCCCGGAAATTGTGCCAACGCTTGCcon	1478	1489	1483.5	11
E2M8	D15	muMT	0R	R	1198	VSG-4156	1367	51	54	donor_to_target	TAAGAACATGGACTTTCAAGTTCCGcon	1418	1421	1419.5	3
E2M8	D15	muMT	0R	R	1202	VSG-3110	1361	147	160	donor_to_target	CATGTACTGAGATCGCATAGCATCCcon	1508	1521	1514.5	13
E2M8	D15	muMT	0R	R	1205	VSG-4156	1349	74	82	donor_to_target	ACGCGCATTGATTCTTGACTACCCCcon	1423	1431	1427	8
E2M8	D15	muMT	0R	R	1206	VSG-3110	1361	13	22	target_to_donor	AAGGTTAAACCAAAGAGCAACGTTAcon	1374	1383	1378.5	9
E2M8	D15	muMT	0R	R	1206	VSG-3110	1361	57	61	donor_to_target	AAGGTTAAACCAAAGAGCAACGTTAcon	1418	1422	1420	4
E2M8	D15	muMT	0R	R	1208	VSG-3110	1384	94	105	donor_to_target	GCATACAAGTGGTAATCAAGGCTTCcon	1478	1489	1483.5	11
E2M8	D15	muMT	0R	R	1212	VSG-7358	1334	76	83	donor_to_target	GCATTGCACTATGTGCATACTACCCcon	1410	1417	1413.5	7
E2M8	D15	muMT	0R	R	1214	VSG-228	1406	84	140	donor_to_target	TATTGTCTGCGCGCAACCGGGTCTCcon	1490	1546	1518	56
E2M8	D15	muMT	0R	R	1215	VSG-3110	1357	121	132	donor_to_target	CCGAAAAACCCCCTATCGATCTCGCcon	1478	1489	1483.5	11
E2M8	D15	muMT	0R	R	1216	VSG-72	1332	176	215	donor_to_target	GAAACAATTTGATATAATGTTCAACcon	1508	1547	1527.5	39
E2M8	D15	muMT	0R	R	1221	VSG-228	1415	66	74	donor_to_target	CCCCTTAATGGCTTGTATAAGGGCCcon	1481	1489	1485	8
E2M8	D15	muMT	0R	R	1225	VSG-4156	1384	39	47	donor_to_target	TTTTCCAAGTGTTCCTGATACTCGCcon	1423	1431	1427	8
E2M8	D15	muMT	0R	R	1227	VSG-3110	1373	50	56	donor_to_target	TACTTAGAGAGCATAATCTTCAAACcon	1423	1429	1426	6
E2M8	D15	muMT	0R	R	1229	VSG-3110	1412	66	77	donor_to_target	GCTAGCAATTCTTGGCCATTTCGGCcon	1478	1489	1483.5	11
E2M8	D15	muMT	0R	R	1231	VSG-228	1365	125	181	donor_to_target	TCAATGTGCGATCTTTAGGAACAGCcon	1490	1546	1518	56
E2M8	D15	muMT	0R	R	1235	VSG-3110	1330	127	135	donor_to_target	GACATTCGTTACTTTTAAGGATGACcon	1457	1465	1461	8
E2M8	D15	muMT	0R	R	1241	VSG-1214	1350	149	157	donor_to_target	TTTTACGATCCCCTGACTCCATCCCcon	1499	1507	1503	8
E2M8	D15	muMT	0R	R	1243	VSG-1013	1421	60	66	donor_to_target	AGCACAATTCTCAGCACTCTTCGCCcon	1481	1487	1484	6
E2M8	D15	muMT	0R	R	1244	VSG-228	1375	115	171	donor_to_target	GACTGTATGCAGCCATCCTGGATGCcon	1490	1546	1518	56
E2M8	D15	muMT	0R	R	1245	VSG-228	1374	116	172	donor_to_target	TGATCTATTGAAATAGAGATACACCcon	1490	1546	1518	56
E2M8	D15	muMT	0R	R	1246	VSG-3110	1388	90	101	donor_to_target	GTAAGTCATACGTTAGGTCATAGTCcon	1478	1489	1483.5	11
E2M8	D15	muMT	0R	R	1248	VSG-3110	1411	67	78	donor_to_target	CGCAGTTTTGCCGCGCCATATGCCCcon	1478	1489	1483.5	11
E2M8	D15	muMT	0R	R	1249	VSG-122	1374	159	166	donor_to_target	CTGCGTTAGCCTAACTGCAGAACGCcon	1533	1540	1536.5	7
E2M8	D15	muMT	0R	R	1254	VSG-3110	1409	48	56	donor_to_target	GGTGCTAAAGCAGTCAAGCTGGGGGcon	1457	1465	1461	8
E2M8	D15	muMT	0R	R	1255	VSG-4156	1384	39	47	donor_to_target	TAATATTCGATCTCCACTGTCATTCcon	1423	1431	1427	8
E2M8	D15	muMT	0R	R	1256	VSG-3110	1410	98	111	donor_to_target	TACTCCTGTCAGATTTGATATTTCCcon	1508	1521	1514.5	13
E2M8	D15	muMT	0R	R	1257	VSG-3110	1432	46	57	donor_to_target	CCACCTCTCATCATCGTGTGTGTTGcon	1478	1489	1483.5	11
E2M8	D15	muMT	0R	R	1261	VSG-228	1406	75	83	donor_to_target	AAATTGTTCAGACTAACTTTTTACCcon	1481	1489	1485	8
E2M8	D15	muMT	0R	R	1262	VSG-3110	1335	143	154	donor_to_target	TATGAGTGGTATAATCATTATAGTCcon	1478	1489	1483.5	11
E2M8	D15	muMT	0R	R	1270	VSG-71	1374	137	172	donor_to_target	TAGCGCATGCTGTTTAATGCAATGCcon	1511	1546	1528.5	35
E2M8	D15	muMT	0R	R	1275	VSG-3110	1369	109	120	donor_to_target	GACCCGTCCTTTTAGACACTTTTCCcon	1478	1489	1483.5	11
E2M8	D15	muMT	0R	R	1280	VSG-4156	1362	61	69	donor_to_target	CGCATTATTCGAAATGCATGCGGACcon	1423	1431	1427	8
E2M8	D15	muMT	0R	R	1281	VSG-5312	1369	145	145	donor_to_target	CAGAGCATATTGTAAATAAGATTCGcon	1514	1514	1514	0
E2M8	D15	muMT	0R	R	1288	VSG-4156	1338	85	93	donor_to_target	TCCTTTTGCAGACTGGCAAAACACCcon	1423	1431	1427	8
E2M8	D15	muMT	0R	R	1289	VSG-4156	1368	55	63	donor_to_target	AAATAACATGTATGTAACCATCGAGcon	1423	1431	1427	8
E2M8	D15	muMT	0R	R	1290	VSG-4156	1360	24	30	target_to_donor	TGGGATGCATGTCGGAATGATTAAGcon	1384	1390	1387	6
E2M8	D15	muMT	0R	R	1290	VSG-4156	1360	63	71	donor_to_target	TGGGATGCATGTCGGAATGATTAAGcon	1423	1431	1427	8
E2M8	D15	muMT	0R	R	1300	VSG-4156	1317	13	27	target_to_donor	TCGTAGGCTCGTATCATAAGGCACGcon	1330	1344	1337	14
E2M8	D15	muMT	0R	R	1300	VSG-4156	1317	91	100	donor_to_target	TCGTAGGCTCGTATCATAAGGCACGcon	1408	1417	1412.5	9
E2M8	D15	muMT	0R	R	1308	VSG-4156	1375	33	42	donor_to_target	CGCGACAAAATGAGAAAATCATCATcon	1408	1417	1412.5	9
E2M8	D15	muMT	0R	R	1312	VSG-4156	1346	77	85	donor_to_target	CATTAAGACCCACCCCGGCCGCCCCcon	1423	1431	1427	8
E2M8	D15	muMT	0R	R	1313	VSG-3110	1433	45	56	donor_to_target	AAAAATCTTAATGCCCCTGTCTCTCcon	1478	1489	1483.5	11
E2M8	D15	muMT	0R	R	1315	VSG-3110	1335	143	154	donor_to_target	CAAACATCGCTTCATCTCGGTAGCCcon	1478	1489	1483.5	11
E2M8	D15	muMT	0R	R	1321	VSG-3110	1424	54	65	donor_to_target	CGTGGGAAGTCAAATCTTTTCACACcon	1478	1489	1483.5	11
E2M8	D15	muMT	0R	R	1326	VSG-1686	1368	131	142	donor_to_target	TCAGCATTTCCTTTTATACTGGTTGcon	1499	1510	1504.5	11
E2M8	D15	muMT	0R	R	1336	VSG-3110	1335	143	154	donor_to_target	TTCCCATTTAATTAAAACCTGTGGCcon	1478	1489	1483.5	11
E2M8	D15	muMT	0R	R	1337	VSG-3110	1409	69	80	donor_to_target	CACTGAGCCTGGGTCTAGGAATGGGcon	1478	1489	1483.5	11
E2M8	D15	muMT	0R	R	1339	VSG-174	1377	80	89	donor_to_target	CTGACACTTCATCGTCATCGTAGAGcon	1457	1466	1461.5	9
E2M8	D15	muMT	0R	R	1342	VSG-1097	1338	140	155	donor_to_target	TTCGTAGGTTGTCTTATCCGATGGGcon	1478	1493	1485.5	15
E2M8	D15	muMT	0R	R	1347	VSG-3110	1384	110	123	donor_to_target	GAATGTCGCGGGGAAATCTTGCACCcon	1494	1507	1500.5	13
E2M8	D15	muMT	0R	R	1348	VSG-1654	1374	143	163	donor_to_target	CGGAACAGCGGATCATTTGTCCGGGcon	1517	1537	1527	20
E2M8	D15	muMT	0R	R	1352	VSG-3110	1400	108	121	donor_to_target	TTAATTGGTAGTCGAGCTGTGTCACcon	1508	1521	1514.5	13
E2M8	D15	muMT	0R	R	1353	VSG-3110	1335	143	154	donor_to_target	AATCCCTCAAAAGTCTAACTGGTGGcon	1478	1489	1483.5	11
E2M8	D15	muMT	0R	R	1356	VSG-2986	1367	3	6	target_to_donor	ACGACTCCCGTTAGACAAACGGCAGcon	1370	1373	1371.5	3
E2M8	D15	muMT	0R	R	1356	VSG-2986	1367	82	86	donor_to_target	ACGACTCCCGTTAGACAAACGGCAGcon	1449	1453	1451	4
E2M8	D15	muMT	0R	R	1360	VSG-4156	1368	55	63	donor_to_target	GAGTCCTAACATTGCGCAGTTATGCcon	1423	1431	1427	8
E2M8	D15	muMT	0R	R	1363	VSG-228	1386	104	160	donor_to_target	TCGAGAGTTTTTATAATGTATGGACcon	1490	1546	1518	56
E2M8	D15	muMT	0R	R	1365	VSG-122	1358	175	182	donor_to_target	TCTTTATTTGCTGTGCCTGTCTTGCcon	1533	1540	1536.5	7
E2M8	D15	muMT	0R	R	1377	VSG-60	1312	30	36	donor_to_target	ATATTGCTCATGTCCCCGCAGACACcon	1342	1348	1345	6
E2M8	D15	muMT	0R	R	1379	VSG-228	1401	89	145	donor_to_target	TTGCCATGTCTGTTTAACTGCAAGCcon	1490	1546	1518	56
E2M8	D15	muMT	0R	R	1382	VSG-228	1390	88	90	donor_to_target	CTATGAGCCCTTCTTAGGCCCGCCCcon	1478	1480	1479	2
E2M8	D15	muMT	0R	R	1384	VSG-3110	1368	110	121	donor_to_target	ATGGCGATGGAATGACCGACAGATCcon	1478	1489	1483.5	11
E2M8	D15	muMT	0R	R	1386	VSG-3110	1409	40	44	donor_to_target	CCCCATCAGGCATACAGGAGGTCCCcon	1449	1453	1451	4
E2M8	D15	muMT	0R	R	1398	VSG-3110	1338	140	151	donor_to_target	GAATCGATTGGGGACTTAAATTCCCcon	1478	1489	1483.5	11
E2M8	D15	muMT	0R	R	1399	VSG-4156	1356	18	27	target_to_donor	TCTTAAAAGCAGCATCTTTTAGGGCcon	1374	1383	1378.5	9
E2M8	D15	muMT	0R	R	1399	VSG-4156	1356	67	75	donor_to_target	TCTTAAAAGCAGCATCTTTTAGGGCcon	1423	1431	1427	8
E2M8	D15	muMT	0R	R	1400	VSG-4300	1363	175	183	donor_to_target	CTATTCGATGCCTAGAACGCCTACCcon	1538	1546	1542	8
E2M8	D15	muMT	0R	R	1401	VSG-4156	1321	102	110	donor_to_target	GGTATCATGGTCCCCCCCGGGTATCcon	1423	1431	1427	8
E2M8	D15	muMT	0R	R	1409	VSG-4156	1375	48	56	donor_to_target	TTGTCACTCTCAGTATCTTTAAATTcon	1423	1431	1427	8
E2M8	D15	muMT	0R	R	1410	VSG-3110	1369	109	120	donor_to_target	ATCTTCGAGAACATGTTGTGATCACcon	1478	1489	1483.5	11
E2M8	D15	muMT	0R	R	1411	VSG-3110	1415	63	74	donor_to_target	TACCTTTTAAGGGTCGGCGCGATTCcon	1478	1489	1483.5	11
E2M8	D15	muMT	0R	R	1412	VSG-232	1338	140	151	donor_to_target	CTTAGTTCCATTATCCTTTAGCTTGcon	1478	1489	1483.5	11
E2M8	D15	muMT	0R	R	1413	VSG-3110	1346	62	71	donor_to_target	GAACGATGATAGATCTGGTTCTTGGcon	1408	1417	1412.5	9
E2M8	D15	muMT	0R	R	1416	VSG-4156	1346	77	85	donor_to_target	TATTGTTCGGGCCACCGAATTGTTTcon	1423	1431	1427	8
E2M8	D15	muMT	0R	R	1423	VSG-228	1407	83	139	donor_to_target	ACTATCAATTTAGACTACACAGGTTcon	1490	1546	1518	56
E2M8	D15	muMT	0R	R	1425	VSG-4156	1322	101	109	donor_to_target	GCTTTTCAGAGACTGATAACAACCCcon	1423	1431	1427	8
E2M8	D15	muMT	0R	R	1426	VSG-4156	1380	28	37	donor_to_target	ACAGTTAACTCGATACTTCCGCAACcon	1408	1417	1412.5	9
E2M8	D15	muMT	0R	R	1427	VSG-228	1355	135	191	donor_to_target	CGAGTCTCTGGCCTTTCTTTCTCCCcon	1490	1546	1518	56
E2M8	D15	muMT	0R	R	1432	VSG-4156	1349	59	68	donor_to_target	CAGTAAGCACGTGTCCCTACTATGGcon	1408	1417	1412.5	9
E2M8	D15	muMT	0R	R	1437	VSG-125	1419	120	121	donor_to_target	TACCCAAATATGTCGCGCAACCCAGcon	1539	1540	1539.5	1
E2M8	D15	muMT	0R	R	1440	VSG-228	1381	109	165	donor_to_target	CAAAGTTCCTGACGCTAAGCTCGGCcon	1490	1546	1518	56
E2M8	D15	muMT	0R	R	1441	VSG-3110	1373	121	134	donor_to_target	GGCAAATTTATAAGGTCAGGGGCGCcon	1494	1507	1500.5	13
E2M8	D15	muMT	0R	R	1441	VSG-3110	1373	156	156	target_to_donor	GGCAAATTTATAAGGTCAGGGGCGCcon	1529	1529	1529	0
E2M8	D15	muMT	0R	R	1441	VSG-3110	1373	160	161	donor_to_target	GGCAAATTTATAAGGTCAGGGGCGCcon	1533	1534	1533.5	1
E2M8	D15	muMT	0R	R	1441	VSG-3110	1373	170	172	target_to_donor	GGCAAATTTATAAGGTCAGGGGCGCcon	1543	1545	1544	2
E2M8	D15	muMT	0R	R	1441	VSG-3110	1373	174	176	donor_to_target	GGCAAATTTATAAGGTCAGGGGCGCcon	1547	1549	1548	2
E2M8	D15	muMT	0R	R	1442	VSG-4156	1364	10	19	target_to_donor	TATTGTCCCAAATTCCATCATCGGCcon	1374	1383	1378.5	9
E2M8	D15	muMT	0R	R	1442	VSG-4156	1364	59	67	donor_to_target	TATTGTCCCAAATTCCATCATCGGCcon	1423	1431	1427	8
E2M8	D15	muMT	0R	R	1447	VSG-2725	1342	6	13	target_to_donor	TACTAATTATATATTTACAGACACCcon	1348	1355	1351.5	7
E2M8	D15	muMT	0R	R	1447	VSG-2725	1342	32	48	donor_to_target	TACTAATTATATATTTACAGACACCcon	1374	1390	1382	16
E2M8	D15	muMT	0R	R	1451	VSG-4156	1380	4	10	target_to_donor	TCTTTAGGTCAAGATTTTTTACACCcon	1384	1390	1387	6
E2M8	D15	muMT	0R	R	1451	VSG-4156	1380	28	37	donor_to_target	TCTTTAGGTCAAGATTTTTTACACCcon	1408	1417	1412.5	9
E2M8	D15	muMT	0R	R	1452	VSG-4740	1372	143	157	donor_to_target	CGGGGACATGCAATCTAGAAATGCCcon	1515	1529	1522	14
E2M8	D15	muMT	0R	R	1456	VSG-3110	1335	73	82	donor_to_target	TGACAAATTTCGGTACTTTCTTGTCcon	1408	1417	1412.5	9
E2M8	D15	muMT	0R	R	1459	VSG-72	1405	103	168	donor_to_target	AAAAACATAATACCCCATTTGCTTAcon	1508	1573	1540.5	65
E2M8	D15	muMT	0R	R	1464	VSG-3110	1393	30	36	target_to_donor	ATGTGGTCGGCGTTCTGCAAACGCAcon	1423	1429	1426	6
E2M8	D15	muMT	0R	R	1464	VSG-3110	1393	115	128	donor_to_target	ATGTGGTCGGCGTTCTGCAAACGCAcon	1508	1521	1514.5	13
E2M8	D15	muMT	0R	R	1468	VSG-228	1408	82	138	donor_to_target	GGCATTTAGAATCCATAGGAAAGGCcon	1490	1546	1518	56
E2M8	D15	muMT	0R	R	1469	VSG-3110	1375	103	114	donor_to_target	CTGCGCCCGCCCATAGGGCCGATCGcon	1478	1489	1483.5	11
E2M8	D15	muMT	0R	R	1470	VSG-4310	1336	202	210	donor_to_target	TGAAAATAGTTAGTCGTCTGTCAACcon	1538	1546	1542	8
E2M8	D15	muMT	0R	R	1473	VSG-3110	1410	68	79	donor_to_target	TCCTTCTATTCACCTTGAAACCCACcon	1478	1489	1483.5	11
E2M8	D15	muMT	0R	R	1477	VSG-4156	1346	77	85	donor_to_target	CAATAAGACCCAACCCGGCCGCCCCcon	1423	1431	1427	8
E2M8	D15	muMT	0R	R	1480	VSG-4156	1360	48	57	donor_to_target	CGGGTAAGTTACTAGTAATTCATGCcon	1408	1417	1412.5	9
E2M8	D15	muMT	0R	R	1483	VSG-3110	1397	76	76	donor_to_target	AGCCATATGATATACGTCTTATAAGcon	1473	1473	1473	0
E2M8	D15	muMT	0R	R	1484	VSG-4156	1321	102	110	donor_to_target	GAATTGAATTCACTGGTATACTCTCcon	1423	1431	1427	8
E2M8	D15	muMT	0R	R	1485	VSG-122	1349	184	191	donor_to_target	GACTGCCAACAAAAAATCCCCCACCcon	1533	1540	1536.5	7
E2M8	D15	muMT	0R	R	1487	VSG-4156	1386	37	45	donor_to_target	ACTTCCCGGTTTACCATGCGGGAGTcon	1423	1431	1427	8
E2M8	D15	muMT	0R	R	1495	VSG-7358	1346	72	85	donor_to_target	ACAAGACGGCCCATATCCTCAATCCcon	1418	1431	1424.5	13
E2M8	D15	muMT	0R	R	1496	VSG-4156	1360	63	71	donor_to_target	ACTATACGTGTAATACGGCATCTCCcon	1423	1431	1427	8
E2M8	D15	muMT	0R	R	1498	VSG-3110	1335	143	154	donor_to_target	TGACTCGTTTCGGCCTGTACTATGCcon	1478	1489	1483.5	11
E2M8	D15	muMT	0R	R	1503	VSG-228	1380	110	166	donor_to_target	GGGCAGGTTCCTCAGCTAGAGCATCcon	1490	1546	1518	56
E2M8	D15	muMT	0R	R	1504	VSG-3110	1349	25	34	target_to_donor	AGTGCAGCGCACTTGATAGTCCACCcon	1374	1383	1378.5	9
E2M8	D15	muMT	0R	R	1504	VSG-3110	1349	59	68	donor_to_target	AGTGCAGCGCACTTGATAGTCCACCcon	1408	1417	1412.5	9
E2M8	D15	muMT	0R	R	1507	VSG-3110	1335	67	70	donor_to_target	TCATATCCATTGCGTTTTGTTCCCCcon	1402	1405	1403.5	3
E2M8	D15	muMT	0R	R	1512	VSG-3110	1361	117	128	donor_to_target	CAATGTCGGGGGGCTCTCCGATAGCcon	1478	1489	1483.5	11
E2M8	D15	muMT	0R	R	1514	VSG-4156	1375	48	56	donor_to_target	CAGTTGTGCTTAACTACCCCGATTCcon	1423	1431	1427	8
E2M8	D15	muMT	0R	R	1517	VSG-228	1359	131	187	donor_to_target	ATACGCATAGATCATAACTGGTTAAcon	1490	1546	1518	56
E2M8	D15	muMT	0R	R	1520	VSG-3110	1335	155	158	donor_to_target	TCGATGCACTCCGGAATCGTTAATGcon	1490	1493	1491.5	3
E2M8	D15	muMT	0R	R	1537	VSG-3110	1422	56	67	donor_to_target	TGCTTAAGTTACACTTTTTAAAACAcon	1478	1489	1483.5	11
E2M8	D15	muMT	0R	R	1540	VSG-228	1335	155	211	donor_to_target	ACGCGTCTCACTCCTCCAATCCAGCcon	1490	1546	1518	56
E2M8	D15	muMT	0R	R	1542	VSG-4156	1335	88	96	donor_to_target	TCCAGGAGCCTTCATAACGAAATGGcon	1423	1431	1427	8
E2M8	D15	muMT	0R	R	1554	VSG-4156	1403	20	28	donor_to_target	AGAGACGTACCTTAGCCCTGGTATAcon	1423	1431	1427	8
E2M8	D15	muMT	0R	R	1555	VSG-228	1335	155	211	donor_to_target	GGCATCGTCAAGTAGCCAGATTCTGcon	1490	1546	1518	56
E2M8	D15	muMT	0R	R	1567	VSG-4072	1366	129	141	donor_to_target	GAATATGTTTTGATCACCTTCACTCcon	1495	1507	1501	12
E2M8	D15	muMT	0R	R	1570	VSG-122	1331	202	209	donor_to_target	GTTCAACATTAATTGCCTTCGCTAGcon	1533	1540	1536.5	7
E2M8	D15	muMT	0R	R	1576	VSG-479	1352	171	177	donor_to_target	GTAACAGCATTCAGTACCGTCTTGCcon	1523	1529	1526	6
E2M8	D15	muMT	0R	R	1577	VSG-3110	1421	57	68	donor_to_target	CTAAAACCCAGTCGGGAGGGTCCTTcon	1478	1489	1483.5	11
E2M8	D15	muMT	0R	R	1584	VSG-3110	1421	87	100	donor_to_target	TGATACCTTTTCGGCTTAATTCTATcon	1508	1521	1514.5	13
E2M8	D15	muMT	0R	R	1588	VSG-4156	1321	102	110	donor_to_target	ATCTATGATTACAGACATACGGCCCcon	1423	1431	1427	8
E2M8	D15	muMT	0R	R	1589	VSG-3110	1375	133	146	donor_to_target	TATCTCAACGTGACTACAGGTTACCcon	1508	1521	1514.5	13
E2M8	D15	muMT	0R	R	1593	VSG-3110	1347	61	70	donor_to_target	ATATTGCCTTGGACTAACTCATGGTcon	1408	1417	1412.5	9
E2M8	D15	muMT	0R	R	1602	VSG-7358	1383	92	106	target_to_donor	GGTGTATGCCAATCAGATGAAACTCcon	1475	1489	1482	14
E2M8	D15	muMT	0R	R	1602	VSG-7358	1383	133	144	donor_to_target	GGTGTATGCCAATCAGATGAAACTCcon	1516	1527	1521.5	11
E2M8	D15	muMT	0R	R	1604	VSG-2725	1341	7	14	target_to_donor	GAAAAAGCCATACGTTACCTTGCACcon	1348	1355	1351.5	7
E2M8	D15	muMT	0R	R	1604	VSG-2725	1341	33	49	donor_to_target	GAAAAAGCCATACGTTACCTTGCACcon	1374	1390	1382	16
E2M8	D15	muMT	0R	R	1605	VSG-125	1413	126	127	donor_to_target	CGGTAAGCTTTTTGCGGTTTGGAATcon	1539	1540	1539.5	1
E2M8	D15	muMT	0R	R	1607	VSG-1708	1375	158	168	donor_to_target	CGGCGCCGACTTGGACGTCGGTTTGcon	1533	1543	1538	10
E2M8	D15	muMT	0R	R	1610	VSG-3110	1383	111	124	donor_to_target	AAATCGTCTCTTTAAGTTTCCCACCcon	1494	1507	1500.5	13
E2M8	D15	muMT	0R	R	1619	VSG-2986	1384	26	33	donor_to_target	GAGGTATATTGTATTGCTCCATTTCcon	1410	1417	1413.5	7
E2M8	D15	muMT	0R	R	1628	VSG-228	1334	156	212	donor_to_target	TGTACATAGGACCCTTGTAGCAATTcon	1490	1546	1518	56
E2M8	D15	muMT	0R	R	1639	VSG-3110	1401	77	88	donor_to_target	GTCATTCCCGGGACTATCATCTGTGcon	1478	1489	1483.5	11
E2M8	D15	muMT	0R	R	1645	VSG-4156	1335	73	82	donor_to_target	TAGTGTCGCTCAACACAGTTTCGACcon	1408	1417	1412.5	9
E2M8	D15	muMT	0R	R	1647	VSG-4018	1423	125	129	donor_to_target	GCAGCTCATTCACTTAGCCACTCTCcon	1548	1552	1550	4
E2M8	D15	muMT	0R	R	1654	VSG-2725	1342	6	13	target_to_donor	TCCTAATTATATATTTACCGACCCCcon	1348	1355	1351.5	7
E2M8	D15	muMT	0R	R	1654	VSG-2725	1342	32	48	donor_to_target	TCCTAATTATATATTTACCGACCCCcon	1374	1390	1382	16
E2M8	D15	muMT	0R	R	1655	VSG-3110	1346	132	143	donor_to_target	TGGAAATTTCAACTGTTTTTTTCAAcon	1478	1489	1483.5	11
E2M8	D15	muMT	0R	R	1656	VSG-3110	1416	92	105	donor_to_target	GCGCTGCTTCAGCAAGCAACCTGGGcon	1508	1521	1514.5	13
E2M8	D15	muMT	0R	R	1657	VSG-1654	1347	170	190	donor_to_target	TCAGGCGTTTATCTGCCAATAGTGCcon	1517	1537	1527	20
E2M8	D15	muMT	0R	R	1666	VSG-122	1334	199	206	donor_to_target	CTTAAAAAGCATTTTTCAGCTTTCGcon	1533	1540	1536.5	7
E2M8	D15	muMT	0R	R	1668	VSG-3110	1422	86	99	donor_to_target	GTGAAGTAAATTGTTTTCCACTTCCcon	1508	1521	1514.5	13
E2M8	D15	muMT	0R	R	1671	VSG-4156	1335	73	82	donor_to_target	TGCGGGTCTCTAAGGCCCATCCATGcon	1408	1417	1412.5	9
E2M8	D15	muMT	0R	R	1673	VSG-115	1366	181	192	donor_to_target	GTAATTCAACTTGAGTATGGCCCACcon	1547	1558	1552.5	11
E2M8	D15	muMT	0R	R	1674	VSG-3110	1352	126	137	donor_to_target	ACCTATACGGCATCATAGACGACTAcon	1478	1489	1483.5	11
E2M8	D15	muMT	0R	R	1676	VSG-228	1375	115	171	donor_to_target	ACACGATTGGTTATCTACCCGTTCGcon	1490	1546	1518	56
E2M8	D15	muMT	0R	R	1689	VSG-4156	1335	49	55	target_to_donor	GAACATATTTTATGTACAACCAACCcon	1384	1390	1387	6
E2M8	D15	muMT	0R	R	1689	VSG-4156	1335	88	96	donor_to_target	GAACATATTTTATGTACAACCAACCcon	1423	1431	1427	8
E2M8	D15	muMT	0R	R	1691	VSG-125	1399	140	141	donor_to_target	CGGGCCGTGCAGGTTAACTCTTACCcon	1539	1540	1539.5	1
E2M8	D15	muMT	0R	R	1703	VSG-4156	1400	23	31	donor_to_target	ACAACACCGCTCTTCTTAACTCAGCcon	1423	1431	1427	8
E2M8	D15	muMT	0R	R	1704	VSG-228	1406	84	140	donor_to_target	TCAAGACATGTTTGCATCGTGTTACcon	1490	1546	1518	56
E2M8	D15	muMT	0R	R	1707	VSG-4156	1374	49	57	donor_to_target	ATCGTATTATTTACAAAGGGTTTCGcon	1423	1431	1427	8
E2M8	D15	muMT	0R	R	1709	VSG-4089	1336	175	202	donor_to_target	GCGTCGATTCGTCCAACTTTGGTGGcon	1511	1538	1524.5	27
E2M8	D15	muMT	0R	R	1722	VSG-4156	1335	88	96	donor_to_target	GGGACTAATTAGACTATGCTATCCCcon	1423	1431	1427	8
E2M8	D15	muMT	0R	R	1733	VSG-4156	1373	35	44	donor_to_target	GAATTAATCCCTAGTTAAATATGGGcon	1408	1417	1412.5	9
E2M8	D15	muMT	0R	R	1739	VSG-4156	1326	82	91	donor_to_target	GTGCGTTTAGCCCCCTTTATAAAAGcon	1408	1417	1412.5	9
E2M8	D15	muMT	0R	R	1740	VSG-4156	1375	33	42	donor_to_target	TCCAGTTAATATCCGATACTTAAGCcon	1408	1417	1412.5	9
E2M8	D15	muMT	0R	R	1741	VSG-3110	1422	72	85	donor_to_target	TAATTCATTCTGATATCTTTATGAGcon	1494	1507	1500.5	13
E2M8	D15	muMT	0R	R	1749	VSG-3110	1335	73	82	donor_to_target	ACTGGATCATACGTTGCCTCGATTTcon	1408	1417	1412.5	9
E2M8	D15	muMT	0R	R	1753	VSG-4018	1429	104	117	donor_to_target	TTCTGTAGGTATATGTCTGCTGAAGcon	1533	1546	1539.5	13
E2M8	D15	muMT	0R	R	1754	VSG-4156	1375	48	56	donor_to_target	TGAGCATGAATTTTCCTGGATTGACcon	1423	1431	1427	8
E2M8	D15	muMT	0R	R	1755	VSG-4156	1357	66	74	donor_to_target	ACTACTCTATGGTCACGCAATTATGcon	1423	1431	1427	8
E2M8	D15	muMT	0R	R	1756	VSG-4193	1381	115	138	donor_to_target	GCACTCTCTAGGATCGTAGGCTATTcon	1496	1519	1507.5	23
E2M8	D15	muMT	0R	R	1770	VSG-3110	1346	148	161	donor_to_target	CGCACACTTGCTCTACAGAGGGTATcon	1494	1507	1500.5	13
E2M8	D15	muMT	0R	R	1770	VSG-3110	1346	183	183	target_to_donor	CGCACACTTGCTCTACAGAGGGTATcon	1529	1529	1529	0
E2M8	D15	muMT	0R	R	1770	VSG-3110	1346	187	188	donor_to_target	CGCACACTTGCTCTACAGAGGGTATcon	1533	1534	1533.5	1
E2M8	D15	muMT	0R	R	1770	VSG-3110	1346	197	199	target_to_donor	CGCACACTTGCTCTACAGAGGGTATcon	1543	1545	1544	2
E2M8	D15	muMT	0R	R	1770	VSG-3110	1346	201	203	donor_to_target	CGCACACTTGCTCTACAGAGGGTATcon	1547	1549	1548	2
E2M8	D15	muMT	0R	R	1773	VSG-3110	1386	122	135	donor_to_target	TCGCGAGTAAATCTAATAATCCGACcon	1508	1521	1514.5	13
E2M8	D15	muMT	0R	R	1778	VSG-7358	1326	44	47	donor_to_target	CGGCGAGGCTTCATATTAAAACACCcon	1370	1373	1371.5	3
E2M8	D15	muMT	0R	R	1782	VSG-4156	1378	30	39	donor_to_target	TCCCTCTAAGGGAGTTCAGCAACGCcon	1408	1417	1412.5	9
E2M8	D15	muMT	0R	R	1798	VSG-1097	1427	30	37	donor_to_target	GTAAGAGTTCAGGTCGCTTATTTTTcon	1457	1464	1460.5	7
E2M8	D15	muMT	0R	R	1799	VSG-228	1368	122	178	donor_to_target	CTGATCGTGACCAATGTGGGCCAACcon	1490	1546	1518	56
E2M8	D15	muMT	0R	R	1807	VSG-4156	1326	82	91	donor_to_target	CCGTTTCGAATTAATGTTTCAATCTcon	1408	1417	1412.5	9
E2M8	D15	muMT	0R	R	1811	VSG-4156	1335	73	82	donor_to_target	ACTACATAGGTACAGCTAAAACTCCcon	1408	1417	1412.5	9
E2M8	D15	muMT	0R	R	1812	VSG-228	1385	105	161	donor_to_target	TTGTTGAGCAACAAAATGGATTTGCcon	1490	1546	1518	56
E2M8	D15	muMT	0R	R	1813	VSG-3110	1413	65	76	donor_to_target	ATTGTTGGTCGGCATAAACATGCAAcon	1478	1489	1483.5	11
E2M8	D15	muMT	0R	R	1814	VSG-72	1402	146	160	donor_to_target	TCACTAGAGTTTCCGAAGTCTAGTAcon	1548	1562	1555	14
E2M8	D15	muMT	0R	R	1818	VSG-228	1406	84	140	donor_to_target	ACTGCCTTAGTAATTATCTGCCAAGcon	1490	1546	1518	56
E2M8	D15	muMT	0R	R	1820	VSG-4156	1343	80	88	donor_to_target	TCGACGTTGTTTTCTTTCTGAGACCcon	1423	1431	1427	8
E2M8	D15	muMT	0R	R	1821	VSG-479	1338	185	191	donor_to_target	GAGCCAAAATCGTACAGATCGCCTCcon	1523	1529	1526	6
E2M8	D15	muMT	0R	R	1830	VSG-228	1403	87	143	donor_to_target	GTCCACACCTCATTTCGGTACTATAcon	1490	1546	1518	56
E2M8	D15	muMT	0R	R	1833	VSG-4156	1387	36	44	donor_to_target	ATCTCGTTCCATAACTTCAGTCCGCcon	1423	1431	1427	8
E2M8	D15	muMT	0R	R	1834	VSG-72	1363	145	210	donor_to_target	ATCTCCGGTTTAGGGCAGTCCCTCCcon	1508	1573	1540.5	65
E2M8	D15	muMT	0R	R	1836	VSG-3110	1391	87	98	donor_to_target	ACATTCCCCATAATGGTTGCGTACTcon	1478	1489	1483.5	11
E2M8	D15	muMT	0R	R	1837	VSG-4156	1410	39	41	donor_to_target	CTATATGTTTTTTGTGACCTCAGCCcon	1449	1451	1450	2
E2M8	D15	muMT	0R	R	1839	VSG-3110	1391	87	98	donor_to_target	GGCTCGCTCTCACCTCTGTTATAACcon	1478	1489	1483.5	11
E2M8	D15	muMT	0R	R	1846	VSG-7358	1361	49	56	donor_to_target	CTTTCAAAAGTAATACAAAGACCCCcon	1410	1417	1413.5	7
E2M8	D15	muMT	0R	R	1848	VSG-3110	1383	125	138	donor_to_target	CGCCCAATAACTAAGCTAATTACTCcon	1508	1521	1514.5	13
E2M8	D15	muMT	0R	R	1851	VSG-71	1345	166	228	donor_to_target	CAAGACATTCCATGCAGTAGATTATcon	1511	1573	1542	62
E2M8	D15	muMT	0R	R	1858	VSG-72	1381	167	192	donor_to_target	TATTAGACCTGTCACACAGAATTCCcon	1548	1573	1560.5	25
E2M8	D15	muMT	0R	R	1861	VSG-3110	1371	86	94	target_to_donor	TAGGCGAAACAATATGCGGGTCAACcon	1457	1465	1461	8
E2M8	D15	muMT	0R	R	1861	VSG-3110	1371	137	150	donor_to_target	TAGGCGAAACAATATGCGGGTCAACcon	1508	1521	1514.5	13
E2M8	D15	muMT	0R	R	1871	VSG-115	1331	216	227	donor_to_target	GTAGCGCGACATTCGCACGCGGTACcon	1547	1558	1552.5	11
E2M8	D15	muMT	0R	R	1872	VSG-3110	1412	66	77	donor_to_target	CAGACTACACCCGCAATATATTATCcon	1478	1489	1483.5	11
E2M8	D15	muMT	0R	R	1876	VSG-3110	1344	134	145	donor_to_target	TTTTAAATACAACGATTTATTTTGCcon	1478	1489	1483.5	11
E2M8	D15	muMT	0R	R	1883	VSG-4156	1347	61	70	donor_to_target	ATCCACCACCCAAAAACCCCACCGCcon	1408	1417	1412.5	9
E2M8	D15	muMT	0R	R	1885	VSG-4156	1374	34	43	donor_to_target	TCATATATCTACACAGTTTCTCAACcon	1408	1417	1412.5	9
E2M8	D15	muMT	0R	R	1886	VSG-3110	1393	25	29	target_to_donor	TGCCATATTTAGACGCATTTTCAACcon	1418	1422	1420	4
E2M8	D15	muMT	0R	R	1886	VSG-3110	1393	85	96	donor_to_target	TGCCATATTTAGACGCATTTTCAACcon	1478	1489	1483.5	11
E2M8	D15	muMT	0R	R	1887	VSG-71	1365	92	104	donor_to_target	AAGGGTGTACTATTTCCGATGTTGCcon	1457	1469	1463	12
E2M8	D15	muMT	0R	R	1892	VSG-228	1406	84	140	donor_to_target	TTTGTCACATTGATCTAGGATAACCcon	1490	1546	1518	56
E2M8	D15	muMT	0R	R	1893	VSG-3110	1368	122	125	donor_to_target	GCCAAGTTCTGCCATGCGGCAGGAAcon	1490	1493	1491.5	3
E2M8	D15	muMT	0R	R	1897	VSG-3110	1347	131	142	donor_to_target	AGTACTACCATCGTTAACATCCTCCcon	1478	1489	1483.5	11
E2M8	D15	muMT	0R	R	1903	VSG-4156	1327	96	104	donor_to_target	GTTCTCACCTTGTAAGACCTCAACCcon	1423	1431	1427	8
E2M8	D15	muMT	0R	R	1906	VSG-3110	1422	56	67	donor_to_target	TTTACGACCGCAGTAACTGGAACCCcon	1478	1489	1483.5	11
E2M8	D15	muMT	0R	R	1908	VSG-3110	1335	73	82	donor_to_target	GTCCTATATATGTACACGTCAGCCCcon	1408	1417	1412.5	9
E2M8	D15	muMT	0R	R	1909	VSG-3110	1334	144	155	donor_to_target	GTCATGATCGACAGCTGGTTGAATCcon	1478	1489	1483.5	11
E2M8	D15	muMT	0R	R	1919	VSG-3110	1335	143	154	donor_to_target	ATTTAGCCACCAAAACCTAGCTCTAcon	1478	1489	1483.5	11
E2M8	D15	muMT	0R	R	1922	VSG-3110	1336	142	153	donor_to_target	GCATAATATGAAATCCGGCTTAGGTcon	1478	1489	1483.5	11
E2M8	D15	muMT	0R	R	1926	VSG-4156	1328	2	16	target_to_donor	AAACGTCATTTTTTATAGACATCACcon	1330	1344	1337	14
E2M8	D15	muMT	0R	R	1926	VSG-4156	1328	80	89	donor_to_target	AAACGTCATTTTTTATAGACATCACcon	1408	1417	1412.5	9
E2M8	D15	muMT	0R	R	1930	VSG-228	1384	106	162	donor_to_target	TATAGGTGTCTTAGATAACATCCACcon	1490	1546	1518	56
E2M8	D15	muMT	0R	R	1933	VSG-4156	1369	54	62	donor_to_target	AATTTCACATAAACATCACGATCACcon	1423	1431	1427	8
E2M8	D15	muMT	0R	R	1940	VSG-4156	1357	51	60	donor_to_target	CATGGCGCCGTTTGCTGTCCGCACCcon	1408	1417	1412.5	9
E2M8	D15	muMT	0R	R	1944	VSG-228	1347	143	199	donor_to_target	CGAGTCAGCATAATTTGTATTGAGAcon	1490	1546	1518	56
E2M8	D15	muMT	0R	R	1948	VSG-122	1334	199	206	donor_to_target	GGGATAACCATTTGATCCAAGAGCAcon	1533	1540	1536.5	7
E2M8	D15	muMT	0R	R	1949	VSG-3110	1347	131	142	donor_to_target	CTCAGATTCCTTTGAATATTCATATcon	1478	1489	1483.5	11
E2M8	D15	muMT	0R	R	1951	VSG-3110	1421	2	8	target_to_donor	ATGTACTATAAGACTCCGCAAATTCcon	1423	1429	1426	6
E2M8	D15	muMT	0R	R	1951	VSG-3110	1421	87	100	donor_to_target	ATGTACTATAAGACTCCGCAAATTCcon	1508	1521	1514.5	13
E2M8	D15	muMT	0R	R	1954	VSG-7358	1335	71	74	donor_to_target	CTCTCCCGAACTATTAATATTGCAGcon	1406	1409	1407.5	3
E2M8	D15	muMT	0R	R	1957	VSG-228	1431	59	115	donor_to_target	GAACGTCTTCACATTAACAGTGCCTcon	1490	1546	1518	56
E2M8	D15	muMT	0R	R	1965	VSG-4156	1365	43	52	donor_to_target	CTGTTCCTGGGCTGCCAAACATGGTcon	1408	1417	1412.5	9
E2M8	D15	muMT	0R	R	1974	VSG-3110	1334	144	155	donor_to_target	CTTCTCAAAGAGCTATTCCTGAGCTcon	1478	1489	1483.5	11
E2M8	D15	muMT	0R	R	1976	VSG-4156	1335	73	82	donor_to_target	AGGACAAAGACCTAATATAAGTTGAcon	1408	1417	1412.5	9
E2M8	D15	muMT	0R	R	1981	VSG-228	1411	79	135	donor_to_target	GTTTAACCAGACCAGTACGTATGCCcon	1490	1546	1518	56
E2M8	D15	muMT	0R	R	1986	VSG-1214	1376	123	131	donor_to_target	GCAGTAATTTTATACAAACCATTGTcon	1499	1507	1503	8
E2M8	D15	muMT	0R	R	1993	VSG-3110	1384	94	105	donor_to_target	CTCTTGTTTTGGCTTCTTAATATGCcon	1478	1489	1483.5	11
E2M8	D15	muMT	0R	R	1998	VSG-3110	1355	123	134	donor_to_target	TTACTCTATGTCCTCCTCCACAGCCcon	1478	1489	1483.5	11
E2M8	D15	muMT	0R	R	2000	VSG-4744	1409	108	120	donor_to_target	AAGTAGAGCTGTGGCCCGGATGCGGcon	1517	1529	1523	12
E2M8	D15	muMT	0R	R	2001	VSG-4156	1335	88	96	donor_to_target	ATTGACCCACTAAATCGACAAACACcon	1423	1431	1427	8
E2M8	D15	muMT	0R	R	2004	VSG-4156	1335	73	82	donor_to_target	TTACCTCCCGTTTAGTTTTGTCCCCcon	1408	1417	1412.5	9
E2M8	D15	muMT	0R	R	2005	VSG-4156	1335	88	96	donor_to_target	CTGTTTACTTCACGTTTCATATAACcon	1423	1431	1427	8
E2M8	D15	muMT	0R	R	2015	VSG-4156	1361	62	70	donor_to_target	ATCATTGGAGGTGAAGCCAATTTCCcon	1423	1431	1427	8
E2M8	D15	muMT	0R	R	2020	VSG-3110	1375	133	146	donor_to_target	TTAAGAGAGACGGAGCCTCGTAACCcon	1508	1521	1514.5	13
E2M8	D15	muMT	0R	R	2022	VSG-60	1345	73	86	donor_to_target	CGAACACTTAACTTACAACCTAATCcon	1418	1431	1424.5	13
E2M8	D15	muMT	0R	R	2033	VSG-228	1406	75	83	donor_to_target	CTCTATTTTCATCCATACAATGCACcon	1481	1489	1485	8
E2M8	D15	muMT	0R	R	2041	VSG-122	1333	200	207	donor_to_target	GCGCGGGCCTTTAGTCATCTCCTCTcon	1533	1540	1536.5	7
E2M8	D15	muMT	0R	R	2042	VSG-4156	1335	73	82	donor_to_target	TCCTCTGAGCAAATAAGTTCTAATCcon	1408	1417	1412.5	9
E2M8	D15	muMT	0R	R	2045	VSG-7164	1392	111	118	donor_to_target	GGTTCTTAAACTGTTAAAGTCCGTTcon	1503	1510	1506.5	7
E2M8	D15	muMT	0R	R	2053	VSG-4156	1330	93	101	donor_to_target	ATCTTCAAATAGGGAAACTGTTACCcon	1423	1431	1427	8
E2M8	D15	muMT	0R	R	2063	VSG-4156	1385	38	46	donor_to_target	CGGCACATGTTACAACTCACCAAGGcon	1423	1431	1427	8
E2M8	D15	muMT	0R	R	2064	VSG-4156	1347	61	70	donor_to_target	CCATCGAATCGGAATTCAAAACACCcon	1408	1417	1412.5	9
E2M8	D15	muMT	0R	R	2065	VSG-3110	1330	148	159	donor_to_target	TTAGAGGCCTTCTGAAAATATGGAGcon	1478	1489	1483.5	11
E2M8	D15	muMT	0R	R	2067	VSG-4156	1320	103	111	donor_to_target	TATCCATTCCATATTTCCTAACCCCcon	1423	1431	1427	8
E2M8	D15	muMT	0R	R	2072	VSG-4156	1356	67	75	donor_to_target	CTCCCTAACTTTTATTGTCACAGCCcon	1423	1431	1427	8
E2M8	D15	muMT	0R	R	2074	VSG-228	1347	143	199	donor_to_target	GGGGAGCTGTTTTGGTAACTAGCCCcon	1490	1546	1518	56
E2M8	D15	muMT	0R	R	2078	VSG-4156	1360	63	71	donor_to_target	CATGCCCCTTTAAAATACATTCCGTcon	1423	1431	1427	8
E2M8	D15	muMT	0R	R	2082	VSG-228	1400	90	146	donor_to_target	GGTTATAACCTTATTATCGCCAGAGcon	1490	1546	1518	56
E2M8	D15	muMT	0R	R	2090	VSG-4156	1334	30	39	target_to_donor	TTATATAGATCCCCAACCATCTAGGcon	1364	1373	1368.5	9
E2M8	D15	muMT	0R	R	2090	VSG-4156	1334	74	83	donor_to_target	TTATATAGATCCCCAACCATCTAGGcon	1408	1417	1412.5	9
E2M8	D15	muMT	0R	R	2093	VSG-3110	1307	101	110	donor_to_target	AATTTTCCTTTGCATTTCCCGATAGcon	1408	1417	1412.5	9
E2M8	D15	muMT	0R	R	2099	VSG-1654	1346	171	191	donor_to_target	TTACCAACCCAAATACTTTCTGTGGcon	1517	1537	1527	20
E2M8	D15	muMT	0R	R	2099	VSG-1654	1346	192	214	target_to_donor	TTACCAACCCAAATACTTTCTGTGGcon	1538	1560	1549	22
E2M8	D15	muMT	0R	R	2099	VSG-1654	1346	217	219	donor_to_target	TTACCAACCCAAATACTTTCTGTGGcon	1563	1565	1564	2
E2M8	D15	muMT	0R	R	2101	VSG-4156	1347	76	84	donor_to_target	TTTCATATGAAACATAATTGCGGCAcon	1423	1431	1427	8
E2M8	D15	muMT	0R	R	2103	VSG-228	1388	102	158	donor_to_target	CTGCTATCCTACGGTAATACTGTACcon	1490	1546	1518	56
E2M8	D15	muMT	0R	R	2104	VSG-3110	1412	66	77	donor_to_target	CAGACTACACCCGAAATATATTAGGcon	1478	1489	1483.5	11
E2M8	D15	muMT	0R	R	2106	VSG-3110	1337	141	152	donor_to_target	ATCCTGTCCCCTTCAACTCGCAAGCcon	1478	1489	1483.5	11
E2M8	D15	muMT	0R	R	2115	VSG-139	1379	168	181	donor_to_target	CAAGTTTTGTCATTATTTCGCACCCcon	1547	1560	1553.5	13
E2M8	D15	muMT	1R	R	2128	VSG-2986	1190	15	26	target_to_donor	GAAGGGACCGGTGCATGGGCGGGGCcon	1205	1216	1210.5	11
E2M8	D15	muMT	1R	R	2128	VSG-2986	1190	94	107	donor_to_target	GAAGGGACCGGTGCATGGGCGGGGCcon	1284	1297	1290.5	13
E2M8	D15	muMT	1R	R	2131	VSG-2986	1156	39	48	target_to_donor	CGCGTTCCGTTATGGCCGTCAACCCcon	1195	1204	1199.5	9
E2M8	D15	muMT	1R	R	2131	VSG-2986	1156	97	114	donor_to_target	CGCGTTCCGTTATGGCCGTCAACCCcon	1253	1270	1261.5	17
E2M8	D15	muMT	1R	R	2133	VSG-2986	1202	30	32	target_to_donor	GTTATTCGCACCAACACGTATTTCAcon	1232	1234	1233	2
E2M8	D15	muMT	1R	R	2133	VSG-2986	1202	82	95	donor_to_target	GTTATTCGCACCAACACGTATTTCAcon	1284	1297	1290.5	13
E2M8	D15	muMT	1R	R	2136	VSG-228	1104	46	100	target_to_donor	CCATCCAAGTGTACTTGTACCATCCcon	1150	1204	1177	54
E2M8	D15	muMT	1R	R	2136	VSG-228	1104	138	146	donor_to_target	CCATCCAAGTGTACTTGTACCATCCcon	1242	1250	1246	8
E2M8	D15	muMT	1R	R	2138	VSG-2986	1189	16	27	target_to_donor	GTCCTATAGCATCCCTGCCTACATCcon	1205	1216	1210.5	11
E2M8	D15	muMT	1R	R	2138	VSG-2986	1189	109	114	donor_to_target	GTCCTATAGCATCCCTGCCTACATCcon	1298	1303	1300.5	5
E2M8	D15	muMT	1R	R	2141	VSG-3197	1173	130	135	donor_to_target	TACCACCAAATTCCTTTGACTCGCCcon	1303	1308	1305.5	5
E2M8	D15	muMT	1R	R	2144	VSG-228	1121	29	83	donor_to_target	CTATATTACGCCCCTGTAGAAACACcon	1150	1204	1177	54
E2M8	D15	muMT	1R	R	2147	VSG-2986	1161	56	70	target_to_donor	CCCTTATCGCTATACGCGTTAGTCCcon	1217	1231	1224	14
E2M8	D15	muMT	1R	R	2147	VSG-2986	1161	137	142	donor_to_target	CCCTTATCGCTATACGCGTTAGTCCcon	1298	1303	1300.5	5
E2M8	D15	muMT	1R	R	2148	VSG-7358	1179	92	105	target_to_donor	CCTCTGGTATAAAGAGTGATTATCCcon	1271	1284	1277.5	13
E2M8	D15	muMT	1R	R	2148	VSG-7358	1179	151	165	donor_to_target	CCTCTGGTATAAAGAGTGATTATCCcon	1330	1344	1337	14
E2M8	D15	muMT	1R	R	2152	VSG-7358	1184	51	57	donor_to_target	ATGGGACATTGTCGAGAGATGGCGCcon	1235	1241	1238	6
E2M8	D15	muMT	1R	R	2153	VSG-7358	1186	99	119	donor_to_target	TTGTACTCCTTACGCAGTGCGTACCcon	1285	1305	1295	20
E2M8	D15	muMT	1R	R	2154	VSG-7358	1121	32	60	donor_to_target	CTTACGGCGTTCTTATTTTGGGAAGcon	1153	1181	1167	28
E2M8	D15	muMT	1R	R	2155	VSG-228	1125	25	79	donor_to_target	CGCACCTCCCTATTTCTACCATACCcon	1150	1204	1177	54
E2M8	D15	muMT	1R	R	2156	VSG-2986	1115	102	116	target_to_donor	ACCCCGAAATGCCAAGTCACTTCCCcon	1217	1231	1224	14
E2M8	D15	muMT	1R	R	2156	VSG-2986	1115	189	195	donor_to_target	ACCCCGAAATGCCAAGTCACTTCCCcon	1304	1310	1307	6
E2M8	D15	muMT	1R	R	2157	VSG-2986	1145	60	71	target_to_donor	CAGAGCTATAGATAAAGGGATCAACcon	1205	1216	1210.5	11
E2M8	D15	muMT	1R	R	2157	VSG-2986	1145	139	152	donor_to_target	CAGAGCTATAGATAAAGGGATCAACcon	1284	1297	1290.5	13
E2M8	D15	muMT	1R	R	2159	VSG-2986	1094	86	100	donor_to_target	TTGGTAGTTTCTGATCCTCCTTCGCcon	1180	1194	1187	14
E2M8	D15	muMT	1R	R	2161	VSG-7358	1115	4	5	target_to_donor	GTTAACAACTTTGCTGTCTTGTATCcon	1119	1120	1119.5	1
E2M8	D15	muMT	1R	R	2161	VSG-7358	1115	38	66	donor_to_target	GTTAACAACTTTGCTGTCTTGTATCcon	1153	1181	1167	28
E2M8	D15	muMT	1R	R	2162	VSG-2986	1156	39	48	target_to_donor	CGCGTTCCGTTATGGCCGTCAAAAGcon	1195	1204	1199.5	9
E2M8	D15	muMT	1R	R	2162	VSG-2986	1156	97	114	donor_to_target	CGCGTTCCGTTATGGCCGTCAAAAGcon	1253	1270	1261.5	17
E2M8	D15	muMT	1R	R	2168	VSG-2986	1160	35	44	target_to_donor	CTCATACTATTAAGTATGAAGACACcon	1195	1204	1199.5	9
E2M8	D15	muMT	1R	R	2168	VSG-2986	1160	144	150	donor_to_target	CTCATACTATTAAGTATGAAGACACcon	1304	1310	1307	6
E2M8	D15	muMT	1R	R	2169	VSG-7358	1121	67	83	donor_to_target	CACCCTCTGGCCCTGCGTTGCTGAAcon	1188	1204	1196	16
E2M8	D15	muMT	1R	R	2171	VSG-1683	1156	130	143	donor_to_target	TTCCAATTCGCAATTTCTCTGCTACcon	1286	1299	1292.5	13
E2M8	D15	muMT	1R	R	2173	VSG-1128	1151	135	147	donor_to_target	CTTAAATTTCTCTGTTTTCTTTCCAcon	1286	1298	1292	12
E2M8	D15	muMT	1R	R	2174	VSG-228	1205	37	45	donor_to_target	CAGTAGTGTAATAGAATTATTGTCCcon	1242	1250	1246	8
E2M8	D15	muMT	1R	R	2178	VSG-228	1126	24	78	donor_to_target	ACTGAATACACCATCCACCAATTACcon	1150	1204	1177	54
E2M8	D15	muMT	1R	R	2184	VSG-7358	1175	67	76	donor_to_target	TACATTATCCGTCACTGAGTAGACCcon	1242	1251	1246.5	9
E2M8	D15	muMT	1R	R	2185	VSG-2986	1180	25	36	target_to_donor	ACTTGGAAAACTAGCCTGATATCGAcon	1205	1216	1210.5	11
E2M8	D15	muMT	1R	R	2185	VSG-2986	1180	73	90	donor_to_target	ACTTGGAAAACTAGCCTGATATCGAcon	1253	1270	1261.5	17
E2M8	D15	muMT	1R	R	2188	VSG-7358	1180	62	71	donor_to_target	TTCCATTAATCCTTGGTGCCCACCCcon	1242	1251	1246.5	9
E2M8	D15	muMT	1R	R	2189	VSG-228	1124	26	80	target_to_donor	GTGATAGCTTCATTCTTCATCTTGAcon	1150	1204	1177	54
E2M8	D15	muMT	1R	R	2189	VSG-228	1124	206	219	donor_to_target	GTGATAGCTTCATTCTTCATCTTGAcon	1330	1343	1336.5	13
E2M8	D15	muMT	1R	R	2193	VSG-2986	1149	68	82	target_to_donor	AAGAACAAGCTTTATAATATTTCTCcon	1217	1231	1224	14
E2M8	D15	muMT	1R	R	2193	VSG-2986	1149	155	161	donor_to_target	AAGAACAAGCTTTATAATATTTCTCcon	1304	1310	1307	6
E2M8	D15	muMT	1R	R	2199	VSG-7358	1189	53	62	target_to_donor	CATAGGGACCGTTCTACGCTAGATGcon	1242	1251	1246.5	9
E2M8	D15	muMT	1R	R	2199	VSG-7358	1189	141	155	donor_to_target	CATAGGGACCGTTCTACGCTAGATGcon	1330	1344	1337	14
E2M8	D15	muMT	1R	R	2203	VSG-228	1148	2	56	target_to_donor	CTCGAATCCGCTACCCGAGCCTATTcon	1150	1204	1177	54
E2M8	D15	muMT	1R	R	2203	VSG-228	1148	94	102	donor_to_target	CTCGAATCCGCTACCCGAGCCTATTcon	1242	1250	1246	8
E2M8	D15	muMT	1R	R	2204	VSG-60	1118	188	207	donor_to_target	GGGTCAAAGATCGGGATTCGTGCCAcon	1306	1325	1315.5	19
E2M8	D15	muMT	1R	R	2211	VSG-228	1115	35	89	donor_to_target	TACTTAGCTCCCAACAAAATAAATCcon	1150	1204	1177	54
E2M8	D15	muMT	1R	R	2213	VSG-2986	1205	48	65	donor_to_target	CCAACTAGAGCTCTCGATGTTAGCGcon	1253	1270	1261.5	17
E2M8	D15	muMT	1R	R	2220	VSG-7358	1190	15	41	target_to_donor	GTTATATATGGGAATGCTAAAACGCcon	1205	1231	1218	26
E2M8	D15	muMT	1R	R	2220	VSG-7358	1190	95	115	donor_to_target	GTTATATATGGGAATGCTAAAACGCcon	1285	1305	1295	20
E2M8	D15	muMT	1R	R	2223	VSG-2986	1190	15	26	target_to_donor	TATAACAACATTTTAACGATCTACTcon	1205	1216	1210.5	11
E2M8	D15	muMT	1R	R	2223	VSG-2986	1190	63	80	donor_to_target	TATAACAACATTTTAACGATCTACTcon	1253	1270	1261.5	17
E2M8	D15	muMT	1R	R	2234	VSG-7358	1143	3	6	target_to_donor	TAATCTAACAGCCACAAGACCTTCCcon	1146	1149	1147.5	3
E2M8	D15	muMT	1R	R	2234	VSG-7358	1143	62	88	donor_to_target	TAATCTAACAGCCACAAGACCTTCCcon	1205	1231	1218	26
E2M8	D15	muMT	1R	R	2243	VSG-228	1110	11	16	target_to_donor	GATTTAGACACTACATCCAGACGGGcon	1121	1126	1123.5	5
E2M8	D15	muMT	1R	R	2243	VSG-228	1110	40	94	donor_to_target	GATTTAGACACTACATCCAGACGGGcon	1150	1204	1177	54
E2M8	D15	muMT	1R	R	2244	VSG-2986	1190	27	41	target_to_donor	GGACCAAATTTGCGCTTTTGTTCCCcon	1217	1231	1224	14
E2M8	D15	muMT	1R	R	2244	VSG-2986	1190	114	120	donor_to_target	GGACCAAATTTGCGCTTTTGTTCCCcon	1304	1310	1307	6
E2M8	D15	muMT	1R	R	2246	VSG-1128	1114	199	215	donor_to_target	TTAAAGGCTCACGCGTATGCTTCCCcon	1313	1329	1321	16
E1M5	D15	muMT	1F	F	2251	VSG-2986	261	24	35	target_to_donor	ACTCCCAAATAATTATAAGTCATTAcon	285	296	290.5	11
E1M5	D15	muMT	1F	F	2251	VSG-2986	261	71	79	donor_to_target	ACTCCCAAATAATTATAAGTCATTAcon	332	340	336	8
E1M5	D15	muMT	1F	F	2252	VSG-2986	261	24	35	target_to_donor	TGAACCTAGCCGACATTTGACCCCCcon	285	296	290.5	11
E1M5	D15	muMT	1F	F	2252	VSG-2986	261	71	79	donor_to_target	TGAACCTAGCCGACATTTGACCCCCcon	332	340	336	8
E1M5	D15	muMT	1F	F	2253	VSG-2986	261	24	35	target_to_donor	ACTCCCAAATAATTATAAGTCACCCcon	285	296	290.5	11
E1M5	D15	muMT	1F	F	2253	VSG-2986	261	71	79	donor_to_target	ACTCCCAAATAATTATAAGTCACCCcon	332	340	336	8
E1M5	D15	muMT	1F	F	2254	VSG-2986	261	36	40	target_to_donor	CTTGGAAGCTCTTTGAGCTACTATAcon	297	301	299	4
E1M5	D15	muMT	1F	F	2256	VSG-2986	261	24	35	target_to_donor	GTCACCTGATTTTTTCGATTTGTTCcon	285	296	290.5	11
E1M5	D15	muMT	1F	F	2256	VSG-2986	261	83	91	donor_to_target	GTCACCTGATTTTTTCGATTTGTTCcon	344	352	348	8
E1M5	D15	muMT	1F	F	2257	VSG-2986	261	124	126	target_to_donor	TCGAATGTATTATTACAACTTCTGCcon	385	387	386	2
E1M5	D15	muMT	1F	F	2257	VSG-2986	261	146	151	donor_to_target	TCGAATGTATTATTACAACTTCTGCcon	407	412	409.5	5
E1M5	D15	muMT	1F	F	2258	VSG-2986	261	24	35	target_to_donor	GTCACCTGATTGTTTCGATTTGTGGcon	285	296	290.5	11
E1M5	D15	muMT	1F	F	2258	VSG-2986	261	83	91	donor_to_target	GTCACCTGATTGTTTCGATTTGTGGcon	344	352	348	8
E1M5	D15	muMT	1F	F	2259	VSG-3110	261	12	109	target_to_donor	TGTTTCGATCTATACTTCTGGTTACcon	273	370	321.5	97
E1M5	D15	muMT	1F	F	2260	VSG-2986	261	24	35	target_to_donor	TGAACCTAGCCGACATTTGACCATTcon	285	296	290.5	11
E1M5	D15	muMT	1F	F	2260	VSG-2986	261	71	79	donor_to_target	TGAACCTAGCCGACATTTGACCATTcon	332	340	336	8
E1M5	D15	muMT	1F	F	2263	VSG-2986	261	50	53	target_to_donor	GGTACTAGGGTAAGACGAGGCCTAAcon	311	314	312.5	3
E1M5	D15	muMT	1F	F	2264	VSG-2986	261	24	35	target_to_donor	TCCCTCATACGACTGTTCACGCGCAcon	285	296	290.5	11
E1M5	D15	muMT	1F	F	2264	VSG-2986	261	71	79	donor_to_target	TCCCTCATACGACTGTTCACGCGCAcon	332	340	336	8
E2M8	D15	muMT	4F	F	2267	VSG-7358	1219	167	167	target_to_donor	TTTCTCACTTCTGGTTTGAAGCCCCcon	1386	1386	1386	0
E2M8	D15	muMT	4F	F	2271	VSG-72	1219	72	78	target_to_donor	GCTTCCTGCTCTCTCCCTGGAACCCcon	1291	1297	1294	6
E2M8	D15	muMT	4F	F	2272	VSG-72	1219	72	78	target_to_donor	GTCAATAAGTTACTTTAACTTGCCCcon	1291	1297	1294	6
E2M8	D15	muMT	4F	F	2274	VSG-5444	1219	183	188	target_to_donor	TCTTCTGGTTTAACCAGTGTTTAGCcon	1402	1407	1404.5	5
E2M8	D15	muMT	4F	F	2275	VSG-3110	1219	127	131	target_to_donor	CCACACTAACTCCTAAGGGCTAGACcon	1346	1350	1348	4
E2M8	D15	muMT	4F	F	2277	VSG-1368	1219	103	107	target_to_donor	CGCAAACATAACGCACTTAATCCCCcon	1322	1326	1324	4
E2M8	D15	muMT	4F	F	2277	VSG-1368	1219	111	111	donor_to_target_edge	CGCAAACATAACGCACTTAATCCCCcon	1330	1330	1330	0
E2M8	D15	muMT	4F	F	2278	VSG-5585	1219	67	71	target_to_donor	TCAATTCATATTCATACCTCTCCCCcon	1286	1290	1288	4
E2M8	D15	muMT	4F	F	2282	VSG-72	1219	67	71	target_to_donor	TCTGTCACTATCACAACGGCCCACCcon	1286	1290	1288	4
E2M8	D15	muMT	4F	F	2285	VSG-228	1219	111	124	target_to_donor	CAAATAGGAATAATATTGTTTTGCCcon	1330	1343	1336.5	13
E2M8	D15	muMT	4F	F	2287	VSG-72	1219	67	71	target_to_donor	TTAATTGCATATAATGTTACTTATGcon	1286	1290	1288	4
E2M8	D15	muMT	4F	F	2289	VSG-2986	1219	99	110	target_to_donor	AAACTTTTACAGTGTGTCCAGTAGCcon	1318	1329	1323.5	11
E2M8	D15	muMT	4F	F	2290	VSG-3110	1219	127	131	target_to_donor	GGATCGAGAATCTGGTTAATTAGAAcon	1346	1350	1348	4
E2M8	D15	muMT	4F	F	2290	VSG-3110	1219	238	246	donor_to_target_edge	GGATCGAGAATCTGGTTAATTAGAAcon	1457	1465	1461	8
E2M8	D15	muMT	4F	F	2291	VSG-3110	1219	155	164	target_to_donor	CTCACGCCTAATTCTAGCTAGGGCCcon	1374	1383	1378.5	9
E2M8	D15	muMT	4F	F	2293	VSG-3110	1219	127	131	target_to_donor	TTATTTCAGGTTAACAAGTTGAACCcon	1346	1350	1348	4
E2M8	D15	muMT	4F	F	2295	VSG-2986	1219	79	84	target_to_donor	GTTCTCTACATTTATTATGGCGCCCcon	1298	1303	1300.5	5
E2M8	D15	muMT	4F	F	2295	VSG-2986	1219	111	125	donor_to_target	GTTCTCTACATTTATTATGGCGCCCcon	1330	1344	1337	14
E2M8	D15	muMT	4F	F	2296	VSG-3110	1219	111	125	target_to_donor	ATCCACCCGGCTCTCCACCAGTCCCcon	1330	1344	1337	14
E2M8	D15	muMT	4F	F	2297	VSG-3134	1219	91	101	target_to_donor	AGTCCTATTAATGAGTTACACTCAGcon	1310	1320	1315	10
E2M8	D15	muMT	4F	F	2297	VSG-3134	1219	199	210	donor_to_target	AGTCCTATTAATGAGTTACACTCAGcon	1418	1429	1423.5	11
E2M8	D15	muMT	4F	F	2303	VSG-3110	1219	111	125	target_to_donor	ACCCATATAATAGCTCTTAATTCCCcon	1330	1344	1337	14
E2M8	D15	muMT	4F	F	2311	VSG-5444	1219	183	188	target_to_donor	CTGTGAACGTCCAGAAAGCATAAGCcon	1402	1407	1404.5	5
E2M8	D15	muMT	4F	F	2317	VSG-2986	1219	111	125	target_to_donor	TCGACCCTACTTTCTCGGGTTTCCCcon	1330	1344	1337	14
E2M8	D15	muMT	4F	F	2319	VSG-3110	1219	155	164	target_to_donor	GCAGACATACTGGTCAAAGCACACCcon	1374	1383	1378.5	9
E2M8	D15	muMT	4F	F	2320	VSG-7358	1219	52	65	target_to_donor	CCAAACCTGAAGTCACACCGGCTACcon	1271	1284	1277.5	13
E2M8	D15	muMT	4F	F	2322	VSG-4098	1219	67	71	target_to_donor	ATTTTACAATAAACAGTGTACGCACcon	1286	1290	1288	4
E2M8	D15	muMT	4F	F	2322	VSG-4098	1219	111	120	donor_to_target	ATTTTACAATAAACAGTGTACGCACcon	1330	1339	1334.5	9
E2M8	D15	muMT	4F	F	2325	VSG-3110	1219	111	125	target_to_donor	ATGACACGACCCATTTCGGTCCAGGcon	1330	1344	1337	14
E2M8	D15	muMT	4F	F	2326	VSG-1683	1219	199	210	target_to_donor	TCAAGCCAGCCTGACAGAATATTCCcon	1418	1429	1423.5	11
E2M8	D15	muMT	4F	F	2329	VSG-228	1219	52	110	target_to_donor	AACCAGGGACGTGCTTAACTCTTACcon	1271	1329	1300	58
E2M8	D15	muMT	4F	F	2333	VSG-228	1219	52	110	target_to_donor	TGCCTTTTATAAGACAATGACCACCcon	1271	1329	1300	58
E2M8	D15	muMT	4F	F	2335	VSG-211	1219	67	71	target_to_donor	GCTTTTACGTTTATGTCTTTATGCCcon	1286	1290	1288	4
E2M8	D15	muMT	4F	F	2337	VSG-2986	1219	99	110	target_to_donor	TTGGAATCAAATTATCAGATATCCCcon	1318	1329	1323.5	11
E2M8	D15	muMT	4F	F	2338	VSG-7358	1219	44	51	target_to_donor	CCGGACCTTGGAGTCAAAGTACGACcon	1263	1270	1266.5	7
E2M8	D15	muMT	4F	F	2339	VSG-1654	1219	107	110	target_to_donor	CTTCATCTCAACTATCTATCTTGTCcon	1326	1329	1327.5	3
E2M8	D15	muMT	4F	F	2339	VSG-1654	1219	139	141	donor_to_target_edge	CTTCATCTCAACTATCTATCTTGTCcon	1358	1360	1359	2
E2M8	D15	muMT	4F	F	2343	VSG-228	1219	127	131	target_to_donor	GTATAAATGGTGCACCTCAGACGCCcon	1346	1350	1348	4
E2M8	D15	muMT	4F	F	2350	VSG-5444	1219	183	188	target_to_donor	CGAAACTCTTACCCAAGGTCCCCAGcon	1402	1407	1404.5	5
E2M8	D15	muMT	4F	F	2354	VSG-3110	1219	111	125	target_to_donor	AGGATTAGCGACCACTCTTTATGGTcon	1330	1344	1337	14
E2M8	D15	muMT	4F	F	2358	VSG-60	1219	67	80	target_to_donor	TATTAAACGTCTCCTGCTCATAAATcon	1286	1299	1292.5	13
E2M8	D15	muMT	4F	F	2359	VSG-2725	1219	129	136	target_to_donor	GCAATTTACCCCGCCCTGTGCAACCcon	1348	1355	1351.5	7
E2M8	D15	muMT	4F	F	2359	VSG-2725	1219	155	171	donor_to_target	GCAATTTACCCCGCCCTGTGCAACCcon	1374	1390	1382	16
E2M8	D15	muMT	4F	F	2362	VSG-72	1219	79	84	target_to_donor	GTGAAGAGTACGTTTTTATGTATCCcon	1298	1303	1300.5	5
E2M8	D15	muMT	4F	F	2364	VSG-228	1219	52	110	target_to_donor	TTTTAACGTTACGATCCAAGTGTCCcon	1271	1329	1300	58
E2M8	D15	muMT	4F	F	2366	VSG-72	1219	102	110	target_to_donor	CTAGGTGATATCGCCTAATCACTACcon	1321	1329	1325	8
E2M8	D15	muMT	4F	F	2367	VSG-5444	1219	183	188	target_to_donor	AACCCTTTACGCTCTGAATCCAGTCcon	1402	1407	1404.5	5
E2M8	D15	muMT	4F	F	2371	VSG-72	1219	79	84	target_to_donor	GCCGTCAGCCGATCTATTGAGTTTGcon	1298	1303	1300.5	5
E2M8	D15	muMT	4F	F	2372	VSG-7358	1219	111	125	target_to_donor	CTAATCAAGGGCCTATCATCGGTCGcon	1330	1344	1337	14
E2M8	D15	muMT	4F	F	2374	VSG-3110	1219	111	125	target_to_donor	GCCGGGTACTTGCTTGGTGCCCTTGcon	1330	1344	1337	14
E2M8	D15	muMT	4F	F	2375	VSG-5444	1219	183	188	target_to_donor	TGAATCCTCTTTCAAGTGGGCTACGcon	1402	1407	1404.5	5
E2M8	D15	muMT	4F	F	2382	VSG-5444	1219	183	188	target_to_donor	GAATCGGTTTGATCCGTATCAAAGCcon	1402	1407	1404.5	5
E2M8	D15	muMT	4F	F	2386	VSG-2725	1219	129	136	target_to_donor	TTCAGGTTATGTCTCGTCTTGCATTcon	1348	1355	1351.5	7
E2M8	D15	muMT	4F	F	2387	VSG-228	1219	52	110	target_to_donor	CATAATATCAATTCCCACCTAACCCcon	1271	1329	1300	58
E2M8	D15	muMT	4F	F	2390	VSG-228	1219	52	110	target_to_donor	GGCGACAGCATTCTGGGTACTTAACcon	1271	1329	1300	58
E2M8	D15	muMT	4F	F	2390	VSG-228	1219	145	168	donor_to_target	GGCGACAGCATTCTGGGTACTTAACcon	1364	1387	1375.5	23
E2M8	D15	muMT	4F	F	2391	VSG-3110	1219	111	125	target_to_donor	AATGACGTTGCCATATTCCTCAGACcon	1330	1344	1337	14
E2M8	D15	muMT	4F	F	2394	VSG-228	1219	52	110	target_to_donor	TATTAAAAGTAAACACCTTCCCAGCcon	1271	1329	1300	58
E2M8	D15	muMT	4F	F	2399	VSG-7358	1219	44	51	target_to_donor	CTAGTTTTGGGATGCTATAAGGTCGcon	1263	1270	1266.5	7
E2M8	D15	muMT	4F	F	2401	VSG-5444	1219	183	188	target_to_donor	GACCACACGGCTTAGCGGCAAATTAcon	1402	1407	1404.5	5
E2M8	D15	muMT	4F	F	2408	VSG-4098	1219	129	136	target_to_donor	CTCTGATAATCGGTAGTCCCGCTTGcon	1348	1355	1351.5	7
E2M8	D15	muMT	4F	F	2410	VSG-5687	1219	199	210	target_to_donor	CCTTCGGTTAGTTTTTTACATAGTGcon	1418	1429	1423.5	11
E2M8	D15	muMT	4F	F	2411	VSG-228	1219	145	168	target_to_donor	TCCTAGTATCGGGGCTGAGCATGGGcon	1364	1387	1375.5	23
E2M8	D15	muMT	4F	F	2412	VSG-2986	1219	111	125	target_to_donor	GGTCTCTCAGGGGAATACTTATGGGcon	1330	1344	1337	14
E2M8	D15	muMT	4F	F	2414	VSG-2986	1219	99	110	target_to_donor	ATCGCATCCCTGCCATGCGCCAAAGcon	1318	1329	1323.5	11
E2M8	D15	muMT	4F	F	2416	VSG-228	1219	52	110	target_to_donor	ATACTTGCTCAATCAAATCTCGACAcon	1271	1329	1300	58
E2M8	D15	muMT	4F	F	2418	VSG-4073	1219	199	210	target_to_donor	AAATAAGTCTCTTTACGGCCCCCACcon	1418	1429	1423.5	11
E2M8	D15	muMT	4F	F	2421	VSG-5444	1219	183	188	target_to_donor	AAGTCTTTACGTTCATGCACATACCcon	1402	1407	1404.5	5
E2M8	D15	muMT	4F	F	2423	VSG-2986	1219	99	110	target_to_donor	CTCGCTCTAAAACAACCACCTCATCcon	1318	1329	1323.5	11
E2M8	D15	muMT	4F	F	2426	VSG-3110	1219	111	125	target_to_donor	TTAAAAATAGCGTGGCGCGCTGTTCcon	1330	1344	1337	14
E2M8	D15	muMT	4F	F	2430	VSG-5444	1219	183	188	target_to_donor	AAAACCTCCGCGCCGAGTTTACTCCcon	1402	1407	1404.5	5
E2M8	D15	muMT	4F	F	2431	VSG-228	1219	52	110	target_to_donor	CTTTTATAATACCAGTTTAGAGCCCcon	1271	1329	1300	58
E2M8	D15	muMT	4F	F	2432	VSG-72	1219	91	101	target_to_donor	AACGAAAGCGAGATAGGAAATATTAcon	1310	1320	1315	10
E2M8	D15	muMT	4F	F	2435	VSG-72	1219	72	78	target_to_donor	TTTTGCACGTGAAGACAGTAAAGCGcon	1291	1297	1294	6
E2M8	D15	muMT	4F	F	2436	VSG-3110	1219	155	164	target_to_donor	TAAACTGACACGTCAACTGCACGCGcon	1374	1383	1378.5	9
E2M8	D15	muMT	4F	F	2438	VSG-228	1219	52	110	target_to_donor	CGAATTACCATAACGTTTAACCTTTcon	1271	1329	1300	58
E2M8	D15	muMT	4F	F	2442	VSG-5444	1219	183	188	target_to_donor	TTAAACCCATAAAAAGCTCTAAAACcon	1402	1407	1404.5	5
E2M8	D15	muMT	4F	F	2446	VSG-72	1219	118	124	target_to_donor	CCGCTTTTTGGGTATTTTTTTGTCAcon	1337	1343	1340	6
E2M8	D15	muMT	4F	F	2447	VSG-60	1219	67	80	target_to_donor	CACCAACGTACAACCCCGGGAGTAGcon	1286	1299	1292.5	13
E2M8	D15	muMT	4F	F	2450	VSG-36	1219	148	154	target_to_donor	CACTTGTAATGGGTATCTCTTTCTGcon	1367	1373	1370	6
E2M8	D15	muMT	4F	F	2452	VSG-3110	1219	167	171	target_to_donor	AATACAATTCTATTGCCATTGGCAGcon	1386	1390	1388	4
E2M8	D15	muMT	4F	F	2457	VSG-60	1219	199	212	target_to_donor	ACATTCTAACTGATTTCTTGTCTGCcon	1418	1431	1424.5	13
E2M8	D15	muMT	4F	F	2459	VSG-60	1219	87	106	target_to_donor	TCCATGAATTGTTGTCTTCACATCCcon	1306	1325	1315.5	19
E2M8	D15	muMT	4F	F	2461	VSG-5444	1219	183	188	target_to_donor	CTTCATTTTTGTATATAATTAAATCcon	1402	1407	1404.5	5
E2M8	D15	muMT	4F	F	2464	VSG-72	1219	102	110	target_to_donor	TCATTATGCTCAAGGTTTCAAAGTAcon	1321	1329	1325	8
E2M8	D15	muMT	4F	F	2468	VSG-3110	1219	111	125	target_to_donor	GATTTGATGTGACTTATAATGGCTAcon	1330	1344	1337	14
E2M8	D15	muMT	4F	F	2470	VSG-1654	1219	67	79	target_to_donor	CCCCTAGGTGCGACTCTTGAAATAAcon	1286	1298	1292	12
E2M8	D15	muMT	4F	F	2472	VSG-228	1219	52	110	target_to_donor	GAGGTTCAAGCGTCAATAAATACGCcon	1271	1329	1300	58
E2M8	D15	muMT	4F	F	2473	VSG-4851	1219	187	198	target_to_donor	ACTAGAGGTCTACCTCTTGCGGCACcon	1406	1417	1411.5	11
E2M8	D15	muMT	4F	F	2476	VSG-72	1219	72	78	target_to_donor	CGCAATCTCGCCTCCGACGTTTTACcon	1291	1297	1294	6
E2M8	D15	muMT	4F	F	2479	VSG-3110	1219	111	125	target_to_donor	AGATCGGTCACAACTGACCCCTTATcon	1330	1344	1337	14
E2M8	D15	muMT	4F	F	2480	VSG-72	1219	91	101	target_to_donor	CCCATTCCGTTTGTAATTAACTGTAcon	1310	1320	1315	10
E2M8	D15	muMT	4F	F	2481	VSG-5444	1219	183	188	target_to_donor	GGTACTATCTAATGATAGCGTGCCCcon	1402	1407	1404.5	5
E2M8	D15	muMT	4F	F	2484	VSG-7358	1219	87	107	target_to_donor	TTTAACAAATTGTTTATACGGGTGCcon	1306	1326	1316	20
E2M8	D15	muMT	4F	F	2484	VSG-7358	1219	155	160	donor_to_target_edge	TTTAACAAATTGTTTATACGGGTGCcon	1374	1379	1376.5	5
E2M8	D15	muMT	4F	F	2492	VSG-228	1219	52	110	target_to_donor	ACTGATGCGAATATCACACTACCTGcon	1271	1329	1300	58
E2M8	D15	muMT	4F	F	2496	VSG-211	1219	67	71	target_to_donor	GCGCTCATGCTTTAATTCATTATTAcon	1286	1290	1288	4
E2M8	D15	muMT	4F	F	2497	VSG-1654	1219	107	110	target_to_donor	TTCAGTACTGTACAATGCAATCGCCcon	1326	1329	1327.5	3
E2M8	D15	muMT	4F	F	2501	VSG-3110	1219	52	107	target_to_donor	AACTAATACTTGAATTTTCAGGTAAcon	1271	1326	1298.5	55
E2M8	D15	muMT	4F	F	2504	VSG-228	1219	145	168	target_to_donor	TCTTACACTGAATTGCCAATAAATCcon	1364	1387	1375.5	23
E2M8	D15	muMT	4F	F	2505	VSG-5444	1219	183	188	target_to_donor	TCTGATGCAGCAACCTCGTTTTCGCcon	1402	1407	1404.5	5
E2M8	D15	muMT	4F	F	2508	VSG-5444	1219	183	188	target_to_donor	CATCCTATAAATACGGGCCGAAATCcon	1402	1407	1404.5	5
E2M8	D15	muMT	4F	F	2509	VSG-228	1219	52	110	target_to_donor	TTTAACATAGGGACGTTAACAAAACcon	1271	1329	1300	58
E2M8	D15	muMT	4F	F	2516	VSG-4862	1219	41	49	target_to_donor	ACCGTAATTCTATTCTATGGTTACTcon	1260	1268	1264	8
E2M8	D15	muMT	4F	F	2527	VSG-60	1219	67	80	target_to_donor	CACCAACCTACAACCCAGGGAGTATcon	1286	1299	1292.5	13
E2M8	D15	muMT	4F	F	2529	VSG-7358	1219	87	107	target_to_donor	GCCGTGTGGTAACATGGATTGCATCcon	1306	1326	1316	20
E2M8	D15	muMT	4F	F	2529	VSG-7358	1219	155	160	donor_to_target	GCCGTGTGGTAACATGGATTGCATCcon	1374	1379	1376.5	5
E2M8	D15	muMT	4F	F	2534	VSG-72	1219	91	101	target_to_donor	GCCTAATGATATAACTCTTCCCATAcon	1310	1320	1315	10
E2M8	D15	muMT	4F	F	2536	VSG-1095	1219	112	116	target_to_donor	AATGTCATCATTTTCATCCTTCGCTcon	1331	1335	1333	4
E2M8	D15	muMT	4F	F	2536	VSG-1095	1219	148	154	donor_to_target	AATGTCATCATTTTCATCCTTCGCTcon	1367	1373	1370	6
E2M8	D15	muMT	4F	F	2540	VSG-3110	1219	111	125	target_to_donor	ACGTGCATGCTTGATTTGCCCAGGCcon	1330	1344	1337	14
E2M8	D15	muMT	4F	F	2544	VSG-1654	1219	94	101	target_to_donor	CACATTACCCTCGCCCTCTCAAGTGcon	1313	1320	1316.5	7
E2M8	D15	muMT	4F	F	2551	VSG-4098	1219	72	86	target_to_donor	TCACCGATACCAGTTAGGTCGCCACcon	1291	1305	1298	14
E2M8	D15	muMT	4F	F	2551	VSG-4098	1219	129	136	donor_to_target	TCACCGATACCAGTTAGGTCGCCACcon	1348	1355	1351.5	7
E2M8	D15	muMT	4F	F	2552	VSG-5444	1219	183	188	target_to_donor	TAATCTCTGCGAACCTCCTACATGAcon	1402	1407	1404.5	5
E1M5	D15	muMT	2F	F	2556	VSG-228	594	71	79	target_to_donor	CTTCCGTGTCCTCGGCCCTTTACCGcon	665	673	669	8
E1M5	D15	muMT	2F	F	2557	VSG-228	594	33	34	target_to_donor	ATGACTGGGTAGTGCTAGATGTCACcon	627	628	627.5	1
E1M5	D15	muMT	2F	F	2557	VSG-228	594	44	47	donor_to_target_edge	ATGACTGGGTAGTGCTAGATGTCACcon	638	641	639.5	3
E1M5	D15	muMT	2F	F	2558	VSG-3110	594	131	139	target_to_donor	TAATGAAGTCATGTTGTTGTCACCCcon	725	733	729	8
E1M5	D15	muMT	2F	F	2560	VSG-228	594	80	84	target_to_donor	AGTGTCTTTGAGACGCTAATTGTTCcon	674	678	676	4
E1M5	D15	muMT	2F	F	2561	VSG-3110	594	143	166	target_to_donor	GGCTGAACGCGCAAAGTCAATGAACcon	737	760	748.5	23
E1M5	D15	muMT	2F	F	2563	VSG-3110	594	143	166	target_to_donor	TCTTGGCTTTTATTCCTCGGGTTCCcon	737	760	748.5	23
E1M5	D15	muMT	2F	F	2564	VSG-3110	594	143	166	target_to_donor	CAGTTTATTTTAACATAAATTTCCCcon	737	760	748.5	23
E1M5	D15	muMT	2F	F	2565	VSG-3110	594	206	220	target_to_donor	CATACGTCGTGTGGACCCGGGTCCCcon	800	814	807	14
E1M5	D15	muMT	2F	F	2566	VSG-3110	594	131	139	target_to_donor	TCCGAAATTAGCATAAGAATGTTTAcon	725	733	729	8
E1M5	D15	muMT	2F	F	2567	VSG-2986	594	38	47	target_to_donor	GTCTTTGGACACTAACCTCCTGCCGcon	632	641	636.5	9
E1M5	D15	muMT	2F	F	2567	VSG-2986	594	70	81	donor_to_target	GTCTTTGGACACTAACCTCCTGCCGcon	664	675	669.5	11
E1M5	D15	muMT	2F	F	2568	VSG-228	594	115	121	target_to_donor	ACCGCTATCGCCATATCTACCTGCCcon	709	715	712	6
E1M5	D15	muMT	2F	F	2569	VSG-3110	594	143	166	target_to_donor	TTAGGGGGAGTATCTGTATTAGTGCcon	737	760	748.5	23
E1M5	D15	muMT	2F	F	2571	VSG-3110	594	22	64	target_to_donor	ATACTGCCGTCAACGTTGTTTTTGGcon	616	658	637	42
E1M5	D15	muMT	2F	F	2574	VSG-3110	594	131	139	target_to_donor	CATTATCTTTCGAAGACTGCATAGGcon	725	733	729	8
E1M5	D15	muMT	2F	F	2575	VSG-2986	594	143	154	target_to_donor	CATTGCTACCCTTACGTCGTCTACAcon	737	748	742.5	11
E1M5	D15	muMT	2F	F	2575	VSG-2986	594	234	245	donor_to_target	CATTGCTACCCTTACGTCGTCTACAcon	828	839	833.5	11
E1M5	D15	muMT	2F	F	2579	VSG-3110	594	168	184	target_to_donor	TGGTCTGTAACGTCTAGTATCTGCAcon	762	778	770	16
E1M5	D15	muMT	2F	F	2585	VSG-2986	594	34	37	target_to_donor	CATAATTTAAACGGACCTTTTTTCCcon	628	631	629.5	3
E1M5	D15	muMT	2F	F	2585	VSG-2986	594	82	85	donor_to_target	CATAATTTAAACGGACCTTTTTTCCcon	676	679	677.5	3
E1M5	D15	muMT	2F	F	2587	VSG-2986	594	38	47	target_to_donor	GCTACCAGTCTTCTAGGGTATCCCCcon	632	641	636.5	9
E1M5	D15	muMT	2F	F	2588	VSG-3110	594	185	202	target_to_donor	AACCGGAGGATGATGATGAGCTTAGcon	779	796	787.5	17
E1M5	D15	muMT	2F	F	2593	VSG-3110	594	206	219	target_to_donor	AAATCCTCGGACCGCTTGCCAATTCcon	800	813	806.5	13
E1M5	D15	muMT	2F	F	2595	VSG-2986	594	27	32	target_to_donor	GAGTTCTTTGCAAGTAATCTGCTGCcon	621	626	623.5	5
E1M5	D15	muMT	2F	F	2595	VSG-2986	594	38	47	donor_to_target_edge	GAGTTCTTTGCAAGTAATCTGCTGCcon	632	641	636.5	9
E1M5	D15	muMT	2F	F	2598	VSG-3110	594	143	166	target_to_donor	TAACCCACTATCCAGCAACGCCACGcon	737	760	748.5	23
E1M5	D15	muMT	2F	F	2599	VSG-2986	594	56	64	target_to_donor	TGATTCCTCCCATTTCTCCTCGCCCcon	650	658	654	8
E1M5	D15	muMT	2F	F	2599	VSG-2986	594	70	81	donor_to_target_edge	TGATTCCTCCCATTTCTCCTCGCCCcon	664	675	669.5	11
E1M5	D15	muMT	2F	F	2602	VSG-3110	594	185	202	target_to_donor	AACCGGAGGATGATGATAAGCTCCCcon	779	796	787.5	17
E1M5	D15	muMT	2F	F	2603	VSG-2986	594	38	47	target_to_donor	TTGTAGTTAGATTTGTCGAGGGCTCcon	632	641	636.5	9
E1M5	D15	muMT	2F	F	2603	VSG-2986	594	82	85	donor_to_target_edge	TTGTAGTTAGATTTGTCGAGGGCTCcon	676	679	677.5	3
E1M5	D15	muMT	2F	F	2605	VSG-228	594	71	79	target_to_donor	CTTCCGTGTCCTCGGCCCTTTACCGcon	665	673	669	8
E1M5	D15	muMT	2F	F	2606	VSG-228	594	33	34	target_to_donor	ATGACTGGGTAGTGCTAGATGTCACcon	627	628	627.5	1
E1M5	D15	muMT	2F	F	2606	VSG-228	594	44	47	donor_to_target_edge	ATGACTGGGTAGTGCTAGATGTCACcon	638	641	639.5	3
E1M5	D15	muMT	2F	F	2607	VSG-3110	594	131	139	target_to_donor	TAATGAAGTCATGTTGTTGTCACCCcon	725	733	729	8
E1M5	D15	muMT	2F	F	2609	VSG-228	594	80	84	target_to_donor	AGTGTCTTTGAGACGCTAATTGTTCcon	674	678	676	4
E1M5	D15	muMT	2F	F	2610	VSG-3110	594	143	166	target_to_donor	GGCTGAACGCGCAAAGTCAATGAACcon	737	760	748.5	23
E1M5	D15	muMT	2F	F	2612	VSG-3110	594	143	166	target_to_donor	TCTTGGCTTTTATTCCTCGGGTTCCcon	737	760	748.5	23
E1M5	D15	muMT	2F	F	2613	VSG-3110	594	143	166	target_to_donor	CAGTTTATTTTAACATAAATTTCCCcon	737	760	748.5	23
E1M5	D15	muMT	2F	F	2614	VSG-3110	594	206	220	target_to_donor	CATACGTCGTGTGGACCCGGGTCCCcon	800	814	807	14
E1M5	D15	muMT	2F	F	2615	VSG-3110	594	131	139	target_to_donor	TCCGAAATTAGCATAAGAATGTTTAcon	725	733	729	8
E1M5	D15	muMT	2F	F	2616	VSG-2986	594	38	47	target_to_donor	GTCTTTGGACACTAACCTCCTGCCGcon	632	641	636.5	9
E1M5	D15	muMT	2F	F	2616	VSG-2986	594	70	81	donor_to_target	GTCTTTGGACACTAACCTCCTGCCGcon	664	675	669.5	11
E1M5	D15	muMT	2F	F	2617	VSG-228	594	115	121	target_to_donor	ACCGCTATCGCCATATCTACCTGCCcon	709	715	712	6
E1M5	D15	muMT	2F	F	2618	VSG-3110	594	143	166	target_to_donor	TTAGGGGGAGTATCTGTATTAGTGCcon	737	760	748.5	23
E1M5	D15	muMT	2F	F	2620	VSG-3110	594	22	64	target_to_donor	ATACTGCCGTCAACGTTGTTTTTGGcon	616	658	637	42
E1M5	D15	muMT	2F	F	2623	VSG-3110	594	131	139	target_to_donor	CATTATCTTTCGAAGACTGCATAGGcon	725	733	729	8
E1M5	D15	muMT	2F	F	2624	VSG-2986	594	143	154	target_to_donor	CATTGCTACCCTTACGTCGTCTACAcon	737	748	742.5	11
E1M5	D15	muMT	2F	F	2624	VSG-2986	594	234	245	donor_to_target	CATTGCTACCCTTACGTCGTCTACAcon	828	839	833.5	11
E1M5	D15	muMT	2F	F	2628	VSG-3110	594	168	184	target_to_donor	TGGTCTGTAACGTCTAGTATCTGCAcon	762	778	770	16
E1M5	D15	muMT	2F	F	2634	VSG-2986	594	34	37	target_to_donor	CATAATTTAAACGGACCTTTTTTCCcon	628	631	629.5	3
E1M5	D15	muMT	2F	F	2634	VSG-2986	594	82	85	donor_to_target	CATAATTTAAACGGACCTTTTTTCCcon	676	679	677.5	3
E1M5	D15	muMT	2F	F	2636	VSG-2986	594	38	47	target_to_donor	GCTACCAGTCTTCTAGGGTATCCCCcon	632	641	636.5	9
E1M5	D15	muMT	2F	F	2637	VSG-3110	594	185	202	target_to_donor	AACCGGAGGATGATGATGAGCTTAGcon	779	796	787.5	17
E1M5	D15	muMT	2F	F	2642	VSG-3110	594	206	219	target_to_donor	AAATCCTCGGACCGCTTGCCAATTCcon	800	813	806.5	13
E1M5	D15	muMT	2F	F	2644	VSG-2986	594	27	32	target_to_donor	GAGTTCTTTGCAAGTAATCTGCTGCcon	621	626	623.5	5
E1M5	D15	muMT	2F	F	2644	VSG-2986	594	38	47	donor_to_target_edge	GAGTTCTTTGCAAGTAATCTGCTGCcon	632	641	636.5	9
E1M5	D15	muMT	2F	F	2647	VSG-3110	594	143	166	target_to_donor	TAACCCACTATCCAGCAACGCCACGcon	737	760	748.5	23
E1M5	D15	muMT	2F	F	2648	VSG-2986	594	56	64	target_to_donor	TGATTCCTCCCATTTCTCCTCGCCCcon	650	658	654	8
E1M5	D15	muMT	2F	F	2648	VSG-2986	594	70	81	donor_to_target_edge	TGATTCCTCCCATTTCTCCTCGCCCcon	664	675	669.5	11
E1M5	D15	muMT	2F	F	2651	VSG-3110	594	185	202	target_to_donor	AACCGGAGGATGATGATAAGCTCCCcon	779	796	787.5	17
E1M5	D15	muMT	2F	F	2652	VSG-2986	594	38	47	target_to_donor	TTGTAGTTAGATTTGTCGAGGGCTCcon	632	641	636.5	9
E1M5	D15	muMT	2F	F	2652	VSG-2986	594	82	85	donor_to_target_edge	TTGTAGTTAGATTTGTCGAGGGCTCcon	676	679	677.5	3
E2M8	D15	muMT	2R	R	2653	VSG-2986	533	12	23	donor_to_target	TTCCTGATTCTTCCTGCTCCTGACAcon	545	556	550.5	11
E2M8	D15	muMT	2R	R	2654	VSG-2986	635	45	51	target_to_donor	TATCCTATGTCACTGGCACTTGAGCcon	680	686	683	6
E2M8	D15	muMT	2R	R	2654	VSG-2986	635	130	143	donor_to_target	TATCCTATGTCACTGGCACTTGAGCcon	765	778	771.5	13
E2M8	D15	muMT	2R	R	2656	VSG-228	556	43	55	donor_to_target	CTGCTTATCTTGTGGGCTAATGGCCcon	599	611	605	12
E2M8	D15	muMT	2R	R	2656	VSG-228	556	169	179	target_to_donor	CTGCTTATCTTGTGGGCTAATGGCCcon	725	735	730	10
E2M8	D15	muMT	2R	R	2656	VSG-228	556	181	192	donor_to_target	CTGCTTATCTTGTGGGCTAATGGCCcon	737	748	742.5	11
E2M8	D15	muMT	2R	R	2657	VSG-228	637	59	63	target_to_donor	CACGTTAATGTACAACACATTATCCcon	696	700	698	4
E2M8	D15	muMT	2R	R	2657	VSG-228	637	88	98	donor_to_target	CACGTTAATGTACAACACATTATCCcon	725	735	730	10
E2M8	D15	muMT	2R	R	2658	VSG-2986	606	81	85	target_to_donor	TATGTAACCTTCACATTACCGCCCCcon	687	691	689	4
E2M8	D15	muMT	2R	R	2658	VSG-2986	606	131	142	donor_to_target	TATGTAACCTTCACATTACCGCCCCcon	737	748	742.5	11
E2M8	D15	muMT	2R	R	2664	VSG-2986	636	44	50	target_to_donor	TAGCCGTAGGCATTAAGGACCCTCCcon	680	686	683	6
E2M8	D15	muMT	2R	R	2664	VSG-2986	636	129	142	donor_to_target	TAGCCGTAGGCATTAAGGACCCTCCcon	765	778	771.5	13
E2M8	D15	muMT	2R	R	2667	VSG-2986	560	20	34	donor_to_target	TAACTTCTGTCACTTCTGTAGATAGcon	580	594	587	14
E2M8	D15	muMT	2R	R	2669	VSG-2986	575	24	29	target_to_donor	AGAGTATCCTCGCTCGATGTAACCCcon	599	604	601.5	5
E2M8	D15	muMT	2R	R	2669	VSG-2986	575	75	83	donor_to_target	AGAGTATCCTCGCTCGATGTAACCCcon	650	658	654	8
E2M8	D15	muMT	2R	R	2672	VSG-2986	631	49	55	target_to_donor	ACTGTGCAAGCCTATTAACGGACGCcon	680	686	683	6
E2M8	D15	muMT	2R	R	2672	VSG-2986	631	134	147	donor_to_target	ACTGTGCAAGCCTATTAACGGACGCcon	765	778	771.5	13
E2M8	D15	muMT	2R	R	2673	VSG-228	618	64	70	target_to_donor	ACAACTGCGAGGAGACCGACCAATAcon	682	688	685	6
E2M8	D15	muMT	2R	R	2673	VSG-228	618	107	117	donor_to_target	ACAACTGCGAGGAGACCGACCAATAcon	725	735	730	10
E2M8	D15	muMT	2R	R	2674	VSG-2986	598	82	88	target_to_donor	CTAAAGAAGACCCCACCGCCTTTACcon	680	686	683	6
E2M8	D15	muMT	2R	R	2674	VSG-2986	598	164	166	donor_to_target	CTAAAGAAGACCCCACCGCCTTTACcon	762	764	763	2
E2M8	D15	muMT	2R	R	2675	VSG-2986	608	34	41	donor_to_target	TCAGCTGTTCACTTGTTTGTTCTATcon	642	649	645.5	7
E2M8	D15	muMT	2R	R	2677	VSG-228	631	65	69	target_to_donor	TTTCAGGGCTCCTCATCCGAGTACCcon	696	700	698	4
E2M8	D15	muMT	2R	R	2677	VSG-228	631	94	104	donor_to_target	TTTCAGGGCTCCTCATCCGAGTACCcon	725	735	730	10
E2M8	D15	muMT	2R	R	2679	VSG-2986	618	14	23	target_to_donor	TAAGAGGTTCACTTTGGCAAACTAGcon	632	641	636.5	9
E2M8	D15	muMT	2R	R	2679	VSG-2986	618	46	57	donor_to_target	TAAGAGGTTCACTTTGGCAAACTAGcon	664	675	669.5	11
E2M8	D15	muMT	2R	R	2680	VSG-2986	623	64	68	target_to_donor	TAACTCGTGTTTCTATAAGAGTTCCcon	687	691	689	4
E2M8	D15	muMT	2R	R	2680	VSG-2986	623	114	125	donor_to_target	TAACTCGTGTTTCTATAAGAGTTCCcon	737	748	742.5	11
E2M8	D15	muMT	2R	R	2681	VSG-228	541	109	118	target_to_donor	GCCGCAAATAACGGCAAGCTTGTGCcon	650	659	654.5	9
E2M8	D15	muMT	2R	R	2681	VSG-228	541	196	207	donor_to_target	GCCGCAAATAACGGCAAGCTTGTGCcon	737	748	742.5	11
E2M8	D15	muMT	2R	R	2682	VSG-2986	623	64	68	target_to_donor	AATCTAATTAGTATAACTGACTAGGcon	687	691	689	4
E2M8	D15	muMT	2R	R	2682	VSG-2986	623	114	125	donor_to_target	AATCTAATTAGTATAACTGACTAGGcon	737	748	742.5	11
E2M8	D15	muMT	2R	R	2683	VSG-2986	634	46	52	target_to_donor	CAAATCCATTCGTTTGAAAATTGGCcon	680	686	683	6
E2M8	D15	muMT	2R	R	2683	VSG-2986	634	131	144	donor_to_target	CAAATCCATTCGTTTGAAAATTGGCcon	765	778	771.5	13
E2M8	D15	muMT	2R	R	2684	VSG-2986	626	54	60	target_to_donor	CATGAATACCCGAGGAGACCTCTAGcon	680	686	683	6
E2M8	D15	muMT	2R	R	2684	VSG-2986	626	139	152	donor_to_target	CATGAATACCCGAGGAGACCTCTAGcon	765	778	771.5	13
E2M8	D15	muMT	2R	R	2685	VSG-2986	530	15	26	target_to_donor	ACTCTCTGCTGGAAGACTTATGCGTcon	545	556	550.5	11
E2M8	D15	muMT	2R	R	2685	VSG-2986	530	50	64	donor_to_target	ACTCTCTGCTGGAAGACTTATGCGTcon	580	594	587	14
E2M8	D15	muMT	2R	R	2685	VSG-2986	530	146	149	target_to_donor	ACTCTCTGCTGGAAGACTTATGCGTcon	676	679	677.5	3
E2M8	D15	muMT	2R	R	2685	VSG-2986	530	219	230	donor_to_target	ACTCTCTGCTGGAAGACTTATGCGTcon	749	760	754.5	11
E2M8	D15	muMT	2R	R	2686	VSG-3110	618	107	115	donor_to_target	TGCTGAGTCATTTTAGGTGGTACCCcon	725	733	729	8
E2M8	D15	muMT	2R	R	2688	VSG-228	537	20	22	donor_to_target	CTCTAGGTGGTTAGGCCTCGCAGTCcon	557	559	558	2
E2M8	D15	muMT	2R	R	2689	VSG-2986	644	36	42	target_to_donor	TCAATGCGGTCCACTATAACACACCcon	680	686	683	6
E2M8	D15	muMT	2R	R	2689	VSG-2986	644	121	134	donor_to_target	TCAATGCGGTCCACTATAACACACCcon	765	778	771.5	13
E2M8	D15	muMT	2R	R	2690	VSG-2986	539	56	57	donor_to_target	TGTAATTCCTCAATTTCTATCGTCGcon	595	596	595.5	1
E2M8	D15	muMT	2R	R	2691	VSG-2986	596	141	152	donor_to_target	TGTCAATAAGATCTTCCGGTTTACCcon	737	748	742.5	11
E2M8	D15	muMT	2R	R	2693	VSG-2986	606	26	35	target_to_donor	AAAGTTACGACGATAACTATATTACcon	632	641	636.5	9
E2M8	D15	muMT	2R	R	2693	VSG-2986	606	58	69	donor_to_target	AAAGTTACGACGATAACTATATTACcon	664	675	669.5	11
E2M8	D15	muMT	2R	R	2694	VSG-228	568	31	43	target_to_donor	TGTTGGAACTGTTTGCAGTGCAACCcon	599	611	605	12
E2M8	D15	muMT	2R	R	2694	VSG-228	568	70	73	donor_to_target	TGTTGGAACTGTTTGCAGTGCAACCcon	638	641	639.5	3
E2M8	D15	muMT	2R	R	2695	VSG-2986	623	57	63	target_to_donor	TTGTAACACACAAAGCCAGCCCGCCcon	680	686	683	6
E2M8	D15	muMT	2R	R	2695	VSG-2986	623	142	155	donor_to_target	TTGTAACACACAAAGCCAGCCCGCCcon	765	778	771.5	13
E2M8	D15	muMT	2R	R	2696	VSG-2986	606	53	53	donor_to_target	CTCATTCTTATTTCTACACATTTCCcon	659	659	659	0
E2M8	D15	muMT	2R	R	2697	VSG-2986	528	114	121	target_to_donor	TGTTGCAAACATGAATATGGCGCAGcon	642	649	645.5	7
E2M8	D15	muMT	2R	R	2697	VSG-2986	528	152	158	donor_to_target	TGTTGCAAACATGAATATGGCGCAGcon	680	686	683	6
E2M8	D15	muMT	2R	R	2697	VSG-2986	528	181	207	target_to_donor	TGTTGCAAACATGAATATGGCGCAGcon	709	735	722	26
E2M8	D15	muMT	2R	R	2697	VSG-2986	528	221	232	donor_to_target	TGTTGCAAACATGAATATGGCGCAGcon	749	760	754.5	11
E2M8	D15	muMT	2R	R	2698	VSG-2986	578	54	63	target_to_donor	TCTTTTAGTTAATACATCTATACGCcon	632	641	636.5	9
E2M8	D15	muMT	2R	R	2698	VSG-2986	578	86	97	donor_to_target	TCTTTTAGTTAATACATCTATACGCcon	664	675	669.5	11
E2M8	D15	muMT	2R	R	2698	VSG-2986	578	131	157	target_to_donor	TCTTTTAGTTAATACATCTATACGCcon	709	735	722	26
E2M8	D15	muMT	2R	R	2698	VSG-2986	578	159	170	donor_to_target	TCTTTTAGTTAATACATCTATACGCcon	737	748	742.5	11
E2M8	D15	muMT	2R	R	2699	VSG-2986	623	57	63	target_to_donor	AGAGCGTATCTATGTCCCTTCCGCGcon	680	686	683	6
E2M8	D15	muMT	2R	R	2699	VSG-2986	623	142	155	donor_to_target	AGAGCGTATCTATGTCCCTTCCGCGcon	765	778	771.5	13
E2M8	D15	muMT	2R	R	2701	VSG-2986	536	44	58	donor_to_target	GTTCTACTTCCAACTACAGATTCCCcon	580	594	587	14
E2M8	D15	muMT	2R	R	2704	VSG-3110	574	85	117	donor_to_target	GCCCAGGTAAAATAATGATAGGTGAcon	659	691	675	32
E2M8	D15	muMT	2R	R	2705	VSG-228	632	117	120	target_to_donor	ACCTATATCGCTCCAACTTCGTTTCcon	749	752	750.5	3
E2M8	D15	muMT	2R	R	2705	VSG-228	632	141	146	donor_to_target	ACCTATATCGCTCCAACTTCGTTTCcon	773	778	775.5	5
E2M8	D15	muMT	2R	R	2707	VSG-2986	622	58	64	target_to_donor	TCTACACACACAAGAAGCGGATTACcon	680	686	683	6
E2M8	D15	muMT	2R	R	2707	VSG-2986	622	143	156	donor_to_target	TCTACACACACAAGAAGCGGATTACcon	765	778	771.5	13
E2M8	D15	muMT	2R	R	2708	VSG-2986	549	31	45	donor_to_target	GCCCAGAGTACTACGTATCCTTGCCcon	580	594	587	14
E2M8	D15	muMT	2R	R	2709	VSG-2986	636	51	55	donor_to_target	TCTATCAATGGACTGATTCACTTCCcon	687	691	689	4
E2M8	D15	muMT	2R	R	2710	VSG-2986	529	16	27	target_to_donor	ATTCACGCACAGTAGCGTAACACCCcon	545	556	550.5	11
E2M8	D15	muMT	2R	R	2710	VSG-2986	529	51	65	donor_to_target	ATTCACGCACAGTAGCGTAACACCCcon	580	594	587	14
E2M8	D15	muMT	2R	R	2711	VSG-228	535	115	124	target_to_donor	TAATAACCGGCAAGCCCGTTCCTGCcon	650	659	654.5	9
E2M8	D15	muMT	2R	R	2711	VSG-228	535	174	180	donor_to_target	TAATAACCGGCAAGCCCGTTCCTGCcon	709	715	712	6
E2M8	D15	muMT	2R	R	2712	VSG-2986	598	52	60	donor_to_target	TCCAACCTGGCACTTCGTGATCAAAcon	650	658	654	8
E2M8	D15	muMT	2R	R	2713	VSG-3110	637	88	96	target_to_donor	GGCACCACTTTTGTCAACTTAGCTCcon	725	733	729	8
E2M8	D15	muMT	2R	R	2713	VSG-3110	637	125	141	donor_to_target	GGCACCACTTTTGTCAACTTAGCTCcon	762	778	770	16
E2M8	D15	muMT	2R	R	2715	VSG-2986	631	56	60	target_to_donor	ACACTCGCAGACTCTTTGTCCGACGcon	687	691	689	4
E2M8	D15	muMT	2R	R	2715	VSG-2986	631	106	117	donor_to_target	ACACTCGCAGACTCTTTGTCCGACGcon	737	748	742.5	11
E2M8	D15	muMT	2R	R	2716	VSG-2986	622	58	64	target_to_donor	TACATCCGTCCCATCCCTTCGAACTcon	680	686	683	6
E2M8	D15	muMT	2R	R	2716	VSG-2986	622	127	138	donor_to_target	TACATCCGTCCCATCCCTTCGAACTcon	749	760	754.5	11
E2M8	D15	muMT	2R	R	2717	VSG-2986	575	112	116	target_to_donor	GAATCTTTCCCGTATGCAACTAAACcon	687	691	689	4
E2M8	D15	muMT	2R	R	2717	VSG-2986	575	162	173	donor_to_target	GAATCTTTCCCGTATGCAACTAAACcon	737	748	742.5	11
E2M8	D15	muMT	2R	R	2718	VSG-2986	618	62	68	target_to_donor	AGAATGCGCAATTGCCTCCCTTCACcon	680	686	683	6
E2M8	D15	muMT	2R	R	2718	VSG-2986	618	147	160	donor_to_target	AGAATGCGCAATTGCCTCCCTTCACcon	765	778	771.5	13
E2M8	D15	muMT	2R	R	2719	VSG-3110	618	74	76	donor_to_target	CGTATCCTCCCCTTCGCTTCTCGTCcon	692	694	693	2
E2M8	D15	muMT	2R	R	2720	VSG-2986	626	54	60	target_to_donor	CATGAATACCCCAGGAGACCTCAACcon	680	686	683	6
E2M8	D15	muMT	2R	R	2720	VSG-2986	626	139	152	donor_to_target	CATGAATACCCCAGGAGACCTCAACcon	765	778	771.5	13
E2M8	D15	muMT	2R	R	2721	VSG-2986	608	34	41	donor_to_target	TCAGCTGTTCACTTGTTTGTTCCCCcon	642	649	645.5	7
E2M8	D15	muMT	2R	R	2722	VSG-228	583	113	117	target_to_donor	CCAAGTCACAGGGCCGCAGCGAGGGcon	696	700	698	4
E2M8	D15	muMT	2R	R	2722	VSG-228	583	142	152	donor_to_target	CCAAGTCACAGGGCCGCAGCGAGGGcon	725	735	730	10
E2M8	D15	muMT	2R	R	2723	VSG-228	575	75	84	target_to_donor	TGTCAAATGGATCGTTCCGGATCCGcon	650	659	654.5	9
E2M8	D15	muMT	2R	R	2723	VSG-228	575	114	119	donor_to_target	TGTCAAATGGATCGTTCCGGATCCGcon	689	694	691.5	5
E1M5	D15	muMT	3F	F	2725	VSG-228	795	149	159	target_to_donor	AAGTATCGTGTTTTGTTCCTCACACcon	944	954	949	10
E1M5	D15	muMT	3F	F	2725	VSG-228	795	186	205	donor_to_target	AAGTATCGTGTTTTGTTCCTCACACcon	981	1000	990.5	19
E1M5	D15	muMT	3F	F	2726	VSG-3110	795	117	132	target_to_donor	CCAGACCTGCTACACCACTCGACCCcon	912	927	919.5	15
E1M5	D15	muMT	3F	F	2727	VSG-3110	795	144	148	target_to_donor	CCTGCTTTATTCAGGTCTTCTAATAcon	939	943	941	4
E1M5	D15	muMT	3F	F	2729	VSG-2986	795	50	67	target_to_donor	CCTTCGTGTAAATTTTCCTGACCCCcon	845	862	853.5	17
E1M5	D15	muMT	3F	F	2729	VSG-2986	795	117	132	donor_to_target	CCTTCGTGTAAATTTTCCTGACCCCcon	912	927	919.5	15
E1M5	D15	muMT	3F	F	2730	VSG-2986	795	149	172	target_to_donor	TACCTGTCGAGACTCACCGTGACGCcon	944	967	955.5	23
E1M5	D15	muMT	3F	F	2735	VSG-3110	795	149	160	target_to_donor	TTCGCGGTTAATCGGCCATCTGGACcon	944	955	949.5	11
E1M5	D15	muMT	3F	F	2735	VSG-3110	795	235	244	donor_to_target_edge	TTCGCGGTTAATCGGCCATCTGGACcon	1030	1039	1034.5	9
E1M5	D15	muMT	3F	F	2737	VSG-3110	795	117	132	target_to_donor	GTAATGCTGTTGCTGGCACGCCAGGcon	912	927	919.5	15
E1M5	D15	muMT	3F	F	2738	VSG-2986	795	68	79	target_to_donor	ACACTAGCAATGAAGTCGTCCTTCGcon	863	874	868.5	11
E1M5	D15	muMT	3F	F	2738	VSG-2986	795	133	136	donor_to_target	ACACTAGCAATGAAGTCGTCCTTCGcon	928	931	929.5	3
E1M5	D15	muMT	3F	F	2739	VSG-3110	795	50	94	target_to_donor	TTAGTTCCAATAGTCTATACATCGCcon	845	889	867	44
E1M5	D15	muMT	3F	F	2739	VSG-3110	795	117	132	donor_to_target	TTAGTTCCAATAGTCTATACATCGCcon	912	927	919.5	15
E1M5	D15	muMT	3F	F	2740	VSG-7358	795	71	79	target_to_donor	ATCTCTGGATAACTTTTCTTTTGGCcon	866	874	870	8
E1M5	D15	muMT	3F	F	2745	VSG-2986	795	117	132	target_to_donor	CCAACAGGAGGAGCGTTTTCCCAGCcon	912	927	919.5	15
E1M5	D15	muMT	3F	F	2747	VSG-3110	795	137	142	target_to_donor	ACCTACTTTACTTATGTATTTTGCCcon	932	937	934.5	5
E1M5	D15	muMT	3F	F	2748	VSG-7358	795	106	115	target_to_donor	TTTTCCGGTATACCTTTTATACTCCcon	901	910	905.5	9
E1M5	D15	muMT	3F	F	2749	VSG-3110	795	28	29	target_to_donor	TTGCCTTTGAATTAATTATTTCCGCcon	823	824	823.5	1
E1M5	D15	muMT	3F	F	2749	VSG-3110	795	32	37	donor_to_target	TTGCCTTTGAATTAATTATTTCCGCcon	827	832	829.5	5
E1M5	D15	muMT	3F	F	2749	VSG-3110	795	50	94	target_to_donor	TTGCCTTTGAATTAATTATTTCCGCcon	845	889	867	44
E1M5	D15	muMT	3F	F	2755	VSG-7358	795	80	82	target_to_donor	GCGGCTGCAATAAAATTCTATAGGGcon	875	877	876	2
E1M5	D15	muMT	3F	F	2755	VSG-7358	795	149	163	donor_to_target	GCGGCTGCAATAAAATTCTATAGGGcon	944	958	951	14
E1M5	D15	muMT	3F	F	2759	VSG-3110	795	117	132	target_to_donor	TGGATTCTATCCGGGTCCTTTCCTCcon	912	927	919.5	15
E1M5	D15	muMT	3F	F	2761	VSG-7358	795	71	79	target_to_donor	GACTACCGACTTCGCCTTTAACAAGcon	866	874	870	8
E1M5	D15	muMT	3F	F	2761	VSG-7358	795	116	132	donor_to_target_edge	GACTACCGACTTCGCCTTTAACAAGcon	911	927	919	16
E1M5	D15	muMT	3F	F	2769	VSG-3110	795	133	136	target_to_donor	GCAGTATCATCCATCTGTGATCACGcon	928	931	929.5	3
E1M5	D15	muMT	3F	F	2774	VSG-3110	795	144	148	target_to_donor	CCTGCTTTATTCAGGTCTTCTACGCcon	939	943	941	4
E2M8	D15	muMT	3R	R	2780	VSG-3110	209	64	122	target_to_donor	CCTCCGTAAACCTACAGTTGGGGTAcon	273	331	302	58
E2M8	D15	muMT	3R	R	2780	VSG-3110	209	141	161	donor_to_target	CCTCCGTAAACCTACAGTTGGGGTAcon	350	370	360	20
E2M8	D15	muMT	3R	R	2786	VSG-228	239	88	98	donor_to_target	AATCCGATTTCATGCGATTTGTACTcon	327	337	332	10
E2M8	D15	muMT	3R	R	2787	VSG-2986	217	40	42	target_to_donor	CCTAGAGTACACTCATGCTATTTGAcon	257	259	258	2
E2M8	D15	muMT	3R	R	2787	VSG-2986	217	94	97	donor_to_target	CCTAGAGTACACTCATGCTATTTGAcon	311	314	312.5	3
E2M8	D15	muMT	3R	R	2800	VSG-228	210	26	34	target_to_donor	TGCCCGTAGGTAAAGGGCAACTTCCcon	236	244	240	8
E2M8	D15	muMT	3R	R	2800	VSG-228	210	70	72	donor_to_target	TGCCCGTAGGTAAAGGGCAACTTCCcon	280	282	281	2
E2M8	D15	muMT	3R	R	2802	VSG-2986	191	66	68	target_to_donor	CCCCGTTATAGGTCACCTAAGATCCcon	257	259	258	2
E2M8	D15	muMT	3R	R	2802	VSG-2986	191	141	149	donor_to_target	CCCCGTTATAGGTCACCTAAGATCCcon	332	340	336	8
E2M8	D15	muMT	3R	R	2803	VSG-2986	167	12	38	target_to_donor	GAATCATTCGCTATAAACAGGTTCCcon	179	205	192	26
E2M8	D15	muMT	3R	R	2803	VSG-2986	167	87	89	donor_to_target	GAATCATTCGCTATAAACAGGTTCCcon	254	256	255	2
E2M8	D15	muMT	3R	R	2811	VSG-228	242	43	53	donor_to_target	CTTGGCACCTTTTTTCATATATCCCcon	285	295	290	10
E2M8	D15	muMT	3R	R	2816	VSG-2986	149	90	95	donor_to_target	TACTTTAACTTCTAAACTTAGTTTAcon	239	244	241.5	5
E2M8	D15	muMT	3R	R	2818	VSG-228	250	35	45	donor_to_target	CCCACATGACGCACCTAAATCCACCcon	285	295	290	10
E2M8	D15	muMT	3R	R	2819	VSG-2986	200	85	96	target_to_donor	ATGTACTGTACTCCGCGGCACGGCCcon	285	296	290.5	11
E2M8	D15	muMT	3R	R	2819	VSG-2986	200	132	140	donor_to_target	ATGTACTGTACTCCGCGGCACGGCCcon	332	340	336	8
E2M8	D15	muMT	3R	R	2823	VSG-2986	167	12	38	target_to_donor	CTCCTGTTCTAGGACCAGAATACCCcon	179	205	192	26
E2M8	D15	muMT	3R	R	2823	VSG-2986	167	78	81	donor_to_target	CTCCTGTTCTAGGACCAGAATACCCcon	245	248	246.5	3
E2M8	D15	muMT	3R	R	2824	VSG-228	179	106	116	donor_to_target	CGATAATCAACGAGCCTGGGCTCCCcon	285	295	290	10
E2M8	D15	muMT	3R	R	2825	VSG-228	164	81	95	target_to_donor	GACTTGCTTTAAATGCTCATCGCGCcon	245	259	252	14
E2M8	D15	muMT	3R	R	2825	VSG-228	164	140	159	donor_to_target	GACTTGCTTTAAATGCTCATCGCGCcon	304	323	313.5	19
E2M8	D15	muMT	3R	R	2826	VSG-2986	175	110	121	target_to_donor	AAAATTAAGGTTACACTTTGATACCcon	285	296	290.5	11
E2M8	D15	muMT	3R	R	2826	VSG-2986	175	154	156	donor_to_target	AAAATTAAGGTTACACTTTGATACCcon	329	331	330	2
E2M8	D15	muMT	3R	R	2831	VSG-228	250	54	73	donor_to_target	CATTAGGATTTTGTTATTGTTTTGAcon	304	323	313.5	19
E2M8	D15	muMT	3R	R	2832	VSG-2986	246	3	7	target_to_donor	AACTAGACGATGAAGTTTCAGACGCcon	249	253	251	4
E2M8	D15	muMT	3R	R	2832	VSG-2986	246	39	50	donor_to_target	AACTAGACGATGAAGTTTCAGACGCcon	285	296	290.5	11
E2M8	D15	muMT	3R	R	2836	VSG-228	170	75	89	target_to_donor	CTTTGGTTCCTTACACAATCGGTACcon	245	259	252	14
E2M8	D15	muMT	3R	R	2836	VSG-228	170	134	153	donor_to_target	CTTTGGTTCCTTACACAATCGGTACcon	304	323	313.5	19
E2M8	D15	muMT	3R	R	2837	VSG-2986	160	19	45	target_to_donor	CGGATTTCATAGATCGTTCAGAGTCcon	179	205	192	26
E2M8	D15	muMT	3R	R	2837	VSG-2986	160	94	96	donor_to_target	CGGATTTCATAGATCGTTCAGAGTCcon	254	256	255	2
E2M8	D15	muMT	3R	R	2838	VSG-2986	221	95	101	donor_to_target	ATGGTACGAATGTTAATATACCTGCcon	316	322	319	6
E2M8	D15	muMT	3R	R	2840	VSG-2986	148	65	90	donor_to_target	CGCAGACCCTTCCACTAGTTTCCGCcon	213	238	225.5	25
E2M8	D15	muMT	3R	R	2847	VSG-3110	217	121	126	donor_to_target	ATATGACTGTGGTCAGCGTAGCCGGcon	338	343	340.5	5
E2M8	D15	muMT	3R	R	2848	VSG-228	197	107	126	donor_to_target	AATCGTAGATTCAGCAATTCCAACCcon	304	323	313.5	19
E2M8	D15	muMT	3R	R	2851	VSG-3110	200	8	62	target_to_donor	TTATACGCTACCGCGGCTACCACGCcon	208	262	235	54
E2M8	D15	muMT	3R	R	2851	VSG-3110	200	138	143	donor_to_target	TTATACGCTACCGCGGCTACCACGCcon	338	343	340.5	5
E2M8	D15	muMT	3R	R	2852	VSG-3110	233	138	151	donor_to_target	ACCGCAAATAACCGACCATCCAACCcon	371	384	377.5	13
E2M8	D15	muMT	3R	R	2854	VSG-228	202	43	57	target_to_donor	GTAAACAATGTCTGGTCTTTTGCCCcon	245	259	252	14
E2M8	D15	muMT	3R	R	2854	VSG-228	202	81	82	donor_to_target	GTAAACAATGTCTGGTCTTTTGCCCcon	283	284	283.5	1
E2M8	D15	muMT	3R	R	2858	VSG-2986	186	59	62	donor_to_target	TCACATATCAGAAAGTTACAGATCAcon	245	248	246.5	3
E2M8	D15	muMT	3R	R	2863	VSG-228	198	38	46	target_to_donor	TCGCTTTCTAGAGTCCTAGAGCGGCcon	236	244	240	8
E2M8	D15	muMT	3R	R	2863	VSG-228	198	99	100	donor_to_target	TCGCTTTCTAGAGTCCTAGAGCGGCcon	297	298	297.5	1
E2M8	D15	muMT	3R	R	2864	VSG-228	211	25	33	target_to_donor	ATACGCTCACCGTGTGTATCTCGACcon	236	244	240	8
E2M8	D15	muMT	3R	R	2864	VSG-228	211	127	132	donor_to_target	ATACGCTCACCGTGTGTATCTCGACcon	338	343	340.5	5
E2M8	D15	muMT	3R	R	2868	VSG-228	250	35	45	donor_to_target	TGCATTTTCTCTCATCAACTCCTGCcon	285	295	290	10
E2M8	D15	muMT	3R	R	2870	VSG-2986	143	65	69	donor_to_target	AACAATTATCTGGCAAGGTATCCACcon	208	212	210	4
E2M8	D15	muMT	3R	R	2876	VSG-228	251	53	72	donor_to_target	CGAATTACCAGTCCCGTATAGTCCCcon	304	323	313.5	19
E2M8	D15	muMT	3R	R	2881	VSG-2986	159	47	48	target_to_donor	CTGTCCGTTACAATAATTCTTTTCCcon	206	207	206.5	1
E2M8	D15	muMT	3R	R	2881	VSG-2986	159	86	89	donor_to_target	CTGTCCGTTACAATAATTCTTTTCCcon	245	248	246.5	3
E2M8	D15	muMT	3R	R	2883	VSG-228	202	43	57	target_to_donor	AGTTCCTCGGAGCGCTCACGAGTCTcon	245	259	252	14
E2M8	D15	muMT	3R	R	2883	VSG-228	202	146	152	donor_to_target	AGTTCCTCGGAGCGCTCACGAGTCTcon	348	354	351	6
E2M8	D15	muMT	3R	R	2887	VSG-3110	227	123	143	donor_to_target	ACACACACTATACTTAGAATTTCTAcon	350	370	360	20
E2M8	D15	muMT	3R	R	2889	VSG-2986	131	82	107	donor_to_target	CATTGAGTATAACTAAAATTGCCCCcon	213	238	225.5	25
E2M8	D15	muMT	3R	R	2893	VSG-2986	156	89	92	donor_to_target	CAGTGTACATTAGGAGGACTGCTACcon	245	248	246.5	3
E2M8	D15	muMT	3R	R	2896	VSG-2986	225	32	34	target_to_donor	TCCTCTCCCTTGAATCAACCAGTGAcon	257	259	258	2
E2M8	D15	muMT	3R	R	2896	VSG-2986	225	119	127	donor_to_target	TCCTCTCCCTTGAATCAACCAGTGAcon	344	352	348	8
E2M8	D15	muMT	3R	R	2898	VSG-2986	148	65	90	donor_to_target	CAAACACTAGTGTTACGGTATGGTGcon	213	238	225.5	25
E2M8	D15	muMT	3R	R	2899	VSG-3110	191	153	158	donor_to_target	GCCTACCGAACTCCTCGGCCTATTTcon	344	349	346.5	5
E2M8	D15	muMT	3R	R	2900	VSG-2986	153	60	85	donor_to_target	TGCACTAATACACATTCAACAGTGGcon	213	238	225.5	25
E2M8	D15	muMT	3R	R	2902	VSG-228	222	14	22	target_to_donor	ACTTATCCTACCACCCTCTCGCATCcon	236	244	240	8
E2M8	D15	muMT	3R	R	2902	VSG-228	222	63	73	donor_to_target	ACTTATCCTACCACCCTCTCGCATCcon	285	295	290	10
E2M8	D15	muMT	3R	R	2904	VSG-3110	219	119	124	donor_to_target	TTTTATAAAACCCTGCCACGTAAGGcon	338	343	340.5	5
E2M8	D15	muMT	3R	R	2921	VSG-2986	207	78	89	target_to_donor	TCTTGCTATTCGATTTTAATACATCcon	285	296	290.5	11
E2M8	D15	muMT	3R	R	2921	VSG-2986	207	125	133	donor_to_target	TCTTGCTATTCGATTTTAATACATCcon	332	340	336	8
E2M8	D15	muMT	3R	R	2935	VSG-2986	240	57	61	target_to_donor	TTAGGATACAATATGTAAATTCTCCcon	297	301	299	4
E2M8	D15	muMT	3R	R	2935	VSG-2986	240	104	112	donor_to_target	TTAGGATACAATATGTAAATTCTCCcon	344	352	348	8
E2M8	D15	muMT	3F	F	2947	VSG-2986	795	117	132	target_to_donor	TGGGCGCCACCTTACTTAGTCAGCCcon	912	927	919.5	15
E2M8	D15	muMT	3F	F	2949	VSG-2986	795	33	44	target_to_donor	TCTATGAGCGACTTGCGGTCCAGTTcon	828	839	833.5	11
E2M8	D15	muMT	3F	F	2952	VSG-3110	795	149	160	target_to_donor	TTAAGCTCCAAGCCTTTGTAACGCCcon	944	955	949.5	11
E2M8	D15	muMT	3F	F	2953	VSG-7358	795	106	115	target_to_donor	TCTATCAGCATACCATTTTGAAGGCcon	901	910	905.5	9
E2M8	D15	muMT	3F	F	2954	VSG-228	795	164	169	target_to_donor	AACATGTCTTAACAAAATCGTGCGCcon	959	964	961.5	5
E2M8	D15	muMT	3F	F	2956	VSG-2986	795	117	132	target_to_donor	TTCTACCATCGCCCTTTGTGGGTGTcon	912	927	919.5	15
E2M8	D15	muMT	3F	F	2957	VSG-7358	795	71	79	target_to_donor	ATCCTCCACACTATAGCAACAGCCGcon	866	874	870	8
E2M8	D15	muMT	3F	F	2957	VSG-7358	795	106	115	donor_to_target	ATCCTCCACACTATAGCAACAGCCGcon	901	910	905.5	9
E2M8	D15	muMT	3F	F	2959	VSG-7358	795	32	38	target_to_donor	CAAGCAGGGAAAAAGACATAGACGGcon	827	833	830	6
E2M8	D15	muMT	3F	F	2963	VSG-3110	795	185	193	target_to_donor	CAGACAGAGGACTGTTGGCATCAGCcon	980	988	984	8
E2M8	D15	muMT	3F	F	2964	VSG-3110	795	200	232	target_to_donor	TTATGAGAATTTCCGGTTTCTCGAGcon	995	1027	1011	32
E2M8	D15	muMT	3F	F	2968	VSG-3110	795	32	37	target_to_donor	CATAGTTTACATCTGATTCAAGACCcon	827	832	829.5	5
E2M8	D15	muMT	3F	F	2968	VSG-3110	795	137	142	donor_to_target	CATAGTTTACATCTGATTCAAGACCcon	932	937	934.5	5
E2M8	D15	muMT	3F	F	2969	VSG-3110	795	50	94	target_to_donor	TCACAGGAGATGTGCAATACTGCCCcon	845	889	867	44
E2M8	D15	muMT	3F	F	2971	VSG-3110	795	149	160	target_to_donor	CCAGCAAAAATCCCTACCGTGACCCcon	944	955	949.5	11
E2M8	D15	muMT	3F	F	2974	VSG-3110	795	137	142	target_to_donor	ATGCAACCTCCGTTAGTGAATGACCcon	932	937	934.5	5
E2M8	D15	muMT	3F	F	2975	VSG-3110	795	149	160	target_to_donor	CGGACCTGGATCGGTGTCGCATGCCcon	944	955	949.5	11
E2M8	D15	muMT	3F	F	2980	VSG-3110	795	50	94	target_to_donor	GAATTATCATGCATTGCTACCATCGcon	845	889	867	44
E2M8	D15	muMT	3F	F	2985	VSG-3110	795	164	168	target_to_donor	TTCTCGCGAATCTGGCTCACATTTCcon	959	963	961	4
E2M8	D15	muMT	3F	F	2987	VSG-228	795	149	159	target_to_donor	ATCGTCTCTCGTTTACTAAGCCACCcon	944	954	949	10
E2M8	D15	muMT	3F	F	2987	VSG-228	795	186	205	donor_to_target	ATCGTCTCTCGTTTACTAAGCCACCcon	981	1000	990.5	19
E2M8	D15	muMT	3F	F	2994	VSG-3110	795	106	115	target_to_donor	TCCTATTAGAGTTTCACTCGATATGcon	901	910	905.5	9
E2M8	D15	muMT	3F	F	2996	VSG-3110	795	149	160	target_to_donor	CATTTCTGATACCCTACCATCGTCCcon	944	955	949.5	11
E2M8	D15	muMT	3F	F	2996	VSG-3110	795	200	232	donor_to_target	CATTTCTGATACCCTACCATCGTCCcon	995	1027	1011	32
E2M8	D15	muMT	3F	F	2997	VSG-2986	795	110	115	target_to_donor	TCATGTAATGCACCCATGGATTGGCcon	905	910	907.5	5
E2M8	D15	muMT	3F	F	2999	VSG-3110	795	144	148	target_to_donor	TTGTACCGGAGTTCCTATTCCTAGCcon	939	943	941	4
E2M8	D15	muMT	3F	F	3000	VSG-3110	795	50	94	target_to_donor	GGATAGCCATGCTGATGGCGTGACCcon	845	889	867	44
E2M8	D15	muMT	3F	F	3001	VSG-3110	795	149	160	target_to_donor	AGTTTTTGCTACTTTCAAAGAACCCcon	944	955	949.5	11
E2M8	D15	muMT	3F	F	3002	VSG-228	795	149	159	target_to_donor	AATCTTAATACTATGGACCAGCCCCcon	944	954	949	10
E2M8	D15	muMT	3F	F	3002	VSG-228	795	186	205	donor_to_target	AATCTTAATACTATGGACCAGCCCCcon	981	1000	990.5	19
E2M8	D15	muMT	3F	F	3003	VSG-3110	795	50	94	target_to_donor	TTTTCGGGGCTGTGCCTGTGGCCCCcon	845	889	867	44
E2M8	D15	muMT	3F	F	3004	VSG-2986	795	33	44	target_to_donor	TGTGTTTGTTTCAGGTAATGTAAGAcon	828	839	833.5	11
E2M8	D15	muMT	3F	F	3004	VSG-2986	795	68	79	donor_to_target	TGTGTTTGTTTCAGGTAATGTAAGAcon	863	874	868.5	11
E2M8	D15	muMT	3F	F	3004	VSG-2986	795	110	115	target_to_donor	TGTGTTTGTTTCAGGTAATGTAAGAcon	905	910	907.5	5
E2M8	D15	muMT	3F	F	3004	VSG-2986	795	149	172	donor_to_target	TGTGTTTGTTTCAGGTAATGTAAGAcon	944	967	955.5	23
E2M8	D15	muMT	3F	F	3008	VSG-3110	795	137	142	target_to_donor	TTTGTTTTTTTGGAAGTAGTGATTCcon	932	937	934.5	5
E2M8	D15	muMT	3F	F	3009	VSG-3110	795	137	142	target_to_donor	CAATAAAGGTGCCAGTCGTTCAACCcon	932	937	934.5	5
E2M8	D15	muMT	3F	F	3012	VSG-3110	795	32	37	target_to_donor	CAATTCATTACTCATTCAATTTTGCcon	827	832	829.5	5
E2M8	D15	muMT	3F	F	3015	VSG-3110	795	50	94	target_to_donor	TAATCAAGTAGTAAGTTTTTCACCAcon	845	889	867	44
E2M8	D15	muMT	3F	F	3019	VSG-3110	795	50	94	target_to_donor	TGATGCTGGCATAATTTAGACATGCcon	845	889	867	44
E2M8	D15	muMT	3F	F	3019	VSG-3110	795	137	142	donor_to_target	TGATGCTGGCATAATTTAGACATGCcon	932	937	934.5	5
E2M8	D15	muMT	3F	F	3020	VSG-3110	795	50	94	target_to_donor	TGCCGCGCCACAACCCTTCTCCGGCcon	845	889	867	44
E2M8	D15	muMT	3F	F	3020	VSG-3110	795	117	132	donor_to_target	TGCCGCGCCACAACCCTTCTCCGGCcon	912	927	919.5	15
E2M8	D15	muMT	3F	F	3021	VSG-7358	795	71	79	target_to_donor	GACCACCTGTGTCGGGAACCTTCTCcon	866	874	870	8
E2M8	D15	muMT	3F	F	3021	VSG-7358	795	116	132	donor_to_target	GACCACCTGTGTCGGGAACCTTCTCcon	911	927	919	16
E2M8	D15	muMT	3F	F	3022	VSG-3110	795	137	142	target_to_donor	TTAACCATCTGAAACACCCCATCTCcon	932	937	934.5	5
E2M8	D15	muMT	3F	F	3023	VSG-3110	795	117	132	target_to_donor	CGCAGCCAAGACTATACATTAGTTCcon	912	927	919.5	15
E2M8	D15	muMT	3F	F	3024	VSG-3110	795	117	132	target_to_donor	GCAATATCCCCGTTTCTCTGATCGTcon	912	927	919.5	15
E2M8	D15	muMT	3F	F	3025	VSG-3110	795	149	160	target_to_donor	TGTTTTCCCCCCCCGTCCGTGCTACcon	944	955	949.5	11
E2M8	D15	muMT	3F	F	3027	VSG-7358	795	83	94	target_to_donor	CTATGGGTTATTAAGCTTACCTACCcon	878	889	883.5	11
E2M8	D15	muMT	3F	F	3027	VSG-7358	795	106	115	donor_to_target_edge	CTATGGGTTATTAAGCTTACCTACCcon	901	910	905.5	9
E2M8	D15	muMT	3F	F	3030	VSG-3110	795	32	37	target_to_donor	TATATGATAGCTACCAGTTCCTCGCcon	827	832	829.5	5
E2M8	D15	muMT	3F	F	3034	VSG-3110	795	149	160	target_to_donor	AGGGAGTATACCCTGGTGGTTGCCCcon	944	955	949.5	11
E2M8	D15	muMT	3F	F	3038	VSG-3110	795	117	132	target_to_donor	CTTTTCCCGCTCACCACGTTGATACcon	912	927	919.5	15
E2M8	D15	muMT	3F	F	3041	VSG-3110	795	144	148	target_to_donor	ACGACCACCCCGCCTAATCATTTACcon	939	943	941	4
E2M8	D15	muMT	3F	F	3045	VSG-3110	795	137	142	target_to_donor	CCATCAGCATTTGGGACTCGTCGCGcon	932	937	934.5	5
E2M8	D15	muMT	3F	F	3046	VSG-3110	795	200	232	target_to_donor	AATTATAGATTACATTAATCAAGTTcon	995	1027	1011	32
E2M8	D15	muMT	3F	F	3055	VSG-3110	795	137	142	target_to_donor	ACCGGTATTTTCACACTTAACCTTGcon	932	937	934.5	5
E2M8	D15	muMT	3F	F	3059	VSG-3110	795	32	37	target_to_donor	CCACAATACTCTTTATAATATGACTcon	827	832	829.5	5
E2M8	D15	muMT	3F	F	3059	VSG-3110	795	116	116	donor_to_target	CCACAATACTCTTTATAATATGACTcon	911	911	911	0
E2M8	D15	muMT	3F	F	3061	VSG-3110	795	144	148	target_to_donor	CTAACATGCCCTTTCGAATCTGCACcon	939	943	941	4
E2M8	D15	muMT	3F	F	3061	VSG-3110	795	200	232	donor_to_target	CTAACATGCCCTTTCGAATCTGCACcon	995	1027	1011	32
E2M8	D15	muMT	3F	F	3062	VSG-3110	795	149	160	target_to_donor	AAACTAATTAGAAACATATCGCTTCcon	944	955	949.5	11
E2M8	D15	muMT	3F	F	3065	VSG-228	795	186	205	target_to_donor	TTTTCTACGTGGACCTTAAAGAACAcon	981	1000	990.5	19
E2M8	D15	muMT	3F	F	3066	VSG-3110	795	106	115	target_to_donor	AGATCAGAGCAGCGTATGACATCAGcon	901	910	905.5	9
E2M8	D15	muMT	3F	F	3074	VSG-2986	795	33	44	target_to_donor	CCCTCTCGGCAGTAGTACGTGCAGCcon	828	839	833.5	11
E2M8	D15	muMT	3F	F	3075	VSG-2986	795	137	142	target_to_donor	GACCCACTTTTATGGCCGTATATACcon	932	937	934.5	5
E2M8	D15	muMT	3F	F	3079	VSG-3110	795	32	37	target_to_donor	TTGTCCGTTCTGGGTCACAACCACGcon	827	832	829.5	5
E2M8	D15	muMT	3F	F	3080	VSG-3110	795	117	132	target_to_donor	GCTAAAAACTAGTAGAAATACAACGcon	912	927	919.5	15
E2M8	D15	muMT	3F	F	3084	VSG-3110	795	149	160	target_to_donor	TAGGCATAGTATAGCATCTACACTAcon	944	955	949.5	11
E2M8	D15	muMT	3F	F	3085	VSG-228	795	140	148	target_to_donor	CGTTTTTGTTCAAAAGCTAAGGCCGcon	935	943	939	8
E2M8	D15	muMT	3F	F	3087	VSG-3110	795	50	94	target_to_donor	ACAGGGCAAGTAAACTTCGGCATGTcon	845	889	867	44
E2M8	D15	muMT	3F	F	3088	VSG-3110	795	50	94	target_to_donor	CCATATCCTCATTTCACCCACAGCGcon	845	889	867	44
E2M8	D15	muMT	3F	F	3089	VSG-3110	795	50	94	target_to_donor	CCTTATGGAGGCGACTTAACGGTCGcon	845	889	867	44
E2M8	D15	muMT	3F	F	3093	VSG-3110	795	149	160	target_to_donor	TGAAGTAAGCTATAATCCCACCTTCcon	944	955	949.5	11
E2M8	D15	muMT	3F	F	3094	VSG-3110	795	106	115	target_to_donor	CACCCACACCATAAGTTCCTCACTCcon	901	910	905.5	9
E2M8	D15	muMT	3F	F	3095	VSG-2986	795	33	44	target_to_donor	AGGATAAAACGGGAAAGAGTCACACcon	828	839	833.5	11
E2M8	D15	muMT	3F	F	3095	VSG-2986	795	80	82	donor_to_target	AGGATAAAACGGGAAAGAGTCACACcon	875	877	876	2
E2M8	D15	muMT	3F	F	3099	VSG-3110	795	176	184	target_to_donor	AAATATAGAACCGGACGGAATATCCcon	971	979	975	8
E2M8	D15	muMT	3F	F	3101	VSG-3110	795	137	142	target_to_donor	AGCTATGACCATTGCACACTTTACGcon	932	937	934.5	5
E2M8	D15	muMT	3F	F	3102	VSG-3110	795	117	132	target_to_donor	ACGTAATTTCCGTGATTTTGTCAGGcon	912	927	919.5	15
E2M8	D15	muMT	3F	F	3104	VSG-3110	795	149	160	target_to_donor	GTTAACACCTCACTCGCCACTTAGCcon	944	955	949.5	11
E2M8	D15	muMT	3F	F	3105	VSG-3110	795	149	160	target_to_donor	GAGTGCTAATTCACTCACCTTTGGCcon	944	955	949.5	11
E2M8	D15	muMT	3F	F	3106	VSG-3110	795	50	94	target_to_donor	ATTATTCGGTCTGATATTATATACTcon	845	889	867	44
E2M8	D15	muMT	3F	F	3107	VSG-228	795	186	205	target_to_donor	TGCAGCAATTATATAGATTCAAGGTcon	981	1000	990.5	19
E2M8	D15	muMT	3F	F	3110	VSG-3110	795	164	168	target_to_donor	ACTATTTTGTAGTGTTGTGGTGTGGcon	959	963	961	4
E2M8	D15	muMT	3F	F	3112	VSG-3110	795	144	148	target_to_donor	TACTTAGTAACCCTAACTCTGAGTAcon	939	943	941	4
E2M8	D15	muMT	3F	F	3113	VSG-3110	795	200	232	target_to_donor	AGTCATTGGCATAACGGGACGGCACcon	995	1027	1011	32
E1M5	D15	muMT	3R	R	3116	VSG-228	183	62	76	target_to_donor	AATTCTCTCGTTCCCAAACTCCGCCcon	245	259	252	14
E1M5	D15	muMT	3R	R	3116	VSG-228	183	161	163	donor_to_target	AATTCTCTCGTTCCCAAACTCCGCCcon	344	346	345	2
E1M5	D15	muMT	3R	R	3117	VSG-228	225	20	34	target_to_donor	AATGTTCCAGTTGTATATTCTATTTcon	245	259	252	14
E1M5	D15	muMT	3R	R	3117	VSG-228	225	60	70	donor_to_target	AATGTTCCAGTTGTATATTCTATTTcon	285	295	290	10
E1M5	D15	muMT	3R	R	3118	VSG-2986	200	45	48	donor_to_target	TGACCGGGGCTCCAGGTTCTTAGCCcon	245	248	246.5	3
E1M5	D15	muMT	3R	R	3119	VSG-2986	251	6	8	target_to_donor	CAACAGGCATAGGACAGAATATCCCcon	257	259	258	2
E1M5	D15	muMT	3R	R	3119	VSG-2986	251	81	89	donor_to_target	CAACAGGCATAGGACAGAATATCCCcon	332	340	336	8
E1M5	D15	muMT	3R	R	3121	VSG-228	191	11	16	target_to_donor	TTTCCTGGTACTTTCTGCGATCCCCcon	202	207	204.5	5
E1M5	D15	muMT	3R	R	3121	VSG-228	191	113	132	donor_to_target	TTTCCTGGTACTTTCTGCGATCCCCcon	304	323	313.5	19
E1M5	D15	muMT	3R	R	3123	VSG-2986	154	95	99	target_to_donor	TTAGGAATTTATGTCTCCTATGGACcon	249	253	251	4
E1M5	D15	muMT	3R	R	3123	VSG-2986	154	131	142	donor_to_target	TTAGGAATTTATGTCTCCTATGGACcon	285	296	290.5	11
E1M5	D15	muMT	3R	R	3124	VSG-2986	205	80	91	target_to_donor	TGATAGTAGCAACTTACTTATACTGcon	285	296	290.5	11
E1M5	D15	muMT	3R	R	3124	VSG-2986	205	111	117	donor_to_target	TGATAGTAGCAACTTACTTATACTGcon	316	322	319	6
E1M5	D15	muMT	3R	R	3126	VSG-2986	251	34	45	donor_to_target	TTGTCGTCATAAGCTTCGGCGCGACcon	285	296	290.5	11
E1M5	D15	muMT	3R	R	3127	VSG-2986	191	22	47	donor_to_target	CTCGACAATCTTATGGTTCTCGGCCcon	213	238	225.5	25
E1M5	D15	muMT	3R	R	3131	VSG-228	209	27	35	target_to_donor	TTTTCGCACCTAAGTGCTCGTAGCCcon	236	244	240	8
E1M5	D15	muMT	3R	R	3131	VSG-228	209	88	89	donor_to_target	TTTTCGCACCTAAGTGCTCGTAGCCcon	297	298	297.5	1
E1M5	D15	muMT	3R	R	3133	VSG-2986	180	33	58	target_to_donor	ACTATTGCTCCGTTTTTGCAAAACCcon	213	238	225.5	25
E1M5	D15	muMT	3R	R	3133	VSG-2986	180	74	76	donor_to_target	ACTATTGCTCCGTTTTTGCAAAACCcon	254	256	255	2
E1M5	D15	muMT	4F	F	3143	VSG-228	1219	52	110	target_to_donor	TGAATTAAGGCCAGTTCCCAGGTTGcon	1271	1329	1300	58
E1M5	D15	muMT	4F	F	3144	VSG-228	1219	52	110	target_to_donor	ATCTAGGTATTTAGCCCTAGTGCCCcon	1271	1329	1300	58
E1M5	D15	muMT	4F	F	3146	VSG-72	1219	67	71	target_to_donor	TTATAGGATATGCCACTAGTGCGTGcon	1286	1290	1288	4
E1M5	D15	muMT	4F	F	3147	VSG-3110	1219	85	85	target_to_donor	CTAAGCTAACCATGTTCACCTACCCcon	1304	1304	1304	0
E1M5	D15	muMT	4F	F	3153	VSG-2986	1219	111	125	target_to_donor	ACAATACACCATGGCTTATGTTTACcon	1330	1344	1337	14
E1M5	D15	muMT	4F	F	3159	VSG-5585	1219	92	101	target_to_donor	TAAACGCCCCCTTCACACTCCCGCCcon	1311	1320	1315.5	9
E1M5	D15	muMT	4F	F	3162	VSG-7358	1219	87	107	target_to_donor	TACTTTTCGCATCTGATATACGTACcon	1306	1326	1316	20
E1M5	D15	muMT	4F	F	3169	VSG-2986	1219	99	110	target_to_donor	TAAGGTGTTTGCTTTTTCATGGCTCcon	1318	1329	1323.5	11
E1M5	D15	muMT	4F	F	3171	VSG-60	1219	67	80	target_to_donor	CTCCACCTCTCGACCACAACCACAAcon	1286	1299	1292.5	13
E1M5	D15	muMT	4F	F	3174	VSG-72	1219	67	71	target_to_donor	ATCGTGACATTATTGCATTTAAGTCcon	1286	1290	1288	4
E1M5	D15	muMT	4F	F	3178	VSG-3110	1219	111	125	target_to_donor	TCACATCCCATCCCATTGCTTAAGTcon	1330	1344	1337	14
E1M5	D15	muMT	4F	F	3180	VSG-72	1219	67	71	target_to_donor	CATGCCTGGAAATCGTTGTTGGTCTcon	1286	1290	1288	4
E1M5	D15	muMT	4F	F	3180	VSG-72	1219	111	111	donor_to_target	CATGCCTGGAAATCGTTGTTGGTCTcon	1330	1330	1330	0
E1M5	D15	muMT	4F	F	3180	VSG-72	1219	205	212	target_to_donor	CATGCCTGGAAATCGTTGTTGGTCTcon	1424	1431	1427.5	7
E1M5	D15	muMT	4F	F	3183	VSG-72	1219	67	71	target_to_donor	TCTAGCAGAACTTGATAATTCCTTCcon	1286	1290	1288	4
E1M5	D15	muMT	4F	F	3186	VSG-3110	1219	127	131	target_to_donor	ACTGCACCTTAACTGAATTTCCTGAcon	1346	1350	1348	4
E1M5	D15	muMT	4F	F	3188	VSG-7358	1219	16	22	target_to_donor	CAACGGACACTGCTACCGCACGACCcon	1235	1241	1238	6
E2M8	D15	muMT	2F	F	3191	VSG-3110	594	131	139	target_to_donor	TTTCGAACCTTGCTGGGAGGAGCACcon	725	733	729	8
E2M8	D15	muMT	2F	F	3194	VSG-3110	594	131	139	target_to_donor	TTAGCGACTCGAGCCGCCATCTACCcon	725	733	729	8
E2M8	D15	muMT	2F	F	3195	VSG-2986	594	209	214	target_to_donor	TGCATCTCAACCTTCGTGGTTAGCCcon	803	808	805.5	5
E2M8	D15	muMT	2F	F	3197	VSG-228	594	35	37	target_to_donor	GCGGATTCTTTTACCAGGTTTACAAcon	629	631	630	2
E2M8	D15	muMT	2F	F	3199	VSG-3110	594	143	166	target_to_donor	TTTAGTCAGGTCATCGCTTCCAGCAcon	737	760	748.5	23
E2M8	D15	muMT	2F	F	3200	VSG-2986	594	38	47	target_to_donor	AATGCGCCCGGTAATCCACTACTTCcon	632	641	636.5	9
E2M8	D15	muMT	2F	F	3201	VSG-228	594	56	65	target_to_donor	TCGTTACCATTCCAAAACTTTCTCCcon	650	659	654.5	9
E2M8	D15	muMT	2F	F	3203	VSG-3110	594	185	202	target_to_donor	AAACCAGCTTTGCGATTTCACTTCCcon	779	796	787.5	17
E2M8	D15	muMT	2F	F	3206	VSG-2986	594	48	55	target_to_donor	TCTTCCCAAATGATGCACGAGCTTCcon	642	649	645.5	7
E2M8	D15	muMT	2F	F	3207	VSG-3110	594	143	166	target_to_donor	GGTCCTCATGTCCGCAATTGTGGCCcon	737	760	748.5	23
E2M8	D15	muMT	2F	F	3208	VSG-2986	594	38	47	target_to_donor	TTCGAAGCTTTTGACTCTCATCGGGcon	632	641	636.5	9
E2M8	D15	muMT	2F	F	3208	VSG-2986	594	70	81	donor_to_target	TTCGAAGCTTTTGACTCTCATCGGGcon	664	675	669.5	11
E2M8	D15	muMT	2F	F	3209	VSG-3110	594	143	166	target_to_donor	CTCATTTGCACAGCTCTTTTACACCcon	737	760	748.5	23
E2M8	D15	muMT	2F	F	3210	VSG-228	594	71	79	target_to_donor	CTACACACTTCGTAGGACTGTCCCCcon	665	673	669	8
E2M8	D15	muMT	2F	F	3210	VSG-228	594	143	154	donor_to_target	CTACACACTTCGTAGGACTGTCCCCcon	737	748	742.5	11
E2M8	D15	muMT	2F	F	3211	VSG-2986	594	38	47	target_to_donor	GAACAGCTAGTGCCTTAAGTCCGCTcon	632	641	636.5	9
E2M8	D15	muMT	2F	F	3211	VSG-2986	594	70	81	donor_to_target	GAACAGCTAGTGCCTTAAGTCCGCTcon	664	675	669.5	11
E2M8	D15	muMT	2F	F	3213	VSG-3110	594	131	139	target_to_donor	CAAATGGATAATCGACGAACACTACcon	725	733	729	8
E2M8	D15	muMT	2F	F	3214	VSG-3110	594	185	202	target_to_donor	TGGGACCGTACGATTCTGACATTCCcon	779	796	787.5	17
E2M8	D15	muMT	2F	F	3216	VSG-3110	594	131	139	target_to_donor	CACCTCATTCAGTGTATCCAGTTCCcon	725	733	729	8
E2M8	D15	muMT	2F	F	3216	VSG-3110	594	206	219	donor_to_target_edge	CACCTCATTCAGTGTATCCAGTTCCcon	800	813	806.5	13
E2M8	D15	muMT	2F	F	3217	VSG-3110	594	131	139	target_to_donor	CTCACCGTCTATGCACAGGCGCTTAcon	725	733	729	8
E2M8	D15	muMT	2F	F	3218	VSG-2986	594	56	64	target_to_donor	TCACTTAACCATTATAATACAGTGCcon	650	658	654	8
E2M8	D15	muMT	2F	F	3218	VSG-2986	594	82	85	donor_to_target_edge	TCACTTAACCATTATAATACAGTGCcon	676	679	677.5	3
E2M8	D15	muMT	2F	F	3220	VSG-3110	594	168	184	target_to_donor	AGTATCTGAAAACTTAGGCCTTAGGcon	762	778	770	16
E2M8	D15	muMT	2F	F	3222	VSG-228	594	56	65	target_to_donor	TTTCCCCCTATTGAACCGTGATACCcon	650	659	654.5	9
E2M8	D15	muMT	2F	F	3223	VSG-2986	594	56	64	target_to_donor	GGATTTTCATTTAATCTTAAATCGAcon	650	658	654	8
E2M8	D15	muMT	2F	F	3225	VSG-3110	594	131	139	target_to_donor	TGCCTGACCGAACGTGTTAATCAACcon	725	733	729	8
E2M8	D15	muMT	2F	F	3226	VSG-228	594	71	79	target_to_donor	GATAACAAGCTGTTGTGAGTCATGTcon	665	673	669	8
E2M8	D15	muMT	2F	F	3227	VSG-3110	594	206	219	target_to_donor	TCATCCGGGCTGTTTATGAGCTTGCcon	800	813	806.5	13
E2M8	D15	muMT	2F	F	3228	VSG-228	594	71	79	target_to_donor	TTACGCTGCTTTCTGGGCGTTCGGGcon	665	673	669	8
E2M8	D15	muMT	2F	F	3228	VSG-228	594	131	141	donor_to_target	TTACGCTGCTTTCTGGGCGTTCGGGcon	725	735	730	10
E2M8	D15	muMT	2F	F	3229	VSG-3110	594	131	139	target_to_donor	TGTTCGTAAACTGATGCGTCAACCCcon	725	733	729	8
E2M8	D15	muMT	2F	F	3230	VSG-3110	594	131	139	target_to_donor	AGCGTATTCATTGTTTGGCCATAATcon	725	733	729	8
E2M8	D15	muMT	2F	F	3232	VSG-2986	594	115	141	target_to_donor	ATACAGTCAGGAATGAACCAAAGGCcon	709	735	722	26
E2M8	D15	muMT	2F	F	3232	VSG-2986	594	171	184	donor_to_target	ATACAGTCAGGAATGAACCAAAGGCcon	765	778	771.5	13
E2M8	D15	muMT	2F	F	3234	VSG-2986	594	115	141	target_to_donor	GCGGTCACTCAACGCACACCAAGCCcon	709	735	722	26
E2M8	D15	muMT	2F	F	3237	VSG-3110	594	143	166	target_to_donor	AGTATTGGGTCTAAAAAGGACTTTAcon	737	760	748.5	23
E2M8	D15	muMT	2F	F	3240	VSG-228	594	71	79	target_to_donor	TAGTATGTTCATTAAAAAGCGCCCCcon	665	673	669	8
E2M8	D15	muMT	2F	F	3241	VSG-228	594	56	65	target_to_donor	GGTACCATCTGACCGCAATCTTTGTcon	650	659	654.5	9
E2M8	D15	muMT	2F	F	3241	VSG-228	594	88	94	donor_to_target_edge	GGTACCATCTGACCGCAATCTTTGTcon	682	688	685	6
E2M8	D15	muMT	2F	F	3242	VSG-3110	594	143	166	target_to_donor	CTAATTTATGAAACAACAAGTTCCCcon	737	760	748.5	23
E2M8	D15	muMT	2F	F	3243	VSG-228	594	80	84	target_to_donor	GGCATTCTTTAACTGCAACCGCCTCcon	674	678	676	4
E2M8	D15	muMT	2F	F	3244	VSG-228	594	71	79	target_to_donor	TACATTCATGAACCCGCTACTTTCCcon	665	673	669	8
E2M8	D15	muMT	2F	F	3245	VSG-3110	594	185	202	target_to_donor	CTGAGCGTACACTTCCGACTGACCCcon	779	796	787.5	17
E2M8	D15	muMT	2F	F	3248	VSG-228	594	71	79	target_to_donor	CGCTTTGCGCTTTGAGCAGGTCGTCcon	665	673	669	8
E2M8	D15	muMT	2F	F	3249	VSG-2986	594	38	47	target_to_donor	AGTTAGAGGCCATCTTATGTAGTCAcon	632	641	636.5	9
E2M8	D15	muMT	2F	F	3249	VSG-2986	594	86	92	donor_to_target	AGTTAGAGGCCATCTTATGTAGTCAcon	680	686	683	6
E2M8	D15	muMT	2F	F	3250	VSG-2986	594	70	81	target_to_donor	TTACCGCGGTCACAAATAATGGATCcon	664	675	669.5	11
E2M8	D15	muMT	2F	F	3253	VSG-3110	594	143	166	target_to_donor	GTTCTTGCTATATAGATTATGGTTCcon	737	760	748.5	23
E2M8	D15	muMT	2F	F	3255	VSG-228	594	131	141	target_to_donor	TTCATCTCAGGATCGTGGGTCGCCCcon	725	735	730	10
E2M8	D15	muMT	2F	F	3259	VSG-2986	594	115	141	target_to_donor	CGCTGCTAAAAAGTAACTTGGGACGcon	709	735	722	26
E2M8	D15	muMT	2F	F	3259	VSG-2986	594	193	202	donor_to_target	CGCTGCTAAAAAGTAACTTGGGACGcon	787	796	791.5	9
E2M8	D15	muMT	2F	F	3262	VSG-3110	594	143	166	target_to_donor	GCATGTTTTGTTTAAACAATATACCcon	737	760	748.5	23
E2M8	D15	muMT	2F	F	3264	VSG-3110	594	185	202	target_to_donor	GTAGCTCTGATAGAGTATGGCTCACcon	779	796	787.5	17
E2M8	D15	muMT	2F	F	3265	VSG-2986	594	38	47	target_to_donor	GTGTGCCCTAAACGGGATGGAGGCCcon	632	641	636.5	9
E2M8	D15	muMT	2F	F	3265	VSG-2986	594	70	81	donor_to_target	GTGTGCCCTAAACGGGATGGAGGCCcon	664	675	669.5	11
E2M8	D15	muMT	2F	F	3266	VSG-3110	594	143	166	target_to_donor	CCAGCACTTCACTACCCGATTTACCcon	737	760	748.5	23
E2M8	D15	muMT	2F	F	3267	VSG-3110	594	143	166	target_to_donor	GTTGTCTAAGGTACTCTCGCAACCCcon	737	760	748.5	23
E2M8	D15	muMT	2F	F	3268	VSG-2986	594	115	141	target_to_donor	CCTCCACGATCCTATCCATCCCCCCcon	709	735	722	26
E2M8	D15	muMT	2F	F	3271	VSG-3110	594	143	166	target_to_donor	GATTTTGCTGCTATCGGGACTCGCCcon	737	760	748.5	23
E2M8	D15	muMT	2F	F	3273	VSG-2986	594	56	64	target_to_donor	TGCTCACAGCGAAAATAGCTGTCACcon	650	658	654	8
E2M8	D15	muMT	2F	F	3273	VSG-2986	594	93	97	donor_to_target	TGCTCACAGCGAAAATAGCTGTCACcon	687	691	689	4
E2M8	D15	muMT	2F	F	3275	VSG-3110	594	131	139	target_to_donor	GTATAATTCCAACAAATGTACAAAAcon	725	733	729	8
E2M8	D15	muMT	2F	F	3278	VSG-3110	594	143	166	target_to_donor	TTCTCACACTCTCTCAACGTCTACCcon	737	760	748.5	23
E2M8	D15	muMT	2F	F	3278	VSG-3110	594	206	219	donor_to_target	TTCTCACACTCTCTCAACGTCTACCcon	800	813	806.5	13
E2M8	D15	muMT	2F	F	3279	VSG-3110	594	185	202	target_to_donor	TCATATTGCTTACGTAGAGGCACCCcon	779	796	787.5	17
E2M8	D15	muMT	2F	F	3281	VSG-3110	594	143	166	target_to_donor	TCGAAATTTTGTCCCGAGTAGTATCcon	737	760	748.5	23
E2M8	D15	muMT	2F	F	3284	VSG-3110	594	185	202	target_to_donor	TCGTCGATTCTATTACAGCGAACCCcon	779	796	787.5	17
E2M8	D15	muMT	2F	F	3285	VSG-3110	594	143	166	target_to_donor	TCGGTATCCGATCAGGACTTTTCCCcon	737	760	748.5	23
E2M8	D15	muMT	2F	F	3286	VSG-3110	594	131	139	target_to_donor	GCGGGACAGCGTCCTGCTGCATTGCcon	725	733	729	8
E2M8	D15	muMT	2F	F	3287	VSG-3110	594	206	219	target_to_donor	CGCCAGTCGATGTGCCGGGAAAGTAcon	800	813	806.5	13
E2M8	D15	muMT	2F	F	3293	VSG-2986	594	115	141	target_to_donor	AGCGGTTCACTGACCGTGCGCGAGCcon	709	735	722	26
E2M8	D15	muMT	2F	F	3294	VSG-2986	594	93	97	target_to_donor	AATAAAAAAACCTGCCGCTCAACACcon	687	691	689	4
E2M8	D15	muMT	2F	F	3294	VSG-2986	594	143	154	donor_to_target_edge	AATAAAAAAACCTGCCGCTCAACACcon	737	748	742.5	11
E2M8	D15	muMT	2F	F	3296	VSG-2986	594	93	97	target_to_donor	GAAAGTTTCTCCTGGTCAATTACCCcon	687	691	689	4
E2M8	D15	muMT	2F	F	3296	VSG-2986	594	143	154	donor_to_target	GAAAGTTTCTCCTGGTCAATTACCCcon	737	748	742.5	11
E2M8	D15	muMT	2F	F	3297	VSG-2986	594	27	32	target_to_donor	TCAATGCTGTTCTTGGAAAATTCGCcon	621	626	623.5	5
E2M8	D15	muMT	2F	F	3297	VSG-2986	594	70	81	donor_to_target	TCAATGCTGTTCTTGGAAAATTCGCcon	664	675	669.5	11
E2M8	D15	muMT	2F	F	3301	VSG-228	594	71	79	target_to_donor	TAGGCCCCTACATATGAGAAGAGGGcon	665	673	669	8
E2M8	D15	muMT	2F	F	3304	VSG-3110	594	131	139	target_to_donor	GCCACCTCCTCGCGATTTAGTAGCCcon	725	733	729	8
E2M8	D15	muMT	2F	F	3304	VSG-3110	594	206	219	donor_to_target_edge	GCCACCTCCTCGCGATTTAGTAGCCcon	800	813	806.5	13
E2M8	D15	muMT	2F	F	3305	VSG-2986	594	143	154	target_to_donor	CGAACTATGCCCGCAGTCGAAGCCGcon	737	748	742.5	11
E2M8	D15	muMT	2F	F	3307	VSG-2986	594	56	64	target_to_donor	CTAAGCAACTCATTGACGCTGCTCCcon	650	658	654	8
E2M8	D15	muMT	2F	F	3307	VSG-2986	594	82	85	donor_to_target_edge	CTAAGCAACTCATTGACGCTGCTCCcon	676	679	677.5	3
E2M8	D15	muMT	2F	F	3310	VSG-228	594	71	79	target_to_donor	TAGTAATCACGGAAAAGGTCTGAACcon	665	673	669	8
E2M8	D15	muMT	2F	F	3313	VSG-3110	594	185	202	target_to_donor	GGAATTTTAACGATGTACCTAACCCcon	779	796	787.5	17
E2M8	D15	muMT	2F	F	3314	VSG-2986	594	115	141	target_to_donor	TGACTGTAGTTATCACCTTCACATCcon	709	735	722	26
E2M8	D15	muMT	2F	F	3315	VSG-3110	594	131	139	target_to_donor	AGTAATTCAATTTAATTATTACTCGcon	725	733	729	8
E2M8	D15	muMT	2F	F	3317	VSG-3110	594	131	139	target_to_donor	AAAATTGATCTTTGGGCTATGTTCCcon	725	733	729	8
E2M8	D15	muMT	2F	F	3319	VSG-3110	594	131	139	target_to_donor	TAGGTTCATACCGTGCATAATATCCcon	725	733	729	8
E2M8	D15	muMT	2F	F	3321	VSG-3110	594	143	166	target_to_donor	TACACTGCAGCATTCAATTGGCGATcon	737	760	748.5	23
E2M8	D15	muMT	2F	F	3322	VSG-3110	594	131	139	target_to_donor	GTAAAAGCCCGCCCGCGCGCTAAAAcon	725	733	729	8
E2M8	D15	muMT	2F	F	3323	VSG-3110	594	115	121	target_to_donor	AGAAATTTTCACCCTTTCCAAATCTcon	709	715	712	6
E2M8	D15	muMT	2F	F	3325	VSG-2986	594	48	55	target_to_donor	GGTCATAGTGCACATCATAGATACCcon	642	649	645.5	7
E2M8	D15	muMT	2F	F	3327	VSG-2986	594	115	141	target_to_donor	AACACTTCCAGGTCCCCGAGCAAAGcon	709	735	722	26
E2M8	D15	muMT	2F	F	3327	VSG-2986	594	193	202	donor_to_target	AACACTTCCAGGTCCCCGAGCAAAGcon	787	796	791.5	9
E2M8	D15	muMT	2F	F	3328	VSG-3110	594	143	166	target_to_donor	AGAACCTCTTTGTGACACGGGATGGcon	737	760	748.5	23
E2M8	D15	muMT	2F	F	3330	VSG-3110	594	131	139	target_to_donor	AGCAAAACACCGGGCCTCGAATGACcon	725	733	729	8
E2M8	D15	muMT	2F	F	3332	VSG-3110	594	131	139	target_to_donor	GATTCATAATCAATAATTGCGTTCGcon	725	733	729	8
E2M8	D15	muMT	2F	F	3335	VSG-3110	594	131	139	target_to_donor	CTCCCATAAGATGAGCTATAGGCACcon	725	733	729	8
E2M8	D15	muMT	2F	F	3335	VSG-3110	594	206	219	donor_to_target	CTCCCATAAGATGAGCTATAGGCACcon	800	813	806.5	13
E2M8	D15	muMT	2F	F	3337	VSG-3110	594	168	184	target_to_donor	AGATTTAACTACAGCTAGTCCTAACcon	762	778	770	16
E2M8	D15	muMT	2F	F	3338	VSG-2986	594	38	47	target_to_donor	GAATATAGAGTAACGGAAACTACCCcon	632	641	636.5	9
E2M8	D15	muMT	2F	F	3338	VSG-2986	594	93	97	donor_to_target	GAATATAGAGTAACGGAAACTACCCcon	687	691	689	4
E2M8	D15	muMT	2F	F	3345	VSG-3110	594	143	166	target_to_donor	ACGGCCCTGTCTACTTGGTCCGACCcon	737	760	748.5	23
E2M8	D15	muMT	2F	F	3346	VSG-3110	594	143	166	target_to_donor	ACAAAGACAAGCCTTATCTTCAAAAcon	737	760	748.5	23
E2M8	D15	muMT	2F	F	3350	VSG-3110	594	143	166	target_to_donor	TATCATAAGCTCATTGTTTACTGTCcon	737	760	748.5	23
E2M8	D15	muMT	2F	F	3351	VSG-2986	594	70	81	target_to_donor	GCGTTCAAAGCAATAGTTACGTTACcon	664	675	669.5	11
E2M8	D15	muMT	2F	F	3358	VSG-3110	594	143	166	target_to_donor	ACCGCCTCTTTTAGCGCGAGCGTTCcon	737	760	748.5	23
E2M8	D15	muMT	2F	F	3359	VSG-3110	594	143	166	target_to_donor	AATAAAGTTCAACCCCGACCTCAGCcon	737	760	748.5	23
E2M8	D15	muMT	2F	F	3360	VSG-3110	594	143	166	target_to_donor	CCTTCACCGTATTAAGGCATTTCGCcon	737	760	748.5	23
E2M8	D15	muMT	2F	F	3364	VSG-3110	594	131	139	target_to_donor	GCATGATAAACCTGATTAAGTATCGcon	725	733	729	8
E2M8	D15	muMT	2F	F	3366	VSG-228	594	80	84	target_to_donor	GCTGAAATCACTAAACATTTGTGGAcon	674	678	676	4
E2M8	D15	muMT	2F	F	3366	VSG-228	594	131	141	donor_to_target	GCTGAAATCACTAAACATTTGTGGAcon	725	735	730	10
E2M8	D15	muMT	2F	F	3367	VSG-2986	594	56	64	target_to_donor	ATTCATGTGCGTACTGTATAGGAATcon	650	658	654	8
E2M8	D15	muMT	2F	F	3368	VSG-228	594	71	79	target_to_donor	CTACCGTCAGTCCTTCATAGAACACcon	665	673	669	8
E2M8	D15	muMT	2F	F	3368	VSG-228	594	194	202	donor_to_target_edge	CTACCGTCAGTCCTTCATAGAACACcon	788	796	792	8
E2M8	D15	muMT	2F	F	3372	VSG-228	594	88	94	target_to_donor	GACATTTGTCGCAGTTAAAGCCCCCcon	682	688	685	6
E2M8	D15	muMT	2F	F	3372	VSG-228	594	194	202	donor_to_target_edge	GACATTTGTCGCAGTTAAAGCCCCCcon	788	796	792	8
E2M8	D15	muMT	2F	F	3373	VSG-3110	594	22	64	target_to_donor	TTTCTCATATAGCTCTTACTCACACcon	616	658	637	42
E2M8	D15	muMT	2F	F	3373	VSG-3110	594	65	97	donor_to_target	TTTCTCATATAGCTCTTACTCACACcon	659	691	675	32
E2M8	D15	muMT	2F	F	3373	VSG-3110	594	143	166	target_to_donor	TTTCTCATATAGCTCTTACTCACACcon	737	760	748.5	23
E2M8	D15	muMT	2F	F	3373	VSG-3110	594	206	219	donor_to_target_edge	TTTCTCATATAGCTCTTACTCACACcon	800	813	806.5	13
E2M8	D15	muMT	2F	F	3374	VSG-3110	594	131	139	target_to_donor	GATAAGAGCGGGCTAAATTAGTCTAcon	725	733	729	8
E2M8	D15	muMT	2F	F	3375	VSG-2986	594	209	214	target_to_donor	TGCATCTCTACCTTCGTGGTTAGAGcon	803	808	805.5	5
E2M8	D15	muMT	2F	F	3376	VSG-228	594	71	79	target_to_donor	TCCTCTTTTTCTCGGTAGAAGTCCTcon	665	673	669	8
E2M8	D15	muMT	2F	F	3376	VSG-228	594	143	154	donor_to_target	TCCTCTTTTTCTCGGTAGAAGTCCTcon	737	748	742.5	11
E2M8	D15	muMT	2F	F	3377	VSG-3110	594	131	139	target_to_donor	ACCTTCCCGTAATTTTGCAATCTTAcon	725	733	729	8
E2M8	D15	muMT	2F	F	3377	VSG-3110	594	206	219	donor_to_target	ACCTTCCCGTAATTTTGCAATCTTAcon	800	813	806.5	13
E2M8	D15	muMT	2F	F	3381	VSG-3110	594	143	166	target_to_donor	TACCCAAATATTCTATTCCCTAATCcon	737	760	748.5	23
E2M8	D15	muMT	2F	F	3384	VSG-3110	594	143	166	target_to_donor	TCTGGCAAGTCACGTAGGAAAGTGGcon	737	760	748.5	23
E2M8	D15	muMT	2F	F	3387	VSG-228	594	71	79	target_to_donor	AATCACTTAACCCTACCGGCTAATAcon	665	673	669	8
E2M8	D15	muMT	2F	F	3392	VSG-2986	594	38	47	target_to_donor	GGTAATAGATGGTATGGAAATTTTGcon	632	641	636.5	9
E2M8	D15	muMT	2F	F	3392	VSG-2986	594	70	81	donor_to_target	GGTAATAGATGGTATGGAAATTTTGcon	664	675	669.5	11
E2M8	D15	muMT	2F	F	3393	VSG-228	594	131	141	target_to_donor	ACGATCTATGGCTCTTTTTTCGGCTcon	725	735	730	10
E2M8	D15	muMT	2F	F	3397	VSG-3110	594	143	166	target_to_donor	AATGGATCATATAATCAATGTCAACcon	737	760	748.5	23
E2M8	D15	muMT	2F	F	3401	VSG-228	594	71	79	target_to_donor	TCTTGACGCAGACAAGTGAAGTGGAcon	665	673	669	8
E2M8	D15	muMT	2F	F	3401	VSG-228	594	131	141	donor_to_target	TCTTGACGCAGACAAGTGAAGTGGAcon	725	735	730	10
E2M8	D15	muMT	2F	F	3403	VSG-3110	594	143	166	target_to_donor	CACATGTATTCAAACAAGCGTATCTcon	737	760	748.5	23
E2M8	D15	muMT	2F	F	3403	VSG-3110	594	206	219	donor_to_target	CACATGTATTCAAACAAGCGTATCTcon	800	813	806.5	13
E2M8	D15	muMT	2F	F	3409	VSG-228	594	102	106	target_to_donor	AGTTTTCGGCTGAAAAGTCTGTATAcon	696	700	698	4
E2M8	D15	muMT	2F	F	3409	VSG-228	594	131	141	donor_to_target	AGTTTTCGGCTGAAAAGTCTGTATAcon	725	735	730	10
E2M8	D15	muMT	2F	F	3413	VSG-228	594	95	100	target_to_donor	ACCCTTACCTTAGTGAACCCATCGCcon	689	694	691.5	5
E2M8	D15	muMT	2F	F	3413	VSG-228	594	143	154	donor_to_target	ACCCTTACCTTAGTGAACCCATCGCcon	737	748	742.5	11
E2M8	D15	muMT	2F	F	3414	VSG-3110	594	185	202	target_to_donor	GGAATTTTAACGATGTACCTAAAGAcon	779	796	787.5	17
E2M8	D15	muMT	2F	F	3421	VSG-3110	594	185	202	target_to_donor	TCAGCTTTAGCATTCAATAAAAACCcon	779	796	787.5	17
E2M8	D15	muMT	2F	F	3423	VSG-2986	594	101	101	target_to_donor	ACCTCTCGGCAGTAGTACGTGCAGAcon	695	695	695	0
E2M8	D15	muMT	2F	F	3423	VSG-2986	594	102	106	donor_to_target	ACCTCTCGGCAGTAGTACGTGCAGAcon	696	700	698	4
E2M8	D15	muMT	2F	F	3423	VSG-2986	594	234	245	target_to_donor	ACCTCTCGGCAGTAGTACGTGCAGAcon	828	839	833.5	11
E2M8	D15	muMT	2F	F	3428	VSG-228	594	71	79	target_to_donor	GCGCAGCTTTCGGTCCCTACCGTCTcon	665	673	669	8
E2M8	D15	muMT	2F	F	3434	VSG-2986	594	205	208	target_to_donor	CTCTCTTTCCTCAACGAAAGTTCCGcon	799	802	800.5	3
E2M8	D15	muMT	2F	F	3435	VSG-3110	594	185	202	target_to_donor	TAATGTTTCAGCTCACTTCACCACCcon	779	796	787.5	17
E2M8	D15	muMT	2F	F	3436	VSG-3110	594	185	202	target_to_donor	ACCAGCTAAACGCGACACTCACTGGcon	779	796	787.5	17
E2M8	D15	muMT	2F	F	3437	VSG-3110	594	131	139	target_to_donor	CAGGTATTCATGGACTAAGCCATCGcon	725	733	729	8
E1M5	D15	muMT	2R	R	3440	VSG-228	578	111	116	target_to_donor	TTTTCGCTGCAACCGAGGAGGTGCCcon	689	694	691.5	5
E1M5	D15	muMT	2R	R	3440	VSG-228	578	195	200	donor_to_target	TTTTCGCTGCAACCGAGGAGGTGCCcon	773	778	775.5	5
E1M5	D15	muMT	2R	R	3442	VSG-2986	575	112	116	target_to_donor	CTTGGATTTTATTGCTATAGCTAGGcon	687	691	689	4
E1M5	D15	muMT	2R	R	3442	VSG-2986	575	174	185	donor_to_target	CTTGGATTTTATTGCTATAGCTAGGcon	749	760	754.5	11
E1M5	D15	muMT	2R	R	3444	VSG-2986	608	88	92	target_to_donor	GGAATGAAATAATTATTTTTAAAGGcon	696	700	698	4
E1M5	D15	muMT	2R	R	3444	VSG-2986	608	141	152	donor_to_target	GGAATGAAATAATTATTTTTAAAGGcon	749	760	754.5	11
E1M5	D15	muMT	2R	R	3445	VSG-3110	635	90	98	target_to_donor	ATACCTCTTCAGCGGTCCGTTCGTAcon	725	733	729	8
E1M5	D15	muMT	2R	R	3445	VSG-3110	635	127	143	donor_to_target	ATACCTCTTCAGCGGTCCGTTCGTAcon	762	778	770	16
E1M5	D15	muMT	2R	R	3447	VSG-3110	636	89	97	target_to_donor	TGCACGTCCTTTTCTACTATTCTCCcon	725	733	729	8
E1M5	D15	muMT	2R	R	3447	VSG-3110	636	126	142	donor_to_target	TGCACGTCCTTTTCTACTATTCTCCcon	762	778	770	16
E1M5	D15	muMT	1R	R	3453	VSG-7358	1166	119	139	donor_to_target	AGTATGTTTAGACCTCGTATAGTCGcon	1285	1305	1295	20
E1M5	D15	muMT	1R	R	3457	VSG-2986	1115	102	116	target_to_donor	AAGTGTCAATTCTTTTGTTTCACTCcon	1217	1231	1224	14
E1M5	D15	muMT	1R	R	3457	VSG-2986	1115	189	195	donor_to_target	AAGTGTCAATTCTTTTGTTTCACTCcon	1304	1310	1307	6
E1M5	D15	muMT	1R	R	3467	VSG-228	1199	6	15	target_to_donor	AGCTTCAGCTTTTTGTTTCTTTTCCcon	1205	1214	1209.5	9
E1M5	D15	muMT	1R	R	3467	VSG-228	1199	54	61	donor_to_target	AGCTTCAGCTTTTTGTTTCTTTTCCcon	1253	1260	1256.5	7
E1M5	D15	muMT	1R	R	3469	VSG-228	1166	76	84	donor_to_target	TAGGGTACACACTGACACACGAACCcon	1242	1250	1246	8
E1M5	D15	muMT	1R	R	3475	VSG-1128	1114	199	215	donor_to_target	CATTTCTACCTTATCTTGCACTGCCcon	1313	1329	1321	16
E1M5	D15	muMT	1R	R	3480	VSG-7358	1115	148	155	donor_to_target	TTGTTCGAACTGCTCACATGGAAATcon	1263	1270	1266.5	7
E1M5	D15	muMT	1R	R	3481	VSG-228	1120	30	84	donor_to_target	AATCGAATCTTTAATGATTTTACGCcon	1150	1204	1177	54
E2M8	D15	muMT	1F	F	3482	VSG-3110	261	194	214	target_to_donor	TTATCGGCTAGATTCGAGTTCGTGCcon	455	475	465	20
E2M8	D15	muMT	1F	F	3483	VSG-2986	261	24	35	target_to_donor	GTCTGCTCACTTGTGAAGTCCATACcon	285	296	290.5	11
E2M8	D15	muMT	1F	F	3483	VSG-2986	261	83	91	donor_to_target	GTCTGCTCACTTGTGAAGTCCATACcon	344	352	348	8
E2M8	D15	muMT	1F	F	3484	VSG-2986	261	36	40	target_to_donor	TACTCTATATTGAAGAATTAGCCGTcon	297	301	299	4
E2M8	D15	muMT	1F	F	3485	VSG-2986	261	44	49	target_to_donor	AAGTGAGACAATACTCGCCAAGAATcon	305	310	307.5	5
E2M8	D15	muMT	1F	F	3485	VSG-2986	261	83	91	donor_to_target	AAGTGAGACAATACTCGCCAAGAATcon	344	352	348	8
E2M8	D15	muMT	1F	F	3486	VSG-2986	261	36	40	target_to_donor	CCGCTTATCCAGATGTTATCCACCCcon	297	301	299	4
E2M8	D15	muMT	1F	F	3486	VSG-2986	261	62	64	donor_to_target	CCGCTTATCCAGATGTTATCCACCCcon	323	325	324	2
E2M8	D15	muMT	1F	F	3487	VSG-2986	261	17	21	target_to_donor	ACATTAACCTTTTCATGCAACGAAGcon	278	282	280	4
E2M8	D15	muMT	1F	F	3487	VSG-2986	261	83	91	donor_to_target	ACATTAACCTTTTCATGCAACGAAGcon	344	352	348	8
E2M8	D15	muMT	1F	F	3489	VSG-3110	261	12	70	target_to_donor	AGTACAAAGTATACATTAGTCACCCcon	273	331	302	58
E2M8	D15	muMT	1F	F	3489	VSG-3110	261	110	123	donor_to_target	AGTACAAAGTATACATTAGTCACCCcon	371	384	377.5	13
E2M8	D15	muMT	1F	F	3490	VSG-228	261	194	199	target_to_donor	TTCCATTGGCATAAGTTCATCTCATcon	455	460	457.5	5
E2M8	D15	muMT	1F	F	3494	VSG-2986	261	36	40	target_to_donor	CGCCGCTGGGCCAATGTTAAATCAAcon	297	301	299	4
E2M8	D15	muMT	1F	F	3494	VSG-2986	261	71	79	donor_to_target	CGCCGCTGGGCCAATGTTAAATCAAcon	332	340	336	8
E2M8	D15	muMT	1F	F	3495	VSG-2986	261	24	35	target_to_donor	AACTCTTCAACGTGAGTACTTTTACcon	285	296	290.5	11
E2M8	D15	muMT	1F	F	3498	VSG-3110	261	12	70	target_to_donor	TCGTTATCTCCTTATGATCTAATCCcon	273	331	302	58
E2M8	D15	muMT	1F	F	3498	VSG-3110	261	110	123	donor_to_target	TCGTTATCTCCTTATGATCTAATCCcon	371	384	377.5	13
E2M8	D15	muMT	1F	F	3499	VSG-2986	261	24	35	target_to_donor	CGTACTCTCCCTAAACCTAATTGCCcon	285	296	290.5	11
E2M8	D15	muMT	1F	F	3499	VSG-2986	261	83	91	donor_to_target	CGTACTCTCCCTAAACCTAATTGCCcon	344	352	348	8
E2M8	D15	muMT	1F	F	3503	VSG-2986	261	152	175	target_to_donor	TTAGAGATTTCGGTCCGAGCTAACCcon	413	436	424.5	23
E2M8	D15	muMT	1F	F	3504	VSG-228	261	174	178	target_to_donor	TGTTTTCCACTAATAAGCCCCCCACcon	435	439	437	4
E2M8	D15	muMT	1F	F	3506	VSG-2986	261	36	40	target_to_donor	GCCTACGTACACCTCTAAAGACATCcon	297	301	299	4
E2M8	D15	muMT	1F	F	3506	VSG-2986	261	83	91	donor_to_target	GCCTACGTACACCTCTAAAGACATCcon	344	352	348	8
E2M8	D15	muMT	1F	F	3507	VSG-2986	261	36	40	target_to_donor	TTGTCACCCCCTCTCTGATTATCCCcon	297	301	299	4
E2M8	D15	muMT	1F	F	3508	VSG-2986	261	17	21	target_to_donor	TTTTCTGTATAATGCGTAGTGGATCcon	278	282	280	4
E2M8	D15	muMT	1F	F	3508	VSG-2986	261	71	79	donor_to_target	TTTTCTGTATAATGCGTAGTGGATCcon	332	340	336	8
E2M8	D15	muMT	1F	F	3509	VSG-2986	261	36	40	target_to_donor	TAGTAGGCGAGTCTTTCTGTTTCGGcon	297	301	299	4
E2M8	D15	muMT	1F	F	3509	VSG-2986	261	83	91	donor_to_target	TAGTAGGCGAGTCTTTCTGTTTCGGcon	344	352	348	8
E2M8	D15	muMT	1F	F	3511	VSG-2986	261	36	40	target_to_donor	CCGCTTATCCAGATGTTATCCATTTcon	297	301	299	4
E2M8	D15	muMT	1F	F	3511	VSG-2986	261	62	64	donor_to_target	CCGCTTATCCAGATGTTATCCATTTcon	323	325	324	2
E2M8	D15	muMT	1F	F	3512	VSG-228	261	43	62	target_to_donor	TATCGCACAACAGTTGAATTTTCCCcon	304	323	313.5	19
E2M8	D15	muMT	1F	F	3512	VSG-228	261	87	93	donor_to_target	TATCGCACAACAGTTGAATTTTCCCcon	348	354	351	6
E2M8	D15	muMT	1F	F	3515	VSG-3110	261	110	123	target_to_donor	GTTTCTCAGTAGTTTCTGTTACAGAcon	371	384	377.5	13
E2M8	D15	muMT	1F	F	3517	VSG-2986	261	55	61	target_to_donor	GTTGAAGAGTTTTCTATCACCCTTCcon	316	322	319	6
E2M8	D15	muMT	1F	F	3518	VSG-228	261	24	34	target_to_donor	TAGCCCCCATTGTACAAATGGACAGcon	285	295	290	10
E2M8	D15	muMT	1F	F	3519	VSG-2986	261	24	35	target_to_donor	AAAGATCGGTTCAGCATACCCTCTCcon	285	296	290.5	11
E2M8	D15	muMT	1F	F	3519	VSG-2986	261	71	79	donor_to_target	AAAGATCGGTTCAGCATACCCTCTCcon	332	340	336	8
E2M8	D15	muMT	1F	F	3525	VSG-3110	261	194	214	target_to_donor	AGGTCCCGTACATAACAGTAACTTCcon	455	475	465	20
E2M8	D15	muMT	1F	F	3526	VSG-228	261	24	34	target_to_donor	CCAGTTCCATACATGATTTTACCGCcon	285	295	290	10
E2M8	D15	muMT	1F	F	3526	VSG-228	261	77	82	donor_to_target	CCAGTTCCATACATGATTTTACCGCcon	338	343	340.5	5
E2M8	D15	muMT	1F	F	3529	VSG-2986	261	152	175	target_to_donor	TTAGAGATTTCGTTCCGAGCTAAAAcon	413	436	424.5	23
E2M8	D15	muMT	1F	F	3538	VSG-2986	261	36	40	target_to_donor	TAGTAGGCGAGACTTTCTGTTTCGTcon	297	301	299	4
E2M8	D15	muMT	1F	F	3538	VSG-2986	261	83	91	donor_to_target	TAGTAGGCGAGACTTTCTGTTTCGTcon	344	352	348	8
E2M8	D15	muMT	1F	F	3539	VSG-2986	261	24	35	target_to_donor	GACATAAGTTCTAGCAAATATTCTTcon	285	296	290.5	11
E2M8	D15	muMT	1F	F	3539	VSG-2986	261	55	61	donor_to_target	GACATAAGTTCTAGCAAATATTCTTcon	316	322	319	6
E1M5	D15	muMT	0R	R	3541	VSG-4156	1384	34	37	donor_to_target	CTGCCCTATTTTCTATCCTATAGGCcon	1418	1421	1419.5	3
E1M5	D15	muMT	0R	R	3542	VSG-228	1350	104	109	donor_to_target	TTAAAATTACCTCAGTCCCCTCGCCcon	1454	1459	1456.5	5
E1M5	D15	muMT	0R	R	3545	VSG-174	1396	103	115	donor_to_target	ACAAAGCACACTTTTACACTGCTTTcon	1499	1511	1505	12
E1M5	D15	muMT	0R	R	3548	VSG-3110	1385	93	104	donor_to_target	GTCGGGCTATATTTTCTTGTCGCCCcon	1478	1489	1483.5	11
E1M5	D15	muMT	0R	R	3550	VSG-1097	1409	69	84	donor_to_target	TTATACTCCAGCGACACAATTACCCcon	1478	1493	1485.5	15
E1M5	D15	muMT	0R	R	3551	VSG-4156	1335	88	96	donor_to_target	CAGTCAACGTTATTCTTCGTGTTCCcon	1423	1431	1427	8
E1M5	D15	muMT	0R	R	3552	VSG-3110	1334	123	131	donor_to_target	ATTGTTTTTATCTGGTTTCCTTTTAcon	1457	1465	1461	8
E1M5	D15	muMT	0R	R	3553	VSG-3110	1348	146	159	donor_to_target	GTATATTCCTTGCGACATTTACGCCcon	1494	1507	1500.5	13
E1M5	D15	muMT	0R	R	3555	VSG-1686	1359	140	151	donor_to_target	TTTTGTTTGAACCCCAGTTCTGTGTcon	1499	1510	1504.5	11
E1M5	D15	muMT	0R	R	3559	VSG-3110	1346	132	143	donor_to_target	TGCCTCAACCGTATTCCGTAGAATGcon	1478	1489	1483.5	11
E1M5	D15	muMT	0R	R	3568	VSG-3110	1344	150	163	donor_to_target	GGCCAGCATATTTACCCTGTAGCCCcon	1494	1507	1500.5	13
E1M5	D15	muMT	0R	R	3575	VSG-4156	1346	62	71	donor_to_target	ATCGAGATTCGATGCCTTCGGGTCCcon	1408	1417	1412.5	9
E1M5	D15	muMT	0R	R	3577	VSG-4193	1348	148	171	donor_to_target	TGTGGTTTGGACACTCAATTTTTCAcon	1496	1519	1507.5	23
E1M5	D15	muMT	0R	R	3580	VSG-228	1394	96	152	donor_to_target	AAAAGGTACCTTCAGCTAAACCGCAcon	1490	1546	1518	56
E1M5	D15	muMT	0R	R	3582	VSG-2986	1434	44	55	donor_to_target	CTTAAGTAGAAGTTACATTATATGGcon	1478	1489	1483.5	11
E1M5	D15	muMT	0R	R	3583	VSG-7358	1363	47	54	donor_to_target	TTCTCACCGCACCGTACCCGCAACCcon	1410	1417	1413.5	7
E1M5	D15	muMT	0R	R	3591	VSG-228	1406	84	140	donor_to_target	ATGCCTGTTAACTCGTCATTGCTACcon	1490	1546	1518	56
E1M5	D15	muMT	0R	R	3592	VSG-2986	1361	88	92	donor_to_target	TCTACCAGAATTCAGTTACAAGGCTcon	1449	1453	1451	4
E1M5	D15	muMT	0R	R	3593	VSG-4156	1352	12	21	target_to_donor	CTCAACGATTCCCACATTTTGTTCCcon	1364	1373	1368.5	9
E1M5	D15	muMT	0R	R	3593	VSG-4156	1352	71	79	donor_to_target	CTCAACGATTCCCACATTTTGTTCCcon	1423	1431	1427	8
E1M5	D15	muMT	0R	R	3597	VSG-3110	1346	62	71	donor_to_target	CACACTTATTTCGAAATGGTTAACCcon	1408	1417	1412.5	9
E1M5	D15	muMT	0R	R	3598	VSG-4156	1380	28	37	donor_to_target	TAAGCGGTGTATATTGGGGAAGCCCcon	1408	1417	1412.5	9
E1M5	D15	muMT	0R	R	3599	VSG-3110	1415	63	74	donor_to_target	GAGTTTATACAATACATTGATTCCCcon	1478	1489	1483.5	11
E1M5	D15	muMT	0R	R	3602	VSG-4156	1351	57	66	donor_to_target	ACTTATTATTACCCGGAGGACTTCCcon	1408	1417	1412.5	9
E1M5	D15	muMT	0R	R	3608	VSG-3110	1412	66	77	donor_to_target	TGTCGAGAGTTGTTAGTGGTCTCCGcon	1478	1489	1483.5	11
E1M5	D15	muMT	0R	R	3609	VSG-4131	1384	131	162	donor_to_target	TCTGCCATAACCCATGATCTTCCACcon	1515	1546	1530.5	31
E1M5	D15	muMT	0R	R	3610	VSG-228	1383	107	163	donor_to_target	AGCCACGGCGGTTCTGTGCATCGACcon	1490	1546	1518	56
E1M5	D15	muMT	0R	R	3611	VSG-4098	1370	36	45	donor_to_target	TTATCTACCAAAATCTTCGACTAACcon	1406	1415	1410.5	9
E1M5	D15	muMT	0R	R	3615	VSG-4156	1362	61	69	donor_to_target	TTCCCGGTAAACATCCTTTTACAGGcon	1423	1431	1427	8
E1M5	D15	muMT	0R	R	3618	VSG-462	1372	136	174	donor_to_target	TAATCTACCTCGCATCTTCTACCCCcon	1508	1546	1527	38
E1M5	D15	muMT	0R	R	3620	VSG-228	1406	84	140	donor_to_target	TCTTTACCACACAAATCGCATCGGTcon	1490	1546	1518	56
E1M5	D15	muMT	0R	R	3626	VSG-3110	1411	67	78	donor_to_target	CCATTGCATGCGTATGTAAAACGCCcon	1478	1489	1483.5	11
E1M5	D15	muMT	0R	R	3627	VSG-1686	1404	107	124	donor_to_target	GTCTGGCCTTCACAGTTACCTGCCCcon	1511	1528	1519.5	17
E1M5	D15	muMT	0R	R	3629	VSG-228	1340	150	206	donor_to_target	GGGGTAACTGTACAGGTTTCAGCCCcon	1490	1546	1518	56
E1M5	D15	muMT	0R	R	3630	VSG-3110	1428	50	61	donor_to_target	TGTTCAGGTACTTTCATTTTCTTATcon	1478	1489	1483.5	11
E1M5	D15	muMT	0R	R	3635	VSG-4857	1383	116	124	donor_to_target	TTAGTTTGCTCTTCCCTCGCCTCATcon	1499	1507	1503	8
E1M5	D15	muMT	0R	R	3637	VSG-3110	1387	103	106	donor_to_target	CATGGTCACTGTCTTTTGGTTATCCcon	1490	1493	1491.5	3
E1M5	D15	muMT	0R	R	3642	VSG-4156	1374	49	57	donor_to_target	TTTCTCTGTAGCTGTATTCTCCCCCcon	1423	1431	1427	8
E1M5	D15	muMT	0R	R	3644	VSG-4156	1361	62	70	donor_to_target	TCTTGTGCCTAGTTTTTAGTCCCCCcon	1423	1431	1427	8
E1M5	D15	muMT	0R	R	3645	VSG-4156	1330	93	101	donor_to_target	TTGTAGGATTGCGCTTGCTCGTACCcon	1423	1431	1427	8
E1M5	D15	muMT	0R	R	3649	VSG-3110	1373	135	148	donor_to_target	CGTTTGTATTTCAGTGTCAATGCTCcon	1508	1521	1514.5	13
E1M5	D15	muMT	0R	R	3650	VSG-4156	1355	9	18	target_to_donor	TTGCGAGTCAAGTCAACTATCATACcon	1364	1373	1368.5	9
E1M5	D15	muMT	0R	R	3650	VSG-4156	1355	68	76	donor_to_target	TTGCGAGTCAAGTCAACTATCATACcon	1423	1431	1427	8
E1M5	D15	muMT	0R	R	3661	VSG-228	1386	104	160	donor_to_target	TCTAGATGTTATGACGGCAGAGAAGcon	1490	1546	1518	56
E1M5	D15	muMT	0R	R	3663	VSG-228	1340	150	206	donor_to_target	GGGGTAACTGTACAGGTTTCAGAAGcon	1490	1546	1518	56
E1M5	D15	muMT	0R	R	3665	VSG-4156	1335	88	96	donor_to_target	GGTAATATAGAGAGTGTGACGGCCCcon	1423	1431	1427	8
E1M5	D15	muMT	0R	R	3680	VSG-4156	1345	19	28	target_to_donor	TACTGCTGTAGCGACAAATATTTCCcon	1364	1373	1368.5	9
E1M5	D15	muMT	0R	R	3680	VSG-4156	1345	78	86	donor_to_target	TACTGCTGTAGCGACAAATATTTCCcon	1423	1431	1427	8
E1M5	D15	muMT	0R	R	3687	VSG-462	1372	136	174	donor_to_target	TAATCTACCTCGCATCTTCTATAACcon	1508	1546	1527	38
E1M5	D15	muMT	0R	R	3699	VSG-228	1375	115	171	donor_to_target	ACTCTACAGTACACTATTACCCCCCcon	1490	1546	1518	56
E1M5	D15	muMT	0R	R	3703	VSG-4156	1316	30	34	target_to_donor	TTTTGATTATTTGTGGCCCGTCCCAcon	1346	1350	1348	4
E1M5	D15	muMT	0R	R	3703	VSG-4156	1316	107	115	donor_to_target	TTTTGATTATTTGTGGCCCGTCCCAcon	1423	1431	1427	8
E1M5	D15	muMT	0R	R	3705	VSG-4156	1380	28	37	donor_to_target	CTTCGAGTACACGAAGCTGCTCACCcon	1408	1417	1412.5	9
E1M5	D15	muMT	0R	R	3708	VSG-228	1384	106	162	donor_to_target	ATATTCGACTGCCCTCCTGGTTCTGcon	1490	1546	1518	56
E1M5	D15	muMT	0R	R	3709	VSG-228	1362	128	184	donor_to_target	TTCTAACCCACTATAGCGGTTATCCcon	1490	1546	1518	56
E1M5	D15	muMT	0R	R	3710	VSG-228	1360	130	186	donor_to_target	ATAGTATTTCATCCTCTCTTTCTCCcon	1490	1546	1518	56
E1M5	D15	muMT	0R	R	3721	VSG-4156	1335	73	82	donor_to_target	TGAGCTCTATTAATTAAATTATTTGcon	1408	1417	1412.5	9
E1M5	D15	muMT	0R	R	3725	VSG-36	1357	158	189	donor_to_target	CTAACCCCCTATCTTCTTTTCTATTcon	1515	1546	1530.5	31
E1M5	D15	muMT	0R	R	3733	VSG-2986	1361	88	92	donor_to_target	TCTACCAGAATTCAGTTACAACCCCcon	1449	1453	1451	4
E1M5	D15	muMT	0R	R	3735	VSG-4156	1374	49	57	donor_to_target	ACTTTTTACCCAGTCCCACATTCACcon	1423	1431	1427	8
E1M5	D15	muMT	0R	R	3740	VSG-4310	1410	138	152	donor_to_target	TCTTTTCTCCCCCTTTTTTGTTATAcon	1548	1562	1555	14
E1M5	D15	muMT	0R	R	3741	VSG-3110	1346	132	143	donor_to_target	CTCCTTGTCGCATCAGGGCCGTCCCcon	1478	1489	1483.5	11
E1M5	D15	muMT	0R	R	3743	VSG-4156	1375	48	56	donor_to_target	AATTTCCCTCCATACACATTAGCGCcon	1423	1431	1427	8
E1M5	D15	muMT	0R	R	3759	VSG-4018	1350	198	202	donor_to_target	TGTCTCATGCCAGCTGGGTTTAACCcon	1548	1552	1550	4
E1M5	D15	muMT	0R	R	3760	VSG-4156	1385	23	32	donor_to_target	CGTCTTTCAAATAATATCATTTTCGcon	1408	1417	1412.5	9
E1M5	D15	muMT	0R	R	3761	VSG-3110	1346	132	143	donor_to_target	CTCCTTGTCGCATCAGGGCCTTCCAcon	1478	1489	1483.5	11
E1M5	D15	muMT	0R	R	3762	VSG-4156	1384	34	37	donor_to_target	CTGCCCTATTTTCTATCCTATAGGCcon	1418	1421	1419.5	3
E1M5	D15	muMT	0R	R	3763	VSG-228	1350	104	109	donor_to_target	TTAAAATTACCTCAGTCCCCTCGCCcon	1454	1459	1456.5	5
E1M5	D15	muMT	0R	R	3766	VSG-174	1396	103	115	donor_to_target	ACAAAGCACACTTTTACACTGCTTTcon	1499	1511	1505	12
E1M5	D15	muMT	0R	R	3769	VSG-3110	1385	93	104	donor_to_target	GTCGGGCTATATTTTCTTGTCGCCCcon	1478	1489	1483.5	11
E1M5	D15	muMT	0R	R	3771	VSG-1097	1409	69	84	donor_to_target	TTATACTCCAGCGACACAATTACCCcon	1478	1493	1485.5	15
E1M5	D15	muMT	0R	R	3772	VSG-4156	1335	88	96	donor_to_target	CAGTCAACGTTATTCTTCGTGTTCCcon	1423	1431	1427	8
E1M5	D15	muMT	0R	R	3773	VSG-3110	1334	123	131	donor_to_target	ATTGTTTTTATCTGGTTTCCTTTTAcon	1457	1465	1461	8
E1M5	D15	muMT	0R	R	3774	VSG-3110	1348	146	159	donor_to_target	GTATATTCCTTGCGACATTTACGCCcon	1494	1507	1500.5	13
E1M5	D15	muMT	0R	R	3776	VSG-1686	1359	140	151	donor_to_target	TTTTGTTTGAACCCCAGTTCTGTGTcon	1499	1510	1504.5	11
E1M5	D15	muMT	0R	R	3780	VSG-3110	1346	132	143	donor_to_target	TGCCTCAACCGTATTCCGTAGAATGcon	1478	1489	1483.5	11
E1M5	D15	muMT	0R	R	3789	VSG-3110	1344	150	163	donor_to_target	GGCCAGCATATTTACCCTGTAGCCCcon	1494	1507	1500.5	13
E1M5	D15	muMT	0R	R	3796	VSG-4156	1346	62	71	donor_to_target	ATCGAGATTCGATGCCTTCGGGTCCcon	1408	1417	1412.5	9
E1M5	D15	muMT	0R	R	3798	VSG-4193	1348	148	171	donor_to_target	TGTGGTTTGGACACTCAATTTTTCAcon	1496	1519	1507.5	23
E1M5	D15	muMT	0R	R	3801	VSG-228	1394	96	152	donor_to_target	AAAAGGTACCTTCAGCTAAACCGCAcon	1490	1546	1518	56
E1M5	D15	muMT	0R	R	3803	VSG-2986	1434	44	55	donor_to_target	CTTAAGTAGAAGTTACATTATATGGcon	1478	1489	1483.5	11
E1M5	D15	muMT	0R	R	3804	VSG-7358	1363	47	54	donor_to_target	TTCTCACCGCACCGTACCCGCAACCcon	1410	1417	1413.5	7
E1M5	D15	muMT	0R	R	3812	VSG-228	1406	84	140	donor_to_target	ATGCCTGTTAACTCGTCATTGCTACcon	1490	1546	1518	56
E1M5	D15	muMT	0R	R	3813	VSG-2986	1361	88	92	donor_to_target	TCTACCAGAATTCAGTTACAAGGCTcon	1449	1453	1451	4
E1M5	D15	muMT	0R	R	3814	VSG-4156	1352	12	21	target_to_donor	CTCAACGATTCCCACATTTTGTTCCcon	1364	1373	1368.5	9
E1M5	D15	muMT	0R	R	3814	VSG-4156	1352	71	79	donor_to_target	CTCAACGATTCCCACATTTTGTTCCcon	1423	1431	1427	8
E1M5	D15	muMT	0R	R	3818	VSG-3110	1346	62	71	donor_to_target	CACACTTATTTCGAAATGGTTAACCcon	1408	1417	1412.5	9
E1M5	D15	muMT	0R	R	3819	VSG-4156	1380	28	37	donor_to_target	TAAGCGGTGTATATTGGGGAAGCCCcon	1408	1417	1412.5	9
E1M5	D15	muMT	0R	R	3820	VSG-3110	1415	63	74	donor_to_target	GAGTTTATACAATACATTGATTCCCcon	1478	1489	1483.5	11
E1M5	D15	muMT	0R	R	3823	VSG-4156	1351	57	66	donor_to_target	ACTTATTATTACCCGGAGGACTTCCcon	1408	1417	1412.5	9
E1M5	D15	muMT	0R	R	3829	VSG-3110	1412	66	77	donor_to_target	TGTCGAGAGTTGTTAGTGGTCTCCGcon	1478	1489	1483.5	11
E1M5	D15	muMT	0R	R	3830	VSG-4131	1384	131	162	donor_to_target	TCTGCCATAACCCATGATCTTCCACcon	1515	1546	1530.5	31
E1M5	D15	muMT	0R	R	3831	VSG-228	1383	107	163	donor_to_target	AGCCACGGCGGTTCTGTGCATCGACcon	1490	1546	1518	56
E1M5	D15	muMT	0R	R	3832	VSG-4098	1370	36	45	donor_to_target	TTATCTACCAAAATCTTCGACTAACcon	1406	1415	1410.5	9
E1M5	D15	muMT	0R	R	3836	VSG-4156	1362	61	69	donor_to_target	TTCCCGGTAAACATCCTTTTACAGGcon	1423	1431	1427	8
E1M5	D15	muMT	0R	R	3839	VSG-462	1372	136	174	donor_to_target	TAATCTACCTCGCATCTTCTACCCCcon	1508	1546	1527	38
E1M5	D15	muMT	0R	R	3841	VSG-228	1406	84	140	donor_to_target	TCTTTACCACACAAATCGCATCGGTcon	1490	1546	1518	56
E1M5	D15	muMT	0R	R	3847	VSG-3110	1411	67	78	donor_to_target	CCATTGCATGCGTATGTAAAACGCCcon	1478	1489	1483.5	11
E1M5	D15	muMT	0R	R	3848	VSG-1686	1404	107	124	donor_to_target	GTCTGGCCTTCACAGTTACCTGCCCcon	1511	1528	1519.5	17
E1M5	D15	muMT	0R	R	3850	VSG-228	1340	150	206	donor_to_target	GGGGTAACTGTACAGGTTTCAGCCCcon	1490	1546	1518	56
E1M5	D15	muMT	0R	R	3851	VSG-3110	1428	50	61	donor_to_target	TGTTCAGGTACTTTCATTTTCTTATcon	1478	1489	1483.5	11
E1M5	D15	muMT	0R	R	3856	VSG-4857	1383	116	124	donor_to_target	TTAGTTTGCTCTTCCCTCGCCTCATcon	1499	1507	1503	8
E1M5	D15	muMT	0R	R	3858	VSG-3110	1387	103	106	donor_to_target	CATGGTCACTGTCTTTTGGTTATCCcon	1490	1493	1491.5	3
E1M5	D15	muMT	0R	R	3863	VSG-4156	1374	49	57	donor_to_target	TTTCTCTGTAGCTGTATTCTCCCCCcon	1423	1431	1427	8
E1M5	D15	muMT	0R	R	3865	VSG-4156	1361	62	70	donor_to_target	TCTTGTGCCTAGTTTTTAGTCCCCCcon	1423	1431	1427	8
E1M5	D15	muMT	0R	R	3866	VSG-4156	1330	93	101	donor_to_target	TTGTAGGATTGCGCTTGCTCGTACCcon	1423	1431	1427	8
E1M5	D15	muMT	0R	R	3870	VSG-3110	1373	135	148	donor_to_target	CGTTTGTATTTCAGTGTCAATGCTCcon	1508	1521	1514.5	13
E1M5	D15	muMT	0R	R	3871	VSG-4156	1355	9	18	target_to_donor	TTGCGAGTCAAGTCAACTATCATACcon	1364	1373	1368.5	9
E1M5	D15	muMT	0R	R	3871	VSG-4156	1355	68	76	donor_to_target	TTGCGAGTCAAGTCAACTATCATACcon	1423	1431	1427	8
E1M5	D15	muMT	0R	R	3882	VSG-228	1386	104	160	donor_to_target	TCTAGATGTTATGACGGCAGAGAAGcon	1490	1546	1518	56
E1M5	D15	muMT	0R	R	3884	VSG-228	1340	150	206	donor_to_target	GGGGTAACTGTACAGGTTTCAGAAGcon	1490	1546	1518	56
E1M5	D15	muMT	0R	R	3886	VSG-4156	1335	88	96	donor_to_target	GGTAATATAGAGAGTGTGACGGCCCcon	1423	1431	1427	8
E1M5	D15	muMT	0R	R	3901	VSG-4156	1345	19	28	target_to_donor	TACTGCTGTAGCGACAAATATTTCCcon	1364	1373	1368.5	9
E1M5	D15	muMT	0R	R	3901	VSG-4156	1345	78	86	donor_to_target	TACTGCTGTAGCGACAAATATTTCCcon	1423	1431	1427	8
E1M5	D15	muMT	0R	R	3908	VSG-462	1372	136	174	donor_to_target	TAATCTACCTCGCATCTTCTATAACcon	1508	1546	1527	38
E1M5	D15	muMT	0R	R	3920	VSG-228	1375	115	171	donor_to_target	ACTCTACAGTACACTATTACCCCCCcon	1490	1546	1518	56
E1M5	D15	muMT	0R	R	3924	VSG-4156	1316	30	34	target_to_donor	TTTTGATTATTTGTGGCCCGTCCCAcon	1346	1350	1348	4
E1M5	D15	muMT	0R	R	3924	VSG-4156	1316	107	115	donor_to_target	TTTTGATTATTTGTGGCCCGTCCCAcon	1423	1431	1427	8
E1M5	D15	muMT	0R	R	3926	VSG-4156	1380	28	37	donor_to_target	CTTCGAGTACACGAAGCTGCTCACCcon	1408	1417	1412.5	9
E1M5	D15	muMT	0R	R	3929	VSG-228	1384	106	162	donor_to_target	ATATTCGACTGCCCTCCTGGTTCTGcon	1490	1546	1518	56
E1M5	D15	muMT	0R	R	3930	VSG-228	1362	128	184	donor_to_target	TTCTAACCCACTATAGCGGTTATCCcon	1490	1546	1518	56
E1M5	D15	muMT	0R	R	3931	VSG-228	1360	130	186	donor_to_target	ATAGTATTTCATCCTCTCTTTCTCCcon	1490	1546	1518	56
E1M5	D15	muMT	0R	R	3942	VSG-4156	1335	73	82	donor_to_target	TGAGCTCTATTAATTAAATTATTTGcon	1408	1417	1412.5	9
E1M5	D15	muMT	0R	R	3946	VSG-36	1357	158	189	donor_to_target	CTAACCCCCTATCTTCTTTTCTATTcon	1515	1546	1530.5	31
E1M5	D15	muMT	0R	R	3954	VSG-2986	1361	88	92	donor_to_target	TCTACCAGAATTCAGTTACAACCCCcon	1449	1453	1451	4
E1M5	D15	muMT	0R	R	3956	VSG-4156	1374	49	57	donor_to_target	ACTTTTTACCCAGTCCCACATTCACcon	1423	1431	1427	8
E1M5	D15	muMT	0R	R	3961	VSG-4310	1410	138	152	donor_to_target	TCTTTTCTCCCCCTTTTTTGTTATAcon	1548	1562	1555	14
E1M5	D15	muMT	0R	R	3962	VSG-3110	1346	132	143	donor_to_target	CTCCTTGTCGCATCAGGGCCGTCCCcon	1478	1489	1483.5	11
E1M5	D15	muMT	0R	R	3964	VSG-4156	1375	48	56	donor_to_target	AATTTCCCTCCATACACATTAGCGCcon	1423	1431	1427	8
E1M5	D15	muMT	0R	R	3980	VSG-4018	1350	198	202	donor_to_target	TGTCTCATGCCAGCTGGGTTTAACCcon	1548	1552	1550	4
E1M5	D15	muMT	0R	R	3981	VSG-4156	1385	23	32	donor_to_target	CGTCTTTCAAATAATATCATTTTCGcon	1408	1417	1412.5	9
E1M5	D15	muMT	0R	R	3982	VSG-3110	1346	132	143	donor_to_target	CTCCTTGTCGCATCAGGGCCTTCCAcon	1478	1489	1483.5	11
M1M3	D18	muMT	0R	R	3991	VSG-4156	1401	22	30	donor_to_target	CTCTTCCTTCTTACCTTCAACTAAAcon	1423	1431	1427	8
M1M3	D18	muMT	0R	R	4000	VSG-4156	1373	50	58	donor_to_target	TACTTCTATACTTGCACCACTGGAGcon	1423	1431	1427	8
M1M3	D18	muMT	0R	R	4002	VSG-4156	1352	71	79	donor_to_target	TCTTGGGGCACACTTCGTCGATTACcon	1423	1431	1427	8
M1M3	D18	muMT	0R	R	4014	VSG-122	1364	169	176	donor_to_target	CTGCGTGCCCTGGGTTTGTTACCATcon	1533	1540	1536.5	7
M1M3	D18	muMT	0R	R	4015	VSG-122	1364	169	176	donor_to_target	AAGGCTCGAACATTCAACGCAAGGAcon	1533	1540	1536.5	7
M1M3	D18	muMT	0R	R	4017	VSG-4156	1347	76	84	donor_to_target	ACTAATATTTGTTCCATTGCGGTACcon	1423	1431	1427	8
M1M3	D18	muMT	0R	R	4032	VSG-3110	1384	110	123	donor_to_target	TACATCACTTTCATTGGTACGGTCAcon	1494	1507	1500.5	13
M1M3	D18	muMT	0R	R	4040	VSG-3110	1363	115	126	donor_to_target	TTGTTAATGAGTGTTCCTATCAGCCcon	1478	1489	1483.5	11
M1M3	D18	muMT	0R	R	4043	VSG-3110	1422	86	99	donor_to_target	CAATCTGTTACGCATCTTCACTACAcon	1508	1521	1514.5	13
M1M3	D18	muMT	0R	R	4044	VSG-3110	1365	9	18	target_to_donor	CTACAGTACCCTCCTGGGATATTCCcon	1374	1383	1378.5	9
M1M3	D18	muMT	0R	R	4044	VSG-3110	1365	43	52	donor_to_target	CTACAGTACCCTCCTGGGATATTCCcon	1408	1417	1412.5	9
M1M3	D18	muMT	0R	R	4046	VSG-3110	1410	68	79	donor_to_target	CGCGCGCACTCTTTCCCTTTTACCCcon	1478	1489	1483.5	11
M1M3	D18	muMT	0R	R	4053	VSG-3110	1420	58	69	donor_to_target	GTCTTCTGCACCAGTCGCATTCTACcon	1478	1489	1483.5	11
M1M3	D18	muMT	0R	R	4055	VSG-3110	1416	62	73	donor_to_target	ATCTTACTACTCTGGGTTTAGAAAAcon	1478	1489	1483.5	11
M1M3	D18	muMT	0R	R	4061	VSG-4156	1400	23	31	donor_to_target	AATCATCGACCATTGAATTTTACACcon	1423	1431	1427	8
M1M3	D18	muMT	0R	R	4066	VSG-4156	1385	38	46	donor_to_target	ATTGTCATCGCATTCGTTGTTAAACcon	1423	1431	1427	8
M1M3	D18	muMT	0R	R	4068	VSG-4156	1384	48	50	donor_to_target	GCGACTTCGTAAACTATAGGTTCCAcon	1432	1434	1433	2
M1M3	D18	muMT	0R	R	4070	VSG-4156	1396	27	35	donor_to_target	ATGTTACATAGTTCGCATATCTGTTcon	1423	1431	1427	8
M1M3	D18	muMT	0R	R	4089	VSG-1097	1382	75	82	donor_to_target	ATTTCAGGCTGCCTTGCAACGACACcon	1457	1464	1460.5	7
M1M3	D18	muMT	0R	R	4095	VSG-2660	1376	141	152	donor_to_target	GAACTCCGTTACAACTATGCAGCTAcon	1517	1528	1522.5	11
M1M3	D18	muMT	0R	R	4095	VSG-2660	1376	168	170	target_to_donor	GAACTCCGTTACAACTATGCAGCTAcon	1544	1546	1545	2
M1M3	D18	muMT	0R	R	4095	VSG-2660	1376	171	174	donor_to_target	GAACTCCGTTACAACTATGCAGCTAcon	1547	1550	1548.5	3
M1M3	D18	muMT	0R	R	4107	VSG-4156	1380	43	51	donor_to_target	GTAAAATCGACTACGTCGCAAGCCAcon	1423	1431	1427	8
M1M3	D18	muMT	0R	R	4108	VSG-3110	1386	63	67	donor_to_target	CAGTTATTGTAATATGTAAACTTCGcon	1449	1453	1451	4
M1M3	D18	muMT	0R	R	4112	VSG-479	1415	75	78	donor_to_target	GTCATAATATTAACCCTCGTCTTACcon	1490	1493	1491.5	3
M1M3	D18	muMT	0R	R	4122	VSG-3110	1335	88	94	donor_to_target	ATGCTATATATGGGATTTGTACGTCcon	1423	1429	1426	6
M1M3	D18	muMT	0R	R	4127	VSG-4156	1346	62	71	donor_to_target	GTATCAATCAATAAATTTTGTCATTcon	1408	1417	1412.5	9
M1M3	D18	muMT	0R	R	4132	VSG-4156	1316	92	101	donor_to_target	ATGATTGAACATGCCGTGCTCTAACcon	1408	1417	1412.5	9
M1M3	D18	muMT	0R	R	4140	VSG-3110	1335	141	142	donor_to_target	CAACACGCACTCTATATGTTTCCACcon	1476	1477	1476.5	1
M1M3	D18	muMT	0R	R	4141	VSG-3110	1422	56	67	donor_to_target	GGTAAATTTCGAATTGTTTTTTAGCcon	1478	1489	1483.5	11
M1M3	D18	muMT	0R	R	4157	VSG-4156	1334	115	117	donor_to_target	ATCATCTTAAATTTTCCCTAAACATcon	1449	1451	1450	2
M1M3	D18	muMT	0R	R	4174	VSG-4156	1360	58	61	donor_to_target	ATCATGTATACAGTGAGCTGTATTCcon	1418	1421	1419.5	3
M1M3	D18	muMT	0R	R	4197	VSG-4156	1375	33	42	donor_to_target	GGCCCTCTTTTTCGTTGGCTTTGCAcon	1408	1417	1412.5	9
M1M3	D18	muMT	0R	R	4201	VSG-4156	1352	71	79	donor_to_target	TTTGGTGACTGTAGCACGAACCCCTcon	1423	1431	1427	8
M1M3	D18	muMT	0R	R	4210	VSG-3110	1330	148	159	donor_to_target	ACTCTTTCAGTTCTTCTAAGCAACTcon	1478	1489	1483.5	11
M1M3	D18	muMT	0R	R	4228	VSG-4156	1309	99	108	donor_to_target	CGCGTTTTATTTATGTTTTCTACTAcon	1408	1417	1412.5	9
M1M3	D18	muMT	0R	R	4235	VSG-4156	1341	67	76	donor_to_target	TATGTTGAGTAGTCGTGATTAAAGCcon	1408	1417	1412.5	9
M1M3	D18	muMT	0R	R	4239	VSG-1097	1325	132	139	donor_to_target	TTCAACATAATGTTGCTCCTTTTAAcon	1457	1464	1460.5	7
M1M3	D18	muMT	0R	R	4246	VSG-3110	1366	112	123	donor_to_target	CCCACACTTCGCTTGAATTCTTATCcon	1478	1489	1483.5	11
M1M3	D18	muMT	0R	R	4263	VSG-3110	1401	77	88	donor_to_target	GCTGATGTCCTGTATCTCGGACCCCcon	1478	1489	1483.5	11
M1M3	D18	muMT	0R	R	4265	VSG-3110	1407	101	114	donor_to_target	TGCTGCTGACGGCACCTGGTACTTTcon	1508	1521	1514.5	13
M1M3	D18	muMT	0R	R	4266	VSG-3110	1412	110	113	donor_to_target	CAGGCATCCGTTTATCACTTATGTCcon	1522	1525	1523.5	3
M1M3	D18	muMT	0R	R	4273	VSG-4156	1385	38	46	donor_to_target	TATATCTCTACAAAAGATCATTTGGcon	1423	1431	1427	8
M1M3	D18	muMT	0R	R	4274	VSG-4156	1374	20	23	target_to_donor	ACTTCCTAACTTGGGCCCACACATCcon	1394	1397	1395.5	3
M1M3	D18	muMT	0R	R	4274	VSG-4156	1374	49	57	donor_to_target	ACTTCCTAACTTGGGCCCACACATCcon	1423	1431	1427	8
M1M3	D18	muMT	0R	R	4282	VSG-1214	1333	184	195	donor_to_target	TACCTTGTTACATTGCAACTTGCTGcon	1517	1528	1522.5	11
M1M3	D18	muMT	0R	R	4293	VSG-3110	1346	111	119	donor_to_target	AGATAATTGCACTGTTATCTAATGTcon	1457	1465	1461	8
M1M3	D18	muMT	0R	R	4297	VSG-3110	1384	94	105	donor_to_target	TACGGTCCCCCTGGCGGATTGGCCGcon	1478	1489	1483.5	11
M1M3	D18	muMT	0R	R	4298	VSG-3110	1342	166	179	donor_to_target	CAAGGATTTTCGCAATGTTGGGCCGcon	1508	1521	1514.5	13
M1M3	D18	muMT	0R	R	4308	VSG-4156	1353	70	78	donor_to_target	TGAAACACATTTCGCACGCTTTTGTcon	1423	1431	1427	8
M1M3	D18	muMT	0R	R	4313	VSG-125	1391	148	149	donor_to_target	TTACTAGGTGCACTCCTTCATCTCCcon	1539	1540	1539.5	1
M1M3	D18	muMT	0R	R	4319	VSG-4156	1352	56	65	donor_to_target	TCACCTATCGCTGGTTGGTAGCGGGcon	1408	1417	1412.5	9
M1M3	D18	muMT	0R	R	4321	VSG-3110	1347	161	174	donor_to_target	CCCCGCAGATGAATTCTATGTTACTcon	1508	1521	1514.5	13
M1M3	D18	muMT	0R	R	4325	VSG-122	1352	181	188	donor_to_target	CTAATTCAGCACTTATTCTCAGTTCcon	1533	1540	1536.5	7
M1M3	D18	muMT	0R	R	4326	VSG-3110	1415	63	74	donor_to_target	CTAATTGGTTCTTCCGTTTCTATCCcon	1478	1489	1483.5	11
M1M3	D18	muMT	0R	R	4347	VSG-3110	1374	134	147	donor_to_target	CCTTGACTCATTTAATGTCGGTATCcon	1508	1521	1514.5	13
M1M3	D18	muMT	0R	R	4369	VSG-4156	1347	76	84	donor_to_target	CCTCATCCGGTATAAATTTTAACACcon	1423	1431	1427	8
M1M3	D18	muMT	0R	R	4370	VSG-60	1412	6	19	target_to_donor	CGTAGCCAGCTCATTCTCAAACGCGcon	1418	1431	1424.5	13
M1M3	D18	muMT	0R	R	4370	VSG-60	1412	45	53	donor_to_target	CGTAGCCAGCTCATTCTCAAACGCGcon	1457	1465	1461	8
M1M3	D18	muMT	0R	R	4376	VSG-71	1422	77	85	donor_to_target	TCGGCTATATCTGCTTCTCGCGCCTcon	1499	1507	1503	8
M1M3	D18	muMT	0R	R	4389	VSG-3110	1433	75	88	donor_to_target	GCTGCCGTCTTGACCTTAAATACCGcon	1508	1521	1514.5	13
M1M3	D18	muMT	0R	R	4393	VSG-3110	1422	56	67	donor_to_target	TTTGGAACACTTCCGGTTCTAGTCAcon	1478	1489	1483.5	11
M1M3	D18	muMT	0R	R	4397	VSG-3110	1410	68	79	donor_to_target	TTGAGACGTGTGACACGAGGGCTCCcon	1478	1489	1483.5	11
M1M3	D18	muMT	0R	R	4405	VSG-4156	1335	73	82	donor_to_target	CACCATGCCACGCTTGTCATACTCAcon	1408	1417	1412.5	9
M1M3	D18	muMT	0R	R	4411	VSG-4156	1352	56	65	donor_to_target	CGCATTTGCTCTGGCTGAACCACTCcon	1408	1417	1412.5	9
M1M3	D18	muMT	0R	R	4415	VSG-3110	1364	144	157	donor_to_target	TAGTTAGTGTAGTAGAGCGGCATATcon	1508	1521	1514.5	13
M1M3	D18	muMT	0R	R	4419	VSG-3110	1410	68	79	donor_to_target	TATTAGAATGGCTTTTCCTTGTACCcon	1478	1489	1483.5	11
M1M3	D18	muMT	0R	R	4429	VSG-4156	1380	28	37	donor_to_target	ACGATTCTTCAATTTAGTATTTTCCcon	1408	1417	1412.5	9
M1M3	D18	muMT	0R	R	4433	VSG-4156	1316	30	34	target_to_donor	CCCGAGTACGATGATTCCAATTCACcon	1346	1350	1348	4
M1M3	D18	muMT	0R	R	4433	VSG-4156	1316	92	101	donor_to_target	CCCGAGTACGATGATTCCAATTCACcon	1408	1417	1412.5	9
M1M3	D18	muMT	0R	R	4436	VSG-3110	1410	66	67	donor_to_target	CTATCGTCCTGCTACCTAGGTAGGCcon	1476	1477	1476.5	1
M1M3	D18	muMT	0R	R	4437	VSG-7358	1326	80	83	donor_to_target	ATTTTTTTACGATGGCAAGTGACAGcon	1406	1409	1407.5	3
M1M3	D18	muMT	0R	R	4442	VSG-228	1362	128	184	donor_to_target	TTACTCAGGCATGGTTCCAATCTGAcon	1490	1546	1518	56
M1M3	D18	muMT	0R	R	4453	VSG-3110	1335	114	118	donor_to_target	TGACTCCTAAAAGTCTAAGATTCGAcon	1449	1453	1451	4
M1M3	D18	muMT	0R	R	4460	VSG-4156	1312	111	119	donor_to_target	ATATGTTTCTGTGATGTGAGGTACAcon	1423	1431	1427	8
M1M3	D18	muMT	0R	R	4461	VSG-3110	1384	94	105	donor_to_target	ATAATGTATCGTGCCGTGGCCTAGCcon	1478	1489	1483.5	11
M1M3	D18	muMT	0R	R	4472	VSG-479	1421	57	68	donor_to_target	CTCATGTAATGTGGGTGGCAGTAATcon	1478	1489	1483.5	11
M1M3	D18	muMT	0R	R	4481	VSG-3110	1338	140	151	donor_to_target	ATATGGACTTACCTTTTAGGTCTTCcon	1478	1489	1483.5	11
M1M3	D18	muMT	0R	R	4482	VSG-3110	1410	98	111	donor_to_target	TCCAATGTACCCCCATCTCACTACCcon	1508	1521	1514.5	13
M1M3	D18	muMT	0R	R	4486	VSG-228	1374	116	172	donor_to_target	ATCTGGGGCCTTTTAATTAGCCTCTcon	1490	1546	1518	56
M1M3	D18	muMT	0R	R	4498	VSG-3110	1418	60	71	donor_to_target	ACTTCACTCGGAACGTAATTGTTTCcon	1478	1489	1483.5	11
M1M3	D18	muMT	0R	R	4499	VSG-174	1406	51	60	donor_to_target	ATGAACGATATTTGCCTGGTACTTTcon	1457	1466	1461.5	9
M1M3	D18	muMT	0R	R	4506	VSG-4156	1326	106	108	donor_to_target	TTTTGTTATGGCGCAGACCTAACTAcon	1432	1434	1433	2
M1M3	D18	muMT	0R	R	4508	VSG-3110	1400	108	121	donor_to_target	CATGTACATTTTCATTTTTATTTCTcon	1508	1521	1514.5	13
M1M3	D18	muMT	0R	R	4529	VSG-384	1358	195	200	donor_to_target	CCTTTTTGCAGGGGCTGTTTAAAGAcon	1553	1558	1555.5	5
M1M3	D18	muMT	0R	R	4533	VSG-3110	1381	97	108	donor_to_target	GTCATACCATACTAAGAAGCGACTCcon	1478	1489	1483.5	11
M1M3	D18	muMT	0R	R	4541	VSG-228	1391	99	155	donor_to_target	TCCCTTTGATCTATTCGAGCTTGCCcon	1490	1546	1518	56
M1M3	D18	muMT	0R	R	4543	VSG-228	1349	141	197	donor_to_target	GGTTAAATTTCTGATTATTGGGCCCcon	1490	1546	1518	56
M1M3	D18	muMT	0R	R	4545	VSG-4156	1382	41	49	donor_to_target	CATCCCATTTTTTCCTGAGCTTTCCcon	1423	1431	1427	8
M1M3	D18	muMT	0R	R	4546	VSG-1097	1372	85	92	donor_to_target	TAAGTGGCACAATCCCGTGGCGCATcon	1457	1464	1460.5	7
M1M3	D18	muMT	0R	R	4549	VSG-3110	1356	152	165	donor_to_target	TGTCATTTTGTTTTATTCTGGGCCAcon	1508	1521	1514.5	13
M1M3	D18	muMT	0R	R	4556	VSG-1097	1406	51	58	donor_to_target	TCATACCCCGTCGCAGTACCAGAGAcon	1457	1464	1460.5	7
M1M3	D18	muMT	0R	R	4559	VSG-4156	1346	62	71	donor_to_target	TTATTAAATGTCATGAGCTCGATCCcon	1408	1417	1412.5	9
M1M3	D18	muMT	0R	R	4563	VSG-3110	1374	134	147	donor_to_target	AGACCGTTTTGCTATTGCGCGTTGCcon	1508	1521	1514.5	13
M1M3	D18	muMT	0R	R	4564	VSG-4156	1369	54	62	donor_to_target	TCCGTCTCTTAATCTACTCAGCCTCcon	1423	1431	1427	8
M1M3	D18	muMT	0R	R	4567	VSG-2063	1403	59	67	donor_to_target	TCTAAGTATCTGGGCCATTATTATCcon	1462	1470	1466	8
M1M3	D18	muMT	0R	R	4571	VSG-4156	1369	54	62	donor_to_target	ACCACTCATGTCTCTGGACTCTACAcon	1423	1431	1427	8
M1M3	D18	muMT	0R	R	4572	VSG-3110	1357	100	108	donor_to_target	AACTTTCAGATAGCAGTCTCCTGTAcon	1457	1465	1461	8
M1M3	D18	muMT	0R	R	4574	VSG-7358	1350	56	59	donor_to_target	TACCCCCAATTCGAATGTTGCTTTGcon	1406	1409	1407.5	3
M1M3	D18	muMT	0R	R	4579	VSG-3110	1364	114	125	donor_to_target	GTTCATACCTTATGTGAGTTTCGCCcon	1478	1489	1483.5	11
M1M3	D18	muMT	0R	R	4582	VSG-4156	1314	94	103	donor_to_target	CTAAGGCCTGGTCTTCGGGGGCATTcon	1408	1417	1412.5	9
M1M3	D18	muMT	0R	R	4584	VSG-4156	1313	110	118	donor_to_target	TTGTCGCACCGAGCCCTAATTATCAcon	1423	1431	1427	8
M1M3	D18	muMT	0R	R	4592	VSG-3110	1403	105	118	donor_to_target	ATCGCCCCAGGTGCTTCTAGTTCACcon	1508	1521	1514.5	13
M1M3	D18	muMT	0R	R	4605	VSG-4156	1335	73	82	donor_to_target	TAGTGTTTGTCGTTTCGGACTAGGAcon	1408	1417	1412.5	9
M1M3	D18	muMT	0R	R	4613	VSG-3110	1397	81	92	donor_to_target	TATACAGGACTGGATGTACAACTTCcon	1478	1489	1483.5	11
M1M3	D18	muMT	0R	R	4619	VSG-4156	1350	73	81	donor_to_target	GAAGATTCCTGGGTCACCGATACCCcon	1423	1431	1427	8
M1M3	D18	muMT	0R	R	4623	VSG-228	1406	84	140	donor_to_target	TACCACTTGTAGGTTATCCATACGCcon	1490	1546	1518	56
M1M3	D18	muMT	0R	R	4625	VSG-4156	1335	88	96	donor_to_target	TGCCCCTTTACTTAAACCGTGTCACcon	1423	1431	1427	8
M1M3	D18	muMT	0R	R	4639	VSG-4156	1399	24	32	donor_to_target	GCCATAGCCTTGCTCACACTTTTCCcon	1423	1431	1427	8
M1M3	D18	muMT	0R	R	4648	VSG-1097	1402	55	62	donor_to_target	GCTTATTTTGTTAGCTCTTTTCTACcon	1457	1464	1460.5	7
M1M3	D18	muMT	0R	R	4649	VSG-4156	1347	85	87	donor_to_target	CTCATCATCGTCTTTGGCTTATAGCcon	1432	1434	1433	2
M1M3	D18	muMT	0R	R	4659	VSG-4156	1338	70	79	donor_to_target	TCGCTGCCAACATATAGCCACCCACcon	1408	1417	1412.5	9
M1M3	D18	muMT	0R	R	4666	VSG-1097	1331	126	133	donor_to_target	TATATACGTAATCGCCCTATTATTGcon	1457	1464	1460.5	7
M1M3	D18	muMT	0R	R	4667	VSG-115	1379	154	167	donor_to_target	TTCTCGGCCATTTTCCAGGCGCAACcon	1533	1546	1539.5	13
M1M3	D18	muMT	0R	R	4668	VSG-4156	1353	70	78	donor_to_target	CCTTTGTCAGTCCGCTAAACACACCcon	1423	1431	1427	8
M1M3	D18	muMT	0R	R	4671	VSG-228	1375	115	171	donor_to_target	GTATCCCTTATGATTTTCCCTGATCcon	1490	1546	1518	56
M1M3	D18	muMT	0R	R	4674	VSG-3110	1361	115	116	donor_to_target	TAATCTAGGTACGTGCCCACATTTCcon	1476	1477	1476.5	1
M1M3	D18	muMT	0R	R	4677	VSG-228	1398	92	148	donor_to_target	ACGATTAAATGTCTTATTGCAGCACcon	1490	1546	1518	56
M1M3	D18	muMT	0R	R	4680	VSG-4156	1318	12	26	target_to_donor	TTTCCCTTCTATATATAGCAGAGCAcon	1330	1344	1337	14
M1M3	D18	muMT	0R	R	4680	VSG-4156	1318	100	103	donor_to_target	TTTCCCTTCTATATATAGCAGAGCAcon	1418	1421	1419.5	3
M1M3	D18	muMT	0R	R	4688	VSG-228	1415	63	65	donor_to_target	TAGAAAACCATTTTGTAACTGGACAcon	1478	1480	1479	2
M1M3	D18	muMT	0R	R	4707	VSG-125	1407	132	133	donor_to_target	TTAGTTCCTCTACTTTCACGTTATCcon	1539	1540	1539.5	1
M1M3	D18	muMT	0R	R	4728	VSG-4156	1362	2	11	target_to_donor	TCATCTTGTATCGACGTACTTGATCcon	1364	1373	1368.5	9
M1M3	D18	muMT	0R	R	4728	VSG-4156	1362	46	55	donor_to_target	TCATCTTGTATCGACGTACTTGATCcon	1408	1417	1412.5	9
M1M3	D18	muMT	0R	R	4730	VSG-1686	1432	67	78	donor_to_target	CGTTCGCCACCCGGTCTGATATTTCcon	1499	1510	1504.5	11
M1M3	D18	muMT	0R	R	4733	VSG-228	1411	79	135	donor_to_target	CTCATAGAGTCCGTCTGTCTCGCAAcon	1490	1546	1518	56
M1M3	D18	muMT	0R	R	4734	VSG-4156	1335	88	96	donor_to_target	TAAGATCCTACTTTGGTACGTACACcon	1423	1431	1427	8
M1M3	D18	muMT	0R	R	4746	VSG-3110	1403	75	86	donor_to_target	CACTATACTTCCATTGACCCAGGTAcon	1478	1489	1483.5	11
M1M3	D18	muMT	0R	R	4757	VSG-479	1312	49	78	donor_to_target	TTCTCTTTAGTCAAGTGTGGCTCGCcon	1361	1390	1375.5	29
M1M3	D18	muMT	0R	R	4763	VSG-3110	1364	10	19	target_to_donor	TCATTCAAGAGTTATTGTTCACCGTcon	1374	1383	1378.5	9
M1M3	D18	muMT	0R	R	4763	VSG-3110	1364	59	65	donor_to_target	TCATTCAAGAGTTATTGTTCACCGTcon	1423	1429	1426	6
M1M3	D18	muMT	0R	R	4766	VSG-3110	1409	99	112	donor_to_target	TTAGTGACTCGATATTTTTTAGATCcon	1508	1521	1514.5	13
M1M3	D18	muMT	0R	R	4772	VSG-1097	1377	80	87	donor_to_target	GTATCTTACGCTACGTTTGGATTGGcon	1457	1464	1460.5	7
M1M3	D18	muMT	0R	R	4775	VSG-4156	1364	20	26	target_to_donor	TCATAGATTTATGTAAGTTTTTCACcon	1384	1390	1387	6
M1M3	D18	muMT	0R	R	4775	VSG-4156	1364	59	67	donor_to_target	TCATAGATTTATGTAAGTTTTTCACcon	1423	1431	1427	8
M1M3	D18	muMT	0R	R	4777	VSG-3110	1367	123	126	donor_to_target	TTTCCAATTACATTGAACACTTTACcon	1490	1493	1491.5	3
M1M3	D18	muMT	0R	R	4780	VSG-3110	1384	94	105	donor_to_target	CGTAATTATCCGGCAGCCAGTTCTTcon	1478	1489	1483.5	11
M1M3	D18	muMT	0R	R	4785	VSG-3110	1422	56	67	donor_to_target	CTGACACCAAGCTCCGTCCCCCCTCcon	1478	1489	1483.5	11
M1M3	D18	muMT	0R	R	4796	VSG-228	1360	130	186	donor_to_target	TATATTCGTGGTGATCATCTTACGTcon	1490	1546	1518	56
M1M3	D18	muMT	0R	R	4797	VSG-3110	1357	100	108	donor_to_target	AGTCATCCTATAGTCCTTTGCTACAcon	1457	1465	1461	8
M1M3	D18	muMT	0R	R	4801	VSG-3110	1426	68	81	donor_to_target	CGGGTCATATCTCCTTGGGTCATCAcon	1494	1507	1500.5	13
M1M3	D18	muMT	0R	R	4813	VSG-3110	1414	64	75	donor_to_target	GCGTTTACATTCCCGTTTATACTTCcon	1478	1489	1483.5	11
M1M3	D18	muMT	0R	R	4815	VSG-3110	1374	104	115	donor_to_target	CGCGAATGAAGATCAGTTAGGATTAcon	1478	1489	1483.5	11
M1M3	D18	muMT	0R	R	4849	VSG-3110	1397	60	68	donor_to_target	TTGCACCGCGGCTTCCCAGTTCGCTcon	1457	1465	1461	8
M1M3	D18	muMT	0R	R	4870	VSG-4156	1347	76	84	donor_to_target	TAACCCGATAGCGACTCACCACTCCcon	1423	1431	1427	8
M1M3	D18	muMT	0R	R	4872	VSG-4156	1346	62	71	donor_to_target	ATATTAAATTTAAGGCTTTTGATACcon	1408	1417	1412.5	9
M1M3	D18	muMT	0R	R	4876	VSG-3110	1387	121	134	donor_to_target	AAAGTGACTGCTCCCTCCTGGAGTAcon	1508	1521	1514.5	13
M1M3	D18	muMT	0R	R	4907	VSG-3110	1361	47	56	donor_to_target	TAGTTTGCACCTATCCGAATCATAAcon	1408	1417	1412.5	9
M1M3	D18	muMT	0R	R	4912	VSG-3110	1335	122	130	donor_to_target	CTTATCTTAGTCGGCTATCCCCTGAcon	1457	1465	1461	8
M1M3	D18	muMT	0R	R	4912	VSG-3110	1335	143	154	target_to_donor	CTTATCTTAGTCGGCTATCCCCTGAcon	1478	1489	1483.5	11
M1M3	D18	muMT	0R	R	4912	VSG-3110	1335	173	186	donor_to_target	CTTATCTTAGTCGGCTATCCCCTGAcon	1508	1521	1514.5	13
M1M3	D18	muMT	0R	R	4926	VSG-72	1428	65	70	target_to_donor	TCCGTACAATGTATGATCTTTTTGTcon	1493	1498	1495.5	5
M1M3	D18	muMT	0R	R	4926	VSG-72	1428	135	145	donor_to_target	TCCGTACAATGTATGATCTTTTTGTcon	1563	1573	1568	10
M1M3	D18	muMT	0R	R	4928	VSG-4156	1382	41	49	donor_to_target	TGACTTCCTCCCTATTACCAGTCCCcon	1423	1431	1427	8
M1M3	D18	muMT	0R	R	4931	VSG-3110	1432	46	57	donor_to_target	GGCTTCTTAATTTTGTAATTTTAGCcon	1478	1489	1483.5	11
M1M3	D18	muMT	0R	R	4935	VSG-3110	1361	147	160	donor_to_target	GTGGTACGATTAACCTGGTGGTTAAcon	1508	1521	1514.5	13
M1M3	D18	muMT	0R	R	4939	VSG-4156	1374	49	57	donor_to_target	GGATTTGTCTTTTCTAAGGTAGCTAcon	1423	1431	1427	8
M1M3	D18	muMT	0R	R	4947	VSG-3110	1384	94	105	donor_to_target	GCCTTGAATCAAATTTGTTTCGGCTcon	1478	1489	1483.5	11
M1M3	D18	muMT	0R	R	4949	VSG-3110	1422	56	67	donor_to_target	AAGGCATACTGTAGGCAGTGACGATcon	1478	1489	1483.5	11
M1M3	D18	muMT	0R	R	4961	VSG-3110	1415	93	106	donor_to_target	GATTAATTTTACAGCCTGCGGTCCGcon	1508	1521	1514.5	13
M1M3	D18	muMT	0R	R	4966	VSG-3110	1365	143	156	donor_to_target	CTCTTATGGGACCCCCCCGGCTAACcon	1508	1521	1514.5	13
M1M3	D18	muMT	0R	R	4967	VSG-4156	1316	107	115	donor_to_target	AAGTAATCATCAATTACAGTAGCACcon	1423	1431	1427	8
M1M3	D18	muMT	0R	R	4969	VSG-71	1413	86	94	donor_to_target	TCGTGTCCTTGTTATTACAGTAATCcon	1499	1507	1503	8
M1M3	D18	muMT	0R	R	4976	VSG-3110	1408	82	85	donor_to_target	TACGCTTTGGGCATTATGTAAATCTcon	1490	1493	1491.5	3
M1M3	D18	muMT	0R	R	4980	VSG-60	1345	169	184	donor_to_target	TTACCTAAATTTCAGCCGATTTATAcon	1514	1529	1521.5	15
M1M3	D18	muMT	0R	R	4985	VSG-3110	1335	143	154	donor_to_target	CCCTTTACGTCTGTTTTTTTAGCACcon	1478	1489	1483.5	11
M1M3	D18	muMT	0R	R	4990	VSG-4156	1384	24	33	donor_to_target	ACTTTAGCATTTAGTATATGTCCTTcon	1408	1417	1412.5	9
M1M3	D18	muMT	0R	R	4991	VSG-228	1394	96	152	donor_to_target	TTGGTTGTCCATCGCCTCTTAACCCcon	1490	1546	1518	56
M1M3	D18	muMT	0R	R	4994	VSG-4156	1397	26	34	donor_to_target	TCGCATTCTTCGCCATTTATTCCCTcon	1423	1431	1427	8
M1M3	D18	muMT	0R	R	4995	VSG-4156	1375	33	42	donor_to_target	TTGATTAATGAACCACAGCCCAACCcon	1408	1417	1412.5	9
M1M3	D18	muMT	0R	R	4996	VSG-3110	1382	96	107	donor_to_target	TGGACATCCAACATGCGCGTTGACAcon	1478	1489	1483.5	11
M1M3	D18	muMT	0R	R	5010	VSG-4156	1356	8	17	target_to_donor	TTTATATAAGTTGGATAATAAAGAGcon	1364	1373	1368.5	9
M1M3	D18	muMT	0R	R	5010	VSG-4156	1356	67	75	donor_to_target	TTTATATAAGTTGGATAATAAAGAGcon	1423	1431	1427	8
M1M3	D18	muMT	0R	R	5017	VSG-1683	1420	55	68	donor_to_target	TAGTATTCGTTTGTATTCCGCATTGcon	1475	1488	1481.5	13
M1M3	D18	muMT	0R	R	5018	VSG-3110	1387	91	102	donor_to_target	GCGACCCACGCGGTATTATTTAATGcon	1478	1489	1483.5	11
M1M3	D18	muMT	0R	R	5030	VSG-3110	1412	66	77	donor_to_target	ATCTCCAAGCTTATTATCAGCCTCAcon	1478	1489	1483.5	11
M1M3	D18	muMT	0R	R	5031	VSG-3110	1338	170	183	donor_to_target	AAAATCTGATATCACTTAATTCCACcon	1508	1521	1514.5	13
M1M3	D18	muMT	0R	R	5032	VSG-1097	1338	119	126	donor_to_target	CTCGTTGATTCATTGTTAAGCCAACcon	1457	1464	1460.5	7
M1M3	D18	muMT	0R	R	5036	VSG-3110	1412	66	77	donor_to_target	AGGCGTCGTAACCTCGCATTTCAACcon	1478	1489	1483.5	11
M1M3	D18	muMT	0R	R	5056	VSG-4156	1393	30	38	donor_to_target	GCCTTTAACCACCCTCTGGCGACTCcon	1423	1431	1427	8
M1M3	D18	muMT	0R	R	5059	VSG-3110	1412	66	77	donor_to_target	TTCGCTTCCGCTATCGCATTTTTTCcon	1478	1489	1483.5	11
M1M3	D18	muMT	0R	R	5065	VSG-4156	1352	71	79	donor_to_target	CTCTCTCTTCTAACCGAGTTTGTAAcon	1423	1431	1427	8
M1M3	D18	muMT	0R	R	5075	VSG-4156	1375	48	56	donor_to_target	CTCAAGATAAGCACTCTCTCGTTCAcon	1423	1431	1427	8
M1M3	D18	muMT	0R	R	5088	VSG-122	1345	188	195	donor_to_target	CAGTAGGTCTACGAGCCGGTACTCCcon	1533	1540	1536.5	7
M1M3	D18	muMT	0R	R	5092	VSG-3110	1417	91	104	donor_to_target	GTTCCCGGCGTATTCTCCCACAGACcon	1508	1521	1514.5	13
M1M3	D18	muMT	0R	R	5093	VSG-3110	1384	124	137	donor_to_target	CCCATATTTGACCTGTGGCAGTTCGcon	1508	1521	1514.5	13
M1M3	D18	muMT	0R	R	5098	VSG-228	1380	110	166	donor_to_target	TATATACAAAGATTGCCTGGTCCACcon	1490	1546	1518	56
M1M3	D18	muMT	0R	R	5100	VSG-3110	1424	84	97	donor_to_target	CGCTTCTCATCATCACGAATTAGCGcon	1508	1521	1514.5	13
M1M3	D18	muMT	0R	R	5102	VSG-3110	1409	99	112	donor_to_target	TCGTCAGACCATACGGGATTACCGAcon	1508	1521	1514.5	13
M1M3	D18	muMT	0R	R	5107	VSG-3110	1409	69	80	donor_to_target	AATTTTTCAGAGGGCATATATGTCGcon	1478	1489	1483.5	11
M1M3	D18	muMT	0R	R	5117	VSG-125	1430	109	110	donor_to_target	GGTCTATCAGATTTCAGCGTATTTGcon	1539	1540	1539.5	1
M1M3	D18	muMT	0R	R	5124	VSG-4156	1361	62	70	donor_to_target	CATATCGCGCTTGGTTTGGATGCACcon	1423	1431	1427	8
M1M3	D18	muMT	0R	R	5135	VSG-4156	1373	35	44	donor_to_target	GATTAGTTCCTCCAAGTATAAGATCcon	1408	1417	1412.5	9
M1M3	D18	muMT	0R	R	5136	VSG-287	1343	156	164	donor_to_target	CCTCGATAGTACGCAAAGCCGCCCCcon	1499	1507	1503	8
M1M3	D18	muMT	0R	R	5136	VSG-287	1343	168	186	target_to_donor	CCTCGATAGTACGCAAAGCCGCCCCcon	1511	1529	1520	18
M1M3	D18	muMT	0R	R	5136	VSG-287	1343	190	191	donor_to_target	CCTCGATAGTACGCAAAGCCGCCCCcon	1533	1534	1533.5	1
M1M3	D18	muMT	0R	R	5136	VSG-287	1343	193	197	target_to_donor	CCTCGATAGTACGCAAAGCCGCCCCcon	1536	1540	1538	4
M1M3	D18	muMT	0R	R	5136	VSG-287	1343	204	209	donor_to_target	CCTCGATAGTACGCAAAGCCGCCCCcon	1547	1552	1549.5	5
M1M3	D18	muMT	0R	R	5138	VSG-4156	1380	43	51	donor_to_target	TTCCTTCGATTGATTTAGCGCTTACcon	1423	1431	1427	8
M1M3	D18	muMT	0R	R	5139	VSG-3110	1370	38	47	donor_to_target	ATCTTGACCTTCAATCCGCTAAGTCcon	1408	1417	1412.5	9
M1M3	D18	muMT	0R	R	5153	VSG-122	1361	172	179	donor_to_target	GTCGTGACCTTTACAAGGCCTTTTCcon	1533	1540	1536.5	7
M1M3	D18	muMT	0R	R	5155	VSG-3110	1346	77	83	donor_to_target	TCTTCATGTGGAATTCCGTCTGACCcon	1423	1429	1426	6
M1M3	D18	muMT	0R	R	5157	VSG-4193	1382	114	137	donor_to_target	TAATACCCAGCATGTTAGCGTCAAGcon	1496	1519	1507.5	23
[truncated: 11,282 more rows]

## Sheet: fig_4f
genotype	read_count	target_end	target_start	insert_len
muMT	19	301	344	43
muMT	20	323	348	25
muMT	23	296	332	36
muMT	80	1344	1408	64
muMT	100	889	912	23
muMT	101	833	878	45
muMT	107	927	944	17
muMT	135	955	1052	97
muMT	139	889	912	23
muMT	149	833	928	95
muMT	153	889	912	23
muMT	167	889	912	23
muMT	174	927	944	17
muMT	175	874	901	27
muMT	185	889	912	23
muMT	187	927	959	32
muMT	205	927	944	17
muMT	208	874	928	54
muMT	214	839	928	89
muMT	218	889	912	23
muMT	230	927	971	44
muMT	234	889	912	23
muMT	252	631	664	33
muMT	254	659	701	42
muMT	258	641	664	23
muMT	272	735	773	38
muMT	288	649	680	31
muMT	290	715	800	85
muMT	294	678	709	31
muMT	324	735	773	38
muMT	332	1329	1364	35
muMT	339	1417	1460	43
muMT	341	615	616	1
muMT	342	641	709	68
muMT	345	675	737	62
muMT	346	715	737	22
muMT	360	641	676	35
muMT	363	694	725	31
muMT	364	658	659	1
muMT	367	620	664	44
muMT	390	1251	1285	34
muMT	433	1241	1306	65
muMT	438	1299	1334	35
muMT	442	1299	1334	35
muMT	464	1329	1374	45
muMT	469	641	664	23
muMT	471	748	773	25
muMT	475	748	773	25
muMT	483	691	737	46
muMT	487	691	737	46
muMT	488	686	709	23
muMT	490	641	664	23
muMT	504	889	912	23
muMT	513	301	344	43
muMT	517	244	297	53
muMT	520	259	332	73
muMT	521	259	285	26
muMT	522	259	285	26
muMT	524	259	285	26
muMT	531	259	285	26
muMT	539	259	332	73
muMT	548	205	245	40
muMT	549	296	332	36
muMT	550	207	304	97
muMT	553	266	355	89
muMT	554	205	245	40
muMT	555	259	332	73
muMT	558	244	297	53
muMT	559	207	304	97
muMT	560	272	316	44
muMT	561	259	285	26
muMT	641	1344	1408	64
muMT	696	1373	1423	50
muMT	699	1373	1408	35
muMT	715	1465	1494	29
muMT	725	1465	1494	29
muMT	740	1390	1423	33
muMT	768	1422	1478	56
muMT	791	1373	1423	50
muMT	922	1231	1253	22
muMT	925	1204	1285	81
muMT	931	1290	1334	44
muMT	942	1181	1252	71
muMT	945	1214	1253	39
muMT	946	1251	1306	55
muMT	955	1204	1242	38
muMT	956	1216	1253	37
muMT	960	1251	1306	55
muMT	1027	1465	1508	43
muMT	1035	1417	1478	61
muMT	1043	1373	1408	35
muMT	1095	1390	1423	33
muMT	1138	1373	1423	50
muMT	1172	1431	1543	112
muMT	1181	1429	1478	49
muMT	1206	1383	1418	35
muMT	1290	1390	1423	33
muMT	1300	1344	1408	64
muMT	1356	1373	1449	76
muMT	1399	1383	1423	40
muMT	1442	1383	1423	40
muMT	1447	1355	1374	19
muMT	1451	1390	1408	18
muMT	1464	1429	1508	79
muMT	1504	1383	1408	25
muMT	1602	1489	1516	27
muMT	1604	1355	1374	19
muMT	1654	1355	1374	19
muMT	1689	1390	1423	33
muMT	1861	1465	1508	43
muMT	1886	1422	1478	56
muMT	1926	1344	1408	64
muMT	1951	1429	1508	79
muMT	2090	1373	1408	35
muMT	2128	1216	1284	68
muMT	2131	1204	1253	49
muMT	2133	1234	1284	50
muMT	2136	1204	1242	38
muMT	2138	1216	1298	82
muMT	2147	1231	1298	67
muMT	2148	1284	1330	46
muMT	2156	1231	1304	73
muMT	2157	1216	1284	68
muMT	2161	1120	1153	33
muMT	2162	1204	1253	49
muMT	2168	1204	1304	100
muMT	2185	1216	1253	37
muMT	2189	1204	1330	126
muMT	2193	1231	1304	73
muMT	2199	1251	1330	79
muMT	2203	1204	1242	38
muMT	2220	1231	1285	54
muMT	2223	1216	1253	37
muMT	2234	1149	1205	56
muMT	2243	1126	1150	24
muMT	2244	1231	1304	73
muMT	2251	296	332	36
muMT	2252	296	332	36
muMT	2253	296	332	36
muMT	2256	296	344	48
muMT	2257	387	407	20
muMT	2258	296	344	48
muMT	2260	296	332	36
muMT	2264	296	332	36
muMT	2277	1326	1330	4
muMT	2290	1350	1457	107
muMT	2295	1303	1330	27
muMT	2297	1320	1418	98
muMT	2322	1290	1330	40
muMT	2339	1329	1358	29
muMT	2359	1355	1374	19
muMT	2390	1329	1364	35
muMT	2484	1326	1374	48
muMT	2529	1326	1374	48
muMT	2536	1335	1367	32
muMT	2551	1305	1348	43
muMT	2557	628	638	10
muMT	2567	641	664	23
muMT	2575	748	828	80
muMT	2585	631	676	45
muMT	2595	626	632	6
muMT	2599	658	664	6
muMT	2603	641	676	35
muMT	2606	628	638	10
muMT	2616	641	664	23
muMT	2624	748	828	80
muMT	2634	631	676	45
muMT	2644	626	632	6
muMT	2648	658	664	6
muMT	2652	641	676	35
muMT	2654	686	765	79
muMT	2657	700	725	25
muMT	2658	691	737	46
muMT	2664	686	765	79
muMT	2669	604	650	46
muMT	2672	686	765	79
muMT	2673	688	725	37
muMT	2674	686	762	76
muMT	2677	700	725	25
muMT	2679	641	664	23
muMT	2680	691	737	46
muMT	2681	659	737	78
muMT	2682	691	737	46
muMT	2683	686	765	79
muMT	2684	686	765	79
muMT	2689	686	765	79
muMT	2693	641	664	23
muMT	2694	611	638	27
muMT	2695	686	765	79
muMT	2699	686	765	79
muMT	2705	752	773	21
muMT	2707	686	765	79
muMT	2710	556	580	24
muMT	2711	659	709	50
muMT	2713	733	762	29
muMT	2715	691	737	46
muMT	2716	686	749	63
muMT	2717	691	737	46
muMT	2718	686	765	79
muMT	2720	686	765	79
muMT	2722	700	725	25
muMT	2723	659	689	30
muMT	2725	954	981	27
muMT	2729	862	912	50
muMT	2735	955	1030	75
muMT	2738	874	928	54
muMT	2739	889	912	23
muMT	2755	877	944	67
muMT	2761	874	911	37
muMT	2780	331	350	19
muMT	2787	259	311	52
muMT	2800	244	280	36
muMT	2802	259	332	73
muMT	2803	205	254	49
muMT	2819	296	332	36
muMT	2823	205	245	40
muMT	2825	259	304	45
muMT	2826	296	329	33
muMT	2832	253	285	32
muMT	2836	259	304	45
muMT	2837	205	254	49
muMT	2851	262	338	76
muMT	2854	259	283	24
muMT	2863	244	297	53
muMT	2864	244	338	94
muMT	2881	207	245	38
muMT	2883	259	348	89
muMT	2896	259	344	85
muMT	2902	244	285	41
muMT	2921	296	332	36
muMT	2935	301	344	43
muMT	2957	874	901	27
muMT	2968	832	932	100
muMT	2987	954	981	27
muMT	2996	955	995	40
muMT	3002	954	981	27
muMT	3019	889	932	43
muMT	3020	889	912	23
muMT	3021	874	911	37
muMT	3027	889	901	12
muMT	3059	832	911	79
muMT	3061	943	995	52
muMT	3095	839	875	36
muMT	3116	259	344	85
muMT	3117	259	285	26
muMT	3119	259	332	73
muMT	3121	207	304	97
muMT	3123	253	285	32
muMT	3124	296	316	20
muMT	3131	244	297	53
muMT	3133	238	254	16
muMT	3208	641	664	23
muMT	3210	673	737	64
muMT	3211	641	664	23
muMT	3216	733	800	67
muMT	3218	658	676	18
muMT	3228	673	725	52
muMT	3232	735	765	30
muMT	3241	659	682	23
muMT	3249	641	680	39
muMT	3259	735	787	52
muMT	3265	641	664	23
muMT	3273	658	687	29
muMT	3278	760	800	40
muMT	3294	691	737	46
muMT	3296	691	737	46
muMT	3297	626	664	38
muMT	3304	733	800	67
muMT	3307	658	676	18
muMT	3327	735	787	52
muMT	3335	733	800	67
muMT	3338	641	687	46
muMT	3366	678	725	47
muMT	3368	673	788	115
muMT	3372	688	788	100
muMT	3376	673	737	64
muMT	3377	733	800	67
muMT	3392	641	664	23
muMT	3401	673	725	52
muMT	3403	760	800	40
muMT	3409	700	725	25
muMT	3413	694	737	43
muMT	3440	694	773	79
muMT	3442	691	749	58
muMT	3444	700	749	49
muMT	3445	733	762	29
muMT	3447	733	762	29
muMT	3457	1231	1304	73
muMT	3467	1214	1253	39
muMT	3483	296	344	48
muMT	3485	310	344	34
muMT	3486	301	323	22
muMT	3487	282	344	62
muMT	3489	331	371	40
muMT	3494	301	332	31
muMT	3498	331	371	40
muMT	3499	296	344	48
muMT	3506	301	344	43
muMT	3508	282	332	50
muMT	3509	301	344	43
muMT	3511	301	323	22
muMT	3512	323	348	25
muMT	3519	296	332	36
muMT	3526	295	338	43
muMT	3538	301	344	43
muMT	3539	296	316	20
muMT	3593	1373	1423	50
muMT	3650	1373	1423	50
muMT	3680	1373	1423	50
muMT	3703	1350	1423	73
muMT	3814	1373	1423	50
muMT	3871	1373	1423	50
muMT	3901	1373	1423	50
muMT	3924	1350	1423	73
muMT	18715	1429	1494	65
muMT	18720	1344	1423	79
muMT	18754	1373	1408	35
muMT	18782	1390	1423	33
muMT	18787	1344	1408	64
muMT	20814	891	944	53
muMT	22164	1204	1271	67
muMT	22189	760	800	40
muMT	22199	1260	1364	104
muMT	32815	641	687	46
muMT	32820	571	616	45
muMT	32821	686	737	51
muMT	32924	259	285	26
muMT	32931	207	304	97
muMT	33447	927	971	44
muMT	33449	889	912	23
muMT	33964	715	762	47
muMT	33967	691	749	58
muMT	33968	733	800	67
muMT	33974	658	676	18
muMT	34903	282	332	50
muMT	34905	282	332	50
muMT	878	1422	1449	27
muMT	104	889.6666666666666	911.6666666666666	22
muMT	510	259	285	26
muMT	387	1298	1331	33
muMT	375	1299	1343	44
muMT	420	1299	1330	31
muMT	446	1299	1343	44
muMT	416	1305	1325	20
muMT	465	1305	1325	20
muMT	418	1343	1374	31
muMT	439	1343	1374	31
muMT	2763	889.6666666666666	920	30.33333333333337
muMT	3136	259	285	26
muMT	3140	259	285	26
muMT	33433	910	944	34
muMT	33435	910	944	34
muMT	22201	1383	1402	19
muMT	1443	1344	1364	20
muMT	999	1383	1418	35
muMT	3532	476.5	488	11.5
muMT	2948	889	911	22
muMT	2990	910	944	34
muMT	3032	910	944	34
muMT	2793	259	285	26
muMT	2835	259	285	26
muMT	2861	259	285	26
muMT	2334	1285	1330	45
muMT	2307	1290	1364	74
muMT	2360	1298	1374	76
muMT	2535	1299	1349	50
muMT	2346	1374	1402.5	28.5
muMT	2298	1407	1418	11
muMT	2351	1407	1418	11
muMT	2363	1407	1418	11
muMT	2373	1407	1418	11
muMT	2376	1407	1418	11
muMT	2377	1407	1418	11
muMT	2395	1407	1418	11
muMT	2397	1407	1418	11
muMT	2413	1407	1418	11
muMT	2520	1407	1418	11
muMT	335	1298	1331	33
WT	143	1546	1548	2
muMT	564	1546	1547	1
muMT	824	1489	1508	19
muMT	2099	1560	1563	3
muMT	2656	735	737	2
muMT	3122	361	401	40
muMT	215	889	901	12
muMT	231	889	901	12
muMT	2749	824	827	3
muMT	3180	1290	1330	40
muMT	3423	695	696	1
muMT	33434	832	845	13
muMT	33992	658	659	1
muMT	14865	1348	1364	16
muMT	16498	927	944	17
muMT	35954	735	762	27
muMT	35960	734	762	28
muMT	16548	841	843	2
muMT	16648	841	843	2
muMT	34042	475	482	7
muMT	407	1298	1313	15
WT	385	1298	1330	32
muMT	385	1428	1457	29
muMT	1441	1529	1533	4
muMT	1441	1545	1547	2
muMT	1770	1529	1533	4
muMT	1770	1545	1547	2
muMT	5136	1529	1533	4
muMT	5136	1540	1547	7
muMT	7777	1529	1533	4
muMT	7777	1545	1547	2
muMT	26578	1529	1533	4
muMT	26578	1545	1547	2
muMT	26631	1529	1533	4
muMT	26631	1545	1547	2
muMT	31951	1529	1533	4
muMT	31951	1545	1547	2
