# Supplementary material for: DNA damage drives antigen diversification in Trypanosoma brucei
Source: Nature. 2026 Apr 8;654(8117):219–28. doi: 10.1038/s41586-026-10337-6 (PMC13233330; doi:10.1038/s41586-026-10337-6)
Supplement: Supplementary file 10 — Source Data Fig. 5 [file 41586_2026_10337_MOESM10_ESM.xlsx]

## Sheet: fig_5B
norm_stain	CloneCode	figure_code
90.64631129138704	E5	M0
104.28752642706132	D9	M0
114.1928115309625	E5	M0
103.80459718411228	D9	M0
97.46592453523868	E5	M0
95.9539	D9	M0
97.69495264241179	E5	M0
95.9539	D9	M0
86.64488639892673	B3	M0
122.33686538055429	B3	M0
94.14392367796674	B3	M0
96.87432454255227	B3	M0
99.87293068887251	Expt2	M0
98.90417890910857	Expt2	M0
99.62980909726637	Expt2	M0
101.59308130475256	Expt2	M0
51.59282083576987	D9	M3
52.9257	D9	M3
50.726283118168325	D9	M3
50.941478116144125	D9	M3
61.808465656065856	D9	M2
60.47771130403491	D9	M2
60.74112725473439	D9	M2
57.53983176645225	D9	M2
100.88967838908833	B3	M1
41.39228084123179	B3	M4
75.08080644960931	B3	M1
41.8444	B3	M4
84.82279723233252	B3	M1
42.39450441609421	B3	M4
82.07103017353822	B3	M1
40.59278766723395	B3	M4
37.25623652631157	Expt2	M7
50.25147772925928	Expt2	M2.1
38.1813	Expt2	M7
51.30612500221741	Expt2	M2.1
40.5632	Expt2	M7
50.48376901954963	Expt2	M2.1
41.022567173543436	Expt2	M7
50.83444670698153	Expt2	M2.1
44.10360116855217	Expt2	M6
57.22656523529296	Expt2	M5
39.84057049545828	Expt2	M4
58.85559193665394	Expt2	M2
46.15986458388769	Expt2	M6
57.494335098859175	Expt2	M5
40.74658121932387	Expt2	M4
55.38802822227139	Expt2	M2
45.22173641474079	Expt2	M6
57.89916429287002	Expt2	M5
40.109834193688734	Expt2	M4
58.85559193665394	Expt2	M2
46.05454924005829	Expt2	M6
56.16780991700815	Expt2	M5
40.29058818806258	Expt2	M4
58.717785688877186	Expt2	M2

## Sheet: fig_5C
fcs	staining	cell	mouse_antibody	avg	stdev	norm_stain
A1.fcs	63998	AnTat	M2	65430.666666666664	3802.1357594559054	97.81040490697532
A4.fcs	48470	AnTat	M1	43233.666666666664	6422.160565832447	112.11170307090926
A7.fcs	23666	AnTat	M4	25839	2004.209819355249	91.59023182011687
A10.fcs	41008	AnTat	M3	40787.666666666664	3449.781200791339	100.54019597427329
B1.fcs	62553	AnTat	M2	65430.666666666664	3802.1357594559054	95.60196034479246
B4.fcs	36068	AnTat	M1	43233.666666666664	6422.160565832447	83.42572532208696
B7.fcs	26236	AnTat	M4	25839	2004.209819355249	101.53643716862109
B10.fcs	44122	AnTat	M3	40787.666666666664	3449.781200791339	108.1748567786014
C1.fcs	69741	AnTat	M2	65430.666666666664	3802.1357594559054	106.58763474823223
C4.fcs	45163	AnTat	M1	43233.666666666664	6422.160565832447	104.46257160700381
C7.fcs	27615	AnTat	M4	25839	2004.209819355249	106.87333101126204
C10.fcs	37233	AnTat	M3	40787.666666666664	3449.781200791339	91.28494724712536
A2.fcs	63.2	VSG-228	M2	65430.666666666664	3802.1357594559054	0.0965908
A5.fcs	79	VSG-228	M1	43233.666666666664	6422.160565832447	0.18272796663094348
A8.fcs	126	VSG-228	M4	25839	2004.209819355249	0.48763497039359105
A11.fcs	94.8	VSG-228	M3	40787.666666666664	3449.781200791339	0.23242319982347603
B2.fcs	47.4	VSG-228	M2	65430.666666666664	3802.1357594559054	0.0724431
B5.fcs	79	VSG-228	M1	43233.666666666664	6422.160565832447	0.18272796663094348
B8.fcs	111	VSG-228	M4	25839	2004.209819355249	0.42958318820387786
B11.fcs	94.8	VSG-228	M3	40787.666666666664	3449.781200791339	0.23242319982347603
C2.fcs	79	VSG-228	M2	65430.666666666664	3802.1357594559054	0.12073849163491127
C5.fcs	79	VSG-228	M1	43233.666666666664	6422.160565832447	0.18272796663094348
C8.fcs	111	VSG-228	M4	25839	2004.209819355249	0.42958318820387786
C11.fcs	94.8	VSG-228	M3	40787.666666666664	3449.781200791339	0.23242319982347603
D1.fcs	44813	F7	M2	65430.666666666664	3802.1357594559054	68.4893
D2.fcs	57377	C3	M2	65430.666666666664	3802.1357594559054	87.69129663970004
D3.fcs	18379	C10	M2	65430.666666666664	3802.1357594559054	28.089275161494104
D4.fcs	31479	F7	M1	43233.666666666664	6422.160565832447	72.8113
D5.fcs	45076	C3	M1	43233.666666666664	6422.160565832447	104.26133954248617
D6.fcs	7645	C10	M1	43233.666666666664	6422.160565832447	17.682978542956494
D7.fcs	11069	F7	M4	25839	2004.209819355249	42.83834513719571
D8.fcs	40386	C3	M4	25839	2004.209819355249	156.29861836758388
D9.fcs	8914	C10	M4	25839	2004.209819355249	34.49823909594025
D10.fcs	25154	F7	M3	40787.666666666664	3449.781200791339	61.67060304176917
D11.fcs	36817	C3	M3	40787.666666666664	3449.781200791339	90.26503109600125
D12.fcs	15073	C10	M3	40787.666666666664	3449.781200791339	36.95479842762927
E1.fcs	42860	F7	M2	65430.666666666664	3802.1357594559054	65.50445255028224
E2.fcs	59287	C3	M2	65430.666666666664	3802.1357594559054	90.61041713365803
E3.fcs	18005	C10	M2	65430.666666666664	3802.1357594559054	27.51767774539971
E4.fcs	31709	F7	M1	43233.666666666664	6422.160565832447	73.34330498608338
E5.fcs	46235	C3	M1	43233.666666666664	6422.160565832447	106.94212072381863
E6.fcs	8328	C10	M1	43233.666666666664	6422.160565832447	19.26276590003161
E7.fcs	11197	F7	M4	25839	2004.209819355249	43.3337
E8.fcs	41561	C3	M4	25839	2004.209819355249	160.84600797244474
E9.fcs	9814	C10	M4	25839	2004.209819355249	37.981346027323035
E10.fcs	26190	F7	M3	40787.666666666664	3449.781200791339	64.21058653351095
E11.fcs	38443	C3	M3	40787.666666666664	3449.781200791339	94.25153028284694
E12.fcs	17161	C10	M3	40787.666666666664	3449.781200791339	42.07399295538684
F1.fcs	45695	F7	M2	65430.666666666664	3802.1357594559054	69.83728323110469
F2.fcs	60769	C3	M2	65430.666666666664	3802.1357594559054	92.87541010331547
F3.fcs	19282	C10	M2	65430.666666666664	3802.1357594559054	29.469361970941254
F4.fcs	32174	F7	M1	43233.666666666664	6422.160565832447	74.41885567574653
F5.fcs	49636	C3	M1	43233.666666666664	6422.160565832447	114.80867533789254
F6.fcs	9379	C10	M1	43233.666666666664	6422.160565832447	21.69374175989391
F7.fcs	12273	F7	M4	25839	2004.209819355249	47.497968187623364
F8.fcs	42043	C3	M4	25839	2004.209819355249	162.71140524014086
F9.fcs	9914	C10	M4	25839	2004.209819355249	38.36835790858779
F10.fcs	28210	F7	M3	40787.666666666664	3449.781200791339	69.16306399810401
F11.fcs	40463	C3	M3	40787.666666666664	3449.781200791339	99.204
F12.fcs	19151	C10	M3	40787.666666666664	3449.781200791339	46.95291877446614
G1.fcs	79261	D6	M2	65430.666666666664	3802.1357594559054	121.13738715790761
G2.fcs	81341	D6	M2	65430.666666666664	3802.1357594559054	124.31632465918123
G3.fcs	96705	D6	M2	65430.666666666664	3802.1357594559054	147.79766877916575
G4.fcs	79604	D6	M1	43233.666666666664	6422.160565832447	184.12502602138767
G5.fcs	72450	D6	M1	43233.666666666664	6422.160565832447	167.57773648622603
G6.fcs	60146	D6	M1	43233.666666666664	6422.160565832447	139.11843393651552
G7.fcs	26421	D6	M4	25839	2004.209819355249	102.25240914896088
G8.fcs	26098	D6	M4	25839	2004.209819355249	101.00236077247571
G9.fcs	25286	D6	M4	25839	2004.209819355249	97.85982429660591
G10.fcs	68574	D6	M3	40787.666666666664	3449.781200791339	168.1243513153486
G11.fcs	69447	D6	M3	40787.666666666664	3449.781200791339	170.26470419979898
G12.fcs	66171	D6	M3	40787.666666666664	3449.781200791339	162.23286450969655
