# Supplementary material for: DNA damage drives antigen diversification in Trypanosoma brucei
Source: Nature. 2026 Apr 8;654(8117):219–28. doi: 10.1038/s41586-026-10337-6 (PMC13233330; doi:10.1038/s41586-026-10337-6)
Supplement: Supplementary file 11 — Source Data Extended Data Fig. 1 [file 41586_2026_10337_MOESM11_ESM.xlsx]

## Sheet: ED_1A
Sample1	D0	SM	AnTat	92.9139
Sample1	D0	SM	VSG-228	6.8028
Sample1	D0	SM	other	0.2833

## Sheet: ED_1B
mouse	day	genotype	read_count	type_of_event	donor_VSG	avg_pos	count
SM-Antat-228	test	spike	4277	donor_to_target	VSG-1004	1547	1
SM-Antat-228	test	spike	4278	donor_to_target	VSG-228	1518	1
SM-Antat-228	test	spike	5149	target_to_donor	family	454	1
SM-Antat	test	spike	7	donor_to_target	VSG-228	558	1
SM-Antat	test	spike	1273	target_to_donor	Ambiguous	1314.5	1
SM-Antat	test	spike	4168	donor_to_target_edge	VSG-6625	908	1
SM-Antat	test	spike	4168	target_to_donor	VSG-6625	866	1
