# Supplementary material for: DNA damage drives antigen diversification in Trypanosoma brucei
Source: Nature. 2026 Apr 8;654(8117):219–28. doi: 10.1038/s41586-026-10337-6 (PMC13233330; doi:10.1038/s41586-026-10337-6)
Supplement: Supplementary file 12 — Source Data Extended Data Fig. 2 [file 41586_2026_10337_MOESM12_ESM.xlsx]

## Sheet: ED_2C
mouse	day	genotype	read_count	type_of_event	donor_VSG	avg_pos	count
M1	D1	geno	0	recomb_site	VSG-228	46.5	1
M1	D1	geno	1	recomb_site	VSG-228	64	1
M1	D1	geno	2	recomb_site	VSG-228	73	1
M1	D1	geno	3	recomb_site	VSG-228	88	1
M1	D1	geno	4	recomb_site	VSG-228	112	1
M1	D1	geno	5	recomb_site	VSG-228	128.5	1
M1	D1	geno	6	recomb_site	VSG-228	148	1
M1	D1	geno	7	recomb_site	VSG-228	179	1
M1	D1	geno	8	recomb_site	VSG-228	204.5	1
M1	D1	geno	8	recomb_site	VSG-228	226.5	1
M1	D1	geno	9	recomb_site	VSG-228	240	1
M1	D1	geno	10	recomb_site	VSG-228	252	1
M1	D1	geno	11	recomb_site	VSG-228	290	1
M1	D1	geno	12	recomb_site	VSG-228	313.5	1
M1	D1	geno	13	recomb_site	VSG-228	332	1
M1	D1	geno	14	recomb_site	VSG-228	340.5	1
M1	D1	geno	14	recomb_site	VSG-228	351	1
M1	D1	geno	14	recomb_site	VSG-228	359.5	1
M1	D1	geno	15	recomb_site	VSG-228	367.5	1
M1	D1	geno	15	recomb_site	VSG-228	382	1
M1	D1	geno	16	recomb_site	VSG-228	393	1
M1	D1	geno	16	recomb_site	VSG-228	422	1
M1	D1	geno	17	recomb_site	VSG-228	457.5	1
M1	D1	geno	17	recomb_site	VSG-228	468	1
M1	D1	geno	18	recomb_site	VSG-228	481.5	1
M1	D1	geno	19	recomb_site	VSG-228	492.5	1
M1	D1	geno	20	recomb_site	VSG-228	504	1
M1	D1	geno	21	recomb_site	VSG-228	547	1
M1	D1	geno	22	recomb_site	VSG-228	568	1
M1	D1	geno	22	recomb_site	VSG-228	575	1
M1	D1	geno	22	recomb_site	VSG-228	588.5	1
M1	D1	geno	23	recomb_site	VSG-228	605	1
M1	D1	geno	24	recomb_site	VSG-228	621	1
M1	D1	geno	25	recomb_site	VSG-228	645	1
M1	D1	geno	25	recomb_site	VSG-228	654.5	1
M1	D1	geno	26	recomb_site	VSG-228	669	1
M1	D1	geno	27	recomb_site	VSG-228	685	1
M1	D1	geno	27	recomb_site	VSG-228	691.5	1
M1	D1	geno	27	recomb_site	VSG-228	712	1
M1	D1	geno	27	recomb_site	VSG-228	730	1
M1	D1	geno	28	recomb_site	VSG-228	742.5	1
M1	D1	geno	29	recomb_site	VSG-228	757.5	1
M1	D1	geno	29	recomb_site	VSG-228	775.5	1
M1	D1	geno	29	recomb_site	VSG-228	783	1
M1	D1	geno	30	recomb_site	VSG-228	792	1
M1	D1	geno	31	recomb_site	VSG-228	804	1
M1	D1	geno	32	recomb_site	VSG-228	831.5	1
M1	D1	geno	32	recomb_site	VSG-228	847	1
M1	D1	geno	32	recomb_site	VSG-228	856.5	1
M1	D1	geno	33	recomb_site	VSG-228	892.5	1
M1	D1	geno	33	recomb_site	VSG-228	919.5	1
M1	D1	geno	33	recomb_site	VSG-228	939	1
M1	D1	geno	34	recomb_site	VSG-228	949	1
M1	D1	geno	35	recomb_site	VSG-228	961.5	1
M1	D1	geno	35	recomb_site	VSG-228	990.5	1
M1	D1	geno	36	recomb_site	VSG-228	1025.5	1
M1	D1	geno	36	recomb_site	VSG-228	1036.5	1
M1	D1	geno	37	recomb_site	VSG-228	1047	1
M1	D1	geno	38	recomb_site	VSG-228	1059	1
M1	D1	geno	39	recomb_site	VSG-228	1080.5	1
M1	D1	geno	40	recomb_site	VSG-228	1101.5	1
M1	D1	geno	41	recomb_site	VSG-228	1114.5	1
M1	D1	geno	42	recomb_site	VSG-228	1123.5	1
M1	D1	geno	42	recomb_site	VSG-228	1177	1
M1	D1	geno	43	recomb_site	VSG-228	1209.5	1
M1	D1	geno	44	recomb_site	VSG-228	1226.5	1
M1	D1	geno	45	recomb_site	VSG-228	1246	1
M1	D1	geno	46	recomb_site	VSG-228	1256.5	1
M1	D1	geno	46	recomb_site	VSG-228	1300	1
M1	D1	geno	47	recomb_site	VSG-228	1336.5	1
M1	D1	geno	48	recomb_site	VSG-228	1375.5	1
M1	D1	geno	49	recomb_site	VSG-228	1405	1
M1	D1	geno	49	recomb_site	VSG-228	1485	1
M1	D1	geno	50	recomb_site	VSG-228	1518	1
M1	D1	geno	51	recomb_site	VSG-228	1555	1
M1	D1	geno	52	recomb_site	VSG-228	1568	1
M1	D1	geno	53	recomb_site	VSG-2986	51	1
M1	D1	geno	54	recomb_site	VSG-2986	76	1
M1	D1	geno	55	recomb_site	VSG-2986	88	1
M1	D1	geno	56	recomb_site	VSG-2986	97	1
M1	D1	geno	57	recomb_site	VSG-2986	115	1
M1	D1	geno	58	recomb_site	VSG-2986	125	1
M1	D1	geno	58	recomb_site	VSG-2986	142	1
M1	D1	geno	59	recomb_site	VSG-2986	167	1
M1	D1	geno	60	recomb_site	VSG-2986	192	1
M1	D1	geno	61	recomb_site	VSG-2986	225.5	1
M1	D1	geno	62	recomb_site	VSG-2986	241.5	1
M1	D1	geno	62	recomb_site	VSG-2986	290.5	1
M1	D1	geno	63	recomb_site	VSG-2986	307.5	1
M1	D1	geno	63	recomb_site	VSG-2986	319	1
M1	D1	geno	63	recomb_site	VSG-2986	336	1
M1	D1	geno	64	recomb_site	VSG-2986	348	1
M1	D1	geno	65	recomb_site	VSG-2986	363.5	1
M1	D1	geno	65	recomb_site	VSG-2986	377.5	1
M1	D1	geno	66	recomb_site	VSG-2986	409.5	1
M1	D1	geno	66	recomb_site	VSG-2986	424.5	1
M1	D1	geno	67	recomb_site	VSG-2986	465	1
M1	D1	geno	68	recomb_site	VSG-2986	484.5	1
M1	D1	geno	68	recomb_site	VSG-2986	493.5	1
M1	D1	geno	69	recomb_site	VSG-2986	507	1
M1	D1	geno	70	recomb_site	VSG-2986	518	1
M1	D1	geno	70	recomb_site	VSG-2986	528	1
M1	D1	geno	71	recomb_site	VSG-2986	540	1
M1	D1	geno	72	recomb_site	VSG-2986	550.5	1
M1	D1	geno	73	recomb_site	VSG-2986	574.5	1
M1	D1	geno	73	recomb_site	VSG-2986	587	1
M1	D1	geno	74	recomb_site	VSG-2986	601.5	1
M1	D1	geno	74	recomb_site	VSG-2986	608.5	1
M1	D1	geno	74	recomb_site	VSG-2986	623.5	1
M1	D1	geno	74	recomb_site	VSG-2986	636.5	1
M1	D1	geno	75	recomb_site	VSG-2986	645.5	1
M1	D1	geno	75	recomb_site	VSG-2986	654	1
M1	D1	geno	76	recomb_site	VSG-2986	669.5	1
M1	D1	geno	77	recomb_site	VSG-2986	683	1
M1	D1	geno	77	recomb_site	VSG-2986	722	1
M1	D1	geno	78	recomb_site	VSG-2986	742.5	1
M1	D1	geno	79	recomb_site	VSG-2986	754.5	1
M1	D1	geno	80	recomb_site	VSG-2986	771.5	1
M1	D1	geno	81	recomb_site	VSG-2986	782.5	1
M1	D1	geno	81	recomb_site	VSG-2986	791.5	1
M1	D1	geno	82	recomb_site	VSG-2986	805.5	1
M1	D1	geno	82	recomb_site	VSG-2986	833.5	1
M1	D1	geno	83	recomb_site	VSG-2986	853.5	1
M1	D1	geno	84	recomb_site	VSG-2986	868.5	1
M1	D1	geno	85	recomb_site	VSG-2986	907.5	1
M1	D1	geno	85	recomb_site	VSG-2986	919.5	1
M1	D1	geno	86	recomb_site	VSG-2986	934.5	1
M1	D1	geno	86	recomb_site	VSG-2986	955.5	1
M1	D1	geno	87	recomb_site	VSG-2986	1001.5	1
M1	D1	geno	88	recomb_site	VSG-2986	1034.5	1
M1	D1	geno	89	recomb_site	VSG-2986	1057.5	1
M1	D1	geno	90	recomb_site	VSG-2986	1092	1
M1	D1	geno	91	recomb_site	VSG-2986	1118.5	1
M1	D1	geno	92	recomb_site	VSG-2986	1131.5	1
M1	D1	geno	92	recomb_site	VSG-2986	1142.5	1
M1	D1	geno	92	recomb_site	VSG-2986	1154.5	1
M1	D1	geno	93	recomb_site	VSG-2986	1169.5	1
M1	D1	geno	94	recomb_site	VSG-2986	1187	1
M1	D1	geno	95	recomb_site	VSG-2986	1199.5	1
M1	D1	geno	96	recomb_site	VSG-2986	1210.5	1
M1	D1	geno	97	recomb_site	VSG-2986	1224	1
M1	D1	geno	98	recomb_site	VSG-2986	1261.5	1
M1	D1	geno	99	recomb_site	VSG-2986	1276.5	1
M1	D1	geno	100	recomb_site	VSG-2986	1290.5	1
M1	D1	geno	101	recomb_site	VSG-2986	1300.5	1
M1	D1	geno	101	recomb_site	VSG-2986	1307	1
M1	D1	geno	101	recomb_site	VSG-2986	1314	1
M1	D1	geno	101	recomb_site	VSG-2986	1323.5	1
M1	D1	geno	102	recomb_site	VSG-2986	1337	1
M1	D1	geno	103	recomb_site	VSG-2986	1366.5	1
M1	D1	geno	103	recomb_site	VSG-2986	1378.5	1
M1	D1	geno	104	recomb_site	VSG-2986	1387.5	1
M1	D1	geno	104	recomb_site	VSG-2986	1413.5	1
M1	D1	geno	104	recomb_site	VSG-2986	1426	1
M1	D1	geno	104	recomb_site	VSG-2986	1461	1
M1	D1	geno	105	recomb_site	VSG-2986	1483.5	1
M1	D1	geno	106	recomb_site	VSG-3110	235	1
M1	D1	geno	107	recomb_site	VSG-3110	267.5	1
M1	D1	geno	108	recomb_site	VSG-3110	302	1
M1	D1	geno	109	recomb_site	VSG-3110	334.5	1
M1	D1	geno	109	recomb_site	VSG-3110	340.5	1
M1	D1	geno	109	recomb_site	VSG-3110	346.5	1
M1	D1	geno	109	recomb_site	VSG-3110	360	1
M1	D1	geno	110	recomb_site	VSG-3110	377.5	1
M1	D1	geno	111	recomb_site	VSG-3110	409.5	1
M1	D1	geno	111	recomb_site	VSG-3110	426	1
M1	D1	geno	112	recomb_site	VSG-3110	448.5	1
M1	D1	geno	112	recomb_site	VSG-3110	465	1
M1	D1	geno	113	recomb_site	VSG-3110	484.5	1
M1	D1	geno	113	recomb_site	VSG-3110	493.5	1
M1	D1	geno	114	recomb_site	VSG-3110	507	1
M1	D1	geno	115	recomb_site	VSG-3110	519	1
M1	D1	geno	116	recomb_site	VSG-3110	540.5	1
M1	D1	geno	117	recomb_site	VSG-3110	579	1
M1	D1	geno	118	recomb_site	VSG-3110	637	1
M1	D1	geno	119	recomb_site	VSG-3110	675	1
M1	D1	geno	120	recomb_site	VSG-3110	729	1
M1	D1	geno	121	recomb_site	VSG-3110	748.5	1
M1	D1	geno	122	recomb_site	VSG-3110	770	1
M1	D1	geno	123	recomb_site	VSG-3110	787.5	1
M1	D1	geno	124	recomb_site	VSG-3110	806.5	1
M1	D1	geno	125	recomb_site	VSG-3110	829.5	1
M1	D1	geno	125	recomb_site	VSG-3110	836.5	1
M1	D1	geno	125	recomb_site	VSG-3110	867	1
M1	D1	geno	126	recomb_site	VSG-3110	905.5	1
M1	D1	geno	127	recomb_site	VSG-3110	919.5	1
M1	D1	geno	128	recomb_site	VSG-3110	934.5	1
M1	D1	geno	128	recomb_site	VSG-3110	949.5	1
M1	D1	geno	129	recomb_site	VSG-3110	339	1
M1	D1	geno	130	recomb_site	VSG-3110	984	1
M1	D1	geno	131	recomb_site	VSG-3110	991.5	1
M1	D1	geno	131	recomb_site	VSG-3110	1011	1
M1	D1	geno	132	recomb_site	VSG-3110	1034.5	1
M1	D1	geno	133	recomb_site	VSG-3110	1045.5	1
M1	D1	geno	134	recomb_site	VSG-3110	1059	1
M1	D1	geno	135	recomb_site	VSG-3110	1070	1
M1	D1	geno	135	recomb_site	VSG-3110	1084.5	1
M1	D1	geno	136	recomb_site	VSG-3110	1101.5	1
M1	D1	geno	137	recomb_site	VSG-3110	1170	1
M1	D1	geno	138	recomb_site	VSG-3110	1252.5	1
M1	D1	geno	139	recomb_site	VSG-3110	1298.5	1
M1	D1	geno	140	recomb_site	VSG-3110	1337	1
M1	D1	geno	141	recomb_site	VSG-3110	1368.5	1
M1	D1	geno	142	recomb_site	VSG-3110	1378.5	1
M1	D1	geno	143	recomb_site	VSG-3110	1412.5	1
M1	D1	geno	144	recomb_site	VSG-3110	1426	1
M1	D1	geno	144	recomb_site	VSG-3110	1461	1
M1	D1	geno	145	recomb_site	VSG-3110	1483.5	1
M1	D1	geno	146	recomb_site	VSG-3110	1500.5	1
M1	D1	geno	147	recomb_site	VSG-3110	1514.5	1
M1	D1	geno	148	recomb_site	VSG-3110	1548	1
M1	D1	geno	149	recomb_site	VSG-7358	770	1
M1	D1	geno	150	recomb_site	VSG-7358	787.5	1
M1	D1	geno	151	recomb_site	VSG-7358	806.5	1
M1	D1	geno	152	recomb_site	VSG-7358	830	1
M1	D1	geno	152	recomb_site	VSG-7358	836.5	1
M1	D1	geno	152	recomb_site	VSG-7358	855	1
M1	D1	geno	153	recomb_site	VSG-7358	870	1
M1	D1	geno	154	recomb_site	VSG-7358	883.5	1
M1	D1	geno	155	recomb_site	VSG-7358	905.5	1
M1	D1	geno	156	recomb_site	VSG-7358	919	1
M1	D1	geno	157	recomb_site	VSG-7358	932.5	1
M1	D1	geno	158	recomb_site	VSG-7358	940.5	1
M1	D1	geno	158	recomb_site	VSG-7358	951	1
M1	D1	geno	159	recomb_site	VSG-7358	962	1
M1	D1	geno	159	recomb_site	VSG-7358	998	1
M1	D1	geno	160	recomb_site	VSG-7358	1033	1
M1	D1	geno	161	recomb_site	VSG-7358	1056.5	1
M1	D1	geno	162	recomb_site	VSG-7358	1087.5	1
M1	D1	geno	163	recomb_site	VSG-7358	1105	1
M1	D1	geno	163	recomb_site	VSG-7358	1123.5	1
M1	D1	geno	163	recomb_site	VSG-7358	1142.5	1
M1	D1	geno	163	recomb_site	VSG-7358	1167	1
M1	D1	geno	164	recomb_site	VSG-7358	1184.5	1
M1	D1	geno	164	recomb_site	VSG-7358	1196	1
M1	D1	geno	165	recomb_site	VSG-7358	1218	1
M1	D1	geno	166	recomb_site	VSG-7358	1238	1
M1	D1	geno	166	recomb_site	VSG-7358	1246.5	1
M1	D1	geno	167	recomb_site	VSG-7358	1256	1
M1	D1	geno	168	recomb_site	VSG-7358	1266.5	1
M1	D1	geno	168	recomb_site	VSG-7358	1277.5	1
M1	D1	geno	169	recomb_site	VSG-7358	1295	1
M1	D1	geno	170	recomb_site	VSG-7358	1316	1
M1	D1	geno	171	recomb_site	VSG-7358	1337	1
M1	D1	geno	172	recomb_site	VSG-7358	1366.5	1
M1	D1	geno	172	recomb_site	VSG-7358	1376.5	1
M1	D1	geno	172	recomb_site	VSG-7358	1413.5	1
M1	D1	geno	172	recomb_site	VSG-7358	1424.5	1
M1	D1	geno	173	recomb_site	VSG-7358	1465	1
M1	D1	geno	174	recomb_site	VSG-7358	1482	1
M1	D1	geno	175	recomb_site	VSG-7358	1501	1
M1	D1	geno	176	recomb_site	VSG-7358	1521.5	1
M1	D1	geno	177	recomb_site	VSG-7358	1548	1
M1	D1	geno	178	recomb_site	VSG-7358	1579.5	1
M1	D1	geno	179	recomb_site	VSG-4156	767	1
M1	D1	geno	180	recomb_site	VSG-4156	1337	1
M1	D1	geno	181	recomb_site	VSG-4156	1368.5	1
M1	D1	geno	182	recomb_site	VSG-4156	1378.5	1
M1	D1	geno	183	recomb_site	VSG-4156	1387	1
M1	D1	geno	183	recomb_site	VSG-4156	1412.5	1
M1	D1	geno	184	recomb_site	VSG-4156	1427	1
M1	D1	geno	185	recomb_site	VSG-4156	1524	1

## Sheet: ED_2D
donor_VSG	count	guide
VSG-228	26	G_243
VSG-2986	22	G_243
VSG-3110	14	G_243
VSG-4156	0	G_243
VSG-7358	0	G_243
VSG-228	27	G_369R
VSG-2986	27	G_369R
VSG-3110	19	G_369R
VSG-4156	0	G_369R
VSG-7358	0	G_369R
VSG-228	30	G_694
VSG-2986	31	G_694
VSG-3110	21	G_694
VSG-4156	1	G_694
VSG-7358	12	G_694
VSG-228	30	G_894
VSG-2986	25	G_894
VSG-3110	22	G_894
VSG-4156	1	G_894
VSG-7358	21	G_894
VSG-228	27	G_978R
VSG-2986	26	G_978R
VSG-3110	22	G_978R
VSG-4156	1	G_978R
VSG-7358	25	G_978R
VSG-228	12	G_1459
VSG-2986	17	G_1459
VSG-3110	12	G_1459
VSG-4156	7	G_1459
VSG-7358	19	G_1459

## Sheet: ED_2E_2F
Guide	donor	pam_distance	guide_distance	seq_distance	pam	guide	seq
G_141	VSG-228	0	3	98	AGG	TTCAAAGACAGCCAAACGAC	CATCACCAAACAGCAATCTCAATACTAAATCATAGAAACAGAAGCCAAAGAGGGAGAGCAACTCATTTTCACCCCTAGTGCCAACAATGGTCGCTAAGAAGTGCAGCGCAGCATTAAAGATAGTAATGTTAGTCGGTGCCGCACTGACACTACACCAACAACAAGCTCTAGCTCAGACCGCTGGTAGGCCCCTTGCAGATGCGGTAGGCAAAGCACTCTGCACTTATTCAAAGACAGCCAAACGACAGGCAGCAAACCTAGCCCAAGCTCTAGATCGCGGCATCACAGCAGCAAAAAAGTCGCAACAAGCGCAGCAGTTAGCGACGATAGCACTGGCGAAACTACCCCACTACAGAGAAGCAGCAGCGACGATCCTCATTTACGCCAAAAACAAAAGAG…
G_141	VSG-3110	0	0	31	AGG	TTCAAAAACGGCCAAACGCC	ACAAGCTCTAGCTCAGACCGCTGGTAGGCCCCTTGCAGATGTGGTAGGCAAAACTCTATGTACTTATTCAAAAACGGCCAAACGCCAGGCAGCAAACCTGGCACAAACACTAGAACGAGCCAGCTCAGCAGCAAAGCAATCCAGACAAGCGCAGCAGTTAGCGGCTTTAGCCCTGGCGAAACTCCCAGAGTACAAAGAAGCAGCCGCGACGCTGTTAATTTACGTCATGATGAAAGTGGAAGCAGCACAAGCAAGCATCGAAAACTGGACAGGAGAGAAGACAAACTAGTAGAGCAGGCGATGTATTCCTCAGGCAGGATAGACGAGCTGATG
G_141	VSG-2986	1	2	93	AGC	TTCAAAAACGGCGAAACGAC	CATCACCAAACCGCAATCTCAATACTAAATCATAGAAACAGAAGCCAAAGAGGGAGAGCCACTCATTTTCACCCCTAATACTGACAATGGTCGCCAAGGAGTGCAACGTAGCATTAAAAATCGTAATGCTAGTCGCTTCAGCACTGACACTACACACACAACAAGCTCTAGCTCAGACAGCTGGTAGGCCCCTTGCAGATGTGGTCGGCAAAGCTCTATGTACTTATTCAAAAACGGCGAAACGACAGCCAGCGAATCTAGCCCAAGCTCTAGATCGCGCCATCACAGCAGCAAAGAAATCGGAGCAAGCACAGGCGTTAGCAGCCGTTGCCCTGGCCAAGCTCCCAGACTATCAGCAAGAAGCCGGAACGCTGTTAATTTACGTCAGGATGAAAGTGG…
G_141	VSG-4156	0	0	20	AGG	TTCAAAAACGGCCAAACGCC	CATCACCAAACCGCAATCTCAATACTAAATCATAGAAACAGAAGCCAAAGAGGGAGAGCCACTCATTTCCACCCCTAATACTGGCAATGGTCACCAAGGAGCGAAACGCAGCATTAAAAATTGTAATGTTAGTCGCTTCAGCACTGACACTACACCCACAACAAGCTCTAGCTCAGACCGCTGGTAGGCCCCTTGCAGATGTGGTAGGCAAAACTCTATGTACTTATTCAAAAACGGCCAAACGCCAGGCAGCAAACCTGGCGCAAACACTACAACGAGCCAGCTCAGCAGCAAAGCAATCCAGACAAGCGCAGCAGTTAGCGGCTTTAGCACTGGCCAAACTGCCAGACTACAAAGAAGCAGCCGCGACACTGTTAATTTACGCCACGCACAAAATAC…
G_300R	VSG-228	1	5	95	CAG	CGACGATCCTCATTTACGCC	ATAGTAATGTTAGTCGGTGCCGCACTGACACTACACCAACAACAAGCTCTAGCTCAGACCGCTGGTAGGCCCCTTGCAGATGCGGTAGGCAAAGCACTCTGCACTTATTCAAAGACAGCCAAACGACAGGCAGCAAACCTAGCCCAAGCTCTAGATCGCGGCATCACAGCAGCAAAAAAGTCGCAACAAGCGCAGCAGTTAGCGACGATAGCACTGGCGAAACTACCCCACTACAGAGAAGCAGCAGCGACGATCCTCATTTACGCCAAAAACAAAAGAGCAGAAGCAGAAGCAAACATCGAAAACTGGAAAGGCCAGAAAACCAAACTGGTGGGGCAGGCAATGTATTCCTCAGGCAGAATCGACGAGCTGATGTTGATGCTAGAAGGCCACAGAGAC…
G_300R	VSG-3110	0	2	43	CCG	CGACGCTGTTAATTTACGTC	ACAAGCTCTAGCTCAGACCGCTGGTAGGCCCCTTGCAGATGTGGTAGGCAAAACTCTATGTACTTATTCAAAAACGGCCAAACGCCAGGCAGCAAACCTGGCACAAACACTAGAACGAGCCAGCTCAGCAGCAAAGCAATCCAGACAAGCGCAGCAGTTAGCGGCTTTAGCCCTGGCGAAACTCCCAGAGTACAAAGAAGCAGCCGCGACGCTGTTAATTTACGTCATGATGAAAGTGGAAGCAGCACAAGCAAGCATCGAAAACTGGACAGGAGAGAAGACAAACTAGTAGAGCAGGCGATGTATTCCTCAGGCAGGATAGACGAGCTGATGTTGCTCCTAGAAGGGCACCGGGAGGACGGACCGAGCGGTGCGGACAAAACTTTCCTAGGCGCGGCC…
G_300R	VSG-2986	0	4	95	CCG	GAACGCTGTTAATTTACGTC	ATCGTAATGCTAGTCGCTTCAGCACTGACACTACACACACAACAAGCTCTAGCTCAGACAGCTGGTAGGCCCCTTGCAGATGTGGTCGGCAAAGCTCTATGTACTTATTCAAAAACGGCGAAACGACAGCCAGCGAATCTAGCCCAAGCTCTAGATCGCGCCATCACAGCAGCAAAGAAATCGGAGCAAGCACAGGCGTTAGCAGCCGTTGCCCTGGCCAAGCTCCCAGACTATCAGCAAGAAGCCGGAACGCTGTTAATTTACGTCAGGATGAAAGTGGAAGCAGCACAAGCGAGCATCGAAAACTGGACAGGAGAAAAGACAAAACTGGTAGAGCAGGCGATGTATTCCTCAGGCGGGATAGACGAGCTGATGTTGCTCCTAGAAGGGCACCGGGAG…
G_300R	VSG-4156	0	0	1	CCG	CGACACTGTTAATTTACGCC	ATTGTAATGTTAGTCGCTTCAGCACTGACACTACACCCACAACAAGCTCTAGCTCAGACCGCTGGTAGGCCCCTTGCAGATGTGGTAGGCAAAACTCTATGTACTTATTCAAAAACGGCCAAACGCCAGGCAGCAAACCTGGCGCAAACACTACAACGAGCCAGCTCAGCAGCAAAGCAATCCAGACAAGCGCAGCAGTTAGCGGCTTTAGCACTGGCCAAACTGCCAGACTACAAAGAAGCAGCCGCGACACTGTTAATTTACGCCACGCACAAAATACAAGACGCGCAAGCCAGCATCGAAAACTGGACAGGAGAGAATACTAAGCTAGTTGGCCAGGCGATGTATTCCTCAGGGAGAATCGACGAACTGATGTTGCTACTAGAAGGGCACCGAGAG…
G_592	VSG-228	0	5	132	CGG	AATAGAGACCCGGAAGCAGG	AACTGGTGGGGCAGGCAATGTATTCCTCAGGCAGAATCGACGAGCTGATGTTGATGCTAGAAGGCCACAGAGACGGACAATCAGCAGGGCAAACCAAAACTTGCCTAGGCGCAGCAGGAAACGGCAACACAGTAGATGAATTCGTCAAAACAGAGTGCGACACGGAACAAGACCACAACATCAACGCCGACGAATCAGACATAGAACAAGCGGCAGCAACCCTAAGCCAGGAAAATAGAGACCCGGAAGCAGGCGGCGGAACCAACTGCAAGATCACAGGCAACCTTGCCAGCGACTACGACAGTCATCCAAATGATCTGAGTTTGCTAGGCGGACTGCTAACAATACACAATGGGGGCGGCTTTAAGGCAACGACAACAATAAAAACCGCGGCGGCGG…
G_592	VSG-3110	2	18	70	GGC	GTACAGACCCAGAGGCAGCC	ACTAGTAGAGCAGGCGATGTATTCCTCAGGCAGGATAGACGAGCTGATGTTGCTCCTAGAAGGGCACCGGGAGGACGGACCGAGCGGTGCGGACAAAACTTTCCTAGGCGCGGCCGCCGGCGGCAATACAGTAAATGAATTCGTCAAAACAGAATGCGACACGGAACACGACCACAACATCGAGGCAGACAACTCAAACATAGGGCAAGCGGCGACGACTCTAAGCCAAGAAAGTACAGACCCAGAGGCAGCCGGCAGAAGCGACTGCAAGGTCACAACCAACCTTGCTAGCGACTACGACAGCCATGCGAATGAACTACCGCTACTCGGCGGACTGCTAACCATACACAATGGGGGCGGCTTCAAAAGCGGTCAGACCATACAAACTACAGCAACCAC…
G_592	VSG-2986	0	5	104	CGG	AGCACAGACACAGAGGCAGG	AACTGGTAGAGCAGGCGATGTATTCCTCAGGCGGGATAGACGAGCTGATGTTGCTCCTAGAAGGGCACCGGGAGGACCGGGCGAACGGCGCCGACAAAACCTGCCTAGGCGCAGCAACAAGCGGAAACACAGTCGCTGAATTCGTCAAAAGAAATTGCGATACGGAAAATGATCACGACATCAGCGCGGACAACTCAGACATAGGCCAAGCGGCGGCAGATCTAAGCCAAGCAAGCACAGACACAGAGGCAGGCGGCGGAAGCAACTGCAAAATAACAGCAAACCTTGCCAGCGACTACGACAGTCATGCGAATGAACTAACGCTACTCGGCGGGCTGCTAATCATACACAATGAAGGTGGCTTTAAAAGCGGTCAAACCATAAAAACCGCAGCAACCG…
G_592	VSG-4156	0	0	0	CGG	AGTACAGACCCAGAAGCCAG	AGCTAGTTGGCCAGGCGATGTATTCCTCAGGGAGAATCGACGAACTGATGTTGCTACTAGAAGGGCACCGAGAGGACGGCGCGAACGGACAGGACAAAACTTGCCTAGGCGCGGCCGCCGGCGGCAATACAGTAAATGAATTCGTCAAAACAGAATGCGACACGGAAAGCGGCCACAACATCGAGGCAGACAACTCAAACATAGGGCAAGCGGCAACGACTCTAAGCCAAGAAAGTACAGACCCAGAAGCCAGCGGAGGCGCAAGCTGCAAAATAACAGCAAACCTTGCCACTGACTACGACAGCCATGCGAATGAGTTACCGCTACTCGGCGGCCTGCTAACCATACACAACGCAGGCGGCTTCAAAACAGGACAAAGCTTGCAAACCGCAGCACCAA…
G_792	VSG-228	2	8	130	TCA	TAACGACATCGCTGCTAACC	ATAGAACAAGCGGCAGCAACCCTAAGCCAGGAAAATAGAGACCCGGAAGCAGGCGGCGGAACCAACTGCAAGATCACAGGCAACCTTGCCAGCGACTACGACAGTCATCCAAATGATCTGAGTTTGCTAGGCGGACTGCTAACAATACACAATGGGGGCGGCTTTAAGGCAACGACAACAATAAAAACCGCGGCGGCGGGCAACAAACTAATCAGCGCCCTCGCGAGCAAGGTTAACGACATCGCTGCTAACCTCAAAGCACACACGGAATCGGCACCAACGACCAAACAAGAACTCAAGACACTACTGGGCAGCAAAGGAGCACGGAGCAAGCTAGAAGCAGCCAACGACGAGTACAATAGCTGGGAAGCAGGAAAAAAGCCTGTAAACTTCGACGAG…
G_792	VSG-3110	3	17	70	AAA	GCCGGTGTCGCCGAGAGCCT	TAGGGCAAGCGGCGACGACTCTAAGCCAAGAAAGTACAGACCCAGAGGCAGCCGGCAGAAGCGACTGCAAGGTCACAACCAACCTTGCTAGCGACTACGACAGCCATGCGAATGAACTACCGCTACTCGGCGGACTGCTAACCATACACAATGGGGGCGGCTTCAAAAGCGGTCAGACCATACAAACTACAGCAACCACGAACAAGCTAATCAGCGCACTCAAAAATAAGGGCGCCGGTGTCGCCGAGAGCCTAAAAACTGTAACAGCGGCAGCACCTACAAACAAACAGGAGTTCAAGACACTACTGGCCTCAAAAGCCGAGCGTGCCAAACTGCAAGCAGCGAACGAAGAGTATAATAACTGGAAACCAGGCGCCAAGCCCGCGGACTTCGATGCCC…
G_792	VSG-2986	2	11	73	TAA	AACCAGCGTTGCCAAGAGCC	ATAGGCCAAGCGGCGGCAGATCTAAGCCAAGCAAGCACAGACACAGAGGCAGGCGGCGGAAGCAACTGCAAAATAACAGCAAACCTTGCCAGCGACTACGACAGTCATGCGAATGAACTAACGCTACTCGGCGGGCTGCTAATCATACACAATGAAGGTGGCTTTAAAAGCGGTCAAACCATAAAAACCGCAGCAACCGCGAACAAGCTAATCAGCGCCCTCAAAAATAAAGGAACCAGCGTTGCCAAGAGCCTAAAAACAGTAACAGCGGCAGCACCTACAAACAAACAGGAGTTCAAGACACTACTGGCTTCGAAAGGGGAGCGTGCAAAACTCCAAGCAGCCAACGACGAGTATAATAACTGGAAACCAGGCGCCAAGCCTGTGGACTTCGATGCC…
G_792	VSG-7358	2	6	58	TAA	AGCCGGTGTCGCCGAGAGCC	GCGGCTCTACCGCTACTCGGCGGACTGCTAACCATACACAATGGGGGCGGCTTCAAAAACGGCCAGACCATACAAACCACAGCAACCACGAACAAGCTAATCAGCGCACTTAAAAATAAAGGAGCCGGTGTCGCCGAGAGCCTAAAAACTGTAACATCGGCAGCACCTACAAACAAGCAGGAGCTCAAGACACTACTGGCTTCAAAAGGGTAGCGTACCAAACTCCAAGCAGCCAACGACGAGTATAATAACTGGAAACCAGGCGCCAACCTTGAGGACTTCGATGCCCACATCAAGAAAGTGTTCGGCGCAGAAGACAGCAAAGACAGCGCCTATGCCATTGCACGTGAAGGGATATACATTAAAGTTCCAACTAAAGCAGGGAAAAC
G_792	VSG-4156	0	0	0	TGG	CGCCGGTGTCGCAGCTAAAC	ATAGGGCAAGCGGCAACGACTCTAAGCCAAGAAAGTACAGACCCAGAAGCCAGCGGAGGCGCAAGCTGCAAAATAACAGCAAACCTTGCCACTGACTACGACAGCCATGCGAATGAGTTACCGCTACTCGGCGGCCTGCTAACCATACACAACGCAGGCGGCTTCAAAACAGGACAAAGCTTGCAAACCGCAGCACCAACCAACAAGCTAATCAGCGCACTCAAAAATAAGGGCGCCGGTGTCGCAGCTAAACTGGCAACTGTAACGTCGGCAGCACCTACAAGCAAGCAGGAACTCAAAACACTACTGGCTTCGAAAGGGGAACGCGCCAAACTCCAAGCAGCCAACGACGAGTATAATAACTGGAAACCAGGCGCCAAGCCTGAGGACTTCGACGCC…
G_909R	VSG-228	1	3	116	GCA	AGCTAGAAGCAGCCAACGAC	CTTGCCAGCGACTACGACAGTCATCCAAATGATCTGAGTTTGCTAGGCGGACTGCTAACAATACACAATGGGGGCGGCTTTAAGGCAACGACAACAATAAAAACCGCGGCGGCGGGCAACAAACTAATCAGCGCCCTCGCGAGCAAGGTTAACGACATCGCTGCTAACCTCAAAGCACACACGGAATCGGCACCAACGACCAAACAAGAACTCAAGACACTACTGGGCAGCAAAGGAGCACGGAGCAAGCTAGAAGCAGCCAACGACGAGTACAATAGCTGGGAAGCAGGAAAAAAGCCTGTAAACTTCGACGAGCACATCAAAAAAGTGTTCGGCGCGGAAGACGGCAAAGACAGCGCCTATGCCCTTGCACTTGAAGGGATATCCATTGAAGTTCCA…
G_909R	VSG-3110	1	15	56	CAA	ACTGCAAGCAGCGAACGAAG	TTGCTAGCGACTACGACAGCCATGCGAATGAACTACCGCTACTCGGCGGACTGCTAACCATACACAATGGGGGCGGCTTCAAAAGCGGTCAGACCATACAAACTACAGCAACCACGAACAAGCTAATCAGCGCACTCAAAAATAAGGGCGCCGGTGTCGCCGAGAGCCTAAAAACTGTAACAGCGGCAGCACCTACAAACAAACAGGAGTTCAAGACACTACTGGCCTCAAAAGCCGAGCGTGCCAAACTGCAAGCAGCGAACGAAGAGTATAATAACTGGAAACCAGGCGCCAAGCCCGCGGACTTCGATGCCCACATCAAAAAAGTGTTCGGCGCGGAAGACAACAAAGACAGCGCCTATGCCCTTGCACTTGAAGGGATATCCATTGAGGTTCCCC…
G_909R	VSG-2986	1	0	65	CAA	AACTCCAAGCAGCCAACGAC	CTTGCCAGCGACTACGACAGTCATGCGAATGAACTAACGCTACTCGGCGGGCTGCTAATCATACACAATGAAGGTGGCTTTAAAAGCGGTCAAACCATAAAAACCGCAGCAACCGCGAACAAGCTAATCAGCGCCCTCAAAAATAAAGGAACCAGCGTTGCCAAGAGCCTAAAAACAGTAACAGCGGCAGCACCTACAAACAAACAGGAGTTCAAGACACTACTGGCTTCGAAAGGGGAGCGTGCAAAACTCCAAGCAGCCAACGACGAGTATAATAACTGGAAACCAGGCGCCAAGCCTGTGGACTTCGATGCCCACATCAAGAAAGTGTTCGGCGCAGAAGACGGAAAAGACAGCGCCTATGCCATTGCACTTGAAGGGATATCCATTGAGGTTCCC…
G_909R	VSG-7358	0	0	64	CCA	AACTCCAAGCAGCCAACGAC	GCGGCTCTACCGCTACTCGGCGGACTGCTAACCATACACAATGGGGGCGGCTTCAAAAACGGCCAGACCATACAAACCACAGCAACCACGAACAAGCTAATCAGCGCACTTAAAAATAAAGGAGCCGGTGTCGCCGAGAGCCTAAAAACTGTAACATCGGCAGCACCTACAAACAAGCAGGAGCTCAAGACACTACTGGCTTCAAAAGGGTAGCGTACCAAACTCCAAGCAGCCAACGACGAGTATAATAACTGGAAACCAGGCGCCAACCTTGAGGACTTCGATGCCCACATCAAGAAAGTGTTCGGCGCAGAAGACAGCAAAGACAGCGCCTATGCCATTGCACGTGAAGGGATATACATTAAAGTTCCAACTAAAGCAGGGAAAACAGAAAGCAGA…
G_909R	VSG-4156	0	0	0	CCA	AACTCCAAGCAGCCAACGAC	CTTGCCACTGACTACGACAGCCATGCGAATGAGTTACCGCTACTCGGCGGCCTGCTAACCATACACAACGCAGGCGGCTTCAAAACAGGACAAAGCTTGCAAACCGCAGCACCAACCAACAAGCTAATCAGCGCACTCAAAAATAAGGGCGCCGGTGTCGCAGCTAAACTGGCAACTGTAACGTCGGCAGCACCTACAAGCAAGCAGGAACTCAAAACACTACTGGCTTCGAAAGGGGAACGCGCCAAACTCCAAGCAGCCAACGACGAGTATAATAACTGGAAACCAGGCGCCAAGCCTGAGGACTTCGACGCCCACATCAAGAAAGTGTTCGGCGCAGAAGACGGCAAAGACAGCGCCTATGCCATTGCACTTGAAGGAATATCCATTGAGGTTCCC…
G_1357	VSG-228	1	8	119	AGA	GCAACAACTGATAAGTGTAA	CAGAAATACAAAAAGCCGCAGCGACAAAAGCACCATGCCCAAAGCATAAACTGACAAGCGCTGAAAGTGACGCCCTATGCAGTAAAATAAAGGATGCAAACGAATGCAACAGCAAGCCTTTCTGCAGTTATAACAGCACCGAAACTGACACAGCTAAAAAGTGCCAATTTAATGAAACCAAAGCTGACAAAAGTGGAGTTTCGTTGCCTAAAACCGGACCTACCGGTACTGAAGCAACAACTGATAAGTGTAAAGATAAGACAAAAGATGAGTGCAAATCTCCGAATTGTAAATGGGAGGGCGAAACTTGCAAAGATTCCTCTATTCTAGTAAACAAACAATTCGCCCTCAGCATGGTTTCTGCTGCCTTTATCGGTTTGATATCATTTTAGAATTGTA…
G_1357	VSG-3110	2	13	117	GGC	CAACAACAGAGAAATGCAAA	AGAACTCCAAACAGCCGCAGCGACGAAACCAGCATGCCCAGGCCATAAACAAACAACCACTGAAAGTGACGCCCTATGCAGTAAAATAAAGGATGCAAACGAATGCAACAGCAAGCATTTCTGCAGTTATAACGGCACCGAAACTGACTCAGCTAAAAAGTGCAAATTTAATGCCTCAAAAGCTTCAGCAAGTGGTGCCCCTGTAACACAAAGTCAAACCGGAGGGAGTGAAACAACAACAGAGAAATGCAAAGGCAAGAAAAAGGATGACTGCAAATCTCCGGATTGTAAATGGGAAGGCGAAACTTGCAGAGACTCTAGTTTCTCATAAATAAGAAATTTTCTCTGATAGCTGCTGCTTTGTGAATTTGGTGGTATTTTAGAATTTTAATGATTTTT…
G_1357	VSG-2986	0	6	72	AGG	ACAACAACAGAGAAATGCAA	CAGAACTTCAAACAGCCGCAGCGACGAACACAGTTTGGCCAAAACATAAACAAACAACCACTGAAAGTGACGCTTTATGCAGTAAAATTAAGGACGCAAACAAATGCAGCAGCAAGCCTTTCTGCAGTTATAACGGCACAGAAACTGAATCAGCTAAAAAATGCAAATTTAATGCGACAAAAGCTGAAAACTCCGGCGCTTCTGTAACACAAAGTCAAACCGGAGGGAGTGAAACAACAACAGAGAAATGCAAAGGCAAGAAAAAGCAGGAGGACTGCAAATCTCCG
G_1357	VSG-7358	1	12	121	GGG	CTGCAACAGGAAATCGCAAA	CAGAACTCCAAACAGCCGCAGCGACGAAACCAACATGCCCAGACCATAAACGGGCAACCACTGAAAGTGACGCCCAATGCAGTAAAATAAAGGATGAAAACGAATGCAACAGCAAGCATTTCTGCAGTTATAACGGCACCGAAACTGACTCAACTAAAAAATGCAAATTTGATGCCAAAAAAGCCACATCAAATAGTGTCTCTGTAACACAAACTCAAACTGGAGGACAGAAACTGCAACAGGAAATCGCAAAGGGAAAGAACAAAAAGACTGCAAATCTGCGGATTGTAAATGGGAGAGAACAGATTGCAAAGATTTCAGCATTCTCGTCAATAAGAAATTGGCTCTGAGTATGGCTGCTGCTTTTGTTAGTTTTGCGGCAATTTAAAATTCTATAAT…
G_1357	VSG-4156	2	9	126	GAG	ACAACAACATGGAATTTCAA	CAGAACTCCAAACAGCCGCAGCAACCAAACCAGCATGCCCAGGCCATAAACAAACAACCACGGAAAGTGACGCCCTATGCAGTAAAATAAAGGATGCAAACGAATGCAACAGCAAGCATTTCTGCAGTTATAACGGCACCGAAACTGACTCAGCTAAAAAGTGCAAATTTAATGCAACAAAAGCTTCAGCAAGTGATGCCCCTGTAACACAAGGTCAAACTGGAGGGAGTGAAACAACAACATGGAATTTCAAGAGGAAACTACAAGAAGAATGCACCAAGGCTCCAGAATGCAAATGGGAAAATAACGCTTTCAAAGATTCCATTTTTATGGTCAATAATAAATTGGCTCCAGTTGTTTATGGCTTTACGAGTTTTGTGGTATTTTCAAAATTATAGT…

## Sheet: ED_2G
Guide	donor	pam_distance	guide_distance	seq_distance	pam	guide	seq	pam_intact
G_141	VSG-2986	1	2	93	AGC	TTCAAAAACGGCGAAACGAC	CATCACCAAACCGCAATCTCAATACTAAATCATAGAAACAGAAGCCAAAGAGGGAGAGCCACTCATTTTCACCCCTAATACTGACAATGGTCGCCAAGGAGTGCAACGTAGCATTAAAAATCGTAATGCTAGTCGCTTCAGCACTGACACTACACACACAACAAGCTCTAGCTCAGACAGCTGGTAGGCCCCTTGCAGATGTGGTCGGCAAAGCTCTATGTACTTATTCAAAAACGGCGAAACGACAGCCAGCGAATCTAGCCCAAGCTCTAGATCGCGCCATCACAGCAGCAAAGAAATCGGAGCAAGCACAGGCGTTAGCAGCCGTTGCCCTGGCCAAGCTCCCAGACTATCAGCAAGAAGCCGGAACGCTGTTAATTTACGTCAGGATGAAAGTGG…	not
G_300R	VSG-228	1	5	95	CAG	CGACGATCCTCATTTACGCC	ATAGTAATGTTAGTCGGTGCCGCACTGACACTACACCAACAACAAGCTCTAGCTCAGACCGCTGGTAGGCCCCTTGCAGATGCGGTAGGCAAAGCACTCTGCACTTATTCAAAGACAGCCAAACGACAGGCAGCAAACCTAGCCCAAGCTCTAGATCGCGGCATCACAGCAGCAAAAAAGTCGCAACAAGCGCAGCAGTTAGCGACGATAGCACTGGCGAAACTACCCCACTACAGAGAAGCAGCAGCGACGATCCTCATTTACGCCAAAAACAAAAGAGCAGAAGCAGAAGCAAACATCGAAAACTGGAAAGGCCAGAAAACCAAACTGGTGGGGCAGGCAATGTATTCCTCAGGCAGAATCGACGAGCTGATGTTGATGCTAGAAGGCCACAGAGAC…	not
G_592	VSG-3110	2	18	70	GGC	GTACAGACCCAGAGGCAGCC	ACTAGTAGAGCAGGCGATGTATTCCTCAGGCAGGATAGACGAGCTGATGTTGCTCCTAGAAGGGCACCGGGAGGACGGACCGAGCGGTGCGGACAAAACTTTCCTAGGCGCGGCCGCCGGCGGCAATACAGTAAATGAATTCGTCAAAACAGAATGCGACACGGAACACGACCACAACATCGAGGCAGACAACTCAAACATAGGGCAAGCGGCGACGACTCTAAGCCAAGAAAGTACAGACCCAGAGGCAGCCGGCAGAAGCGACTGCAAGGTCACAACCAACCTTGCTAGCGACTACGACAGCCATGCGAATGAACTACCGCTACTCGGCGGACTGCTAACCATACACAATGGGGGCGGCTTCAAAAGCGGTCAGACCATACAAACTACAGCAACCAC…	not
G_792	VSG-228	2	8	130	TCA	TAACGACATCGCTGCTAACC	ATAGAACAAGCGGCAGCAACCCTAAGCCAGGAAAATAGAGACCCGGAAGCAGGCGGCGGAACCAACTGCAAGATCACAGGCAACCTTGCCAGCGACTACGACAGTCATCCAAATGATCTGAGTTTGCTAGGCGGACTGCTAACAATACACAATGGGGGCGGCTTTAAGGCAACGACAACAATAAAAACCGCGGCGGCGGGCAACAAACTAATCAGCGCCCTCGCGAGCAAGGTTAACGACATCGCTGCTAACCTCAAAGCACACACGGAATCGGCACCAACGACCAAACAAGAACTCAAGACACTACTGGGCAGCAAAGGAGCACGGAGCAAGCTAGAAGCAGCCAACGACGAGTACAATAGCTGGGAAGCAGGAAAAAAGCCTGTAAACTTCGACGAG…	not
G_792	VSG-3110	3	17	70	AAA	GCCGGTGTCGCCGAGAGCCT	TAGGGCAAGCGGCGACGACTCTAAGCCAAGAAAGTACAGACCCAGAGGCAGCCGGCAGAAGCGACTGCAAGGTCACAACCAACCTTGCTAGCGACTACGACAGCCATGCGAATGAACTACCGCTACTCGGCGGACTGCTAACCATACACAATGGGGGCGGCTTCAAAAGCGGTCAGACCATACAAACTACAGCAACCACGAACAAGCTAATCAGCGCACTCAAAAATAAGGGCGCCGGTGTCGCCGAGAGCCTAAAAACTGTAACAGCGGCAGCACCTACAAACAAACAGGAGTTCAAGACACTACTGGCCTCAAAAGCCGAGCGTGCCAAACTGCAAGCAGCGAACGAAGAGTATAATAACTGGAAACCAGGCGCCAAGCCCGCGGACTTCGATGCCC…	not
G_792	VSG-2986	2	11	73	TAA	AACCAGCGTTGCCAAGAGCC	ATAGGCCAAGCGGCGGCAGATCTAAGCCAAGCAAGCACAGACACAGAGGCAGGCGGCGGAAGCAACTGCAAAATAACAGCAAACCTTGCCAGCGACTACGACAGTCATGCGAATGAACTAACGCTACTCGGCGGGCTGCTAATCATACACAATGAAGGTGGCTTTAAAAGCGGTCAAACCATAAAAACCGCAGCAACCGCGAACAAGCTAATCAGCGCCCTCAAAAATAAAGGAACCAGCGTTGCCAAGAGCCTAAAAACAGTAACAGCGGCAGCACCTACAAACAAACAGGAGTTCAAGACACTACTGGCTTCGAAAGGGGAGCGTGCAAAACTCCAAGCAGCCAACGACGAGTATAATAACTGGAAACCAGGCGCCAAGCCTGTGGACTTCGATGCC…	not
G_792	VSG-7358	2	6	58	TAA	AGCCGGTGTCGCCGAGAGCC	GCGGCTCTACCGCTACTCGGCGGACTGCTAACCATACACAATGGGGGCGGCTTCAAAAACGGCCAGACCATACAAACCACAGCAACCACGAACAAGCTAATCAGCGCACTTAAAAATAAAGGAGCCGGTGTCGCCGAGAGCCTAAAAACTGTAACATCGGCAGCACCTACAAACAAGCAGGAGCTCAAGACACTACTGGCTTCAAAAGGGTAGCGTACCAAACTCCAAGCAGCCAACGACGAGTATAATAACTGGAAACCAGGCGCCAACCTTGAGGACTTCGATGCCCACATCAAGAAAGTGTTCGGCGCAGAAGACAGCAAAGACAGCGCCTATGCCATTGCACGTGAAGGGATATACATTAAAGTTCCAACTAAAGCAGGGAAAAC	not
G_909R	VSG-228	1	3	116	GCA	AGCTAGAAGCAGCCAACGAC	CTTGCCAGCGACTACGACAGTCATCCAAATGATCTGAGTTTGCTAGGCGGACTGCTAACAATACACAATGGGGGCGGCTTTAAGGCAACGACAACAATAAAAACCGCGGCGGCGGGCAACAAACTAATCAGCGCCCTCGCGAGCAAGGTTAACGACATCGCTGCTAACCTCAAAGCACACACGGAATCGGCACCAACGACCAAACAAGAACTCAAGACACTACTGGGCAGCAAAGGAGCACGGAGCAAGCTAGAAGCAGCCAACGACGAGTACAATAGCTGGGAAGCAGGAAAAAAGCCTGTAAACTTCGACGAGCACATCAAAAAAGTGTTCGGCGCGGAAGACGGCAAAGACAGCGCCTATGCCCTTGCACTTGAAGGGATATCCATTGAAGTTCCA…	not
G_909R	VSG-3110	1	15	56	CAA	ACTGCAAGCAGCGAACGAAG	TTGCTAGCGACTACGACAGCCATGCGAATGAACTACCGCTACTCGGCGGACTGCTAACCATACACAATGGGGGCGGCTTCAAAAGCGGTCAGACCATACAAACTACAGCAACCACGAACAAGCTAATCAGCGCACTCAAAAATAAGGGCGCCGGTGTCGCCGAGAGCCTAAAAACTGTAACAGCGGCAGCACCTACAAACAAACAGGAGTTCAAGACACTACTGGCCTCAAAAGCCGAGCGTGCCAAACTGCAAGCAGCGAACGAAGAGTATAATAACTGGAAACCAGGCGCCAAGCCCGCGGACTTCGATGCCCACATCAAAAAAGTGTTCGGCGCGGAAGACAACAAAGACAGCGCCTATGCCCTTGCACTTGAAGGGATATCCATTGAGGTTCCCC…	not
G_909R	VSG-2986	1	0	65	CAA	AACTCCAAGCAGCCAACGAC	CTTGCCAGCGACTACGACAGTCATGCGAATGAACTAACGCTACTCGGCGGGCTGCTAATCATACACAATGAAGGTGGCTTTAAAAGCGGTCAAACCATAAAAACCGCAGCAACCGCGAACAAGCTAATCAGCGCCCTCAAAAATAAAGGAACCAGCGTTGCCAAGAGCCTAAAAACAGTAACAGCGGCAGCACCTACAAACAAACAGGAGTTCAAGACACTACTGGCTTCGAAAGGGGAGCGTGCAAAACTCCAAGCAGCCAACGACGAGTATAATAACTGGAAACCAGGCGCCAAGCCTGTGGACTTCGATGCCCACATCAAGAAAGTGTTCGGCGCAGAAGACGGAAAAGACAGCGCCTATGCCATTGCACTTGAAGGGATATCCATTGAGGTTCCC…	not
G_1357	VSG-228	1	8	119	AGA	GCAACAACTGATAAGTGTAA	CAGAAATACAAAAAGCCGCAGCGACAAAAGCACCATGCCCAAAGCATAAACTGACAAGCGCTGAAAGTGACGCCCTATGCAGTAAAATAAAGGATGCAAACGAATGCAACAGCAAGCCTTTCTGCAGTTATAACAGCACCGAAACTGACACAGCTAAAAAGTGCCAATTTAATGAAACCAAAGCTGACAAAAGTGGAGTTTCGTTGCCTAAAACCGGACCTACCGGTACTGAAGCAACAACTGATAAGTGTAAAGATAAGACAAAAGATGAGTGCAAATCTCCGAATTGTAAATGGGAGGGCGAAACTTGCAAAGATTCCTCTATTCTAGTAAACAAACAATTCGCCCTCAGCATGGTTTCTGCTGCCTTTATCGGTTTGATATCATTTTAGAATTGTA…	not
G_1357	VSG-3110	2	13	117	GGC	CAACAACAGAGAAATGCAAA	AGAACTCCAAACAGCCGCAGCGACGAAACCAGCATGCCCAGGCCATAAACAAACAACCACTGAAAGTGACGCCCTATGCAGTAAAATAAAGGATGCAAACGAATGCAACAGCAAGCATTTCTGCAGTTATAACGGCACCGAAACTGACTCAGCTAAAAAGTGCAAATTTAATGCCTCAAAAGCTTCAGCAAGTGGTGCCCCTGTAACACAAAGTCAAACCGGAGGGAGTGAAACAACAACAGAGAAATGCAAAGGCAAGAAAAAGGATGACTGCAAATCTCCGGATTGTAAATGGGAAGGCGAAACTTGCAGAGACTCTAGTTTCTCATAAATAAGAAATTTTCTCTGATAGCTGCTGCTTTGTGAATTTGGTGGTATTTTAGAATTTTAATGATTTTT…	not
G_1357	VSG-4156	2	9	126	GAG	ACAACAACATGGAATTTCAA	CAGAACTCCAAACAGCCGCAGCAACCAAACCAGCATGCCCAGGCCATAAACAAACAACCACGGAAAGTGACGCCCTATGCAGTAAAATAAAGGATGCAAACGAATGCAACAGCAAGCATTTCTGCAGTTATAACGGCACCGAAACTGACTCAGCTAAAAAGTGCAAATTTAATGCAACAAAAGCTTCAGCAAGTGATGCCCCTGTAACACAAGGTCAAACTGGAGGGAGTGAAACAACAACATGGAATTTCAAGAGGAAACTACAAGAAGAATGCACCAAGGCTCCAGAATGCAAATGGGAAAATAACGCTTTCAAAGATTCCATTTTTATGGTCAATAATAAATTGGCTCCAGTTGTTTATGGCTTTACGAGTTTTGTGGTATTTTCAAAATTATAGT…	not

## Sheet: ED_2I
clone	cut_site	subclone	normalized_intensity
E9	g_369R	E11	9.43131
E9	g_694	G1	4.41325
E9	g_894	C1	2.03172
E9	g_978R	C7	4.02405
E9	g_1459	E3	3.3271
E9	g_243	A5	0.766438
D3	g_1459	D10	3.09236
D3	g_369R	G5	9.42579
D3	g_694	G7	4.73416
D3	g_694	B10	3.30417
E9	g_1459	F12	3.73333
D3	g_1459	G2	10.7158
E9	g_369R	F6	37.0773
E9	g_694	C7	5.29851
E9	g_978R	E1	9.65596

## Sheet: ED_2J
Guide_pos	Guide_insertion_clone	num_DOX_colonies	num_DMSO_colonies	ratio
694	C7	2	76	2.631578947368421
694	C7	0	47	0
1459	E3	13	51	25.49019607843137
1459	E3	4	51	7.8431372549019605
1459	E3	5	51	9.803921568627452
243	A5	1	24	4.166666666666666
243	A5	0	23	0
243	A5	0	26	0
243	A5	0	24	0
243	A5	0	23	0
243	A5	0	26	0
243	E8	3	35	8.571428571428571
243	E8	5	29	17.24137931034483
243	E8	6	27	22.22222222222222
243	E8	3	35	8.571428571428571
243	E8	2	29	6.896551724137931
243	E8	10	27	37.03703703703704
1459	D10	4	56	7.142857142857142
1459	D10	0	44	0
694	G7	1	38	2.631578947368421
694	G7	2	19	10.526315789473683

## Sheet: ED_2K
Guide	Outcome	num_each
243	Multiple	6
694	Mosaic	7
1459	Mosaic	9
1459	Multiple	7
