# Supplementary material for: DNA damage drives antigen diversification in Trypanosoma brucei
Source: Nature. 2026 Apr 8;654(8117):219–28. doi: 10.1038/s41586-026-10337-6 (PMC13233330; doi:10.1038/s41586-026-10337-6)
Supplement: Supplementary file 13 — Source Data Extended Data Fig. 3 [file 41586_2026_10337_MOESM13_ESM.xlsx]

## Sheet: ED_3A
mouse	day	genotype	donor_VSG	avg_pos	type_of_event	count
D3	DOX	NoGuide	Ambiguous	1577.5	target_to_donor	1
D3	DOX	NoGuide	VSG-228	1518	donor_to_target	1
D3	DOX	Antat.141	VSG-228	226.5	target_to_donor	1
D3	DOX	Antat.141	VSG-228	240	donor_to_target	1
D3	DOX	Antat.141	VSG-228	240	target_to_donor	13
D3	DOX	Antat.141	VSG-228	252	donor_to_target	2
D3	DOX	Antat.141	VSG-228	290	donor_to_target	9
D3	DOX	Antat.141	VSG-228	297.5	donor_to_target	1
D3	DOX	Antat.141	VSG-228	313.5	donor_to_target	2
D3	DOX	Antat.141	VSG-228	332	donor_to_target	1
D3	DOX	Antat.141	VSG-228	332	target_to_donor	1
D3	DOX	Antat.141	VSG-228	340.5	donor_to_target	2
D3	DOX	Antat.141	VSG-228	359.5	donor_to_target	2
D3	DOX	Antat.141	VSG-228	367.5	donor_to_target	2
D3	DOX	Antat.141	VSG-228	1518	donor_to_target	1
D3	DOX	Antat.141	VSG-2986	192	target_to_donor	2
D3	DOX	Antat.141	VSG-2986	246.5	donor_to_target	6
D3	DOX	Antat.141	VSG-2986	255	donor_to_target	1
D3	DOX	Antat.141	VSG-2986	689	target_to_donor	1
D3	DOX	Antat.141	VSG-3110	235	target_to_donor	1
D3	DOX	Antat.141	VSG-3110	334.5	donor_to_target	1
D3	DOX	Antat.141	VSG-3110	346.5	donor_to_target	1
D3	DOX	Antat.141	VSG-3110	637	target_to_donor	1
D3	DOX	Antat.141	VSG-3110	675	donor_to_target	1
D3	DOX	Antat.141	VSG-4156	1368.5	target_to_donor	1
D3	DOX	Antat.141	VSG-4156	1427	donor_to_target	1
D3	DOX	Antat.141	VSG-4185	1216	target_to_donor	1
D3	DOX	Antat.141	VSG-4185	1235	donor_to_target	1
D3	DOX	Antat.141	VSG-6184	1449	target_to_donor	1
D3	DOX	Antat.141	VSG-6184	1453.5	donor_to_target	1
D3	DOX	Antat.300R	VSG-228	226.5	target_to_donor	1
D3	DOX	Antat.300R	VSG-228	240	target_to_donor	1
D3	DOX	Antat.300R	VSG-228	290	target_to_donor	4
D3	DOX	Antat.300R	VSG-228	313.5	target_to_donor	8
D3	DOX	Antat.300R	VSG-228	332	donor_to_target	1
D3	DOX	Antat.300R	VSG-228	332	target_to_donor	6
D3	DOX	Antat.300R	VSG-228	340.5	donor_to_target	2
D3	DOX	Antat.300R	VSG-228	340.5	target_to_donor	4
D3	DOX	Antat.300R	VSG-228	351	target_to_donor	2
D3	DOX	Antat.300R	VSG-228	359.5	target_to_donor	1
D3	DOX	Antat.300R	VSG-228	367.5	target_to_donor	4
D3	DOX	Antat.300R	VSG-228	382	donor_to_target	19
D3	DOX	Antat.300R	VSG-228	393	donor_to_target	3
D3	DOX	Antat.300R	VSG-228	453	target_to_donor	1
D3	DOX	Antat.300R	VSG-228	504	donor_to_target	1
D3	DOX	Antat.300R	VSG-228	691.5	target_to_donor	1
D3	DOX	Antat.300R	VSG-2986	167	target_to_donor	1
D3	DOX	Antat.300R	VSG-2986	192	donor_to_target	1
D3	DOX	Antat.300R	VSG-2986	255.5	target_to_donor	1
D3	DOX	Antat.300R	VSG-2986	363.5	target_to_donor	4
D3	DOX	Antat.300R	VSG-2986	377.5	donor_to_target	1
D3	DOX	Antat.300R	VSG-2986	377.5	donor_to_target_edge	1
D3	DOX	Antat.300R	VSG-2986	1426	donor_to_target	1
D3	DOX	Antat.300R	VSG-3110	302	target_to_donor	5
D3	DOX	Antat.300R	VSG-3110	334.5	target_to_donor	1
D3	DOX	Antat.300R	VSG-3110	360	donor_to_target	1
D3	DOX	Antat.300R	VSG-3110	360	target_to_donor	2
D3	DOX	Antat.300R	VSG-3110	377.5	donor_to_target	5
D3	DOX	Antat.300R	VSG-36	1424.5	donor_to_target	1
D3	DOX	Antat.300R	VSG-4156	1387	target_to_donor	1
D3	DOX	Antat.300R	VSG-4156	1412.5	donor_to_target	1
D3	DOX	Antat.300R	VSG-4156	1419.5	donor_to_target	1
D3	DOX	Antat.300R	VSG-4156	1427	donor_to_target	7
D3	DOX	Antat.300R	family	1368.5	donor_to_target	3
D3	DOX	Antat.300R	family	1378.5	donor_to_target	1
D3	DOX	Antat.592	Ambiguous	1380.5	target_to_donor	1
D3	DOX	Antat.592	Ambiguous	1392.8194444444443	donor_to_target	1
D3	DOX	Antat.592	Ambiguous	1577.5	target_to_donor	1
D3	DOX	Antat.592	VSG-228	252	donor_to_target	2
D3	DOX	Antat.592	VSG-228	252	target_to_donor	1
D3	DOX	Antat.592	VSG-228	264.5	donor_to_target	1
D3	DOX	Antat.592	VSG-228	290	donor_to_target	1
D3	DOX	Antat.592	VSG-228	313.5	donor_to_target	1
D3	DOX	Antat.592	VSG-228	313.5	target_to_donor	2
D3	DOX	Antat.592	VSG-228	382	donor_to_target	2
D3	DOX	Antat.592	VSG-228	422	target_to_donor	1
D3	DOX	Antat.592	VSG-228	481.5	target_to_donor	1
D3	DOX	Antat.592	VSG-228	654.5	target_to_donor	18
D3	DOX	Antat.592	VSG-228	663	target_to_donor	1
D3	DOX	Antat.592	VSG-228	669	target_to_donor	113
D3	DOX	Antat.592	VSG-228	676	target_to_donor	112
D3	DOX	Antat.592	VSG-228	680	target_to_donor	22
D3	DOX	Antat.592	VSG-228	685	target_to_donor	387
D3	DOX	Antat.592	VSG-228	691.5	target_to_donor	500
D3	DOX	Antat.592	VSG-228	692	target_to_donor	1
D3	DOX	Antat.592	VSG-228	698	donor_to_target	3
D3	DOX	Antat.592	VSG-228	698	donor_to_target_edge	1
D3	DOX	Antat.592	VSG-228	698	target_to_donor	1
D3	DOX	Antat.592	VSG-228	698.5	donor_to_target	1
D3	DOX	Antat.592	VSG-228	702	donor_to_target	1
D3	DOX	Antat.592	VSG-228	712	donor_to_target	54
D3	DOX	Antat.592	VSG-228	712	donor_to_target_edge	5
D3	DOX	Antat.592	VSG-228	717	donor_to_target	2
D3	DOX	Antat.592	VSG-228	721	donor_to_target	31
D3	DOX	Antat.592	VSG-228	724	donor_to_target	1
D3	DOX	Antat.592	VSG-228	724	donor_to_target_edge	2
D3	DOX	Antat.592	VSG-228	730	donor_to_target	249
D3	DOX	Antat.592	VSG-228	730	donor_to_target_edge	10
D3	DOX	Antat.592	VSG-228	730	target_to_donor	2
D3	DOX	Antat.592	VSG-228	742.5	donor_to_target	330
D3	DOX	Antat.592	VSG-228	742.5	donor_to_target_edge	3
D3	DOX	Antat.592	VSG-228	742.5	target_to_donor	1
D3	DOX	Antat.592	VSG-228	744.5	donor_to_target	1
D3	DOX	Antat.592	VSG-228	750.5	donor_to_target	78
D3	DOX	Antat.592	VSG-228	765	donor_to_target	1
D3	DOX	Antat.592	VSG-228	775.5	donor_to_target	10
D3	DOX	Antat.592	VSG-228	783	donor_to_target	1
D3	DOX	Antat.592	VSG-228	783	donor_to_target_edge	1
D3	DOX	Antat.592	VSG-228	792	donor_to_target	2
D3	DOX	Antat.592	VSG-228	792	target_to_donor_edge	1
D3	DOX	Antat.592	VSG-228	804	donor_to_target	1
D3	DOX	Antat.592	VSG-228	1143.5	donor_to_target	1
D3	DOX	Antat.592	VSG-228	1177	donor_to_target	2
D3	DOX	Antat.592	VSG-228	1518	donor_to_target	7
D3	DOX	Antat.592	VSG-2986	307.5	target_to_donor	2
D3	DOX	Antat.592	VSG-2986	336	donor_to_target_edge	1
D3	DOX	Antat.592	VSG-2986	348	donor_to_target	1
D3	DOX	Antat.592	VSG-2986	608.5	donor_to_target	1
D3	DOX	Antat.592	VSG-2986	618.5	target_to_donor	4
D3	DOX	Antat.592	VSG-2986	636.5	target_to_donor	14
D3	DOX	Antat.592	VSG-2986	645.5	target_to_donor	17
D3	DOX	Antat.592	VSG-2986	654	target_to_donor	15
D3	DOX	Antat.592	VSG-2986	656	target_to_donor	1
D3	DOX	Antat.592	VSG-2986	669.5	donor_to_target	7
D3	DOX	Antat.592	VSG-2986	669.5	donor_to_target_edge	1
D3	DOX	Antat.592	VSG-2986	669.5	target_to_donor	133
D3	DOX	Antat.592	VSG-2986	677.5	donor_to_target	1
D3	DOX	Antat.592	VSG-2986	677.5	donor_to_target_edge	2
D3	DOX	Antat.592	VSG-2986	677.5	target_to_donor	27
D3	DOX	Antat.592	VSG-2986	683	target_to_donor	225
D3	DOX	Antat.592	VSG-2986	685.5	target_to_donor	1
D3	DOX	Antat.592	VSG-2986	689	target_to_donor	617
D3	DOX	Antat.592	VSG-2986	693	target_to_donor	119
D3	DOX	Antat.592	VSG-2986	698	donor_to_target	14
D3	DOX	Antat.592	VSG-2986	698	donor_to_target_edge	2
D3	DOX	Antat.592	VSG-2986	707.5	donor_to_target	1
D3	DOX	Antat.592	VSG-2986	707.5	donor_to_target_edge	1
D3	DOX	Antat.592	VSG-2986	722	donor_to_target	121
D3	DOX	Antat.592	VSG-2986	722	donor_to_target_edge	1
D3	DOX	Antat.592	VSG-2986	722	target_to_donor	24
D3	DOX	Antat.592	VSG-2986	742.5	donor_to_target	241
D3	DOX	Antat.592	VSG-2986	742.5	donor_to_target_edge	27
D3	DOX	Antat.592	VSG-2986	742.5	target_to_donor	1
D3	DOX	Antat.592	VSG-2986	754.5	donor_to_target	150
D3	DOX	Antat.592	VSG-2986	754.5	donor_to_target_edge	2
D3	DOX	Antat.592	VSG-2986	754.5	target_to_donor	4
D3	DOX	Antat.592	VSG-2986	763	donor_to_target	1
D3	DOX	Antat.592	VSG-2986	770	donor_to_target	1
D3	DOX	Antat.592	VSG-2986	771.5	donor_to_target	66
D3	DOX	Antat.592	VSG-2986	771.5	donor_to_target_edge	1
D3	DOX	Antat.592	VSG-2986	771.5	target_to_donor_edge	1
D3	DOX	Antat.592	VSG-2986	782.5	donor_to_target	2
D3	DOX	Antat.592	VSG-2986	782.5	donor_to_target_edge	2
D3	DOX	Antat.592	VSG-2986	791.5	donor_to_target	2
D3	DOX	Antat.592	VSG-2986	791.5	donor_to_target_edge	3
D3	DOX	Antat.592	VSG-2986	797.5	donor_to_target	1
D3	DOX	Antat.592	VSG-2986	805.5	donor_to_target	1
D3	DOX	Antat.592	VSG-2986	833.5	target_to_donor	1
D3	DOX	Antat.592	VSG-2986	1169.5	donor_to_target	1
D3	DOX	Antat.592	VSG-2986	1276.5	target_to_donor	1
D3	DOX	Antat.592	VSG-2986	1337	donor_to_target	1
D3	DOX	Antat.592	VSG-3110	480	target_to_donor	1
D3	DOX	Antat.592	VSG-3110	596	target_to_donor	1
D3	DOX	Antat.592	VSG-3110	609.5	donor_to_target	1
D3	DOX	Antat.592	VSG-3110	611.5	target_to_donor	1
D3	DOX	Antat.592	VSG-3110	614	target_to_donor	1
D3	DOX	Antat.592	VSG-3110	637	donor_to_target	1
D3	DOX	Antat.592	VSG-3110	675	target_to_donor	51
D3	DOX	Antat.592	VSG-3110	693	target_to_donor	5
D3	DOX	Antat.592	VSG-3110	697	donor_to_target	1
D3	DOX	Antat.592	VSG-3110	698.5	donor_to_target	1
D3	DOX	Antat.592	VSG-3110	702.5	donor_to_target	1
D3	DOX	Antat.592	VSG-3110	729	donor_to_target	1
D3	DOX	Antat.592	VSG-3110	729	target_to_donor	2
D3	DOX	Antat.592	VSG-3110	734.5	donor_to_target	1
D3	DOX	Antat.592	VSG-3110	748.5	donor_to_target	18
D3	DOX	Antat.592	VSG-3110	748.5	target_to_donor	2
D3	DOX	Antat.592	VSG-3110	770	donor_to_target	2
D3	DOX	Antat.592	VSG-3110	787.5	target_to_donor	1
D3	DOX	Antat.592	VSG-3110	806.5	target_to_donor	1
D3	DOX	Antat.592	VSG-3110	867	target_to_donor	5
D3	DOX	Antat.592	VSG-3110	919.5	donor_to_target	1
D3	DOX	Antat.592	VSG-3110	984	donor_to_target_edge	1
D3	DOX	Antat.592	VSG-3110	1011	target_to_donor	1
D3	DOX	Antat.592	VSG-3110	1412.5	donor_to_target	1
D3	DOX	Antat.592	VSG-3110	1483.5	donor_to_target	1
D3	DOX	Antat.592	VSG-3110	1514.5	donor_to_target	3
D3	DOX	Antat.592	VSG-4156	1337	target_to_donor	1
D3	DOX	Antat.592	VSG-4156	1412.5	donor_to_target	4
D3	DOX	Antat.592	VSG-4156	1427	donor_to_target	20
D3	DOX	Antat.592	VSG-4156	1433	donor_to_target	1
D3	DOX	Antat.592	VSG-4156	1576	donor_to_target	1
D3	DOX	Antat.592	VSG-4156	1578	target_to_donor	1
D3	DOX	Antat.592	VSG-72	1527.5	donor_to_target	1
D3	DOX	Antat.592	VSG-7358	855	target_to_donor	1
D3	DOX	Antat.592	VSG-7358	870	target_to_donor	1
D3	DOX	Antat.592	VSG-7358	919	donor_to_target_edge	1
D3	DOX	Antat.592	family	692.25	target_to_donor	1
D3	DOX	Antat.592	family	717	donor_to_target	1
D3	DOX	Antat.592	family	919.5	target_to_donor	1
D3	DOX	Antat.592	family	1348	donor_to_target	1
D3	DOX	Antat.592	family	1367.8333333333335	donor_to_target	1
D3	DOX	Antat.592	family	1368.5	donor_to_target	2
D3	DOX	Antat.592	family	1377.8333333333335	donor_to_target	1
D3	DOX	Antat.592	family	1378.5	donor_to_target	1
D3	DOX	Antat.592	family	1385.5	donor_to_target	1
D3	DOX	Antat.792	VSG-228	892.5	target_to_donor	1
D3	DOX	Antat.792	VSG-228	1177	donor_to_target	1
D3	DOX	Antat.792	VSG-228	1235	donor_to_target	1
D3	DOX	Antat.792	VSG-228	1518	donor_to_target	2
D3	DOX	Antat.792	VSG-2986	693	target_to_donor	1
D3	DOX	Antat.792	VSG-2986	722	target_to_donor	2
D3	DOX	Antat.792	VSG-2986	742.5	donor_to_target	1
D3	DOX	Antat.792	VSG-2986	771.5	donor_to_target	1
D3	DOX	Antat.792	VSG-2986	771.5	target_to_donor	1
D3	DOX	Antat.792	VSG-2986	833.5	target_to_donor	1
D3	DOX	Antat.792	VSG-2986	853.5	target_to_donor	1
D3	DOX	Antat.792	VSG-2986	876	target_to_donor	1
D3	DOX	Antat.792	VSG-2986	907.5	donor_to_target	1
D3	DOX	Antat.792	VSG-3110	729	target_to_donor	1
D3	DOX	Antat.792	VSG-3110	748.5	target_to_donor	3
D3	DOX	Antat.792	VSG-3110	770	target_to_donor	2
D3	DOX	Antat.792	VSG-3110	787.5	target_to_donor	3
D3	DOX	Antat.792	VSG-3110	806.5	donor_to_target_edge	2
D3	DOX	Antat.792	VSG-3110	806.5	target_to_donor	1
D3	DOX	Antat.792	VSG-3110	867	target_to_donor	41
D3	DOX	Antat.792	VSG-3110	919.5	donor_to_target	14
D3	DOX	Antat.792	VSG-3110	919.5	donor_to_target_edge	1
D3	DOX	Antat.792	VSG-3110	934.5	donor_to_target	2
D3	DOX	Antat.792	VSG-3110	949.5	donor_to_target	2
D3	DOX	Antat.792	VSG-3110	975	donor_to_target	1
D3	DOX	Antat.792	VSG-3110	1483.5	donor_to_target	1
D3	DOX	Antat.792	VSG-3110	1514.5	donor_to_target	1
D3	DOX	Antat.792	VSG-4070	1577	target_to_donor	1
D3	DOX	Antat.792	VSG-4156	1427	donor_to_target	3
D3	DOX	Antat.792	VSG-7358	830	target_to_donor	5
D3	DOX	Antat.792	VSG-7358	855	target_to_donor	5
D3	DOX	Antat.792	VSG-7358	870	target_to_donor	9
D3	DOX	Antat.792	VSG-7358	883.5	target_to_donor	32
D3	DOX	Antat.792	VSG-7358	905.5	donor_to_target	15
D3	DOX	Antat.792	VSG-7358	905.5	donor_to_target_edge	12
D3	DOX	Antat.792	VSG-7358	932.5	donor_to_target	3
D3	DOX	Antat.792	VSG-7358	932.5	donor_to_target_edge	1
D3	DOX	Antat.792	VSG-7358	940.5	donor_to_target_edge	1
D3	DOX	Antat.792	VSG-7358	951	donor_to_target	5
D3	DOX	Antat.792	VSG-7358	962	donor_to_target	1
D3	DOX	Antat.792	family	386.5	target_to_donor	1
D3	DOX	Antat.792	family	725.5	target_to_donor	1
D3	DOX	Antat.792	family	875.25	target_to_donor	9
D3	DOX	Antat.792	family	880.5	target_to_donor	1
D3	DOX	Antat.792	family	905.5	donor_to_target_edge	2
D3	DOX	Antat.792	family	911	donor_to_target_edge	3
D3	DOX	Antat.792	family	919.3333333333333	donor_to_target	1
D3	DOX	Antat.792	family	929.5	donor_to_target_edge	1
D3	DOX	Antat.909R	VSG-228	949	target_to_donor	6
D3	DOX	Antat.909R	VSG-228	967.5	target_to_donor	1
D3	DOX	Antat.909R	VSG-228	968.5	target_to_donor	1
D3	DOX	Antat.909R	VSG-228	990.5	donor_to_target	3
D3	DOX	Antat.909R	VSG-228	1025.5	donor_to_target	1
D3	DOX	Antat.909R	VSG-228	1209.5	target_to_donor	1
D3	DOX	Antat.909R	VSG-228	1226.5	donor_to_target	1
D3	DOX	Antat.909R	VSG-228	1246	donor_to_target	1
D3	DOX	Antat.909R	VSG-228	1300	target_to_donor	1
D3	DOX	Antat.909R	VSG-228	1518	donor_to_target	2
D3	DOX	Antat.909R	VSG-2986	312.5	target_to_donor	1
D3	DOX	Antat.909R	VSG-2986	348	donor_to_target	1
D3	DOX	Antat.909R	VSG-2986	636.5	target_to_donor	1
D3	DOX	Antat.909R	VSG-2986	654	target_to_donor	1
D3	DOX	Antat.909R	VSG-2986	689	target_to_donor	1
D3	DOX	Antat.909R	VSG-2986	722	donor_to_target	1
D3	DOX	Antat.909R	VSG-2986	907.5	target_to_donor	2
D3	DOX	Antat.909R	VSG-2986	919.5	target_to_donor	2
D3	DOX	Antat.909R	VSG-2986	941	target_to_donor	2
D3	DOX	Antat.909R	VSG-2986	955.5	target_to_donor	5
D3	DOX	Antat.909R	VSG-2986	969	donor_to_target	1
D3	DOX	Antat.909R	VSG-2986	1001.5	donor_to_target_edge	1
D3	DOX	Antat.909R	VSG-3110	614	target_to_donor	1
D3	DOX	Antat.909R	VSG-3110	637	donor_to_target	1
D3	DOX	Antat.909R	VSG-3110	729	target_to_donor	1
D3	DOX	Antat.909R	VSG-3110	748.5	target_to_donor	1
D3	DOX	Antat.909R	VSG-3110	787.5	target_to_donor	1
D3	DOX	Antat.909R	VSG-3110	867	target_to_donor	6
D3	DOX	Antat.909R	VSG-3110	905.5	target_to_donor	3
D3	DOX	Antat.909R	VSG-3110	919.5	target_to_donor	1
D3	DOX	Antat.909R	VSG-3110	934.5	target_to_donor	1
D3	DOX	Antat.909R	VSG-3110	941	target_to_donor	2
D3	DOX	Antat.909R	VSG-3110	949.5	target_to_donor	3
D3	DOX	Antat.909R	VSG-3110	961	target_to_donor	4
D3	DOX	Antat.909R	VSG-3110	969	target_to_donor	2
D3	DOX	Antat.909R	VSG-3110	975	target_to_donor	8
D3	DOX	Antat.909R	VSG-3110	984	donor_to_target	4
D3	DOX	Antat.909R	VSG-3110	984	target_to_donor	1
D3	DOX	Antat.909R	VSG-3110	991.5	donor_to_target_edge	1
D3	DOX	Antat.909R	VSG-3110	1011	donor_to_target	2
D3	DOX	Antat.909R	VSG-3110	1011	target_to_donor	1
D3	DOX	Antat.909R	VSG-3110	1059	donor_to_target_edge	1
D3	DOX	Antat.909R	VSG-4070	1577	target_to_donor	1
D3	DOX	Antat.909R	VSG-4156	1412.5	donor_to_target	1
D3	DOX	Antat.909R	VSG-4156	1427	donor_to_target	7
D3	DOX	Antat.909R	VSG-7358	883.5	target_to_donor	1
D3	DOX	Antat.909R	VSG-7358	905.5	target_to_donor	2
D3	DOX	Antat.909R	VSG-7358	919	target_to_donor	1
D3	DOX	Antat.909R	VSG-7358	998	target_to_donor	1
D3	DOX	Antat.909R	VSG-7358	1123.5	target_to_donor	1
D3	DOX	Antat.909R	VSG-7358	1151	target_to_donor	1
D3	DOX	Antat.909R	VSG-7358	1167	donor_to_target	1
D3	DOX	Antat.909R	VSG-7358	1170	donor_to_target	1
D3	DOX	Antat.909R	family	879	target_to_donor	1
D3	DOX	Antat.909R	family	906.5	target_to_donor	5
D3	DOX	Antat.909R	family	934.5	donor_to_target	1
D3	DOX	Antat.909R	family	1378.5	donor_to_target	1
D3	DOX	Antat.909R	family	1385.5	donor_to_target	1
D3	DOX	Antat.1357	Ambiguous	1423.5	target_to_donor	1
D3	DOX	Antat.1357	Ambiguous	1455	target_to_donor	1
D3	DOX	Antat.1357	Ambiguous	1462.3333333333335	target_to_donor	1
D3	DOX	Antat.1357	Ambiguous	1475.5	donor_to_target	1
D3	DOX	Antat.1357	Ambiguous	1497.5	donor_to_target	1
D3	DOX	Antat.1357	VSG-228	1300	target_to_donor	5
D3	DOX	Antat.1357	VSG-228	1336.5	target_to_donor	1
D3	DOX	Antat.1357	VSG-228	1375.5	target_to_donor	1
D3	DOX	Antat.1357	VSG-228	1425	donor_to_target	1
D3	DOX	Antat.1357	VSG-228	1426.5	target_to_donor_edge	1
D3	DOX	Antat.1357	VSG-228	1518	donor_to_target	1
D3	DOX	Antat.1357	VSG-2986	1248.5	target_to_donor	1
D3	DOX	Antat.1357	VSG-3110	867	target_to_donor	1
D3	DOX	Antat.1357	VSG-3110	1337	target_to_donor	8
D3	DOX	Antat.1357	VSG-3110	1420	target_to_donor	1
D3	DOX	Antat.1357	VSG-3110	1483.5	donor_to_target	1
D3	DOX	Antat.1357	VSG-3110	1514.5	donor_to_target	1
D3	DOX	Antat.1357	VSG-36	1382.5	target_to_donor	1
D3	DOX	Antat.1357	VSG-36	1410	target_to_donor	1
D3	DOX	Antat.1357	VSG-36	1471.5	donor_to_target	1
D3	DOX	Antat.1357	VSG-4133	1462	donor_to_target	1
D3	DOX	Antat.1357	VSG-72	1427.5	target_to_donor	1
D3	DOX	Antat.1357	VSG-7358	1465	donor_to_target	1
D3	DMSO	NoGuide	VSG-1654	1527	donor_to_target	1

## Sheet: ED_3B
mouse	day	genotype	donor_VSG	avg_pos	type_of_event	count
E9	DOX	NoGuide	Ambiguous	972	target_to_donor	1
E9	DOX	NoGuide	VSG-1654	1463	donor_to_target	1
E9	DOX	NoGuide	VSG-2986	507	target_to_donor	1
E9	DOX	NoGuide	VSG-2986	1199.5	target_to_donor	1
E9	DOX	NoGuide	VSG-2986	1290.5	donor_to_target	1
E9	DOX	NoGuide	VSG-7671	1358	target_to_donor	1
E9	DOX	NoGuide	VSG-7671	1360	donor_to_target	1
E9	DOX	NoGuide	family	1226.5	target_to_donor	1
E9	DOX	NoGuide	family	1267.5	donor_to_target	1
E9	DOX	Antat.141	VSG-228	240	target_to_donor	11
E9	DOX	Antat.141	VSG-228	252	donor_to_target	2
E9	DOX	Antat.141	VSG-228	290	donor_to_target	6
E9	DOX	Antat.141	VSG-228	297.5	donor_to_target	1
E9	DOX	Antat.141	VSG-228	313.5	donor_to_target	4
E9	DOX	Antat.141	VSG-228	313.5	target_to_donor	1
E9	DOX	Antat.141	VSG-228	332	donor_to_target	2
E9	DOX	Antat.141	VSG-228	359.5	donor_to_target	2
E9	DOX	Antat.141	VSG-228	367.5	donor_to_target	1
E9	DOX	Antat.141	VSG-228	1518	donor_to_target	1
E9	DOX	Antat.141	VSG-2986	192	target_to_donor	3
E9	DOX	Antat.141	VSG-2986	246.5	donor_to_target	5
E9	DOX	Antat.141	VSG-2986	290.5	target_to_donor	1
E9	DOX	Antat.141	VSG-2986	319	target_to_donor	1
E9	DOX	Antat.141	VSG-2986	348	donor_to_target	1
E9	DOX	Antat.141	VSG-2986	677.5	target_to_donor	1
E9	DOX	Antat.141	VSG-2986	722	donor_to_target	1
E9	DOX	Antat.141	VSG-4156	1412.5	donor_to_target	1
E9	DOX	Antat.300R	VSG-211	286	target_to_donor	1
E9	DOX	Antat.300R	VSG-228	240	target_to_donor	2
E9	DOX	Antat.300R	VSG-228	252	target_to_donor	1
E9	DOX	Antat.300R	VSG-228	290	donor_to_target	1
E9	DOX	Antat.300R	VSG-228	290	target_to_donor	3
E9	DOX	Antat.300R	VSG-228	303	target_to_donor	1
E9	DOX	Antat.300R	VSG-228	313.5	donor_to_target	2
E9	DOX	Antat.300R	VSG-228	313.5	target_to_donor	13
E9	DOX	Antat.300R	VSG-228	332	donor_to_target	1
E9	DOX	Antat.300R	VSG-228	332	target_to_donor	13
E9	DOX	Antat.300R	VSG-228	340.5	donor_to_target	1
E9	DOX	Antat.300R	VSG-228	340.5	target_to_donor	9
E9	DOX	Antat.300R	VSG-228	359.5	target_to_donor	4
E9	DOX	Antat.300R	VSG-228	367.5	target_to_donor	16
E9	DOX	Antat.300R	VSG-228	382	donor_to_target	36
E9	DOX	Antat.300R	VSG-228	393	donor_to_target	9
E9	DOX	Antat.300R	VSG-228	393	donor_to_target_edge	1
E9	DOX	Antat.300R	VSG-228	422	donor_to_target	1
E9	DOX	Antat.300R	VSG-228	654.5	target_to_donor	2
E9	DOX	Antat.300R	VSG-228	685	donor_to_target	1
E9	DOX	Antat.300R	VSG-228	685	donor_to_target_edge	2
E9	DOX	Antat.300R	VSG-228	775.5	donor_to_target	1
E9	DOX	Antat.300R	VSG-228	1518	donor_to_target	4
E9	DOX	Antat.300R	VSG-2986	255	donor_to_target	1
E9	DOX	Antat.300R	VSG-2986	290.5	target_to_donor	6
E9	DOX	Antat.300R	VSG-2986	307.5	target_to_donor	3
E9	DOX	Antat.300R	VSG-2986	319	target_to_donor	2
E9	DOX	Antat.300R	VSG-2986	336	donor_to_target	3
E9	DOX	Antat.300R	VSG-2986	336	target_to_donor	1
E9	DOX	Antat.300R	VSG-2986	348	donor_to_target	5
E9	DOX	Antat.300R	VSG-2986	348	target_to_donor	1
E9	DOX	Antat.300R	VSG-2986	358.5	donor_to_target	1
E9	DOX	Antat.300R	VSG-2986	363.5	target_to_donor	27
E9	DOX	Antat.300R	VSG-2986	377.5	donor_to_target	5
E9	DOX	Antat.300R	VSG-2986	377.5	donor_to_target_edge	6
E9	DOX	Antat.300R	VSG-2986	409.5	donor_to_target	2
E9	DOX	Antat.300R	VSG-2986	424.5	donor_to_target	1
E9	DOX	Antat.300R	VSG-2986	608.5	target_to_donor	1
E9	DOX	Antat.300R	VSG-2986	677.5	donor_to_target	4
E9	DOX	Antat.300R	VSG-2986	689	donor_to_target	1
E9	DOX	Antat.300R	VSG-2986	805.5	target_to_donor	1
E9	DOX	Antat.300R	VSG-2986	1323.5	donor_to_target	1
E9	DOX	Antat.300R	VSG-3110	302	target_to_donor	7
E9	DOX	Antat.300R	VSG-3110	334.5	target_to_donor	1
E9	DOX	Antat.300R	VSG-3110	340.5	donor_to_target	2
E9	DOX	Antat.300R	VSG-3110	346.5	donor_to_target	1
E9	DOX	Antat.300R	VSG-3110	346.5	target_to_donor	1
E9	DOX	Antat.300R	VSG-3110	360	donor_to_target	2
E9	DOX	Antat.300R	VSG-3110	360	target_to_donor	12
E9	DOX	Antat.300R	VSG-3110	377.5	donor_to_target	6
E9	DOX	Antat.300R	VSG-3110	426	donor_to_target	1
E9	DOX	Antat.300R	VSG-3110	637	donor_to_target	1
E9	DOX	Antat.300R	VSG-3110	742	donor_to_target	1
E9	DOX	Antat.300R	VSG-3110	744	target_to_donor	1
E9	DOX	Antat.300R	VSG-3110	748.5	target_to_donor	1
E9	DOX	Antat.300R	VSG-3110	781	donor_to_target	1
E9	DOX	Antat.300R	VSG-3110	784.5	target_to_donor	1
E9	DOX	Antat.300R	VSG-3110	787.5	target_to_donor	1
E9	DOX	Antat.300R	VSG-3110	788	donor_to_target	1
E9	DOX	Antat.300R	VSG-3110	792.5	target_to_donor	1
E9	DOX	Antat.300R	VSG-3110	795	donor_to_target	1
E9	DOX	Antat.300R	VSG-3110	795	donor_to_target_edge	1
E9	DOX	Antat.300R	VSG-3110	1412.5	donor_to_target	1
E9	DOX	Antat.300R	VSG-3110	1426	donor_to_target	1
E9	DOX	Antat.300R	VSG-4156	1368.5	target_to_donor	1
E9	DOX	Antat.300R	VSG-4156	1427	donor_to_target	9
E9	DOX	Antat.300R	VSG-514	296.5	donor_to_target	1
E9	DOX	Antat.300R	VSG-6651	1461	donor_to_target	1
E9	DOX	Antat.300R	family	1337	target_to_donor	1
E9	DOX	Antat.300R	family	1368.5	donor_to_target	2
E9	DOX	Antat.300R	family	1385.5	donor_to_target	1
E9	DOX	Antat.592	Ambiguous	690	target_to_donor	1
E9	DOX	Antat.592	Ambiguous	711.5	donor_to_target	1
E9	DOX	Antat.592	Ambiguous	1433.19	donor_to_target	1
E9	DOX	Antat.592	VSG-1384	1419.5	target_to_donor_edge	1
E9	DOX	Antat.592	VSG-228	290	target_to_donor	1
E9	DOX	Antat.592	VSG-228	313.5	donor_to_target	1
E9	DOX	Antat.592	VSG-228	313.5	target_to_donor	2
E9	DOX	Antat.592	VSG-228	351	donor_to_target	1
E9	DOX	Antat.592	VSG-228	367.5	donor_to_target	2
E9	DOX	Antat.592	VSG-228	654.5	target_to_donor	15
E9	DOX	Antat.592	VSG-228	666	target_to_donor	1
E9	DOX	Antat.592	VSG-228	669	donor_to_target	1
E9	DOX	Antat.592	VSG-228	669	target_to_donor	178
E9	DOX	Antat.592	VSG-228	676	target_to_donor	196
E9	DOX	Antat.592	VSG-228	680	target_to_donor	40
E9	DOX	Antat.592	VSG-228	685	target_to_donor	563
E9	DOX	Antat.592	VSG-228	691.5	target_to_donor	579
E9	DOX	Antat.592	VSG-228	692	target_to_donor	1
E9	DOX	Antat.592	VSG-228	704	donor_to_target_edge	1
E9	DOX	Antat.592	VSG-228	707.5	donor_to_target	2
E9	DOX	Antat.592	VSG-228	712	donor_to_target	106
E9	DOX	Antat.592	VSG-228	712	donor_to_target_edge	10
E9	DOX	Antat.592	VSG-228	712	target_to_donor	1
E9	DOX	Antat.592	VSG-228	717	donor_to_target	4
E9	DOX	Antat.592	VSG-228	717	donor_to_target_edge	1
E9	DOX	Antat.592	VSG-228	721	donor_to_target	33
E9	DOX	Antat.592	VSG-228	721	target_to_donor	1
E9	DOX	Antat.592	VSG-228	724	donor_to_target	1
E9	DOX	Antat.592	VSG-228	730	donor_to_target	382
E9	DOX	Antat.592	VSG-228	730	donor_to_target_edge	8
E9	DOX	Antat.592	VSG-228	730	target_to_donor	1
E9	DOX	Antat.592	VSG-228	730	target_to_donor_edge	1
E9	DOX	Antat.592	VSG-228	742.5	donor_to_target	409
E9	DOX	Antat.592	VSG-228	742.5	donor_to_target_edge	6
E9	DOX	Antat.592	VSG-228	742.5	target_to_donor_edge	1
E9	DOX	Antat.592	VSG-228	750.5	donor_to_target	111
E9	DOX	Antat.592	VSG-228	750.5	target_to_donor	1
E9	DOX	Antat.592	VSG-228	757.5	donor_to_target	9
E9	DOX	Antat.592	VSG-228	765	donor_to_target	1
E9	DOX	Antat.592	VSG-228	775.5	donor_to_target	26
E9	DOX	Antat.592	VSG-228	783	donor_to_target	4
E9	DOX	Antat.592	VSG-228	783	donor_to_target_edge	3
E9	DOX	Antat.592	VSG-228	783	target_to_donor_edge	1
E9	DOX	Antat.592	VSG-228	792	donor_to_target_edge	1
E9	DOX	Antat.592	VSG-228	1177	donor_to_target	3
E9	DOX	Antat.592	VSG-228	1177	target_to_donor	1
E9	DOX	Antat.592	VSG-228	1246	donor_to_target	1
E9	DOX	Antat.592	VSG-228	1246	target_to_donor	1
E9	DOX	Antat.592	VSG-228	1300	donor_to_target	2
E9	DOX	Antat.592	VSG-228	1300	target_to_donor	2
E9	DOX	Antat.592	VSG-228	1336.5	target_to_donor	1
E9	DOX	Antat.592	VSG-228	1360	donor_to_target_edge	2
E9	DOX	Antat.592	VSG-228	1375.5	donor_to_target	3
E9	DOX	Antat.592	VSG-228	1485	donor_to_target	1
E9	DOX	Antat.592	VSG-228	1518	donor_to_target	2
E9	DOX	Antat.592	VSG-2986	167	target_to_donor	1
E9	DOX	Antat.592	VSG-2986	192	donor_to_target	1
E9	DOX	Antat.592	VSG-2986	192	target_to_donor	1
E9	DOX	Antat.592	VSG-2986	255	donor_to_target	1
E9	DOX	Antat.592	VSG-2986	270.5	target_to_donor	1
E9	DOX	Antat.592	VSG-2986	307.5	target_to_donor	1
E9	DOX	Antat.592	VSG-2986	319	donor_to_target	1
E9	DOX	Antat.592	VSG-2986	377.5	target_to_donor	1
E9	DOX	Antat.592	VSG-2986	587	donor_to_target	2
E9	DOX	Antat.592	VSG-2986	601.5	target_to_donor	2
E9	DOX	Antat.592	VSG-2986	608.5	donor_to_target	1
E9	DOX	Antat.592	VSG-2986	618.5	target_to_donor	2
E9	DOX	Antat.592	VSG-2986	630	target_to_donor	2
E9	DOX	Antat.592	VSG-2986	636.5	target_to_donor	25
E9	DOX	Antat.592	VSG-2986	645.5	target_to_donor	20
E9	DOX	Antat.592	VSG-2986	654	donor_to_target	2
E9	DOX	Antat.592	VSG-2986	654	target_to_donor	24
E9	DOX	Antat.592	VSG-2986	669.5	donor_to_target	7
E9	DOX	Antat.592	VSG-2986	669.5	donor_to_target_edge	4
E9	DOX	Antat.592	VSG-2986	669.5	target_to_donor	214
E9	DOX	Antat.592	VSG-2986	677.5	target_to_donor	46
E9	DOX	Antat.592	VSG-2986	683	donor_to_target	2
E9	DOX	Antat.592	VSG-2986	683	target_to_donor	275
E9	DOX	Antat.592	VSG-2986	685.5	target_to_donor	1
E9	DOX	Antat.592	VSG-2986	689	target_to_donor	580
E9	DOX	Antat.592	VSG-2986	693	target_to_donor	130
E9	DOX	Antat.592	VSG-2986	698	donor_to_target	18
E9	DOX	Antat.592	VSG-2986	698	donor_to_target_edge	3
E9	DOX	Antat.592	VSG-2986	698.5	donor_to_target	1
E9	DOX	Antat.592	VSG-2986	702	donor_to_target	1
E9	DOX	Antat.592	VSG-2986	707.5	donor_to_target	5
E9	DOX	Antat.592	VSG-2986	707.5	donor_to_target_edge	1
E9	DOX	Antat.592	VSG-2986	722	donor_to_target	192
E9	DOX	Antat.592	VSG-2986	722	donor_to_target_edge	1
E9	DOX	Antat.592	VSG-2986	722	target_to_donor	26
E9	DOX	Antat.592	VSG-2986	742.5	donor_to_target	273
E9	DOX	Antat.592	VSG-2986	742.5	donor_to_target_edge	15
E9	DOX	Antat.592	VSG-2986	742.5	target_to_donor	1
E9	DOX	Antat.592	VSG-2986	754.5	donor_to_target	188
E9	DOX	Antat.592	VSG-2986	754.5	donor_to_target_edge	5
E9	DOX	Antat.592	VSG-2986	754.5	target_to_donor	3
E9	DOX	Antat.592	VSG-2986	763	donor_to_target	1
E9	DOX	Antat.592	VSG-2986	771.5	donor_to_target	91
E9	DOX	Antat.592	VSG-2986	771.5	donor_to_target_edge	1
E9	DOX	Antat.592	VSG-2986	771.5	target_to_donor	1
E9	DOX	Antat.592	VSG-2986	781	donor_to_target	1
E9	DOX	Antat.592	VSG-2986	782.5	donor_to_target	3
E9	DOX	Antat.592	VSG-2986	784.5	target_to_donor	1
E9	DOX	Antat.592	VSG-2986	791.5	donor_to_target	2
E9	DOX	Antat.592	VSG-2986	791.5	target_to_donor	1
E9	DOX	Antat.592	VSG-2986	805.5	target_to_donor	1
E9	DOX	Antat.592	VSG-2986	833.5	donor_to_target	1
E9	DOX	Antat.592	VSG-2986	833.5	target_to_donor	1
E9	DOX	Antat.592	VSG-2986	876	donor_to_target	1
E9	DOX	Antat.592	VSG-2986	1261.5	target_to_donor	1
E9	DOX	Antat.592	VSG-2986	1314	donor_to_target	1
E9	DOX	Antat.592	VSG-2986	1378.5	donor_to_target	1
E9	DOX	Antat.592	VSG-3110	465	target_to_donor	1
E9	DOX	Antat.592	VSG-3110	519	donor_to_target	1
E9	DOX	Antat.592	VSG-3110	614	target_to_donor	1
E9	DOX	Antat.592	VSG-3110	637	donor_to_target	1
E9	DOX	Antat.592	VSG-3110	637	target_to_donor	3
E9	DOX	Antat.592	VSG-3110	660	target_to_donor	1
E9	DOX	Antat.592	VSG-3110	675	target_to_donor	148
E9	DOX	Antat.592	VSG-3110	693	target_to_donor	10
E9	DOX	Antat.592	VSG-3110	696	donor_to_target	3
E9	DOX	Antat.592	VSG-3110	697	donor_to_target	1
E9	DOX	Antat.592	VSG-3110	698.5	donor_to_target	3
E9	DOX	Antat.592	VSG-3110	702.5	donor_to_target	1
E9	DOX	Antat.592	VSG-3110	707	donor_to_target	1
E9	DOX	Antat.592	VSG-3110	708	donor_to_target_edge	1
E9	DOX	Antat.592	VSG-3110	712	donor_to_target	1
E9	DOX	Antat.592	VSG-3110	712	target_to_donor	2
E9	DOX	Antat.592	VSG-3110	720.5	donor_to_target	1
E9	DOX	Antat.592	VSG-3110	720.5	target_to_donor	1
E9	DOX	Antat.592	VSG-3110	729	donor_to_target	14
E9	DOX	Antat.592	VSG-3110	734.5	target_to_donor	1
E9	DOX	Antat.592	VSG-3110	748.5	donor_to_target	42
E9	DOX	Antat.592	VSG-3110	748.5	donor_to_target_edge	1
E9	DOX	Antat.592	VSG-3110	748.5	target_to_donor	2
E9	DOX	Antat.592	VSG-3110	770	donor_to_target	5
E9	DOX	Antat.592	VSG-3110	770	donor_to_target_edge	1
E9	DOX	Antat.592	VSG-3110	770	target_to_donor	2
E9	DOX	Antat.592	VSG-3110	770	target_to_donor_edge	1
E9	DOX	Antat.592	VSG-3110	806.5	donor_to_target_edge	2
E9	DOX	Antat.592	VSG-3110	806.5	target_to_donor	2
E9	DOX	Antat.592	VSG-3110	840.5	target_to_donor	2
E9	DOX	Antat.592	VSG-3110	867	donor_to_target	1
E9	DOX	Antat.592	VSG-3110	867	target_to_donor	3
E9	DOX	Antat.592	VSG-3110	905.5	target_to_donor	1
E9	DOX	Antat.592	VSG-3110	919.5	donor_to_target	3
E9	DOX	Antat.592	VSG-3110	941	target_to_donor	1
E9	DOX	Antat.592	VSG-3110	949.5	donor_to_target	2
E9	DOX	Antat.592	VSG-4156	1337	donor_to_target	1
E9	DOX	Antat.592	VSG-4156	1337	target_to_donor	1
E9	DOX	Antat.592	VSG-4156	1368.5	target_to_donor	3
E9	DOX	Antat.592	VSG-4156	1378.5	target_to_donor	1
E9	DOX	Antat.592	VSG-4156	1392	donor_to_target	1
E9	DOX	Antat.592	VSG-4156	1412.5	donor_to_target	1
E9	DOX	Antat.592	VSG-4156	1419.5	donor_to_target	1
E9	DOX	Antat.592	VSG-4156	1427	donor_to_target	27
E9	DOX	Antat.592	VSG-4156	1433	donor_to_target	1
E9	DOX	Antat.592	VSG-462	1584	target_to_donor_edge	1
E9	DOX	Antat.592	VSG-5631	622.5	target_to_donor	1
E9	DOX	Antat.592	VSG-5631	638	donor_to_target	1
E9	DOX	Antat.592	VSG-6046	1407	donor_to_target	2
E9	DOX	Antat.592	VSG-7358	806.5	target_to_donor	1
E9	DOX	Antat.592	VSG-7358	830	target_to_donor	1
E9	DOX	Antat.592	VSG-7358	836.5	target_to_donor	2
E9	DOX	Antat.592	VSG-7358	883.5	donor_to_target	3
E9	DOX	Antat.592	VSG-7358	883.5	target_to_donor	1
E9	DOX	Antat.592	VSG-7358	1246.5	target_to_donor	1
E9	DOX	Antat.592	VSG-7358	1337	donor_to_target	1
E9	DOX	Antat.592	family	687.25	target_to_donor	1
E9	DOX	Antat.592	family	692.25	target_to_donor	1
E9	DOX	Antat.592	family	712	donor_to_target_edge	1
E9	DOX	Antat.592	family	728.25	target_to_donor	1
E9	DOX	Antat.592	family	770.75	donor_to_target	1
E9	DOX	Antat.592	family	837	target_to_donor	1
E9	DOX	Antat.592	family	875.25	target_to_donor	4
E9	DOX	Antat.592	family	1298.5	target_to_donor	1
E9	DOX	Antat.592	family	1337	donor_to_target	1
E9	DOX	Antat.592	family	1348	donor_to_target	2
E9	DOX	Antat.592	family	1348	target_to_donor	1
E9	DOX	Antat.592	family	1360	target_to_donor_edge	1
E9	DOX	Antat.592	family	1368.5	donor_to_target	3
E9	DOX	Antat.592	family	1377.8333333333335	donor_to_target	1
E9	DOX	Antat.592	family	1378.5	donor_to_target	3
E9	DOX	Antat.592	family	1385.5	donor_to_target	3
E9	DOX	Antat.792	Ambiguous	1577.5	target_to_donor	1
E9	DOX	Antat.792	VSG-1040	1362	target_to_donor	1
E9	DOX	Antat.792	VSG-1040	1378.5	donor_to_target	1
E9	DOX	Antat.792	VSG-228	892.5	target_to_donor	3
E9	DOX	Antat.792	VSG-228	949	donor_to_target	1
E9	DOX	Antat.792	VSG-228	1300	donor_to_target	1
E9	DOX	Antat.792	VSG-2986	630	target_to_donor	2
E9	DOX	Antat.792	VSG-2986	636.5	target_to_donor	3
E9	DOX	Antat.792	VSG-2986	645.5	target_to_donor	2
E9	DOX	Antat.792	VSG-2986	669.5	target_to_donor	1
E9	DOX	Antat.792	VSG-2986	677.5	donor_to_target_edge	2
E9	DOX	Antat.792	VSG-2986	689	target_to_donor	1
E9	DOX	Antat.792	VSG-2986	693	target_to_donor	1
E9	DOX	Antat.792	VSG-2986	722	donor_to_target	2
E9	DOX	Antat.792	VSG-2986	722	target_to_donor	2
E9	DOX	Antat.792	VSG-2986	742.5	donor_to_target	1
E9	DOX	Antat.792	VSG-2986	771.5	donor_to_target	1
E9	DOX	Antat.792	VSG-2986	782.5	target_to_donor	1
E9	DOX	Antat.792	VSG-2986	868.5	target_to_donor	6
E9	DOX	Antat.792	VSG-2986	902.5	donor_to_target	1
E9	DOX	Antat.792	VSG-2986	907.5	donor_to_target	1
E9	DOX	Antat.792	VSG-3110	360	target_to_donor	1
E9	DOX	Antat.792	VSG-3110	426	target_to_donor	1
E9	DOX	Antat.792	VSG-3110	675	target_to_donor	2
E9	DOX	Antat.792	VSG-3110	712	target_to_donor	2
E9	DOX	Antat.792	VSG-3110	729	target_to_donor	4
E9	DOX	Antat.792	VSG-3110	748.5	target_to_donor	6
E9	DOX	Antat.792	VSG-3110	770	target_to_donor	4
E9	DOX	Antat.792	VSG-3110	787.5	target_to_donor	4
E9	DOX	Antat.792	VSG-3110	806.5	target_to_donor	1
E9	DOX	Antat.792	VSG-3110	829.5	donor_to_target	1
E9	DOX	Antat.792	VSG-3110	829.5	target_to_donor	1
E9	DOX	Antat.792	VSG-3110	836.5	target_to_donor	2
E9	DOX	Antat.792	VSG-3110	867	target_to_donor	36
E9	DOX	Antat.792	VSG-3110	905.5	donor_to_target	1
E9	DOX	Antat.792	VSG-3110	919.5	donor_to_target	12
E9	DOX	Antat.792	VSG-3110	919.5	target_to_donor	1
E9	DOX	Antat.792	VSG-3110	929.5	donor_to_target_edge	1
E9	DOX	Antat.792	VSG-3110	934.5	donor_to_target	4
E9	DOX	Antat.792	VSG-3110	949.5	donor_to_target	1
E9	DOX	Antat.792	VSG-3110	1298.5	donor_to_target	1
E9	DOX	Antat.792	VSG-3110	1500.5	donor_to_target	1
E9	DOX	Antat.792	VSG-3110	1514.5	donor_to_target	1
E9	DOX	Antat.792	VSG-4156	1412.5	donor_to_target	1
E9	DOX	Antat.792	VSG-4156	1427	donor_to_target	3
E9	DOX	Antat.792	VSG-5637	1396	donor_to_target	1
E9	DOX	Antat.792	VSG-7358	823.5	target_to_donor	1
E9	DOX	Antat.792	VSG-7358	830	target_to_donor	3
E9	DOX	Antat.792	VSG-7358	855	target_to_donor	8
E9	DOX	Antat.792	VSG-7358	870	target_to_donor	22
E9	DOX	Antat.792	VSG-7358	883.5	target_to_donor	23
E9	DOX	Antat.792	VSG-7358	905.5	donor_to_target	23
E9	DOX	Antat.792	VSG-7358	905.5	donor_to_target_edge	11
E9	DOX	Antat.792	VSG-7358	919	donor_to_target_edge	1
E9	DOX	Antat.792	VSG-7358	940.5	donor_to_target	1
E9	DOX	Antat.792	VSG-7358	951	donor_to_target	2
E9	DOX	Antat.792	VSG-7358	1218	target_to_donor	1
E9	DOX	Antat.792	VSG-7358	1277.5	donor_to_target	1
E9	DOX	Antat.792	family	725.5	target_to_donor	1
E9	DOX	Antat.792	family	763	donor_to_target	1
E9	DOX	Antat.792	family	831.5	target_to_donor	1
E9	DOX	Antat.792	family	868.5	target_to_donor	2
E9	DOX	Antat.792	family	875.25	target_to_donor	11
E9	DOX	Antat.792	family	880.5	target_to_donor	3
E9	DOX	Antat.792	family	905.5	donor_to_target	3
E9	DOX	Antat.792	family	905.5	donor_to_target_edge	3
E9	DOX	Antat.792	family	906.5	target_to_donor	1
E9	DOX	Antat.792	family	911	donor_to_target_edge	2
E9	DOX	Antat.792	family	913.6666666666667	donor_to_target	1
E9	DOX	Antat.792	family	919.25	donor_to_target	3
E9	DOX	Antat.792	family	919.3333333333333	donor_to_target	1
E9	DOX	Antat.792	family	933.8333333333333	donor_to_target	1
E9	DOX	Antat.792	family	934.5	donor_to_target	1
E9	DOX	Antat.792	family	936.75	target_to_donor	1
E9	DOX	Antat.909R	VSG-1654	1382	donor_to_target	1
E9	DOX	Antat.909R	VSG-228	255.5	target_to_donor	1
E9	DOX	Antat.909R	VSG-228	332	donor_to_target	1
E9	DOX	Antat.909R	VSG-228	437	target_to_donor	1
E9	DOX	Antat.909R	VSG-228	939	target_to_donor	2
E9	DOX	Antat.909R	VSG-228	949	target_to_donor	1
E9	DOX	Antat.909R	VSG-228	953.5	target_to_donor	1
E9	DOX	Antat.909R	VSG-228	961.5	target_to_donor	1
E9	DOX	Antat.909R	VSG-228	990.5	donor_to_target_edge	1
E9	DOX	Antat.909R	VSG-228	1177	donor_to_target	1
E9	DOX	Antat.909R	VSG-228	1209.5	donor_to_target	1
E9	DOX	Antat.909R	VSG-228	1518	donor_to_target	1
E9	DOX	Antat.909R	VSG-2986	689	target_to_donor	2
E9	DOX	Antat.909R	VSG-2986	742.5	donor_to_target	1
E9	DOX	Antat.909R	VSG-2986	853.5	target_to_donor	1
E9	DOX	Antat.909R	VSG-2986	907.5	target_to_donor	1
E9	DOX	Antat.909R	VSG-2986	919.5	target_to_donor	1
E9	DOX	Antat.909R	VSG-2986	955.5	target_to_donor	3
E9	DOX	Antat.909R	VSG-2986	1233	target_to_donor	1
E9	DOX	Antat.909R	VSG-2986	1323.5	donor_to_target	1
E9	DOX	Antat.909R	VSG-3110	675	target_to_donor	2
E9	DOX	Antat.909R	VSG-3110	729	target_to_donor	1
E9	DOX	Antat.909R	VSG-3110	748.5	target_to_donor	1
E9	DOX	Antat.909R	VSG-3110	770	target_to_donor	2
E9	DOX	Antat.909R	VSG-3110	787.5	donor_to_target	1
E9	DOX	Antat.909R	VSG-3110	806.5	target_to_donor	1
E9	DOX	Antat.909R	VSG-3110	867	target_to_donor	2
E9	DOX	Antat.909R	VSG-3110	919.5	target_to_donor	1
E9	DOX	Antat.909R	VSG-3110	949.5	target_to_donor	3
E9	DOX	Antat.909R	VSG-3110	957	target_to_donor	1
E9	DOX	Antat.909R	VSG-3110	961	target_to_donor	1
E9	DOX	Antat.909R	VSG-3110	966	target_to_donor	1
E9	DOX	Antat.909R	VSG-3110	975	target_to_donor	5
E9	DOX	Antat.909R	VSG-3110	1034.5	donor_to_target_edge	1
E9	DOX	Antat.909R	VSG-3110	1298.5	donor_to_target	1
E9	DOX	Antat.909R	VSG-3110	1426	donor_to_target	1
E9	DOX	Antat.909R	VSG-3110	1483.5	donor_to_target	1
E9	DOX	Antat.909R	VSG-3110	1581	donor_to_target	1
E9	DOX	Antat.909R	VSG-3110	1583	target_to_donor	1
E9	DOX	Antat.909R	VSG-4156	1412.5	donor_to_target	2
E9	DOX	Antat.909R	VSG-4156	1427	donor_to_target	1
E9	DOX	Antat.909R	VSG-5637	1392.5	target_to_donor	1
E9	DOX	Antat.909R	VSG-5637	1396.5	donor_to_target	1
E9	DOX	Antat.909R	VSG-7358	855	target_to_donor	1
E9	DOX	Antat.909R	VSG-7358	870	target_to_donor	1
E9	DOX	Antat.909R	VSG-7358	883.5	target_to_donor	1
E9	DOX	Antat.909R	VSG-7358	905.5	donor_to_target	1
E9	DOX	Antat.909R	VSG-7358	905.5	target_to_donor	2
E9	DOX	Antat.909R	VSG-7358	1316	donor_to_target	1
E9	DOX	Antat.909R	family	904	target_to_donor	1
E9	DOX	Antat.909R	family	906.5	target_to_donor	1
E9	DOX	Antat.1357	Ambiguous	1376	target_to_donor	1
E9	DOX	Antat.1357	Ambiguous	1455	target_to_donor	1
E9	DOX	Antat.1357	Ambiguous	1462	donor_to_target	1
E9	DOX	Antat.1357	Ambiguous	1463.5	donor_to_target	1
E9	DOX	Antat.1357	Ambiguous	1553	target_to_donor	1
E9	DOX	Antat.1357	Ambiguous	1565	donor_to_target	1
E9	DOX	Antat.1357	VSG-1683	1458	donor_to_target	1
E9	DOX	Antat.1357	VSG-194	1413.5	target_to_donor	1
E9	DOX	Antat.1357	VSG-199	1463	donor_to_target	1
E9	DOX	Antat.1357	VSG-228	1389	target_to_donor	3
E9	DOX	Antat.1357	VSG-228	1405	target_to_donor	1
E9	DOX	Antat.1357	VSG-228	1485	donor_to_target	2
E9	DOX	Antat.1357	VSG-228	1518	donor_to_target	4
E9	DOX	Antat.1357	VSG-2633	1400	target_to_donor	1
E9	DOX	Antat.1357	VSG-2986	1430.5	target_to_donor	1
E9	DOX	Antat.1357	VSG-2986	1461	donor_to_target	1
E9	DOX	Antat.1357	VSG-2986	1483.5	donor_to_target	2
E9	DOX	Antat.1357	VSG-3110	1337	target_to_donor	3
E9	DOX	Antat.1357	VSG-3110	1348	target_to_donor	1
E9	DOX	Antat.1357	VSG-3110	1461	target_to_donor	1
E9	DOX	Antat.1357	VSG-3110	1483.5	donor_to_target	3
E9	DOX	Antat.1357	VSG-3110	1500.5	donor_to_target	2
E9	DOX	Antat.1357	VSG-3110	1514.5	donor_to_target	4
E9	DOX	Antat.1357	VSG-36	1370	target_to_donor	1
E9	DOX	Antat.1357	VSG-36	1410	target_to_donor	2
E9	DOX	Antat.1357	VSG-442	1375.5	target_to_donor	2
E9	DOX	Antat.1357	VSG-479	1413	target_to_donor	1
E9	DOX	Antat.1357	VSG-479	1460.5	donor_to_target	1
E9	DOX	Antat.1357	VSG-71	1371.5	target_to_donor	1
E9	DOX	Antat.1357	VSG-71	1463	donor_to_target	1
E9	DOX	Antat.1357	VSG-7358	1465	donor_to_target	1
