# Supplementary material for: DNA damage drives antigen diversification in Trypanosoma brucei
Source: Nature. 2026 Apr 8;654(8117):219–28. doi: 10.1038/s41586-026-10337-6 (PMC13233330; doi:10.1038/s41586-026-10337-6)
Supplement: Supplementary file 14 — Source Data Extended Data Fig. 4 [file 41586_2026_10337_MOESM14_ESM.xlsx]

## Sheet: ED_4B-C1
donor_VSG	avg_pos	type_of_event	count
Ambiguous	1380.5	target_to_donor	1
Ambiguous	1392.8194444444443	donor_to_target	1
Ambiguous	1423.5	target_to_donor	1
Ambiguous	1455	target_to_donor	1
Ambiguous	1462.3333333333335	target_to_donor	1
Ambiguous	1475.5	donor_to_target	1
Ambiguous	1497.5	donor_to_target	1
Ambiguous	1577.5	target_to_donor	2
VSG-228	226.5	target_to_donor	2
VSG-228	240	donor_to_target	1
VSG-228	240	target_to_donor	14
VSG-228	252	donor_to_target	4
VSG-228	252	target_to_donor	1
VSG-228	264.5	donor_to_target	1
VSG-228	290	donor_to_target	10
VSG-228	290	target_to_donor	4
VSG-228	297.5	donor_to_target	1
VSG-228	313.5	donor_to_target	3
VSG-228	313.5	target_to_donor	10
VSG-228	332	donor_to_target	2
VSG-228	332	target_to_donor	7
VSG-228	340.5	donor_to_target	4
VSG-228	340.5	target_to_donor	4
VSG-228	351	target_to_donor	2
VSG-228	359.5	donor_to_target	2
VSG-228	359.5	target_to_donor	1
VSG-228	367.5	donor_to_target	2
VSG-228	367.5	target_to_donor	4
VSG-228	382	donor_to_target	21
VSG-228	393	donor_to_target	3
VSG-228	422	target_to_donor	1
VSG-228	453	target_to_donor	1
VSG-228	481.5	target_to_donor	1
VSG-228	504	donor_to_target	1
VSG-228	654.5	target_to_donor	18
VSG-228	663	target_to_donor	1
VSG-228	669	target_to_donor	113
VSG-228	676	target_to_donor	112
VSG-228	680	target_to_donor	22
VSG-228	685	target_to_donor	387
VSG-228	691.5	target_to_donor	501
VSG-228	692	target_to_donor	1
VSG-228	698	donor_to_target	3
VSG-228	698	donor_to_target_edge	1
VSG-228	698	target_to_donor	1
VSG-228	698.5	donor_to_target	1
VSG-228	702	donor_to_target	1
VSG-228	712	donor_to_target	54
VSG-228	712	donor_to_target_edge	5
VSG-228	717	donor_to_target	2
VSG-228	721	donor_to_target	31
VSG-228	724	donor_to_target	1
VSG-228	724	donor_to_target_edge	2
VSG-228	730	donor_to_target	249
VSG-228	730	donor_to_target_edge	10
VSG-228	730	target_to_donor	2
VSG-228	742.5	donor_to_target	330
VSG-228	742.5	donor_to_target_edge	3
VSG-228	742.5	target_to_donor	1
VSG-228	744.5	donor_to_target	1
VSG-228	750.5	donor_to_target	78
VSG-228	765	donor_to_target	1
VSG-228	775.5	donor_to_target	10
VSG-228	783	donor_to_target	1
VSG-228	783	donor_to_target_edge	1
VSG-228	792	donor_to_target	2
VSG-228	792	target_to_donor_edge	1
VSG-228	804	donor_to_target	1
VSG-228	892.5	target_to_donor	1
VSG-228	949	target_to_donor	6
VSG-228	967.5	target_to_donor	1
VSG-228	968.5	target_to_donor	1
VSG-228	990.5	donor_to_target	3
VSG-228	1025.5	donor_to_target	1
VSG-228	1143.5	donor_to_target	1
VSG-228	1177	donor_to_target	3
VSG-228	1209.5	target_to_donor	1
VSG-228	1226.5	donor_to_target	1
VSG-228	1235	donor_to_target	1
VSG-228	1246	donor_to_target	1
VSG-228	1300	target_to_donor	6
VSG-228	1336.5	target_to_donor	1
VSG-228	1375.5	target_to_donor	1
VSG-228	1425	donor_to_target	1
VSG-228	1426.5	target_to_donor_edge	1
VSG-228	1518	donor_to_target	14
VSG-2986	167	target_to_donor	1
VSG-2986	192	donor_to_target	1
VSG-2986	192	target_to_donor	2
VSG-2986	246.5	donor_to_target	6
VSG-2986	255	donor_to_target	1
VSG-2986	255.5	target_to_donor	1
VSG-2986	307.5	target_to_donor	2
VSG-2986	312.5	target_to_donor	1
VSG-2986	336	donor_to_target_edge	1
VSG-2986	348	donor_to_target	2
VSG-2986	363.5	target_to_donor	4
VSG-2986	377.5	donor_to_target	1
VSG-2986	377.5	donor_to_target_edge	1
VSG-2986	608.5	donor_to_target	1
VSG-2986	618.5	target_to_donor	4
VSG-2986	636.5	target_to_donor	15
VSG-2986	645.5	target_to_donor	17
VSG-2986	654	target_to_donor	16
VSG-2986	656	target_to_donor	1
VSG-2986	669.5	donor_to_target	7
VSG-2986	669.5	donor_to_target_edge	1
VSG-2986	669.5	target_to_donor	133
VSG-2986	677.5	donor_to_target	1
VSG-2986	677.5	donor_to_target_edge	2
VSG-2986	677.5	target_to_donor	27
VSG-2986	683	target_to_donor	225
VSG-2986	685.5	target_to_donor	1
VSG-2986	689	target_to_donor	619
VSG-2986	693	target_to_donor	120
VSG-2986	698	donor_to_target	14
VSG-2986	698	donor_to_target_edge	2
VSG-2986	707.5	donor_to_target	1
VSG-2986	707.5	donor_to_target_edge	1
VSG-2986	722	donor_to_target	122
VSG-2986	722	donor_to_target_edge	1
VSG-2986	722	target_to_donor	26
VSG-2986	742.5	donor_to_target	242
VSG-2986	742.5	donor_to_target_edge	27
VSG-2986	742.5	target_to_donor	1
VSG-2986	754.5	donor_to_target	150
VSG-2986	754.5	donor_to_target_edge	2
VSG-2986	754.5	target_to_donor	4
VSG-2986	763	donor_to_target	1
VSG-2986	770	donor_to_target	1
VSG-2986	771.5	donor_to_target	67
VSG-2986	771.5	donor_to_target_edge	1
VSG-2986	771.5	target_to_donor	1
VSG-2986	771.5	target_to_donor_edge	1
VSG-2986	782.5	donor_to_target	2
VSG-2986	782.5	donor_to_target_edge	2
VSG-2986	791.5	donor_to_target	2
VSG-2986	791.5	donor_to_target_edge	3
VSG-2986	797.5	donor_to_target	1
VSG-2986	805.5	donor_to_target	1
VSG-2986	833.5	target_to_donor	2
VSG-2986	853.5	target_to_donor	1
VSG-2986	876	target_to_donor	1
VSG-2986	907.5	donor_to_target	1
VSG-2986	907.5	target_to_donor	2
VSG-2986	919.5	target_to_donor	2
VSG-2986	941	target_to_donor	2
VSG-2986	955.5	target_to_donor	5
VSG-2986	969	donor_to_target	1
VSG-2986	1001.5	donor_to_target_edge	1
VSG-2986	1169.5	donor_to_target	1
VSG-2986	1248.5	target_to_donor	1
VSG-2986	1276.5	target_to_donor	1
VSG-2986	1337	donor_to_target	1
VSG-2986	1426	donor_to_target	1
VSG-3110	235	target_to_donor	1
VSG-3110	302	target_to_donor	5
VSG-3110	334.5	donor_to_target	1
VSG-3110	334.5	target_to_donor	1
VSG-3110	346.5	donor_to_target	1
VSG-3110	360	donor_to_target	1
VSG-3110	360	target_to_donor	2
VSG-3110	377.5	donor_to_target	5
VSG-3110	480	target_to_donor	1
VSG-3110	596	target_to_donor	1
VSG-3110	609.5	donor_to_target	1
VSG-3110	611.5	target_to_donor	1
VSG-3110	614	target_to_donor	2
VSG-3110	637	donor_to_target	2
VSG-3110	637	target_to_donor	1
VSG-3110	675	donor_to_target	1
VSG-3110	675	target_to_donor	51
VSG-3110	693	target_to_donor	5
VSG-3110	697	donor_to_target	1
VSG-3110	698.5	donor_to_target	1
VSG-3110	702.5	donor_to_target	1
VSG-3110	729	donor_to_target	1
VSG-3110	729	target_to_donor	4
VSG-3110	734.5	donor_to_target	1
VSG-3110	748.5	donor_to_target	18
VSG-3110	748.5	target_to_donor	6
VSG-3110	770	donor_to_target	2
VSG-3110	770	target_to_donor	2
VSG-3110	787.5	target_to_donor	5
VSG-3110	806.5	donor_to_target_edge	2
VSG-3110	806.5	target_to_donor	2
VSG-3110	867	target_to_donor	53
VSG-3110	905.5	target_to_donor	3
VSG-3110	919.5	donor_to_target	15
VSG-3110	919.5	donor_to_target_edge	1
VSG-3110	919.5	target_to_donor	1
VSG-3110	934.5	donor_to_target	2
VSG-3110	934.5	target_to_donor	1
VSG-3110	941	target_to_donor	2
VSG-3110	949.5	donor_to_target	2
VSG-3110	949.5	target_to_donor	3
VSG-3110	961	target_to_donor	4
VSG-3110	969	target_to_donor	2
VSG-3110	975	donor_to_target	1
VSG-3110	975	target_to_donor	8
VSG-3110	984	donor_to_target	4
VSG-3110	984	donor_to_target_edge	1
VSG-3110	984	target_to_donor	1
VSG-3110	991.5	donor_to_target_edge	1
VSG-3110	1011	donor_to_target	2
VSG-3110	1011	target_to_donor	2
VSG-3110	1059	donor_to_target_edge	1
VSG-3110	1337	target_to_donor	8
VSG-3110	1412.5	donor_to_target	1
VSG-3110	1420	target_to_donor	1
VSG-3110	1483.5	donor_to_target	3
VSG-3110	1514.5	donor_to_target	5
VSG-36	1382.5	target_to_donor	1
VSG-36	1410	target_to_donor	1
VSG-36	1424.5	donor_to_target	1
VSG-36	1471.5	donor_to_target	1
VSG-4070	1577	target_to_donor	2
VSG-4133	1462	donor_to_target	1
VSG-4156	1337	target_to_donor	1
VSG-4156	1368.5	target_to_donor	1
VSG-4156	1387	target_to_donor	1
VSG-4156	1412.5	donor_to_target	6
VSG-4156	1419.5	donor_to_target	1
VSG-4156	1427	donor_to_target	38
VSG-4156	1433	donor_to_target	1
VSG-4156	1576	donor_to_target	1
VSG-4156	1578	target_to_donor	1
VSG-4185	1216	target_to_donor	1
VSG-4185	1235	donor_to_target	1
VSG-6184	1449	target_to_donor	1
VSG-6184	1453.5	donor_to_target	1
VSG-72	1427.5	target_to_donor	1
VSG-72	1527.5	donor_to_target	1
VSG-7358	830	target_to_donor	5
VSG-7358	855	target_to_donor	6
VSG-7358	870	target_to_donor	10
VSG-7358	883.5	target_to_donor	33
VSG-7358	905.5	donor_to_target	15
VSG-7358	905.5	donor_to_target_edge	12
VSG-7358	905.5	target_to_donor	2
VSG-7358	919	donor_to_target_edge	1
VSG-7358	919	target_to_donor	1
VSG-7358	932.5	donor_to_target	3
VSG-7358	932.5	donor_to_target_edge	1
VSG-7358	940.5	donor_to_target_edge	1
VSG-7358	951	donor_to_target	5
VSG-7358	962	donor_to_target	1
VSG-7358	998	target_to_donor	1
VSG-7358	1123.5	target_to_donor	1
VSG-7358	1151	target_to_donor	1
VSG-7358	1167	donor_to_target	1
VSG-7358	1170	donor_to_target	1
VSG-7358	1465	donor_to_target	1
family	386.5	target_to_donor	1
family	692.25	target_to_donor	1
family	717	donor_to_target	1
family	725.5	target_to_donor	1
family	875.25	target_to_donor	9
family	879	target_to_donor	1
family	880.5	target_to_donor	1
family	905.5	donor_to_target_edge	2
family	906.5	target_to_donor	5
family	911	donor_to_target_edge	3
family	919.3333333333333	donor_to_target	1
family	919.5	target_to_donor	1
family	929.5	donor_to_target_edge	1
family	934.5	donor_to_target	1
family	1348	donor_to_target	1
family	1367.8333333333335	donor_to_target	1
family	1368.5	donor_to_target	5
family	1377.8333333333335	donor_to_target	1
family	1378.5	donor_to_target	3
family	1385.5	donor_to_target	2

## Sheet: ED_4B-C2
donor_VSG	avg_pos	type_of_event	count
Ambiguous	690	target_to_donor	1
Ambiguous	711.5	donor_to_target	1
Ambiguous	972	target_to_donor	1
Ambiguous	1376	target_to_donor	1
Ambiguous	1433.19	donor_to_target	1
Ambiguous	1455	target_to_donor	1
Ambiguous	1462	donor_to_target	1
Ambiguous	1463.5	donor_to_target	1
Ambiguous	1553	target_to_donor	1
Ambiguous	1565	donor_to_target	1
Ambiguous	1577.5	target_to_donor	1
VSG-1040	1362	target_to_donor	1
VSG-1040	1378.5	donor_to_target	1
VSG-1384	1419.5	target_to_donor_edge	1
VSG-1654	1382	donor_to_target	1
VSG-1654	1463	donor_to_target	1
VSG-1683	1458	donor_to_target	1
VSG-194	1413.5	target_to_donor	1
VSG-199	1463	donor_to_target	1
VSG-211	286	target_to_donor	1
VSG-228	240	target_to_donor	13
VSG-228	252	donor_to_target	2
VSG-228	252	target_to_donor	1
VSG-228	255.5	target_to_donor	1
VSG-228	290	donor_to_target	7
VSG-228	290	target_to_donor	4
VSG-228	297.5	donor_to_target	1
VSG-228	303	target_to_donor	1
VSG-228	313.5	donor_to_target	7
VSG-228	313.5	target_to_donor	16
VSG-228	332	donor_to_target	4
VSG-228	332	target_to_donor	13
VSG-228	340.5	donor_to_target	1
VSG-228	340.5	target_to_donor	9
VSG-228	351	donor_to_target	1
VSG-228	359.5	donor_to_target	2
VSG-228	359.5	target_to_donor	4
VSG-228	367.5	donor_to_target	3
VSG-228	367.5	target_to_donor	16
VSG-228	382	donor_to_target	36
VSG-228	393	donor_to_target	9
VSG-228	393	donor_to_target_edge	1
VSG-228	422	donor_to_target	1
VSG-228	437	target_to_donor	1
VSG-228	654.5	target_to_donor	17
VSG-228	666	target_to_donor	1
VSG-228	669	donor_to_target	1
VSG-228	669	target_to_donor	178
VSG-228	676	target_to_donor	196
VSG-228	680	target_to_donor	40
VSG-228	685	donor_to_target	1
VSG-228	685	donor_to_target_edge	2
VSG-228	685	target_to_donor	563
VSG-228	691.5	target_to_donor	579
VSG-228	692	target_to_donor	1
VSG-228	704	donor_to_target_edge	1
VSG-228	707.5	donor_to_target	2
VSG-228	712	donor_to_target	106
VSG-228	712	donor_to_target_edge	10
VSG-228	712	target_to_donor	1
VSG-228	717	donor_to_target	4
VSG-228	717	donor_to_target_edge	1
VSG-228	721	donor_to_target	33
VSG-228	721	target_to_donor	1
VSG-228	724	donor_to_target	1
VSG-228	730	donor_to_target	382
VSG-228	730	donor_to_target_edge	8
VSG-228	730	target_to_donor	1
VSG-228	730	target_to_donor_edge	1
VSG-228	742.5	donor_to_target	409
VSG-228	742.5	donor_to_target_edge	6
VSG-228	742.5	target_to_donor_edge	1
VSG-228	750.5	donor_to_target	111
VSG-228	750.5	target_to_donor	1
VSG-228	757.5	donor_to_target	9
VSG-228	765	donor_to_target	1
VSG-228	775.5	donor_to_target	27
VSG-228	783	donor_to_target	4
VSG-228	783	donor_to_target_edge	3
VSG-228	783	target_to_donor_edge	1
VSG-228	792	donor_to_target_edge	1
VSG-228	892.5	target_to_donor	3
VSG-228	939	target_to_donor	2
VSG-228	949	donor_to_target	1
VSG-228	949	target_to_donor	1
VSG-228	953.5	target_to_donor	1
VSG-228	961.5	target_to_donor	1
VSG-228	990.5	donor_to_target_edge	1
VSG-228	1177	donor_to_target	4
VSG-228	1177	target_to_donor	1
VSG-228	1209.5	donor_to_target	1
VSG-228	1246	donor_to_target	1
VSG-228	1246	target_to_donor	1
VSG-228	1300	donor_to_target	3
VSG-228	1300	target_to_donor	2
VSG-228	1336.5	target_to_donor	1
VSG-228	1360	donor_to_target_edge	2
VSG-228	1375.5	donor_to_target	3
VSG-228	1389	target_to_donor	3
VSG-228	1405	target_to_donor	1
VSG-228	1485	donor_to_target	3
VSG-228	1518	donor_to_target	12
VSG-2633	1400	target_to_donor	1
VSG-2986	167	target_to_donor	1
VSG-2986	192	donor_to_target	1
VSG-2986	192	target_to_donor	4
VSG-2986	246.5	donor_to_target	5
VSG-2986	255	donor_to_target	2
VSG-2986	270.5	target_to_donor	1
VSG-2986	290.5	target_to_donor	7
VSG-2986	307.5	target_to_donor	4
VSG-2986	319	donor_to_target	1
VSG-2986	319	target_to_donor	3
VSG-2986	336	donor_to_target	3
VSG-2986	336	target_to_donor	1
VSG-2986	348	donor_to_target	6
VSG-2986	348	target_to_donor	1
VSG-2986	358.5	donor_to_target	1
VSG-2986	363.5	target_to_donor	27
VSG-2986	377.5	donor_to_target	5
VSG-2986	377.5	donor_to_target_edge	6
VSG-2986	377.5	target_to_donor	1
VSG-2986	409.5	donor_to_target	2
VSG-2986	424.5	donor_to_target	1
VSG-2986	507	target_to_donor	1
VSG-2986	587	donor_to_target	2
VSG-2986	601.5	target_to_donor	2
VSG-2986	608.5	donor_to_target	1
VSG-2986	608.5	target_to_donor	1
VSG-2986	618.5	target_to_donor	2
VSG-2986	630	target_to_donor	4
VSG-2986	636.5	target_to_donor	28
VSG-2986	645.5	target_to_donor	22
VSG-2986	654	donor_to_target	2
VSG-2986	654	target_to_donor	24
VSG-2986	669.5	donor_to_target	7
VSG-2986	669.5	donor_to_target_edge	4
VSG-2986	669.5	target_to_donor	215
VSG-2986	677.5	donor_to_target	4
VSG-2986	677.5	donor_to_target_edge	2
VSG-2986	677.5	target_to_donor	47
VSG-2986	683	donor_to_target	2
VSG-2986	683	target_to_donor	275
VSG-2986	685.5	target_to_donor	1
VSG-2986	689	donor_to_target	1
VSG-2986	689	target_to_donor	583
VSG-2986	693	target_to_donor	131
VSG-2986	698	donor_to_target	18
VSG-2986	698	donor_to_target_edge	3
VSG-2986	698.5	donor_to_target	1
VSG-2986	702	donor_to_target	1
VSG-2986	707.5	donor_to_target	5
VSG-2986	707.5	donor_to_target_edge	1
VSG-2986	722	donor_to_target	195
VSG-2986	722	donor_to_target_edge	1
VSG-2986	722	target_to_donor	28
VSG-2986	742.5	donor_to_target	275
VSG-2986	742.5	donor_to_target_edge	15
VSG-2986	742.5	target_to_donor	1
VSG-2986	754.5	donor_to_target	188
VSG-2986	754.5	donor_to_target_edge	5
VSG-2986	754.5	target_to_donor	3
VSG-2986	763	donor_to_target	1
VSG-2986	771.5	donor_to_target	92
VSG-2986	771.5	donor_to_target_edge	1
VSG-2986	771.5	target_to_donor	1
VSG-2986	781	donor_to_target	1
VSG-2986	782.5	donor_to_target	3
VSG-2986	782.5	target_to_donor	1
VSG-2986	784.5	target_to_donor	1
VSG-2986	791.5	donor_to_target	2
VSG-2986	791.5	target_to_donor	1
VSG-2986	805.5	target_to_donor	2
VSG-2986	833.5	donor_to_target	1
VSG-2986	833.5	target_to_donor	1
VSG-2986	853.5	target_to_donor	1
VSG-2986	868.5	target_to_donor	6
VSG-2986	876	donor_to_target	1
VSG-2986	902.5	donor_to_target	1
VSG-2986	907.5	donor_to_target	1
VSG-2986	907.5	target_to_donor	1
VSG-2986	919.5	target_to_donor	1
VSG-2986	955.5	target_to_donor	3
VSG-2986	1199.5	target_to_donor	1
VSG-2986	1233	target_to_donor	1
VSG-2986	1261.5	target_to_donor	1
VSG-2986	1290.5	donor_to_target	1
VSG-2986	1314	donor_to_target	1
VSG-2986	1323.5	donor_to_target	2
VSG-2986	1378.5	donor_to_target	1
VSG-2986	1430.5	target_to_donor	1
VSG-2986	1461	donor_to_target	1
VSG-2986	1483.5	donor_to_target	2
VSG-3110	302	target_to_donor	7
VSG-3110	334.5	target_to_donor	1
VSG-3110	340.5	donor_to_target	2
VSG-3110	346.5	donor_to_target	1
VSG-3110	346.5	target_to_donor	1
VSG-3110	360	donor_to_target	2
VSG-3110	360	target_to_donor	13
VSG-3110	377.5	donor_to_target	6
VSG-3110	426	donor_to_target	1
VSG-3110	426	target_to_donor	1
VSG-3110	465	target_to_donor	1
VSG-3110	519	donor_to_target	1
VSG-3110	614	target_to_donor	1
VSG-3110	637	donor_to_target	2
VSG-3110	637	target_to_donor	3
VSG-3110	660	target_to_donor	1
VSG-3110	675	target_to_donor	152
VSG-3110	693	target_to_donor	10
VSG-3110	696	donor_to_target	3
VSG-3110	697	donor_to_target	1
VSG-3110	698.5	donor_to_target	3
VSG-3110	702.5	donor_to_target	1
VSG-3110	707	donor_to_target	1
VSG-3110	708	donor_to_target_edge	1
VSG-3110	712	donor_to_target	1
VSG-3110	712	target_to_donor	4
VSG-3110	720.5	donor_to_target	1
VSG-3110	720.5	target_to_donor	1
VSG-3110	729	donor_to_target	14
VSG-3110	729	target_to_donor	5
VSG-3110	734.5	target_to_donor	1
VSG-3110	742	donor_to_target	1
VSG-3110	744	target_to_donor	1
VSG-3110	748.5	donor_to_target	42
VSG-3110	748.5	donor_to_target_edge	1
VSG-3110	748.5	target_to_donor	10
VSG-3110	770	donor_to_target	5
VSG-3110	770	donor_to_target_edge	1
VSG-3110	770	target_to_donor	8
VSG-3110	770	target_to_donor_edge	1
VSG-3110	781	donor_to_target	1
VSG-3110	784.5	target_to_donor	1
VSG-3110	787.5	donor_to_target	1
VSG-3110	787.5	target_to_donor	5
VSG-3110	788	donor_to_target	1
VSG-3110	792.5	target_to_donor	1
VSG-3110	795	donor_to_target	1
VSG-3110	795	donor_to_target_edge	1
VSG-3110	806.5	donor_to_target_edge	2
VSG-3110	806.5	target_to_donor	4
VSG-3110	829.5	donor_to_target	1
VSG-3110	829.5	target_to_donor	1
VSG-3110	836.5	target_to_donor	2
VSG-3110	840.5	target_to_donor	2
VSG-3110	867	donor_to_target	1
VSG-3110	867	target_to_donor	41
VSG-3110	905.5	donor_to_target	1
VSG-3110	905.5	target_to_donor	1
VSG-3110	919.5	donor_to_target	15
VSG-3110	919.5	target_to_donor	2
VSG-3110	929.5	donor_to_target_edge	1
VSG-3110	934.5	donor_to_target	4
VSG-3110	941	target_to_donor	1
VSG-3110	949.5	donor_to_target	3
VSG-3110	949.5	target_to_donor	3
VSG-3110	957	target_to_donor	1
VSG-3110	961	target_to_donor	1
VSG-3110	966	target_to_donor	1
VSG-3110	975	target_to_donor	5
VSG-3110	1034.5	donor_to_target_edge	1
VSG-3110	1298.5	donor_to_target	2
VSG-3110	1337	target_to_donor	3
VSG-3110	1348	target_to_donor	1
VSG-3110	1412.5	donor_to_target	1
VSG-3110	1426	donor_to_target	2
VSG-3110	1461	target_to_donor	1
VSG-3110	1483.5	donor_to_target	4
VSG-3110	1500.5	donor_to_target	3
VSG-3110	1514.5	donor_to_target	5
VSG-3110	1581	donor_to_target	1
VSG-3110	1583	target_to_donor	1
VSG-36	1370	target_to_donor	1
VSG-36	1410	target_to_donor	2
VSG-4156	1337	donor_to_target	1
VSG-4156	1337	target_to_donor	1
VSG-4156	1368.5	target_to_donor	4
VSG-4156	1378.5	target_to_donor	1
VSG-4156	1392	donor_to_target	1
VSG-4156	1412.5	donor_to_target	5
VSG-4156	1419.5	donor_to_target	1
VSG-4156	1427	donor_to_target	40
VSG-4156	1433	donor_to_target	1
VSG-442	1375.5	target_to_donor	2
VSG-462	1584	target_to_donor_edge	1
VSG-479	1413	target_to_donor	1
VSG-479	1460.5	donor_to_target	1
VSG-514	296.5	donor_to_target	1
VSG-5631	622.5	target_to_donor	1
VSG-5631	638	donor_to_target	1
VSG-5637	1392.5	target_to_donor	1
VSG-5637	1396	donor_to_target	1
VSG-5637	1396.5	donor_to_target	1
VSG-6046	1407	donor_to_target	2
VSG-6651	1461	donor_to_target	1
VSG-71	1371.5	target_to_donor	1
VSG-71	1463	donor_to_target	1
VSG-7358	806.5	target_to_donor	1
VSG-7358	823.5	target_to_donor	1
VSG-7358	830	target_to_donor	4
VSG-7358	836.5	target_to_donor	2
VSG-7358	855	target_to_donor	9
VSG-7358	870	target_to_donor	23
VSG-7358	883.5	donor_to_target	3
VSG-7358	883.5	target_to_donor	25
VSG-7358	905.5	donor_to_target	24
VSG-7358	905.5	donor_to_target_edge	11
VSG-7358	905.5	target_to_donor	2
VSG-7358	919	donor_to_target_edge	1
VSG-7358	940.5	donor_to_target	1
VSG-7358	951	donor_to_target	2
VSG-7358	1218	target_to_donor	1
VSG-7358	1246.5	target_to_donor	1
VSG-7358	1277.5	donor_to_target	1
VSG-7358	1316	donor_to_target	1
VSG-7358	1337	donor_to_target	1
VSG-7358	1465	donor_to_target	1
VSG-7671	1358	target_to_donor	1
VSG-7671	1360	donor_to_target	1
family	687.25	target_to_donor	1
family	692.25	target_to_donor	1
family	712	donor_to_target_edge	1
family	725.5	target_to_donor	1
family	728.25	target_to_donor	1
family	763	donor_to_target	1
family	770.75	donor_to_target	1
family	831.5	target_to_donor	1
family	837	target_to_donor	1
family	868.5	target_to_donor	2
family	875.25	target_to_donor	15
family	880.5	target_to_donor	3
family	904	target_to_donor	1
family	905.5	donor_to_target	3
family	905.5	donor_to_target_edge	3
family	906.5	target_to_donor	2
family	911	donor_to_target_edge	2
family	913.6666666666667	donor_to_target	1
family	919.25	donor_to_target	3
family	919.3333333333333	donor_to_target	1
family	933.8333333333333	donor_to_target	1
family	934.5	donor_to_target	1
family	936.75	target_to_donor	1
family	1226.5	target_to_donor	1
family	1267.5	donor_to_target	1
family	1298.5	target_to_donor	1
family	1337	donor_to_target	1
family	1337	target_to_donor	1
family	1348	donor_to_target	2
family	1348	target_to_donor	1
family	1360	target_to_donor_edge	1
family	1368.5	donor_to_target	5
family	1377.8333333333335	donor_to_target	1
family	1378.5	donor_to_target	3
family	1385.5	donor_to_target	4

## Sheet: ED_4D
clone	insert_len	donor	len_desc	qual
C2_C7_694_cloneE8	23	2986	near	high
C2_C7_694_cloneC8	18	2986	near	high
C1_G7_694_cloneE3	88	2986	near	high
C1_G7_694_cloneF7	49	228	near	high
C1_G7_694_cloneC3	46	228_points	near	high
C1_G7_694_cloneD8	25	228	near	high
C1_G7_694_cloneD6	43	2986	near	high
C2_E3_1459_cloneC5	4	3110	near	high
C2_E3_1459_cloneD10	161	228	near	high
C2_E3_1459_cloneD4	26	194	near	high
C2_E3_1459_cloneC4	1	3110	near	high
C2_F12_1459_cloneE7	59	ambiguous, not family	near	high
C2_F12_1459_cloneC10	189	ambiguous, not family with mutations	near	high
C2_F12_1459_cloneF5	266	228_altending unknown	near	high
C2_F12_1459_cloneG4	40	36	near	high
C1_D10_1459_cloneG10	4	3110	near	high
D9_C7	23	2986	near	high
D9_G12	15	228	near	high
D9_F9	18	2986	near	high
D9_E2	1117	228	far	high
D9_C11	15	2986	near	high
D9_C9	2	228_2986	near	high
D9_C3	106	228	near	high
C10_D5	177	2986+228	near	high
C10_B7	1	228_2986	near	high
C10_E2	29	2986_228+3110	near	high
C10_G3	1	228_2986	near	high
D9_C1	94	228	near	high
D9_G4	43	228+2986	near	high
D9_B9	31	228	near	high
D9_B10	18	2986	near	high
D9_E4	74	228then2986or3110	near	high
A1(G3S)	43	228	near	high
F3(G3S)	79	228	near	high
D1(G3S)	79	228	near	high
D9_B4	5	3110 hen 2986	near	high
D9_B1	18	2986	near	high
D9_A3	15	228	near	high
D9_A6	18	2986	near	high
B3_C10	169	2986	near	high
B3_A10	8	3110	near	high
D9_B11	93	2986	near	high
C1_D10_1459_cloneD6_nanopore_ab1	576	3110, plus others	far	high
C1_D10_1459_cloneE4_nanopore_ab1	146	parts matching 228, others not	near	high
C1_D10_1459_cloneG10_nanopore_ab1	4	3110	near	high

## Sheet: ED_4E-C1
read_count	target_end	target_start	insert_len
83	694	737	43
84	688	737	49
85	673	737	64
86	691	762	71
87	679	749	70
88	675	709	34
89	688	737	49
90	694	737	43
91	673	709	36
92	673	737	64
93	694	725	31
94	675	696	21
95	659	696	37
96	691	749	58
97	694	725	31
98	686	737	51
99	691	737	46
100	694	737	43
101	694	737	43
102	694	725	31
103	678	737	59
104	694	737	43
105	686	749	63
106	694	725	31
107	691	749	58
109	686	737	51
110	673	737	64
111	691	765	74
112	694	773	79
113	691	749	58
114	688	737	49
115	691	749	58
116	688	737	49
117	688	737	49
118	691	749	58
119	673	709	36
120	688	725	37
121	691	737	46
122	694	737	43
123	673	709	36
124	679	737	58
125	675	709	34
126	688	737	49
127	691	765	74
128	688	725	37
129	681	725	44
130	686	749	63
131	691	737	46
132	688	749	61
133	673	709	36
134	694	737	43
135	691	765	74
136	691	765	74
137	694	737	43
138	688	749	61
139	694	737	43
140	694	749	55
141	691	737	46
142	688	737	49
143	688	725	37
144	694	749	55
145	615	616	1
146	694	749	55
148	675	737	62
149	688	719	31
150	694	737	43
151	659	737	78
152	691	749	58
153	691	737	46
154	686	749	63
155	694	749	55
156	679	709	30
157	678	725	47
158	691	737	46
159	686	749	63
160	681	737	56
161	675	709	34
163	694	737	43
164	691	737	46
165	678	725	47
166	673	696	23
168	678	737	59
169	688	725	37
170	691	749	58
171	659	709	50
172	691	737	46
173	694	737	43
174	691	737	46
175	673	725	52
176	691	737	46
177	691	737	46
178	681	719	38
179	686	765	79
180	678	737	59
181	686	749	63
182	688	725	37
183	694	725	31
185	694	737	43
187	691	765	74
188	691	737	46
190	694	737	43
191	659	701	42
192	686	737	51
194	675	709	34
195	691	737	46
197	688	737	49
198	686	737	51
199	694	762	68
200	694	737	43
201	679	709	30
202	688	725	37
203	673	737	64
204	691	737	46
205	688	725	37
206	688	773	85
207	686	749	63
208	691	765	74
209	694	737	43
210	694	725	31
211	694	725	31
212	691	737	46
213	694	737	43
214	678	709	31
215	659	709	50
216	694	749	55
217	694	737	43
218	691	749	58
219	675	709	34
220	691	765	74
221	694	725	31
222	688	737	49
223	694	709	15
224	688	737	49
225	691	737	46
226	691	765	74
227	686	737	51
228	659	709	50
229	686	709	23
231	694	725	31
232	694	737	43
233	675	709	34
234	688	737	49
235	688	725	37
236	694	765	71
237	688	719	31
238	678	737	59
239	675	709	34
240	694	737	43
241	686	737	51
242	691	737	46
243	673	725	52
244	691	737	46
245	678	725	47
246	686	737	51
247	675	749	74
248	686	749	63
249	691	765	74
250	694	765	71
251	688	725	37
252	694	737	43
253	686	749	63
254	675	709	34
255	686	737	51
256	688	725	37
257	675	709	34
258	675	709	34
259	691	749	58
260	691	765	74
261	694	737	43
263	688	725	37
264	694	725	31
265	688	737	49
266	678	737	59
267	691	749	58
268	688	749	61
269	691	737	46
270	649	664	15
271	673	709	36
272	673	709	36
273	688	719	31
274	694	725	31
275	675	737	62
276	691	765	74
277	694	725	31
278	678	737	59
279	675	709	34
280	691	737	46
281	688	773	85
282	694	709	15
283	678	737	59
284	686	737	51
285	675	709	34
286	688	737	49
287	673	737	64
289	694	725	31
290	691	749	58
291	694	725	31
292	686	737	51
293	686	709	23
294	691	749	58
295	691	765	74
296	694	725	31
297	688	725	37
298	691	749	58
299	694	749	55
300	675	749	74
301	686	749	63
302	649	696	47
303	679	749	70
304	691	737	46
305	691	765	74
307	691	737	46
308	691	749	58
309	686	749	63
310	675	709	34
311	681	737	56
312	691	765	74
313	691	765	74
314	691	737	46
315	688	725	37
316	691	737	46
317	694	737	43
318	688	749	61
319	688	725	37
320	678	737	59
321	686	749	63
322	688	725	37
323	694	737	43
324	688	749	61
325	688	725	37
326	691	737	46
327	675	709	34
328	694	749	55
330	691	737	46
331	686	737	51
332	688	725	37
333	686	749	63
334	658	709	51
337	694	725	31
338	675	709	34
339	691	765	74
340	678	725	47
341	673	725	52
342	691	737	46
343	649	737	88
344	694	719	25
345	691	749	58
346	691	709	18
347	659	749	90
348	686	737	51
349	678	725	47
350	691	737	46
351	694	725	31
352	688	737	49
353	691	749	58
354	694	719	25
355	688	737	49
356	694	749	55
357	691	737	46
358	659	749	90
359	691	737	46
360	694	737	43
361	688	725	37
363	694	749	55
364	688	737	49
365	691	765	74
366	688	749	61
367	694	737	43
369	686	749	63
370	694	737	43
371	691	737	46
372	641	664	23
373	694	725	31
374	694	725	31
375	694	765	71
376	688	749	61
377	688	737	49
378	688	725	37
379	681	725	44
380	675	709	34
382	691	765	74
383	678	725	47
384	691	749	58
385	678	725	47
386	694	725	31
387	691	765	74
388	691	749	58
389	679	709	30
391	694	737	43
392	675	696	21
393	694	725	31
394	691	765	74
395	691	749	58
396	675	709	34
397	675	709	34
398	694	749	55
399	694	737	43
400	691	737	46
401	691	737	46
402	688	737	49
403	694	725	31
404	694	749	55
405	694	749	55
406	694	749	55
407	678	725	47
408	691	765	74
409	694	737	43
410	694	737	43
411	691	765	74
412	691	737	46
413	694	725	31
414	694	737	43
415	688	737	49
416	673	709	36
417	694	737	43
418	694	725	31
419	686	765	79
420	688	749	61
421	686	737	51
422	688	737	49
424	688	737	49
425	688	737	49
426	675	749	74
427	688	773	85
428	686	749	63
429	694	749	55
430	688	737	49
431	694	749	55
432	678	709	31
434	691	737	46
435	675	709	34
436	694	737	43
437	681	737	56
438	691	737	46
439	675	709	34
440	688	737	49
441	691	737	46
442	673	737	64
443	694	737	43
444	694	725	31
445	688	737	49
446	688	737	49
447	691	737	46
448	694	725	31
449	694	719	25
450	694	725	31
451	688	737	49
452	678	725	47
453	673	725	52
454	694	737	43
456	694	737	43
457	694	737	43
458	686	737	51
460	675	709	34
461	691	737	46
462	691	737	46
463	691	749	58
464	678	725	47
465	679	737	58
466	691	765	74
467	694	725	31
468	691	709	18
469	691	737	46
470	691	737	46
471	688	737	49
472	686	737	51
473	691	765	74
474	688	737	49
476	694	725	31
477	694	737	43
479	691	765	74
480	694	749	55
481	691	737	46
482	694	749	55
483	691	737	46
484	691	749	58
485	673	737	64
487	694	725	31
488	675	696	21
489	694	725	31
490	686	737	51
491	694	725	31
492	694	725	31
493	694	773	79
494	681	725	44
495	675	737	62
496	694	737	43
497	691	737	46
499	694	737	43
501	694	725	31
502	691	749	58
503	691	737	46
504	691	737	46
505	688	725	37
506	673	749	76
507	678	749	71
508	691	765	74
509	694	749	55
510	658	709	51
511	694	749	55
512	691	749	58
513	691	737	46
514	673	725	52
515	686	737	51
516	675	709	34
517	694	725	31
518	675	709	34
519	691	737	46
520	694	725	31
522	686	737	51
524	686	709	23
526	691	749	58
527	694	737	43
528	694	737	43
529	694	737	43
530	686	737	51
531	694	725	31
532	691	737	46
533	735	765	30
534	688	737	49
535	694	725	31
536	675	709	34
537	694	773	79
538	694	773	79
539	694	737	43
540	678	725	47
541	675	709	34
542	688	737	49
543	694	725	31
544	691	737	46
545	691	765	74
546	694	737	43
547	658	696	38
548	688	719	31
549	694	737	43
551	686	749	63
552	694	737	43
553	694	725	31
554	691	765	74
555	686	749	63
556	694	725	31
557	694	765	71
558	649	709	60
559	694	725	31
560	691	765	74
561	686	749	63
562	675	709	34
563	673	725	52
564	686	749	63
565	675	709	34
566	686	749	63
567	675	709	34
568	678	737	59
569	675	709	34
570	688	737	49
571	694	725	31
572	735	765	30
573	694	737	43
574	694	737	43
575	678	709	31
576	688	737	49
577	691	737	46
578	675	709	34
579	678	716	38
580	688	725	37
581	694	737	43
582	735	765	30
583	679	709	30
584	694	737	43
587	691	709	18
588	691	737	46
589	686	737	51
590	688	725	37
591	691	749	58
592	688	719	31
593	686	749	63
594	691	737	46
595	694	737	43
597	691	765	74
598	691	749	58
599	694	765	71
600	691	762	71
601	673	725	52
602	691	749	58
604	679	737	58
605	679	737	58
606	691	737	46
607	686	737	51
608	688	737	49
609	686	737	51
611	691	737	46
612	694	725	31
613	675	709	34
614	691	737	46
615	691	749	58
616	686	749	63
617	694	725	31
618	691	737	46
619	694	737	43
620	691	765	74
621	694	737	43
622	694	749	55
623	691	749	58
624	675	737	62
625	688	725	37
626	688	737	49
627	691	765	74
628	688	737	49
629	691	749	58
630	694	725	31
631	694	737	43
632	659	709	50
633	694	737	43
634	688	725	37
635	678	725	47
636	694	737	43
637	694	737	43
638	691	749	58
639	673	737	64
640	691	725	34
641	694	749	55
642	679	709	30
643	694	737	43
644	694	737	43
645	694	737	43
646	688	725	37
647	675	749	74
648	694	725	31
649	691	737	46
650	678	719	41
651	691	765	74
652	691	737	46
653	694	737	43
654	679	709	30
655	675	709	34
656	694	765	71
657	675	709	34
658	694	737	43
659	688	737	49
660	694	737	43
661	688	719	31
662	694	725	31
663	694	737	43
665	691	765	74
666	688	737	49
667	691	765	74
668	688	737	49
669	694	773	79
670	694	749	55
671	673	709	36
672	694	749	55
674	673	709	36
675	688	725	37
676	694	725	31
677	694	725	31
678	694	725	31
679	688	737	49
680	678	737	59
681	691	749	58
682	691	749	58
683	694	749	55
684	691	737	46
685	694	737	43
686	675	709	34
687	678	709	31
688	694	749	55
689	694	737	43
690	675	749	74
691	675	709	34
692	691	737	46
693	688	737	49
694	673	737	64
695	694	749	55
696	691	749	58
697	694	719	25
698	691	737	46
699	694	737	43
700	688	725	37
701	688	737	49
702	686	737	51
703	686	737	51
704	691	737	46
705	688	737	49
706	678	737	59
707	678	737	59
708	691	737	46
709	694	737	43
710	694	737	43
711	694	737	43
712	679	749	70
713	673	709	36
714	694	737	43
715	678	749	71
716	688	737	49
717	694	737	43
718	694	737	43
719	679	737	58
720	694	737	43
721	735	765	30
722	694	749	55
723	691	737	46
724	686	737	51
726	694	725	31
727	694	749	55
728	694	725	31
729	688	737	49
730	691	749	58
732	691	737	46
733	688	709	21
734	694	737	43
735	688	725	37
736	694	749	55
737	694	725	31
738	688	737	49
739	688	719	31
740	694	737	43
741	691	737	46
742	694	725	31
743	691	749	58
744	691	737	46
745	694	749	55
746	673	725	52
747	691	765	74
749	675	709	34
750	694	737	43
751	694	725	31
753	694	737	43
754	694	725	31
755	675	709	34
756	688	725	37
757	694	737	43
758	694	737	43
759	688	725	37
760	688	737	49
761	688	725	37
762	691	749	58
763	694	737	43
764	691	765	74
765	694	737	43
766	694	725	31
767	688	749	61
768	686	765	79
769	691	749	58
770	691	765	74
771	694	725	31
772	694	773	79
773	691	737	46
774	688	749	61
776	691	734	43
777	694	737	43
778	688	749	61
779	691	737	46
780	686	749	63
781	688	737	49
782	694	737	43
783	675	709	34
784	686	737	51
785	675	709	34
786	686	749	63
787	686	737	51
788	691	737	46
789	694	737	43
791	675	709	34
792	694	737	43
793	679	737	58
794	691	765	74
795	673	737	64
796	688	749	61
797	659	737	78
798	700	737	37
799	694	737	43
800	688	737	49
801	691	737	46
802	673	749	76
803	694	725	31
804	694	737	43
805	691	737	46
806	694	725	31
807	694	749	55
808	691	737	46
809	658	709	51
810	675	737	62
811	694	749	55
812	691	737	46
813	691	737	46
814	688	737	49
815	675	709	34
816	678	737	59
817	694	765	71
818	694	737	43
819	681	737	56
820	688	749	61
821	694	737	43
822	649	749	100
823	691	737	46
824	691	765	74
825	688	749	61
827	694	737	43
828	694	725	31
829	688	737	49
830	694	737	43
831	694	737	43
832	691	737	46
833	691	749	58
834	688	725	37
835	694	765	71
836	688	737	49
837	691	737	46
838	678	709	31
839	691	737	46
840	673	749	76
841	688	737	49
842	691	765	74
844	688	737	49
845	673	725	52
846	678	737	59
847	688	737	49
848	694	725	31
849	694	765	71
851	688	737	49
852	694	725	31
853	694	749	55
854	681	719	38
855	691	737	46
856	678	737	59
857	678	737	59
858	694	737	43
859	691	765	74
860	691	765	74
861	688	725	37
862	688	737	49
863	694	709	15
866	615	616	1
895	323	377	54
897	259	285	26
905	314	344	30
1034	1344	1423	79
1078	1214	1242	28
1088	1126	1153	27
1097	1152	1153	1
1127	1282	1330	48
1154	310	344	34
1161	323	377	54
1166	310	332	22
1174	910	980	70
1177	954	981	27
1178	955	995	40
1181	963	995	32
1195	943	974	31
1202	954	981	27
1215	943	980	37
1228	954	981	27
1235	979	1052	73
1248	910	989	79
1252	927	980	53
1263	970	1022	52
1274	910	968	58
1277	937	980	43
1287	889	980	91
1289	865	911	46
1290	889	912	23
1307	691	709	18
1312	694	737	43
1322	694	749	55
1323	691	749	58
1325	678	737	59
1327	694	725	31
1331	686	709	23
1333	675	709	34
1334	688	725	37
1335	694	737	43
1337	694	725	31
1340	688	737	49
1344	694	749	55
1348	694	737	43
1352	694	725	31
1353	694	737	43
1359	694	725	31
1363	691	737	46
1364	678	725	47
1365	675	709	34
1367	686	737	51
1368	641	664	23
1369	694	737	43
1371	691	737	46
1375	686	737	51
1377	691	737	46
1380	688	737	49
1382	686	709	23
1383	694	737	43
1385	694	725	31
1391	673	725	52
1393	691	737	46
1396	678	725	47
1402	688	737	49
1409	688	737	49
1410	688	725	37
1415	659	737	78
1417	675	749	74
1421	688	725	37
1422	688	725	37
1424	691	737	46
1426	691	737	46
1428	678	709	31
1430	688	749	61
1431	694	737	43
1434	691	737	46
1435	673	719	46
1437	694	737	43
1442	688	725	37
1443	673	709	36
1444	678	709	31
1446	691	737	46
1448	678	725	47
1456	649	696	47
1457	694	719	25
1466	688	725	37
1468	675	709	34
1476	675	709	34
1483	694	737	43
1484	675	707	32
1486	691	737	46
1489	679	709	30
1491	688	737	49
1498	694	749	55
1500	694	737	43
1503	694	737	43
1505	678	709	31
1512	688	725	37
1514	686	737	51
1515	678	737	59
1516	658	676	18
1520	694	737	43
1526	678	709	31
1529	688	737	49
1530	694	725	31
1533	691	737	46
1534	688	737	49
1535	675	709	34
1536	694	737	43
1538	675	737	62
1542	678	725	47
1545	691	737	46
1549	688	737	49
1551	688	737	49
1552	691	787	96
1559	691	737	46
1560	691	737	46
1565	694	725	31
1567	675	709	34
1568	691	737	46
1572	686	737	51
1573	688	737	49
1574	649	696	47
1575	688	737	49
1577	688	725	37
1581	686	749	63
1584	686	709	23
1585	681	709	28
1589	691	749	58
1590	673	709	36
1598	675	709	34
1601	694	749	55
1603	688	737	49
1607	694	749	55
1612	675	737	62
1614	675	709	34
1615	691	737	46
1616	694	719	25
1619	694	725	31
1620	691	749	58
1622	694	737	43
1628	686	737	51
1630	691	737	46
1631	686	749	63
1633	681	737	56
1639	675	709	34
1640	691	737	46
1643	688	737	49
1644	673	725	52
1645	678	737	59
1649	694	725	31
1652	673	709	36
1656	694	725	31
1658	691	737	46
1662	694	725	31
1664	694	749	55
1668	686	737	51
1669	694	737	43
1670	691	709	18
1676	678	737	59
1682	694	749	55
1685	691	737	46
1688	694	737	43
1690	688	725	37
1694	688	725	37
1696	735	787	52
1697	691	749	58
1701	688	737	49
1703	675	749	74
1704	688	737	49
1706	694	737	43
1708	688	737	49
1711	688	724	36
1712	694	779	85
1713	691	737	46
1715	691	709	18
1722	694	749	55
1723	694	737	43
1724	694	725	31
1725	691	737	46
1726	691	737	46
1727	694	737	43
1732	658	709	51
1736	688	725	37
1743	678	725	47
1744	688	725	37
1748	691	737	46
1750	620	709	89
1753	691	749	58
1757	641	696	55
1758	694	737	43
1759	688	737	49
1763	688	749	61
1764	691	737	46
1767	688	725	37
1768	694	725	31
1770	735	797	62
1772	691	749	58
1777	694	737	43
1783	691	737	46
1784	688	749	61
1786	673	737	64
1787	691	737	46
1793	694	737	43
1797	688	719	31
1798	694	725	31
1801	691	737	46
1803	686	749	63
1804	691	737	46
1806	691	737	46
1807	694	737	43
1808	691	749	58
1810	678	709	31
1812	675	709	34
1817	691	737	46
1820	678	709	31
1825	688	725	37
1826	694	737	43
1827	691	749	58
1830	678	725	47
1832	688	737	49
1834	694	737	43
1835	678	737	59
1839	694	737	43
1840	641	664	23
1841	675	709	34
1844	678	709	31
1846	694	725	31
1849	673	737	64
1852	688	800	112
1853	688	725	37
1854	620	709	89
1856	675	709	34
1858	686	749	63
1863	686	737	51
1865	686	737	51
1869	688	725	37
1872	694	737	43
1873	691	749	58
1876	688	737	49
1877	688	737	49
1879	641	664	23
1885	675	709	34
1886	688	725	37
1887	641	696	55
1888	688	725	37
1892	688	725	37
1895	691	737	46
1896	673	725	52
1898	694	725	31
1900	688	709	21
1901	688	737	49
1902	688	725	37
1903	694	788	94
1912	691	737	46
1913	688	725	37
1914	694	725	31
1915	688	709	21
1917	691	737	46
1918	673	749	76
1922	686	737	51
1923	688	737	49
1924	691	709	18
1928	691	765	74
1930	686	709	23
1931	735	779	44
1933	691	737	46
1935	691	737	46
1936	694	737	43
1937	686	737	51
1942	691	749	58
1946	694	749	55
1950	694	725	31
1951	675	709	34
1952	688	737	49
1962	735	779	44
1964	694	725	31
1968	691	749	58
1970	688	737	49
1971	678	709	31
1973	686	749	63
1974	688	749	61
1977	691	765	74
1980	675	709	34
1981	688	725	37
1986	694	737	43
1991	694	737	43
1992	688	725	37
1994	675	709	34
1995	691	749	58
1996	691	737	46
1997	688	749	61
1998	694	725	31
1999	694	737	43
2000	686	749	63
2001	675	709	34
2003	688	725	37
2004	760	787	27
2005	686	749	63
2007	694	725	31
2008	694	737	43
2012	694	725	31
2016	678	719	41
2017	691	737	46
2019	678	779	101
2030	691	737	46
2032	691	737	46
2036	694	725	31
2037	694	737	43
2039	688	737	49
2043	694	725	31
2044	694	737	43
2049	688	725	37
2050	694	737	43
2056	694	725	31
2058	673	696	23
2059	649	709	60
2063	688	719	31
2064	691	749	58
2065	678	709	31
2072	678	709	31
2075	694	725	31
2077	694	725	31
2078	686	737	51
2080	688	749	61
2081	658	737	79
2082	691	737	46
2083	694	737	43
2084	688	737	49
2088	691	749	58
2091	678	725	47
2092	694	737	43
2094	691	737	46
2104	673	773	100
2106	695	749	54
2107	688	737	49
2109	691	737	46
2110	691	803	112
2112	694	737	43
2114	694	725	31
2116	688	737	49
2118	688	749	61
2121	673	749	76
2123	694	737	43
2125	688	737	49
2126	694	725	31
2127	694	725	31
2128	673	725	52
2129	688	737	49
2132	688	725	37
2133	686	737	51
2136	675	709	34
2137	694	737	43
2142	694	737	43
2143	691	737	46
2145	686	737	51
2148	688	737	49
2152	686	737	51
2153	679	709	30
2156	691	737	46
2160	694	725	31
2162	686	709	23
2165	694	737	43
2170	694	737	43
2171	686	737	51
2179	688	725	37
2180	691	749	58
2181	688	725	37
2183	686	737	51
2185	694	737	43
2186	688	725	37
2187	686	749	63
2188	694	737	43
2195	678	725	47
2196	694	725	31
2201	649	676	27
2207	688	737	49
2213	686	737	51
2214	694	737	43
2218	686	749	63
2219	694	749	55
2220	678	725	47
2222	688	737	49
2226	686	749	63
2227	673	709	36
2231	673	737	64
2238	688	737	49
2241	694	725	31
2244	678	725	47
2245	694	788	94
2246	678	737	59
2252	694	749	55
2254	688	725	37
2256	688	737	49
2258	694	749	55
2261	694	749	55
2262	675	696	21
2263	673	737	64
2272	686	737	51
2274	694	725	31
2276	691	749	58
2278	678	709	31
2279	691	737	46
2286	673	719	46
2289	691	749	58
2294	691	737	46
2298	691	737	46
2301	694	737	43
2302	691	737	46
2307	691	737	46
2308	694	737	43
2313	686	737	51
2314	641	664	23
2319	694	737	43
2324	694	737	43
2325	694	725	31
2326	688	725	37
2329	688	749	61
2334	691	749	58
2337	675	709	34
2338	691	737	46
2340	694	737	43
2341	694	725	31
2347	675	709	34
2350	691	707	16
2351	678	725	47
2355	688	725	37
2360	675	709	34
2361	694	719	25
2364	675	709	34
2365	694	737	43
2367	686	749	63
2370	691	737	46
2372	688	749	61
2373	694	737	43
2375	691	749	58
2376	686	737	51
2381	694	725	31
2382	688	725	37
2383	688	737	49
2384	688	719	31
2387	673	709	36
2388	691	737	46
2390	681	725	44
2394	691	749	58
2400	686	737	51
2405	688	749	61
2407	694	737	43
2409	691	737	46
2410	673	709	36
2413	675	696	21
2414	678	737	59
2417	694	737	43
2420	694	725	31
2422	694	737	43
2425	694	737	43
2428	694	725	31
2435	681	719	38
2436	694	725	31
2437	694	749	55
2440	694	737	43
2447	694	725	31
2451	678	709	31
2455	673	737	64
2456	694	749	55
2457	694	749	55
2460	691	737	46
2462	694	749	55
2465	678	709	31
2466	688	737	49
2469	691	709	18
2474	686	737	51
2478	688	737	49
2479	688	737	49
2487	688	737	49
2492	691	737	46
2493	678	725	47
2495	694	725	31
2497	694	725	31
2498	691	749	58
2500	694	725	31
2501	694	719	25
2502	694	737	43
2503	649	696	47
2505	675	709	34
2508	694	725	31
2510	691	749	58
2511	675	709	34
2518	649	664	15
2523	678	725	47
2524	688	737	49
2525	694	725	31
2527	675	709	34
2529	694	725	31
2531	673	725	52
2532	688	737	49
2533	688	737	49
2534	691	737	46
2537	694	737	43
2538	691	787	96
2543	694	725	31
2544	694	725	31
2549	675	709	34
2553	688	725	37
2557	678	709	31
2559	694	725	31
2560	688	725	37
2561	691	737	46
2564	686	737	51
2565	686	765	79
2567	691	749	58
2570	691	765	74
2572	688	737	49
2573	694	737	43
2577	678	737	59
2578	686	737	51
2588	688	737	49
2590	691	737	46
2593	688	725	37
2595	678	709	31
2604	691	737	46
2605	686	749	63
2606	688	709	21
2607	675	709	34
2611	678	725	47
2617	694	749	55
2620	694	737	43
2622	691	737	46
2630	694	737	43
2631	686	737	51
2638	694	725	31
2642	691	737	46
2643	686	749	63
2644	694	737	43
2646	694	737	43
2648	688	725	37
2649	673	737	64
2652	658	696	38
2653	694	749	55
2658	688	737	49
2661	678	725	47
2664	691	737	46
2668	688	737	49
2672	691	749	58
2673	686	709	23
2674	694	725	31
2675	694	737	43
2677	691	749	58
2679	694	725	31
2686	691	737	46
2687	694	719	25
2690	686	737	51
2692	691	749	58
2694	694	709	15
2697	691	749	58
2698	681	725	44
2700	691	737	46
2702	691	749	58
2706	688	737	49
2707	688	725	37
2708	688	725	37
2710	686	749	63
2714	641	709	68
2721	688	749	61
2723	620	696	76
2725	673	709	36
2728	694	737	43
2735	641	664	23
2740	694	725	31
2743	691	737	46
2747	686	737	51
2749	686	749	63
2756	686	749	63
2757	694	737	43
2759	688	725	37
2777	686	737	51
2782	694	737	43
2787	686	737	51
2788	694	737	43
2792	678	725	47
2796	694	749	55
2797	694	737	43
2798	694	749	55
2804	688	737	49
2807	691	737	46
2815	691	737	46
2816	691	749	58
2818	691	737	46
2820	694	719	25
2821	694	737	43
2824	694	749	55
2827	691	737	46
2831	691	737	46
2833	694	737	43
2834	694	737	43
2837	688	737	49
2839	691	779	88
2840	688	725	37
2841	691	737	46
2842	673	725	52
2844	691	737	46
2846	675	709	34
2848	649	709	60
2857	688	737	49
2859	688	737	49
2862	691	737	46
2863	673	737	64
2865	691	737	46
2866	691	749	58
2869	691	779	88
2871	691	737	46
2875	691	749	58
2877	694	737	43
2880	694	737	43
2881	673	725	52
2882	688	737	49
2887	694	725	31
2889	694	737	43
2890	688	725	37
2893	688	719	31
2895	694	737	43
2899	691	737	46
2900	694	709	15
2904	673	696	23
2910	691	737	46
2911	691	737	46
2912	694	737	43
2914	694	725	31
2916	694	737	43
2917	686	737	51
2918	688	737	49
2923	694	737	43
2925	686	709	23
2926	678	716	38
2928	673	709	36
2936	686	749	63
2937	678	709	31
2940	688	737	49
2941	694	737	43
2943	688	749	61
2946	675	709	34
2947	675	737	62
2948	694	737	43
2952	694	737	43
2953	694	719	25
2954	694	737	43
2957	688	725	37
2959	694	737	43
2961	688	737	49
2962	673	737	64
2968	691	765	74
2971	691	749	58
2974	686	737	51
2975	694	737	43
2978	691	737	46
2979	691	749	58
2983	688	749	61
2985	688	737	49
2994	641	696	55
2997	694	737	43
2999	691	737	46
3000	688	725	37
3002	686	749	63
3005	691	737	46
3006	694	749	55
3009	691	737	46
3011	691	737	46
3012	694	725	31
3018	686	749	63
3019	673	737	64
3020	691	737	46
3022	675	709	34
3024	675	709	34
3028	659	709	50
3030	686	749	63
3031	688	725	37
3032	691	787	96
3033	688	725	37
3034	673	737	64
3036	675	709	34
3038	686	737	51
3039	691	749	58
3040	686	737	51
3041	673	709	36
3042	694	709	15
3044	694	737	43
3045	694	724	30
3046	691	737	46
3048	678	719	41
3050	688	709	21
3051	675	749	74
3054	675	737	62
3055	658	709	51
3058	694	737	43
3059	688	719	31
3060	691	749	58
3061	694	737	43
3063	688	737	49
3067	691	737	46
3069	694	725	31
3071	649	709	60
3072	694	737	43
3074	694	737	43
3075	673	709	36
3077	678	709	31
3079	678	725	47
3084	688	725	37
3088	673	737	64
3089	691	737	46
3092	694	737	43
3093	688	725	37
3096	688	737	49
3098	694	737	43
3100	694	725	31
3101	688	737	49
3102	678	725	47
3105	688	749	61
3107	686	737	51
3113	694	724	30
3114	673	749	76
3115	673	737	64
3117	691	709	18
3118	688	749	61
3120	686	709	23
3122	694	725	31
3123	691	737	46
3126	694	725	31
3128	688	737	49
3133	675	709	34
3136	694	737	43
3141	691	749	58
3143	691	737	46
3149	694	725	31
3152	694	725	31
3153	691	737	46
3155	694	749	55
3159	691	737	46
3162	673	709	36
3163	691	737	46
3231	323	377	54
3232	331	350	19
3233	337	377	40
3234	337	377	40
3236	364	390	26
3238	331	371	40
3240	366	371	5
3241	337	377	40
3242	370	390	20
3243	331	371	40
3247	366	371	5
3249	337	377	40
3250	323	377	54
3251	323	377	54
3255	337	377	40
3258	370	390	20
3259	323	377	54
3261	323	377	54
3262	343	377	34
3263	323	377	54
3264	343	377	34
3265	343	377	34
3266	331	371	40
3269	337	371	34
3288	1390	1423	33
3317	295	338	43
3318	354	377	23
3321	244	338	94
3322	337	377	40
3328	178	179	1
3329	295	377	82
3336	331	371	40
3352	760	800	40
3366	733	800	67
3367	694	737	43
3370	735	765	30
3379	889	901	12
3381	874	901	27
3384	889	901	12
3385	889	944	55
3386	889	932	43
3387	874	901	27
3388	889	912	23
3389	833	901	68
3391	889	928	39
3392	839	905	66
3395	889	912	23
3398	889	944	55
3399	889	901	12
3401	865	901	36
3402	889	912	23
3403	874	901	27
3405	865	901	36
3408	889	912	23
3410	889	901	12
3412	889	928	39
3414	889	912	23
3416	874	901	27
3418	889	912	23
3419	889	901	12
3421	889	912	23
3422	889	944	55
3423	889	912	23
3428	874	901	27
3429	889	912	23
3431	889	928	39
3442	889	901	12
3443	889	912	23
3445	833	901	68
3451	889	944	55
3452	889	901	12
3453	889	944	55
3458	874	901	27
3459	889	912	23
3460	889	944	55
3462	833	901	68
3464	865	901	36
3466	874	901	27
3467	833	901	68
3468	889	901	12
3469	889	959	70
3470	889	901	12
3472	889	901	12
3475	889	901	12
3476	889	932	43
3480	889	912	23
3481	874	901	27
3482	889	912	23
3483	889	938	49
3484	889	901	12
3489	889	928	39
3493	889	912	23
3494	889	912	23
3496	889	944	55
3501	889	971	82
3537	658	659	1
3556	1449	1451	2
3558	205	245	40
3560	244	285	41
3565	244	304	60
3566	244	285	41
3572	244	297	53
3574	244	285	41
3575	244	285	41
3578	244	285	41
3579	244	285	41
3580	244	355	111
3581	232	285	53
3587	262	344	82
3593	244	285	41
3596	244	338	94
3599	244	285	41
3600	205	245	40
3612	1373	1423	50
3619	1216	1235	19
3624	1465	1494	29
3630	1429	1471	42
955	1383	1391	8
1454	694	709	15
3397	889	901	12
3413	889	911	22
3436	889	901	12
3474	889	911	22
3487	889	911	22
3492	889	928	39
3448	889.6666666666666	911.6666666666666	22
1204	910	932	22
336	688	737	49
2015	691	749	58
2598	596	609	13
3675	1329	1425	96

## Sheet: ED_4E-C2
read_count	target_end	target_start	insert_len
46	1373	1423	50
52	1344	1423	79
82	1373	1423	50
92	1373	1423	50
114	1343	1364	21
129	1383	1423	40
151	865	901	36
159	943	981	38
202	979	1030	51
215	1251	1330	79
217	1250	1271	21
244	1204	1271	67
268	733	779	46
276	1270	1311	41
293	1329	1364	35
305	1329	1364	35
310	694	725	31
311	691	737	46
312	678	725	47
313	688	737	49
314	691	765	74
315	673	709	36
316	694	737	43
317	688	755	67
318	691	737	46
320	694	749	55
321	678	749	71
322	688	725	37
323	694	737	43
324	691	765	74
325	688	737	49
326	675	709	34
327	686	737	51
328	688	737	49
329	694	725	31
330	678	737	59
331	675	709	34
332	673	749	76
333	694	725	31
334	694	719	25
335	694	737	43
336	673	709	36
337	691	765	74
338	686	749	63
339	694	725	31
340	679	749	70
341	691	725	34
342	688	737	49
343	678	749	71
344	686	737	51
345	688	737	49
346	694	725	31
347	688	749	61
348	673	709	36
349	688	737	49
350	691	765	74
351	679	737	58
352	686	749	63
354	691	737	46
356	678	719	41
357	691	737	46
358	694	737	43
360	688	725	37
361	694	737	43
362	691	737	46
364	688	749	61
365	691	737	46
366	735	765	30
367	694	749	55
368	681	737	56
369	723	755	32
370	694	725	31
371	694	737	43
372	694	725	31
373	688	737	49
374	686	737	51
375	694	737	43
376	678	749	71
377	688	725	37
378	679	709	30
379	691	749	58
380	691	749	58
381	691	765	74
382	691	725	34
383	673	737	64
384	691	749	58
385	691	737	46
386	694	737	43
387	691	765	74
388	675	737	62
389	681	725	44
390	688	725	37
391	688	725	37
392	673	709	36
393	694	725	31
394	686	709	23
395	688	725	37
396	675	709	34
397	691	765	74
398	604	650	46
399	691	737	46
400	694	737	43
401	691	737	46
402	675	709	34
403	694	725	31
404	691	749	58
405	688	737	49
407	694	737	43
408	691	765	74
410	675	709	34
411	691	749	58
413	694	737	43
415	691	749	58
416	694	737	43
417	686	737	51
418	675	709	34
419	686	749	63
420	688	749	61
421	678	709	31
422	688	725	37
423	691	737	46
424	694	709	15
425	686	737	51
426	673	716	43
427	694	725	31
428	691	737	46
429	673	709	36
430	691	737	46
431	686	749	63
432	686	737	51
433	673	709	36
434	694	749	55
435	694	719	25
436	686	749	63
437	688	725	37
438	681	737	56
439	691	749	58
440	691	737	46
441	691	749	58
442	686	749	63
443	688	737	49
444	678	737	59
445	678	725	47
446	679	749	70
447	688	749	61
448	694	737	43
449	694	737	43
451	688	737	49
452	675	709	34
453	691	765	74
454	694	737	43
455	691	737	46
456	678	737	59
457	688	737	49
459	694	737	43
460	688	725	37
461	688	737	49
462	688	725	37
463	691	737	46
464	691	737	46
465	688	725	37
466	688	737	49
467	688	737	49
468	675	737	62
469	641	696	55
470	691	737	46
471	691	737	46
472	675	709	34
473	678	725	47
474	688	737	49
475	694	725	31
476	688	725	37
477	686	749	63
478	691	737	46
480	694	737	43
481	694	737	43
482	694	737	43
483	691	737	46
484	694	737	43
485	688	737	49
486	678	709	31
487	691	765	74
488	675	709	34
489	675	709	34
490	686	749	63
491	686	737	51
492	691	749	58
493	688	725	37
494	691	765	74
495	694	719	25
496	691	765	74
497	691	709	18
498	688	725	37
499	688	737	49
500	694	725	31
501	675	709	34
504	686	737	51
505	694	737	43
506	694	737	43
507	694	749	55
508	688	725	37
509	691	709	18
510	688	725	37
511	678	725	47
512	691	765	74
513	678	709	31
514	694	719	25
516	691	737	46
517	641	709	68
518	691	749	58
519	686	765	79
520	691	737	46
521	688	773	85
522	686	737	51
523	691	737	46
524	688	725	37
525	688	737	49
526	694	737	43
527	694	725	31
528	679	737	58
529	691	737	46
530	675	696	21
531	686	765	79
532	694	725	31
533	675	709	34
534	691	737	46
535	688	755	67
536	694	737	43
537	686	737	51
538	691	737	46
540	658	680	22
542	691	765	74
543	678	725	47
544	688	737	49
545	694	749	55
546	688	725	37
547	691	737	46
548	691	737	46
549	688	737	49
550	688	737	49
551	673	749	76
552	675	709	34
554	686	709	23
555	688	725	37
556	691	765	74
557	675	709	34
558	688	725	37
559	675	709	34
560	678	709	31
561	694	725	31
562	678	709	31
563	688	737	49
564	691	737	46
565	678	709	31
566	678	725	47
567	691	749	58
568	686	749	63
569	688	725	37
570	688	719	31
571	675	709	34
572	691	765	74
573	694	725	31
574	691	737	46
575	688	749	61
576	691	762	71
577	681	737	56
578	688	737	49
579	686	749	63
581	694	737	43
582	673	725	52
583	673	725	52
584	691	737	46
585	681	725	44
586	688	737	49
587	691	737	46
589	694	725	31
591	679	737	58
592	688	724	36
593	678	709	31
594	691	765	74
595	686	737	51
596	678	725	47
597	694	725	31
598	675	709	34
599	694	737	43
600	694	737	43
601	688	725	37
602	688	773	85
603	686	737	51
604	649	709	60
605	694	709	15
606	688	773	85
607	678	737	59
608	694	737	43
609	694	737	43
610	691	737	46
611	688	737	49
613	673	709	36
614	673	709	36
615	691	737	46
616	691	749	58
617	675	709	34
618	694	749	55
619	688	749	61
620	686	737	51
621	673	709	36
623	688	737	49
624	694	725	31
625	691	749	58
626	691	737	46
627	691	749	58
628	688	725	37
630	641	696	55
631	688	725	37
632	686	737	51
633	679	709	30
634	688	737	49
635	675	709	34
636	686	749	63
637	658	709	51
638	678	716	38
639	678	725	47
640	688	737	49
641	694	737	43
642	675	749	74
643	691	749	58
644	691	765	74
645	694	737	43
646	673	709	36
647	691	765	74
649	675	709	34
650	691	737	46
651	686	737	51
652	688	773	85
654	691	737	46
655	694	765	71
656	688	737	49
657	678	709	31
659	678	709	31
660	691	749	58
661	691	737	46
662	694	725	31
663	694	749	55
664	694	737	43
665	688	737	49
666	675	709	34
667	691	737	46
668	658	709	51
669	658	696	38
670	694	725	31
671	694	725	31
672	691	749	58
673	691	765	74
674	688	725	37
676	691	749	58
677	735	765	30
678	691	779	88
679	681	725	44
680	694	749	55
681	686	749	63
682	691	737	46
683	694	725	31
684	694	725	31
686	688	737	49
687	686	749	63
688	673	737	64
689	678	737	59
691	694	725	31
692	694	737	43
693	688	737	49
694	694	737	43
695	694	737	43
696	694	773	79
697	673	709	36
698	688	737	49
699	691	749	58
700	691	737	46
701	678	737	59
702	694	737	43
703	694	737	43
704	673	709	36
705	678	709	31
707	691	737	46
708	691	765	74
709	675	709	34
710	688	737	49
711	678	737	59
712	658	709	51
713	686	737	51
714	673	737	64
715	688	737	49
716	694	749	55
717	678	737	59
718	673	709	36
719	678	709	31
720	691	737	46
721	691	749	58
722	673	749	76
723	691	737	46
724	691	765	74
725	694	737	43
726	694	737	43
727	688	737	49
728	686	765	79
729	694	725	31
730	691	749	58
731	694	749	55
732	691	749	58
733	688	737	49
734	673	737	64
735	688	749	61
736	691	737	46
737	686	737	51
738	694	749	55
739	694	737	43
740	688	725	37
741	691	765	74
742	694	725	31
743	691	749	58
744	694	737	43
745	694	737	43
746	691	749	58
747	688	737	49
748	681	709	28
749	694	725	31
750	694	725	31
751	694	737	43
753	691	737	46
754	694	765	71
755	673	737	64
756	694	765	71
757	694	725	31
758	694	737	43
759	694	737	43
760	691	737	46
761	691	749	58
762	691	737	46
763	694	737	43
764	694	725	31
765	686	737	51
766	688	773	85
767	675	709	34
768	688	737	49
769	641	709	68
770	604	650	46
771	688	725	37
772	694	749	55
773	688	737	49
774	681	725	44
775	675	709	34
776	694	737	43
777	688	773	85
778	686	737	51
779	679	737	58
780	678	709	31
781	678	709	31
783	688	725	37
784	694	725	31
785	675	709	34
786	688	725	37
787	691	765	74
788	686	749	63
789	675	737	62
790	694	737	43
791	691	749	58
792	694	737	43
793	686	749	63
794	688	737	49
795	675	709	34
796	694	737	43
797	688	725	37
798	688	725	37
799	681	773	92
800	694	737	43
801	688	737	49
802	691	737	46
803	694	737	43
805	691	737	46
806	673	709	36
807	675	709	34
808	686	762	76
809	694	749	55
810	688	737	49
811	694	737	43
812	688	749	61
813	694	749	55
814	694	737	43
815	694	749	55
816	691	765	74
817	688	725	37
818	686	737	51
819	675	709	34
820	691	749	58
821	678	725	47
822	694	737	43
823	686	737	51
824	694	749	55
825	691	749	58
826	688	737	49
828	688	737	49
829	688	737	49
830	686	749	63
832	688	737	49
833	678	709	31
834	694	719	25
835	679	737	58
836	694	737	43
837	694	773	79
839	686	737	51
840	675	709	34
841	694	725	31
842	686	749	63
843	688	737	49
844	679	709	30
845	673	709	36
846	686	737	51
848	694	749	55
849	694	737	43
850	691	737	46
851	691	749	58
852	691	737	46
853	686	749	63
854	673	709	36
855	694	725	31
856	688	737	49
857	681	737	56
858	678	709	31
859	678	725	47
860	675	709	34
861	673	737	64
862	694	749	55
863	673	709	36
864	649	709	60
866	688	725	37
867	659	749	90
868	691	709	18
869	688	725	37
870	678	737	59
871	675	707	32
872	686	737	51
873	694	737	43
874	694	765	71
875	675	709	34
876	691	737	46
877	688	725	37
878	673	749	76
879	691	709	18
880	686	749	63
882	688	737	49
883	694	737	43
884	688	725	37
885	694	725	31
886	688	773	85
887	678	725	47
889	686	749	63
890	691	737	46
891	691	749	58
892	688	725	37
893	688	725	37
894	686	737	51
895	678	709	31
896	691	737	46
897	694	749	55
898	686	737	51
899	694	737	43
900	694	737	43
901	691	749	58
903	624	638	14
905	686	737	51
906	673	709	36
907	688	725	37
908	691	737	46
909	678	725	47
910	691	737	46
911	694	725	31
912	688	725	37
913	679	749	70
914	688	725	37
915	694	749	55
916	686	709	23
917	694	725	31
918	694	737	43
919	688	749	61
920	678	719	41
921	691	765	74
922	678	709	31
923	691	749	58
924	673	737	64
925	694	737	43
926	688	737	49
927	678	725	47
928	686	749	63
930	688	737	49
931	686	737	51
932	673	725	52
933	678	709	31
934	694	749	55
935	686	749	63
936	688	749	61
938	691	765	74
939	691	737	46
940	688	737	49
941	688	725	37
942	688	749	61
943	688	725	37
944	694	737	43
945	694	749	55
946	688	725	37
947	694	725	31
948	694	725	31
949	675	709	34
950	688	737	49
951	691	749	58
952	691	765	74
953	688	773	85
954	691	749	58
955	658	709	51
956	691	737	46
957	691	749	58
958	691	737	46
959	678	737	59
960	659	709	50
961	688	737	49
962	673	725	52
963	675	709	34
964	686	749	63
965	675	737	62
966	694	725	31
967	688	773	85
968	691	709	18
969	688	737	49
971	694	725	31
972	688	737	49
973	688	725	37
974	694	737	43
975	688	725	37
976	694	737	43
978	641	664	23
979	678	725	47
980	675	737	62
981	678	749	71
984	688	725	37
985	673	773	100
987	675	709	34
988	679	737	58
989	694	737	43
991	694	725	31
992	675	709	34
993	694	725	31
994	678	737	59
995	691	749	58
996	688	725	37
998	691	737	46
999	678	725	47
1000	691	725	34
1002	691	737	46
1003	686	749	63
1004	694	725	31
1006	691	765	74
1007	694	725	31
1008	688	725	37
1009	678	737	59
1010	688	725	37
1011	686	709	23
1012	686	749	63
1013	688	725	37
1014	688	773	85
1015	688	719	31
1016	688	773	85
1017	694	725	31
1018	688	725	37
1019	694	765	71
1021	649	707	58
1022	675	709	34
1023	673	737	64
1024	688	737	49
1025	694	749	55
1026	678	709	31
1027	694	725	31
1028	688	725	37
1029	694	737	43
1031	694	725	31
1032	678	725	47
1034	691	737	46
1035	688	737	49
1036	694	755	61
1037	679	737	58
1038	688	725	37
1039	673	725	52
1040	691	737	46
1041	686	749	63
1042	691	765	74
1043	678	725	47
1044	694	737	43
1045	675	709	34
1046	694	749	55
1047	691	737	46
1048	688	737	49
1049	694	737	43
1050	691	765	74
1051	686	737	51
1052	686	749	63
1053	694	749	55
1054	694	737	43
1055	688	737	49
1056	691	737	46
1057	673	725	52
1058	678	737	59
1059	691	737	46
1061	694	749	55
1062	675	709	34
1063	691	737	46
1064	688	725	37
1065	694	765	71
1066	688	725	37
1067	678	716	38
1068	691	737	46
1069	694	725	31
1070	694	725	31
1071	694	749	55
1072	694	737	43
1073	688	737	49
1074	686	737	51
1075	694	725	31
1076	681	737	56
1078	678	737	59
1079	675	709	34
1081	691	737	46
1082	675	749	74
1083	694	725	31
1084	691	749	58
1085	694	725	31
1086	688	725	37
1087	686	749	63
1088	678	725	47
1089	688	749	61
1090	675	749	74
1091	688	737	49
1092	686	749	63
1093	694	737	43
1094	694	725	31
1095	686	749	63
1096	691	737	46
1097	688	749	61
1098	688	737	49
1099	688	737	49
1100	691	725	34
1101	675	709	34
1102	691	765	74
1103	686	749	63
1104	678	716	38
1105	694	737	43
1106	686	749	63
1107	688	719	31
1108	691	765	74
1109	694	725	31
1110	694	737	43
1111	686	749	63
1112	694	737	43
1113	678	755	77
1114	691	737	46
1116	694	749	55
1117	686	737	51
1118	678	737	59
1119	673	725	52
1120	694	737	43
1121	691	749	58
1122	691	765	74
1123	694	725	31
1124	691	765	74
1125	691	737	46
1126	688	773	85
1127	688	773	85
1128	694	737	43
1129	688	737	49
1130	686	737	51
1131	688	725	37
1132	691	749	58
1133	691	737	46
1135	678	709	31
1136	688	749	61
1137	691	749	58
1138	691	749	58
1139	691	737	46
1140	675	709	34
1141	694	749	55
1143	694	725	31
1144	694	737	43
1145	681	725	44
1146	694	737	43
1147	694	737	43
1148	694	725	31
1149	673	725	52
1150	694	737	43
1151	691	737	46
1152	694	737	43
1153	686	749	63
1154	673	749	76
1155	675	709	34
1156	675	709	34
1157	688	737	49
1158	681	737	56
1159	673	737	64
1160	688	725	37
1161	694	737	43
1162	694	737	43
1164	673	725	52
1165	691	765	74
1166	694	725	31
1167	694	737	43
1168	691	737	46
1169	688	737	49
1170	686	749	63
1171	678	709	31
1172	694	737	43
1173	694	737	43
1174	691	737	46
1175	688	779	91
1176	688	737	49
1177	675	709	34
1178	694	749	55
1179	688	725	37
1180	679	737	58
1181	686	765	79
1182	694	725	31
1183	694	765	71
1184	688	725	37
1185	694	737	43
1186	688	737	49
1187	691	765	74
1188	691	765	74
1189	678	709	31
1190	688	725	37
1191	694	725	31
1192	691	737	46
1193	688	725	37
1194	694	765	71
1195	688	749	61
1196	688	725	37
1197	694	765	71
1198	649	709	60
1199	679	749	70
1200	688	749	61
1201	675	709	34
1202	691	749	58
1203	649	707	58
1205	678	737	59
1206	691	737	46
1207	688	737	49
1208	694	737	43
1209	694	725	31
1210	678	737	59
1211	681	773	92
1212	691	765	74
1213	688	725	37
1214	678	709	31
1215	691	765	74
1216	694	737	43
1217	694	725	31
1218	688	725	37
1219	691	765	74
1220	694	737	43
1222	673	709	36
1223	694	737	43
1224	691	737	46
1225	691	749	58
1226	691	749	58
1227	686	749	63
1228	691	762	71
1229	678	709	31
1230	678	749	71
1231	673	725	52
1232	686	765	79
1233	678	749	71
1235	688	737	49
1236	675	737	62
1237	675	709	34
1238	678	749	71
1240	691	737	46
1241	694	737	43
1242	691	737	46
1243	688	737	49
1244	695	725	30
1245	688	737	49
1246	686	737	51
1247	673	737	64
1248	673	709	36
1249	675	749	74
1250	694	725	31
1251	686	737	51
1252	686	737	51
1253	691	737	46
1254	694	737	43
1256	675	709	34
1257	691	762	71
1258	678	725	47
1259	691	749	58
1260	688	737	49
1261	641	709	68
1262	694	737	43
1263	673	749	76
1264	691	765	74
1266	688	725	37
1267	688	773	85
1268	691	749	58
1269	691	749	58
1270	675	737	62
1271	694	749	55
1272	688	725	37
1273	694	737	43
1274	694	737	43
1275	678	719	41
1276	678	749	71
1277	673	725	52
1278	694	725	31
1279	691	737	46
1280	694	737	43
1281	675	709	34
1282	694	725	31
1283	658	737	79
1284	691	749	58
1285	694	737	43
1286	673	709	36
1287	694	749	55
1288	694	725	31
1289	678	737	59
1290	688	737	49
1291	694	773	79
1292	686	765	79
1293	688	725	37
1294	691	737	46
1295	688	725	37
1296	688	773	85
1297	694	725	31
1298	691	765	74
1299	694	725	31
1300	694	749	55
1301	675	709	34
1302	688	737	49
1303	688	725	37
1304	678	737	59
1305	688	725	37
1306	678	737	59
1307	641	709	68
1308	675	709	34
1309	678	709	31
1310	675	709	34
1311	691	737	46
1312	678	725	47
1313	691	737	46
1314	691	749	58
1315	694	737	43
1316	691	737	46
1317	691	749	58
1318	691	749	58
1319	694	749	55
1320	691	737	46
1321	691	737	46
1322	691	737	46
1323	673	749	76
1324	673	709	36
1326	694	737	43
1327	694	749	55
1328	688	737	49
1329	694	737	43
1330	691	749	58
1331	691	737	46
1332	688	725	37
1333	688	725	37
1334	686	749	63
1335	688	725	37
1336	686	737	51
1337	679	737	58
1339	691	749	58
1340	694	737	43
1341	675	737	62
1342	673	709	36
1343	694	737	43
1344	688	737	49
1345	694	719	25
1346	675	709	34
1348	686	737	51
1349	688	737	49
1350	691	737	46
1351	678	725	47
1352	673	737	64
1353	691	737	46
1354	673	725	52
1355	691	765	74
1356	691	737	46
1357	694	725	31
1358	688	725	37
1359	688	725	37
1360	688	749	61
1361	691	737	46
1362	694	725	31
1363	691	737	46
1364	691	737	46
1365	694	737	43
1366	673	737	64
1367	694	725	31
1368	675	709	34
1369	691	737	46
1370	681	737	56
1371	694	765	71
1372	675	749	74
1373	694	737	43
1374	688	749	61
1375	688	737	49
1376	688	773	85
1377	678	737	59
1378	688	755	67
1379	675	707	32
1380	691	737	46
1381	694	749	55
1382	694	737	43
1383	675	709	34
1384	688	749	61
1385	694	725	31
1387	694	737	43
1388	678	725	47
1389	681	749	68
1390	691	765	74
1391	673	725	52
1392	694	749	55
1393	675	709	34
1394	691	737	46
1395	675	709	34
1396	691	737	46
1397	688	725	37
1398	688	725	37
1399	691	765	74
1400	686	749	63
1401	658	749	91
1402	694	737	43
1403	691	765	74
1404	688	749	61
1405	694	737	43
1406	694	725	31
1407	691	762	71
1408	675	709	34
1409	694	737	43
1410	691	749	58
1411	688	749	61
1412	694	749	55
1413	675	709	34
1414	686	749	63
1415	694	737	43
1416	675	709	34
1417	675	709	34
1419	691	737	46
1420	694	737	43
1421	675	709	34
1423	694	737	43
1424	691	725	34
1425	686	737	51
1426	691	765	74
1427	675	709	34
1428	673	709	36
1431	681	719	38
1432	694	725	31
1434	691	749	58
1435	694	725	31
1436	694	737	43
1437	694	765	71
1438	691	737	46
1439	694	737	43
1440	675	709	34
1441	694	749	55
1442	691	765	74
1443	688	737	49
1444	686	749	63
1445	691	737	46
1446	735	765	30
1447	688	755	67
1448	715	737	22
1449	686	737	51
1450	688	725	37
1451	688	737	49
1452	686	749	63
1453	675	709	34
1454	691	737	46
1455	694	737	43
1456	686	749	63
1458	659	737	78
1459	686	749	63
1460	686	737	51
1461	679	709	30
1462	688	737	49
1463	675	709	34
1464	688	737	49
1465	678	725	47
1467	678	725	47
1468	688	737	49
1469	675	737	62
1472	691	737	46
1473	691	709	18
1474	691	737	46
1475	691	765	74
1476	688	719	31
1477	679	737	58
1478	694	737	43
1479	675	709	34
1480	694	737	43
1482	688	737	49
1483	691	749	58
1484	688	719	31
1485	691	737	46
1486	673	709	36
1488	673	709	36
1489	686	749	63
1490	688	749	61
1491	694	725	31
1492	694	725	31
1493	678	773	95
1494	678	709	31
1498	686	737	51
1500	658	697	39
1501	694	709	15
1502	686	737	51
1503	688	737	49
1504	688	749	61
1505	675	737	62
1506	673	749	76
1507	673	709	36
1508	675	709	34
1509	615	616	1
1510	686	737	51
1511	688	749	61
1512	688	737	49
1513	694	725	31
1514	691	737	46
1515	691	765	74
1516	694	737	43
1517	694	725	31
1518	691	737	46
1519	678	725	47
1520	688	737	49
1521	688	737	49
1522	691	765	74
1523	686	709	23
1524	688	725	37
1525	691	737	46
1526	691	749	58
1527	675	709	34
1528	688	725	37
1529	694	737	43
1530	688	725	37
1531	688	725	37
1532	694	737	43
1533	675	709	34
1534	694	749	55
1535	688	725	37
1536	694	719	25
1537	694	725	31
1538	691	737	46
1539	688	725	37
1540	694	719	25
1541	688	773	85
1542	678	737	59
1543	691	765	74
1544	691	765	74
1545	688	737	49
1546	694	725	31
1547	686	749	63
1548	694	737	43
1549	678	725	47
1550	673	737	64
1551	694	737	43
1552	694	737	43
1558	205	254	49
1562	272	316	44
1565	295	365	70
1566	178	179	1
1567	889	912	23
1568	813	878	65
1572	833	878	45
1574	841	944	103
1579	813	845	32
1585	889	912	23
1589	839	878	39
1595	839	875	36
1597	841	944	103
1610	1394	1396	2
1625	675	709	34
1628	673	709	36
1630	688	737	49
1645	688	779	91
1646	694	737	43
1647	688	725	37
1655	678	709	31
1658	688	737	49
1664	675	709	34
1665	694	737	43
1670	694	725	31
1672	686	737	51
1673	678	709	31
1677	678	709	31
1680	678	709	31
1682	688	737	49
1687	675	749	74
1688	649	696	47
1689	688	725	37
1691	694	737	43
1699	673	725	52
1701	679	737	58
1702	675	709	34
1703	673	725	52
1705	694	788	94
1706	694	737	43
1708	688	749	61
1710	686	709	23
1712	694	737	43
1717	688	709	21
1719	688	725	37
1720	688	773	85
1722	691	737	46
1725	686	749	63
1726	691	737	46
1728	688	709	21
1729	688	725	37
1734	678	737	59
1737	686	737	51
1738	694	765	71
1749	694	709	15
1750	694	737	43
1751	735	787	52
1761	694	737	43
1762	688	737	49
1766	686	709	23
1768	658	696	38
1769	694	737	43
1770	681	737	56
1773	694	737	43
1774	688	737	49
1778	688	749	61
1780	691	737	46
1781	675	749	74
1783	694	737	43
1784	694	737	43
1786	691	749	58
1789	688	725	37
1791	694	737	43
1795	691	737	46
1796	694	737	43
1797	675	709	34
1800	686	737	51
1805	641	664	23
1807	694	737	43
1811	691	749	58
1812	659	709	50
1821	678	709	31
1823	678	737	59
1824	673	709	36
1825	691	737	46
1826	688	749	61
1828	688	737	49
1831	694	749	55
1834	678	709	31
1836	675	709	34
1837	686	737	51
1838	691	709	18
1841	688	725	37
1847	688	749	61
1850	686	709	23
1852	691	737	46
1855	694	737	43
1857	688	725	37
1858	694	737	43
1860	694	725	31
1862	688	725	37
1863	675	709	34
1865	686	737	51
1867	691	749	58
1868	678	749	71
1871	691	749	58
1872	694	725	31
1876	675	709	34
1877	694	725	31
1883	691	749	58
1885	688	725	37
1890	691	749	58
1892	688	709	21
1893	688	725	37
1896	688	725	37
1898	686	737	51
1899	715	773	58
1903	688	725	37
1909	691	737	46
1910	673	737	64
1912	691	737	46
1914	688	737	49
1918	688	725	37
1919	675	707	32
1923	688	725	37
1927	686	749	63
1929	691	779	88
1930	694	749	55
1938	678	725	47
1942	675	709	34
1944	675	709	34
1945	694	749	55
1946	688	725	37
1949	694	725	31
1951	694	725	31
1953	688	725	37
1955	659	709	50
1958	694	725	31
1961	694	725	31
1964	675	709	34
1965	675	709	34
1972	681	749	68
1974	694	737	43
1980	694	725	31
1983	691	749	58
1985	678	709	31
1986	673	725	52
1996	694	737	43
1998	673	709	36
2009	673	709	36
2011	694	737	43
2021	675	709	34
2025	675	749	74
2030	649	664	15
2031	678	737	59
2032	694	749	55
2035	688	725	37
2036	691	737	46
2037	691	765	74
2039	694	725	31
2041	688	737	49
2048	681	725	44
2049	675	709	34
2050	694	737	43
2053	675	709	34
2054	688	725	37
2055	688	719	31
2058	661	696	35
2066	675	709	34
2067	694	725	31
2068	688	737	49
2069	688	709	21
2074	694	737	43
2079	686	749	63
2083	688	737	49
2085	688	737	49
2086	686	737	51
2087	694	737	43
2090	673	725	52
2094	688	725	37
2098	678	719	41
2099	641	709	68
2101	694	737	43
2102	691	737	46
2103	681	725	44
2106	686	737	51
2107	691	749	58
2108	675	709	34
2115	675	709	34
2116	691	749	58
2119	686	737	51
2120	678	704	26
2125	694	725	31
2127	675	709	34
2128	688	737	49
2131	691	737	46
2132	694	737	43
2136	735	787	52
2138	694	725	31
2139	694	725	31
2140	691	749	58
2142	691	708	17
2146	673	749	76
2148	688	737	49
2149	688	737	49
2154	694	725	31
2155	673	709	36
2157	694	737	43
2158	694	737	43
2161	681	737	56
2163	678	709	31
2168	691	737	46
2169	688	737	49
2171	675	749	74
2172	691	737	46
2175	681	737	56
2177	673	707	34
2178	678	709	31
2180	694	737	43
2183	691	737	46
2186	658	709	51
2187	688	719	31
2191	678	709	31
2192	673	725	52
2195	678	709	31
2197	675	709	34
2199	688	737	49
2201	694	725	31
2207	694	749	55
2210	694	737	43
2212	694	749	55
2217	681	725	44
2219	694	725	31
2223	694	725	31
2226	691	765	74
2227	678	709	31
2230	694	725	31
2233	678	709	31
2234	694	737	43
2238	686	737	51
2241	688	725	37
2244	688	725	37
2246	691	749	58
2249	678	749	71
2250	694	725	31
2253	673	709	36
2254	688	725	37
2255	673	749	76
2258	678	709	31
2261	673	725	52
2263	691	765	74
2265	691	749	58
2266	688	755	67
2268	675	709	34
2271	641	709	68
2272	675	709	34
2274	678	737	59
2277	691	737	46
2278	694	737	43
2281	678	709	31
2282	694	737	43
2283	688	737	49
2284	694	749	55
2285	688	749	61
2288	691	737	46
2290	675	709	34
2291	691	749	58
2296	688	749	61
2298	694	737	43
2303	694	725	31
2306	678	737	59
2314	686	709	23
2317	673	725	52
2320	688	737	49
2327	688	725	37
2328	679	737	58
2329	675	709	34
2337	686	737	51
2338	673	725	52
2343	688	725	37
2344	681	737	56
2345	735	765	30
2349	658	709	51
2354	694	737	43
2355	673	709	36
2357	688	725	37
2361	691	765	74
2362	678	737	59
2364	686	709	23
2365	694	737	43
2367	688	725	37
2368	694	749	55
2369	688	725	37
2371	686	749	63
2374	688	737	49
2376	688	737	49
2378	675	709	34
2380	694	737	43
2381	694	737	43
2382	691	749	58
2383	688	737	49
2390	691	737	46
2391	686	749	63
2393	694	749	55
2395	691	749	58
2399	688	709	21
2402	686	709	23
2404	691	725	34
2405	678	737	59
2407	694	725	31
2408	678	737	59
2410	673	737	64
2414	694	725	31
2416	688	725	37
2420	686	749	63
2422	691	749	58
2424	694	737	43
2426	691	779	88
2429	694	719	25
2431	694	725	31
2433	694	725	31
2435	686	749	63
2438	686	737	51
2439	691	749	58
2440	691	737	46
2445	688	725	37
2446	688	749	61
2455	735	765	30
2460	691	737	46
2461	688	737	49
2462	691	707	16
2464	686	709	23
2467	694	737	43
2468	678	709	31
2470	675	709	34
2471	694	737	43
2472	688	737	49
2477	694	725	31
2481	688	737	49
2485	694	737	43
2489	688	725	37
2491	694	725	31
2493	694	725	31
2495	694	737	43
2496	686	737	51
2498	691	749	58
2502	694	725	31
2508	691	737	46
2513	673	737	64
2514	673	709	36
2515	675	709	34
2518	673	709	36
2519	675	709	34
2521	694	725	31
2523	694	725	31
2526	694	737	43
2531	673	709	36
2535	694	749	55
2536	691	737	46
2537	688	709	21
2541	688	737	49
2546	686	709	23
2547	673	725	52
2549	688	725	37
2555	691	749	58
2558	688	725	37
2560	688	737	49
2561	691	737	46
2564	691	749	58
2565	686	737	51
2572	694	725	31
2574	673	709	36
2575	691	737	46
2579	673	749	76
2581	678	709	31
2584	694	725	31
2586	673	709	36
2587	686	737	51
2590	686	737	51
2592	691	737	46
2598	694	725	31
2600	678	709	31
2603	691	749	58
2606	694	749	55
2609	691	737	46
2612	694	725	31
2613	694	725	31
2617	694	737	43
2618	688	719	31
2619	673	737	64
2620	688	737	49
2623	678	737	59
2625	675	709	34
2632	678	709	31
2634	688	737	49
2640	688	737	49
2642	678	737	59
2646	686	737	51
2647	678	725	47
2648	694	737	43
2652	686	749	63
2653	688	737	49
2655	675	709	34
2659	694	749	55
2660	686	749	63
2661	691	737	46
2663	688	737	49
2667	688	749	61
2668	691	737	46
2669	649	696	47
2673	691	737	46
2677	649	696	47
2681	694	719	25
2682	735	765	30
2683	694	737	43
2685	694	737	43
2689	691	737	46
2690	675	709	34
2691	694	737	43
2699	673	725	52
2701	694	749	55
2706	691	737	46
2711	694	737	43
2713	694	737	43
2717	675	701	26
2721	691	737	46
2723	688	719	31
2730	694	725	31
2737	678	709	31
2741	678	709	31
2744	641	664	23
2748	688	725	37
2757	686	737	51
2759	688	737	49
2762	691	737	46
2765	691	737	46
2767	649	696	47
2769	688	749	61
2770	678	737	59
2778	686	749	63
2779	694	737	43
2782	675	709	34
2787	688	737	49
2789	694	725	31
2792	694	737	43
2794	688	725	37
2796	673	707	34
2799	686	709	23
2805	694	725	31
2806	688	725	37
2813	691	737	46
2814	694	737	43
2815	675	696	21
2819	688	725	37
2821	686	737	51
2823	675	709	34
2824	673	719	46
2829	675	709	34
2830	694	737	43
2831	694	765	71
2832	675	709	34
2842	688	749	61
2843	688	779	91
2846	686	737	51
2847	649	680	31
2848	691	749	58
2849	688	725	37
2850	688	737	49
2852	673	725	52
2859	694	737	43
2860	694	725	31
2861	688	737	49
2862	694	737	43
2865	686	737	51
2869	694	737	43
2871	688	725	37
2872	649	709	60
2877	694	737	43
2887	688	725	37
2890	694	749	55
2891	688	719	31
2892	688	725	37
2893	681	709	28
2894	688	737	49
2898	691	749	58
2909	691	737	46
2910	675	709	34
2915	691	737	46
2917	691	725	34
2918	691	737	46
2919	688	725	37
2921	673	725	52
2924	688	725	37
2925	678	719	41
2928	694	725	31
2929	691	737	46
2930	686	709	23
2933	675	709	34
2940	691	737	46
2947	686	749	63
2951	673	709	36
2954	641	709	68
2959	691	725	34
2960	694	737	43
2963	694	725	31
2964	691	737	46
2965	694	737	43
2966	678	725	47
2969	691	737	46
2970	691	749	58
2973	688	725	37
2975	659	709	50
2977	675	709	34
2984	694	737	43
2985	681	779	98
2986	675	709	34
2987	688	725	37
2988	691	749	58
2990	688	725	37
2991	694	725	31
2992	694	725	31
2993	691	749	58
2994	688	737	49
2995	691	737	46
2997	688	725	37
2998	694	779	85
2999	673	709	36
3000	691	737	46
3001	675	709	34
3002	688	725	37
3006	686	749	63
3008	620	709	89
3009	691	725	34
3010	694	737	43
3011	688	737	49
3013	686	749	63
3016	686	737	51
3019	688	725	37
3020	675	709	34
3023	673	737	64
3024	681	725	44
3025	691	737	46
3031	691	737	46
3033	694	725	31
3035	691	737	46
3039	694	725	31
3042	694	749	55
3043	694	737	43
3046	694	737	43
3047	678	725	47
3048	694	737	43
3053	675	709	34
3057	694	737	43
3058	694	737	43
3059	694	737	43
3061	678	719	41
3062	673	709	36
3069	694	765	71
3071	694	725	31
3073	688	725	37
3074	691	725	34
3075	688	737	49
3076	694	725	31
3082	694	737	43
3086	688	725	37
3096	691	737	46
3100	694	749	55
3102	688	725	37
3104	694	737	43
3107	694	737	43
3110	691	737	46
3111	675	709	34
3113	688	725	37
3114	675	737	62
3116	691	737	46
3123	686	737	51
3124	673	709	36
3126	649	709	60
3127	688	737	49
3130	686	709	23
3132	675	709	34
3133	686	749	63
3138	678	749	71
3139	694	737	43
3140	688	737	49
3142	691	737	46
3143	694	749	55
3150	691	737	46
3151	688	737	49
3152	688	725	37
3156	675	749	74
3157	675	709	34
3162	681	716	35
3166	691	737	46
3168	678	737	59
3170	691	737	46
3174	686	765	79
3175	675	696	21
3176	694	737	43
3178	688	725	37
3181	694	737	43
3188	691	737	46
3191	673	725	52
3193	658	696	38
3195	691	737	46
3198	673	749	76
3199	694	737	43
3200	694	725	31
3202	694	737	43
3206	688	749	61
3210	691	725	34
3216	686	749	63
3219	694	737	43
3220	694	737	43
3222	694	725	31
3223	673	719	46
3225	694	725	31
3226	688	737	49
3227	760	828	68
3228	694	719	25
3230	679	737	58
3231	694	737	43
3237	673	737	64
3239	675	709	34
3241	688	737	49
3246	694	737	43
3251	675	709	34
3253	688	725	37
3255	691	737	46
3257	686	749	63
3258	641	664	23
3260	686	749	63
3264	688	737	49
3270	688	725	37
3271	694	737	43
3273	691	737	46
3280	688	725	37
3285	675	709	34
3288	675	709	34
3289	694	737	43
3291	694	719	25
3299	688	725	37
3301	688	737	49
3302	675	709	34
3304	688	725	37
3309	641	664	23
3310	691	749	58
3311	688	749	61
3321	694	725	31
3327	691	749	58
3333	675	696	21
3334	688	725	37
3340	694	749	55
3348	681	725	44
3354	691	737	46
3355	688	737	49
3362	678	737	59
3363	678	709	31
3368	641	709	68
3369	691	737	46
3372	694	749	55
3374	691	709	18
3379	686	737	51
3380	675	737	62
3383	760	800	40
3384	691	737	46
3390	688	725	37
3391	688	725	37
3392	688	779	91
3393	686	709	23
3394	691	762	71
3396	675	709	34
3398	649	696	47
3404	688	725	37
3407	675	709	34
3408	688	725	37
3411	691	737	46
3413	694	737	43
3418	694	737	43
3419	694	725	31
3420	691	749	58
3423	675	709	34
3424	694	737	43
3427	688	737	49
3432	694	737	43
3435	679	737	58
3437	694	737	43
3444	691	765	74
3445	694	749	55
3449	675	696	21
3451	678	709	31
3454	691	725	34
3458	675	709	34
3459	686	737	51
3463	679	737	58
3464	691	737	46
3477	675	709	34
3481	694	725	31
3484	694	719	25
3485	675	709	34
3494	694	725	31
3498	688	725	37
3499	691	749	58
3501	673	709	36
3503	691	737	46
3505	688	779	91
3510	675	709	34
3512	659	737	78
3513	694	765	71
3519	688	725	37
3521	686	737	51
3524	686	737	51
3526	686	737	51
3527	673	709	36
3528	678	725	47
3532	688	737	49
3533	675	749	74
3535	691	737	46
3536	686	749	63
3537	694	725	31
3547	688	719	31
3548	675	709	34
3551	694	737	43
3552	688	737	49
3568	678	737	59
3570	688	725	37
3572	694	725	31
3575	658	664	6
3579	678	737	59
3585	686	737	51
3589	675	737	62
3592	688	725	37
3593	649	664	15
3595	641	709	68
3597	691	737	46
3599	673	709	36
3600	694	749	55
3601	694	725	31
3602	675	709	34
3606	688	737	49
3614	694	749	55
3616	658	737	79
3627	691	749	58
3629	691	737	46
3630	678	709	31
3631	694	737	43
3634	694	725	31
3637	691	737	46
3640	688	737	49
3644	691	725	34
3647	673	725	52
3648	675	749	74
3649	675	709	34
3651	686	749	63
3654	694	737	43
3655	675	709	34
3656	691	765	74
3657	694	725	31
3659	691	749	58
3662	694	719	25
3663	673	725	52
3669	678	725	47
3671	673	737	64
3678	686	737	51
3679	688	725	37
3680	694	737	43
3682	673	737	64
3684	694	725	31
3688	688	725	37
3690	688	725	37
3691	694	737	43
3693	694	725	31
3694	691	800	109
3695	688	709	21
3696	691	765	74
3699	678	737	59
3703	673	709	36
3705	688	737	49
3707	694	725	31
3708	688	737	49
3709	675	709	34
3716	675	709	34
3719	694	737	43
3721	688	737	49
3722	694	725	31
3727	675	709	34
3728	658	737	79
3729	673	737	64
3730	688	725	37
3732	688	725	37
3736	688	737	49
3738	691	749	58
3740	681	737	56
3746	686	749	63
3747	691	696	5
3748	688	737	49
3749	691	725	34
3751	688	725	37
3756	675	709	34
3759	675	709	34
3763	694	725	31
3764	678	725	47
3767	688	725	37
3769	686	709	23
3772	673	737	64
3775	694	725	31
3779	691	749	58
3781	694	725	31
3785	691	749	58
3787	691	737	46
3792	691	749	58
3793	686	749	63
3796	686	737	51
3797	686	737	51
3800	688	725	37
3801	694	725	31
3803	694	725	31
3805	691	737	46
3806	686	709	23
3807	678	737	59
3812	694	709	15
3814	694	725	31
3815	688	737	49
3819	649	696	47
3820	694	725	31
3821	686	737	51
3825	681	749	68
3829	688	737	49
3833	688	749	61
[truncated: 214 more rows]

## Sheet: ED_4F
mouse	day	genotype	primer	direction	read_count	donor_VSG	read_start	event_start	event_end	type_of_event	UMI	target_start	target_end	avg_pos	recomb_len
D3	DOX	NoGuide	0R	R	15	VSG-228	1372	118	174	donor_to_target	TTGTTACCAAAAACAGGCTATTACG	1490	1546	1518	56
D3	DOX	Antat.909R	4F	F	74	VSG-228	1219	52	110	target_to_donor	GTCCCCCGAGTTACATGTAGGTCAT	1271	1329	1300	58
D3	DOX	Antat.592	2R	R	83	VSG-2986	618	74	76	target_to_donor	ATCGGCGACTCAATACCTGCCGTAA	692	694	693	2
D3	DOX	Antat.592	2R	R	83	VSG-2986	618	119	130	donor_to_target	ATCGGCGACTCAATACCTGCCGTAA	737	748	742.5	11
D3	DOX	Antat.592	2R	R	84	VSG-228	635	47	53	target_to_donor	TTCCCCCCAAAAGTAGTAAAGTTTG	682	688	685	6
D3	DOX	Antat.592	2R	R	84	VSG-228	635	102	113	donor_to_target	TTCCCCCCAAAAGTAGTAAAGTTTG	737	748	742.5	11
D3	DOX	Antat.592	2R	R	85	VSG-228	587	78	86	target_to_donor	ATCCAGGCAATTCTAATCGCAAAAA	665	673	669	8
D3	DOX	Antat.592	2R	R	85	VSG-228	587	150	161	donor_to_target	ATCCAGGCAATTCTAATCGCAAAAA	737	748	742.5	11
D3	DOX	Antat.592	2R	R	86	VSG-2986	574	113	117	target_to_donor	GAATGTCCGTAATCAGTGACGCACG	687	691	689	4
D3	DOX	Antat.592	2R	R	86	VSG-2986	574	188	204	donor_to_target	GAATGTCCGTAATCAGTGACGCACG	762	778	770	16
D3	DOX	Antat.592	2R	R	87	VSG-2986	623	53	56	target_to_donor	ATCATCATTCTTACTCCAAGTGTGA	676	679	677.5	3
D3	DOX	Antat.592	2R	R	87	VSG-2986	623	126	137	donor_to_target	ATCATCATTCTTACTCCAAGTGTGA	749	760	754.5	11
D3	DOX	Antat.592	2R	R	88	VSG-2986	569	95	106	target_to_donor	AGTTAATTCGTTCGCCCCTATCAGT	664	675	669.5	11
D3	DOX	Antat.592	2R	R	88	VSG-2986	569	140	166	donor_to_target	AGTTAATTCGTTCGCCCCTATCAGT	709	735	722	26
D3	DOX	Antat.592	2R	R	89	VSG-228	620	62	68	target_to_donor	AAATAACTACATAGTCTTCCACCAA	682	688	685	6
D3	DOX	Antat.592	2R	R	89	VSG-228	620	117	128	donor_to_target	AAATAACTACATAGTCTTCCACCAA	737	748	742.5	11
D3	DOX	Antat.592	2R	R	90	VSG-228	569	120	125	target_to_donor	TACCCGCTTAAACATTATGGTTGAG	689	694	691.5	5
D3	DOX	Antat.592	2R	R	90	VSG-228	569	168	179	donor_to_target	TACCCGCTTAAACATTATGGTTGAG	737	748	742.5	11
D3	DOX	Antat.592	2R	R	91	VSG-228	620	45	53	target_to_donor	AATTCGGCAGACTGACGAAGTTTTA	665	673	669	8
D3	DOX	Antat.592	2R	R	91	VSG-228	620	89	95	donor_to_target	AATTCGGCAGACTGACGAAGTTTTA	709	715	712	6
D3	DOX	Antat.592	2R	R	92	VSG-228	574	91	99	target_to_donor	GACTTCACATCGCAAATAGCCTACG	665	673	669	8
D3	DOX	Antat.592	2R	R	92	VSG-228	574	163	174	donor_to_target	GACTTCACATCGCAAATAGCCTACG	737	748	742.5	11
D3	DOX	Antat.592	2R	R	93	VSG-228	587	102	107	target_to_donor	AACAGGCACACCAATTTCAACGTTA	689	694	691.5	5
D3	DOX	Antat.592	2R	R	93	VSG-228	587	138	148	donor_to_target	AACAGGCACACCAATTTCAACGTTA	725	735	730	10
D3	DOX	Antat.592	2R	R	94	VSG-2986	587	77	88	target_to_donor	ACCACTCGGGATTCCTACTATATGT	664	675	669.5	11
D3	DOX	Antat.592	2R	R	94	VSG-2986	587	109	113	donor_to_target	ACCACTCGGGATTCCTACTATATGT	696	700	698	4
D3	DOX	Antat.592	2R	R	95	VSG-228	582	68	77	target_to_donor	AAACAACCAACCACAATAGACTACA	650	659	654.5	9
D3	DOX	Antat.592	2R	R	95	VSG-228	582	114	118	donor_to_target	AAACAACCAACCACAATAGACTACA	696	700	698	4
D3	DOX	Antat.592	2R	R	96	VSG-2986	632	55	59	target_to_donor	GCACGTGCCCCAGTCCCGCACACGT	687	691	689	4
D3	DOX	Antat.592	2R	R	96	VSG-2986	632	117	128	donor_to_target	GCACGTGCCCCAGTCCCGCACACGT	749	760	754.5	11
D3	DOX	Antat.592	2R	R	97	VSG-228	644	45	50	target_to_donor	CACGATACCGCAGTATTCGGCTCAT	689	694	691.5	5
D3	DOX	Antat.592	2R	R	97	VSG-228	644	81	91	donor_to_target	CACGATACCGCAGTATTCGGCTCAT	725	735	730	10
D3	DOX	Antat.592	2R	R	98	VSG-2986	569	111	117	target_to_donor	GCTCAGACCTCCGATATTCTTACTG	680	686	683	6
D3	DOX	Antat.592	2R	R	98	VSG-2986	569	168	179	donor_to_target	GCTCAGACCTCCGATATTCTTACTG	737	748	742.5	11
D3	DOX	Antat.592	2R	R	99	VSG-2986	569	118	122	target_to_donor	ACGGAACAGGATTAGTCAGTTCTTT	687	691	689	4
D3	DOX	Antat.592	2R	R	99	VSG-2986	569	168	179	donor_to_target	ACGGAACAGGATTAGTCAGTTCTTT	737	748	742.5	11
D3	DOX	Antat.592	2R	R	100	VSG-228	622	67	72	target_to_donor	CTTGTTCGTGAAGTTGTGTGAATGT	689	694	691.5	5
D3	DOX	Antat.592	2R	R	100	VSG-228	622	115	126	donor_to_target	CTTGTTCGTGAAGTTGTGTGAATGT	737	748	742.5	11
D3	DOX	Antat.592	2R	R	101	VSG-228	587	102	107	target_to_donor	CTCCCGAAAGACATAATTAACATTA	689	694	691.5	5
D3	DOX	Antat.592	2R	R	101	VSG-228	587	150	161	donor_to_target	CTCCCGAAAGACATAATTAACATTA	737	748	742.5	11
D3	DOX	Antat.592	2R	R	102	VSG-228	587	102	107	target_to_donor	TCTTATGTTATTAAGCTGCAGGCTA	689	694	691.5	5
D3	DOX	Antat.592	2R	R	102	VSG-228	587	138	148	donor_to_target	TCTTATGTTATTAAGCTGCAGGCTA	725	735	730	10
D3	DOX	Antat.592	2R	R	103	VSG-228	590	84	88	target_to_donor	TCGTGTATAAAATCCATAAAGTATA	674	678	676	4
D3	DOX	Antat.592	2R	R	103	VSG-228	590	147	158	donor_to_target	TCGTGTATAAAATCCATAAAGTATA	737	748	742.5	11
D3	DOX	Antat.592	2R	R	104	VSG-2986	617	75	77	target_to_donor	CACCATCGTTTGCACTCCTTCTGAT	692	694	693	2
D3	DOX	Antat.592	2R	R	104	VSG-2986	617	120	131	donor_to_target	CACCATCGTTTGCACTCCTTCTGAT	737	748	742.5	11
D3	DOX	Antat.592	2R	R	105	VSG-2986	596	84	90	target_to_donor	TGAACAGCACCTACATGATACTGCC	680	686	683	6
D3	DOX	Antat.592	2R	R	105	VSG-2986	596	153	164	donor_to_target	TGAACAGCACCTACATGATACTGCC	749	760	754.5	11
D3	DOX	Antat.592	2R	R	106	VSG-228	617	72	77	target_to_donor	CGTCACCCTTATTCAACTTTATAGA	689	694	691.5	5
D3	DOX	Antat.592	2R	R	106	VSG-228	617	108	118	donor_to_target	CGTCACCCTTATTCAACTTTATAGA	725	735	730	10
D3	DOX	Antat.592	2R	R	107	VSG-2986	636	51	55	target_to_donor	GATAATTCTATTTGTAATATTATGA	687	691	689	4
D3	DOX	Antat.592	2R	R	107	VSG-2986	636	113	124	donor_to_target	GATAATTCTATTTGTAATATTATGA	749	760	754.5	11
D3	DOX	Antat.592	2R	R	109	VSG-2986	617	63	69	target_to_donor	TCTGAGGACCCTTTCACGAAAGCGT	680	686	683	6
D3	DOX	Antat.592	2R	R	109	VSG-2986	617	120	131	donor_to_target	TCTGAGGACCCTTTCACGAAAGCGT	737	748	742.5	11
D3	DOX	Antat.592	2R	R	110	VSG-228	621	44	52	target_to_donor	CCAAATTTGACACTAGGCCACATTC	665	673	669	8
D3	DOX	Antat.592	2R	R	110	VSG-228	621	116	127	donor_to_target	CCAAATTTGACACTAGGCCACATTC	737	748	742.5	11
D3	DOX	Antat.592	2R	R	111	VSG-2986	569	118	122	target_to_donor	TTAACGTCCATATACCCAGTTTGCG	687	691	689	4
D3	DOX	Antat.592	2R	R	111	VSG-2986	569	196	209	donor_to_target	TTAACGTCCATATACCCAGTTTGCG	765	778	771.5	13
D3	DOX	Antat.592	2R	R	112	VSG-228	603	86	91	target_to_donor	CCTCAAAGGACCATCCCTATTACCA	689	694	691.5	5
D3	DOX	Antat.592	2R	R	112	VSG-228	603	170	175	donor_to_target	CCTCAAAGGACCATCCCTATTACCA	773	778	775.5	5
D3	DOX	Antat.592	2R	R	113	VSG-2986	635	52	56	target_to_donor	ATGAGCTTAAAAAGTAATTGATGTC	687	691	689	4
D3	DOX	Antat.592	2R	R	113	VSG-2986	635	114	125	donor_to_target	ATGAGCTTAAAAAGTAATTGATGTC	749	760	754.5	11
D3	DOX	Antat.592	2R	R	114	VSG-228	640	42	48	target_to_donor	TAACCACCCGTATAAGGCCTGATTA	682	688	685	6
D3	DOX	Antat.592	2R	R	114	VSG-228	640	97	108	donor_to_target	TAACCACCCGTATAAGGCCTGATTA	737	748	742.5	11
D3	DOX	Antat.592	2R	R	115	VSG-2986	619	68	72	target_to_donor	TGCCTCGCCAGCCACACGTGACATA	687	691	689	4
D3	DOX	Antat.592	2R	R	115	VSG-2986	619	130	141	donor_to_target	TGCCTCGCCAGCCACACGTGACATA	749	760	754.5	11
D3	DOX	Antat.592	2R	R	116	VSG-228	623	59	65	target_to_donor	CTTATATCTTTTTAATATCAATGTA	682	688	685	6
D3	DOX	Antat.592	2R	R	116	VSG-228	623	114	125	donor_to_target	CTTATATCTTTTTAATATCAATGTA	737	748	742.5	11
D3	DOX	Antat.592	2R	R	117	VSG-228	587	95	101	target_to_donor	CGCAACATTGGGACAGATTCACTAA	682	688	685	6
D3	DOX	Antat.592	2R	R	117	VSG-228	587	150	161	donor_to_target	CGCAACATTGGGACAGATTCACTAA	737	748	742.5	11
D3	DOX	Antat.592	2R	R	118	VSG-2986	631	56	60	target_to_donor	AGGTGGGAGTAAAGATACGTTACGG	687	691	689	4
D3	DOX	Antat.592	2R	R	118	VSG-2986	631	118	129	donor_to_target	AGGTGGGAGTAAAGATACGTTACGG	749	760	754.5	11
D3	DOX	Antat.592	2R	R	119	VSG-228	637	28	36	target_to_donor	ACGCGCAGCGCAGTAAACATAAAGT	665	673	669	8
D3	DOX	Antat.592	2R	R	119	VSG-228	637	72	78	donor_to_target	ACGCGCAGCGCAGTAAACATAAAGT	709	715	712	6
D3	DOX	Antat.592	2R	R	120	VSG-228	635	47	53	target_to_donor	AACGTGGGCCAACTTTACTCACCAA	682	688	685	6
D3	DOX	Antat.592	2R	R	120	VSG-228	635	90	100	donor_to_target	AACGTGGGCCAACTTTACTCACCAA	725	735	730	10
D3	DOX	Antat.592	2R	R	121	VSG-2986	596	91	95	target_to_donor	TCATGTAATCAACGTAAACGCATCG	687	691	689	4
D3	DOX	Antat.592	2R	R	121	VSG-2986	596	141	152	donor_to_target	TCATGTAATCAACGTAAACGCATCG	737	748	742.5	11
D3	DOX	Antat.592	2R	R	122	VSG-228	642	47	52	target_to_donor	GCTTTTGGTTGTCGCTCGGCGTTAG	689	694	691.5	5
D3	DOX	Antat.592	2R	R	122	VSG-228	642	95	106	donor_to_target	GCTTTTGGTTGTCGCTCGGCGTTAG	737	748	742.5	11
D3	DOX	Antat.592	2R	R	123	VSG-228	587	78	86	target_to_donor	AGCTCCCACTCAGATACGAATATCT	665	673	669	8
D3	DOX	Antat.592	2R	R	123	VSG-228	587	122	128	donor_to_target	AGCTCCCACTCAGATACGAATATCT	709	715	712	6
D3	DOX	Antat.592	2R	R	124	VSG-2986	589	87	90	target_to_donor	TAGAATGAAAACTCCGTACCTATCT	676	679	677.5	3
D3	DOX	Antat.592	2R	R	124	VSG-2986	589	148	159	donor_to_target	TAGAATGAAAACTCCGTACCTATCT	737	748	742.5	11
D3	DOX	Antat.592	2R	R	125	VSG-2986	607	57	68	target_to_donor	ACTTTCGGTATAACGGCAAGGCCAG	664	675	669.5	11
D3	DOX	Antat.592	2R	R	125	VSG-2986	607	102	128	donor_to_target	ACTTTCGGTATAACGGCAAGGCCAG	709	735	722	26
D3	DOX	Antat.592	2R	R	126	VSG-228	575	107	113	target_to_donor	GAAAGTCAAAATCTTAGTTCATCCT	682	688	685	6
D3	DOX	Antat.592	2R	R	126	VSG-228	575	162	173	donor_to_target	GAAAGTCAAAATCTTAGTTCATCCT	737	748	742.5	11
D3	DOX	Antat.592	2R	R	127	VSG-2986	575	112	116	target_to_donor	TTACAATAATCACGTCAATGCTCCC	687	691	689	4
D3	DOX	Antat.592	2R	R	127	VSG-2986	575	190	203	donor_to_target	TTACAATAATCACGTCAATGCTCCC	765	778	771.5	13
D3	DOX	Antat.592	2R	R	128	VSG-228	587	95	101	target_to_donor	TCTTCTAGAATCTCTTAATAACCGT	682	688	685	6
D3	DOX	Antat.592	2R	R	128	VSG-228	587	138	148	donor_to_target	TCTTCTAGAATCTCTTAATAACCGT	725	735	730	10
D3	DOX	Antat.592	2R	R	129	VSG-228	600	79	81	target_to_donor	GCCCCTTAGCTACATTGTTATAAAG	679	681	680	2
D3	DOX	Antat.592	2R	R	129	VSG-228	600	125	135	donor_to_target	GCCCCTTAGCTACATTGTTATAAAG	725	735	730	10
D3	DOX	Antat.592	2R	R	130	VSG-2986	563	117	123	target_to_donor	CCTGATACCTTTTAGCCAAATTGAT	680	686	683	6
D3	DOX	Antat.592	2R	R	130	VSG-2986	563	186	197	donor_to_target	CCTGATACCTTTTAGCCAAATTGAT	749	760	754.5	11
D3	DOX	Antat.592	2R	R	131	VSG-3110	622	37	69	target_to_donor	CGTACATAAACTTGTTTTGACACCC	659	691	675	32
D3	DOX	Antat.592	2R	R	131	VSG-3110	622	115	138	donor_to_target	CGTACATAAACTTGTTTTGACACCC	737	760	748.5	23
D3	DOX	Antat.592	2R	R	132	VSG-228	631	51	57	target_to_donor	GTACTCATGTATATGGAGCTGTATA	682	688	685	6
D3	DOX	Antat.592	2R	R	132	VSG-228	631	118	121	donor_to_target	GTACTCATGTATATGGAGCTGTATA	749	752	750.5	3
D3	DOX	Antat.592	2R	R	133	VSG-228	641	24	32	target_to_donor	TAGTCGTGCCCATCCATACTTACGG	665	673	669	8
D3	DOX	Antat.592	2R	R	133	VSG-228	641	68	74	donor_to_target	TAGTCGTGCCCATCCATACTTACGG	709	715	712	6
D3	DOX	Antat.592	2R	R	134	VSG-228	643	46	51	target_to_donor	ATATTCTTGCCGGAATGCAGTCAGT	689	694	691.5	5
D3	DOX	Antat.592	2R	R	134	VSG-228	643	94	105	donor_to_target	ATATTCTTGCCGGAATGCAGTCAGT	737	748	742.5	11
D3	DOX	Antat.592	2R	R	135	VSG-2986	617	70	74	target_to_donor	AGAATCATTTGCCAGGTATACGGGG	687	691	689	4
D3	DOX	Antat.592	2R	R	135	VSG-2986	617	148	161	donor_to_target	AGAATCATTTGCCAGGTATACGGGG	765	778	771.5	13
D3	DOX	Antat.592	2R	R	136	VSG-2986	637	50	54	target_to_donor	TCCTTAACGGATTAGGACAATTAGC	687	691	689	4
D3	DOX	Antat.592	2R	R	136	VSG-2986	637	128	141	donor_to_target	TCCTTAACGGATTAGGACAATTAGC	765	778	771.5	13
D3	DOX	Antat.592	2R	R	137	VSG-228	636	53	58	target_to_donor	CAAAATAAAAAATAAGTGTACTCGA	689	694	691.5	5
D3	DOX	Antat.592	2R	R	137	VSG-228	636	101	112	donor_to_target	CAAAATAAAAAATAAGTGTACTCGA	737	748	742.5	11
D3	DOX	Antat.592	2R	R	138	VSG-228	634	48	54	target_to_donor	GATCGCTGTTACGTTGTCTTTCTGA	682	688	685	6
D3	DOX	Antat.592	2R	R	138	VSG-228	634	115	118	donor_to_target	GATCGCTGTTACGTTGTCTTTCTGA	749	752	750.5	3
D3	DOX	Antat.592	2R	R	139	VSG-228	621	68	73	target_to_donor	AACATAGTAATTCACCTCAGTAGAA	689	694	691.5	5
D3	DOX	Antat.592	2R	R	139	VSG-228	621	116	127	donor_to_target	AACATAGTAATTCACCTCAGTAGAA	737	748	742.5	11
D3	DOX	Antat.592	2R	R	140	VSG-228	640	49	54	target_to_donor	TTTAGATTATATTTAACTTCCCAGG	689	694	691.5	5
D3	DOX	Antat.592	2R	R	140	VSG-228	640	109	112	donor_to_target	TTTAGATTATATTTAACTTCCCAGG	749	752	750.5	3
D3	DOX	Antat.592	2R	R	141	VSG-2986	672	15	19	target_to_donor	CGCTAGTCTACGGTGACCCCCCCCG	687	691	689	4
D3	DOX	Antat.592	2R	R	141	VSG-2986	672	65	76	donor_to_target	CGCTAGTCTACGGTGACCCCCCCCG	737	748	742.5	11
D3	DOX	Antat.592	2R	R	142	VSG-228	574	108	114	target_to_donor	TACCAGAAAGCACTCCCGAGCGTCC	682	688	685	6
D3	DOX	Antat.592	2R	R	142	VSG-228	574	163	174	donor_to_target	TACCAGAAAGCACTCCCGAGCGTCC	737	748	742.5	11
D3	DOX	Antat.592	2R	R	143	VSG-228	635	47	53	target_to_donor	AATCCTCGTAGAATCGGGCACACTC	682	688	685	6
D3	DOX	Antat.592	2R	R	143	VSG-228	635	90	100	donor_to_target	AATCCTCGTAGAATCGGGCACACTC	725	735	730	10
D3	DOX	Antat.592	2R	R	144	VSG-228	620	69	74	target_to_donor	AACGTCTACGTCCACGTGAAGGCCT	689	694	691.5	5
D3	DOX	Antat.592	2R	R	144	VSG-228	620	129	132	donor_to_target	AACGTCTACGTCCACGTGAAGGCCT	749	752	750.5	3
D3	DOX	Antat.592	2R	R	145	VSG-3110	583	30	32	target_to_donor	ATACTAATGGCAACTATCATGAATT	613	615	614	2
D3	DOX	Antat.592	2R	R	145	VSG-3110	583	33	75	donor_to_target	ATACTAATGGCAACTATCATGAATT	616	658	637	42
D3	DOX	Antat.592	2R	R	146	VSG-2986	618	74	76	target_to_donor	TTAAGGACTCTAGACTCCGTTCAGG	692	694	693	2
D3	DOX	Antat.592	2R	R	146	VSG-2986	618	131	142	donor_to_target	TTAAGGACTCTAGACTCCGTTCAGG	749	760	754.5	11
D3	DOX	Antat.592	2R	R	148	VSG-2986	619	45	56	target_to_donor	ACGTGAACGAATCTGGATTATATAA	664	675	669.5	11
D3	DOX	Antat.592	2R	R	148	VSG-2986	619	118	129	donor_to_target	ACGTGAACGAATCTGGATTATATAA	737	748	742.5	11
D3	DOX	Antat.592	2R	R	149	VSG-228	573	109	115	target_to_donor	GTGTTCGCGCTTTCATTGTTCTGAA	682	688	685	6
D3	DOX	Antat.592	2R	R	149	VSG-228	573	146	150	donor_to_target	GTGTTCGCGCTTTCATTGTTCTGAA	719	723	721	4
D3	DOX	Antat.592	2R	R	150	VSG-228	622	67	72	target_to_donor	TAGACCGTTTATTCTTTAACTGTTC	689	694	691.5	5
D3	DOX	Antat.592	2R	R	150	VSG-228	622	115	126	donor_to_target	TAGACCGTTTATTCTTTAACTGTTC	737	748	742.5	11
D3	DOX	Antat.592	2R	R	151	VSG-228	575	75	84	target_to_donor	GCCGTCTCTATCAATTTTTTAATTG	650	659	654.5	9
D3	DOX	Antat.592	2R	R	151	VSG-228	575	162	173	donor_to_target	GCCGTCTCTATCAATTTTTTAATTG	737	748	742.5	11
D3	DOX	Antat.592	2R	R	152	VSG-2986	635	52	56	target_to_donor	AGCTTAACCTGGCTAATCGTCAAAT	687	691	689	4
D3	DOX	Antat.592	2R	R	152	VSG-2986	635	114	125	donor_to_target	AGCTTAACCTGGCTAATCGTCAAAT	749	760	754.5	11
D3	DOX	Antat.592	2R	R	153	VSG-2986	570	117	121	target_to_donor	CAGATGTACCCAATTTGCCCCATCT	687	691	689	4
D3	DOX	Antat.592	2R	R	153	VSG-2986	570	167	178	donor_to_target	CAGATGTACCCAATTTGCCCCATCT	737	748	742.5	11
D3	DOX	Antat.592	2R	R	154	VSG-2986	618	62	68	target_to_donor	ATTCGCTTGAAACACTTTATGAAAA	680	686	683	6
D3	DOX	Antat.592	2R	R	154	VSG-2986	618	131	142	donor_to_target	ATTCGCTTGAAACACTTTATGAAAA	749	760	754.5	11
D3	DOX	Antat.592	2R	R	155	VSG-228	631	58	63	target_to_donor	TTCTAGACATTCGCAATTGACGCAC	689	694	691.5	5
D3	DOX	Antat.592	2R	R	155	VSG-228	631	118	121	donor_to_target	TTCTAGACATTCGCAATTGACGCAC	749	752	750.5	3
D3	DOX	Antat.592	2R	R	156	VSG-2986	579	97	100	target_to_donor	AAGCCTTCAGACCGTATATGGCCCT	676	679	677.5	3
D3	DOX	Antat.592	2R	R	156	VSG-2986	579	130	156	donor_to_target	AAGCCTTCAGACCGTATATGGCCCT	709	735	722	26
D3	DOX	Antat.592	2R	R	157	VSG-228	636	38	42	target_to_donor	TAAGGCCCTCATTCTATTGCGTTCT	674	678	676	4
D3	DOX	Antat.592	2R	R	157	VSG-228	636	89	99	donor_to_target	TAAGGCCCTCATTCTATTGCGTTCT	725	735	730	10
D3	DOX	Antat.592	2R	R	158	VSG-2986	602	85	89	target_to_donor	TGATTAAGGATTCATTTAGCAAATC	687	691	689	4
D3	DOX	Antat.592	2R	R	158	VSG-2986	602	135	146	donor_to_target	TGATTAAGGATTCATTTAGCAAATC	737	748	742.5	11
D3	DOX	Antat.592	2R	R	159	VSG-2986	644	36	42	target_to_donor	CCTCCAGTCGCTCTTGACCCTGGGC	680	686	683	6
D3	DOX	Antat.592	2R	R	159	VSG-2986	644	105	116	donor_to_target	CCTCCAGTCGCTCTTGACCCTGGGC	749	760	754.5	11
D3	DOX	Antat.592	2R	R	160	VSG-228	623	56	58	target_to_donor	TACCTTTAGTTTCCATAGAAGTATG	679	681	680	2
D3	DOX	Antat.592	2R	R	160	VSG-228	623	114	125	donor_to_target	TACCTTTAGTTTCCATAGAAGTATG	737	748	742.5	11
D3	DOX	Antat.592	2R	R	161	VSG-2986	639	25	36	target_to_donor	ACGGACACACTAGGCCGATGCTGCC	664	675	669.5	11
D3	DOX	Antat.592	2R	R	161	VSG-2986	639	70	96	donor_to_target	ACGGACACACTAGGCCGATGCTGCC	709	735	722	26
D3	DOX	Antat.592	2R	R	163	VSG-228	632	57	62	target_to_donor	ATTCAGGCACTCCAGAGAATTGGTC	689	694	691.5	5
D3	DOX	Antat.592	2R	R	163	VSG-228	632	105	116	donor_to_target	ATTCAGGCACTCCAGAGAATTGGTC	737	748	742.5	11
D3	DOX	Antat.592	2R	R	164	VSG-2986	632	55	59	target_to_donor	AGACAGAACGGATCCGGCAGACTTC	687	691	689	4
D3	DOX	Antat.592	2R	R	164	VSG-2986	632	105	116	donor_to_target	AGACAGAACGGATCCGGCAGACTTC	737	748	742.5	11
D3	DOX	Antat.592	2R	R	165	VSG-228	629	45	49	target_to_donor	TCTTTGGGTTTAGACTAGTTGCCAT	674	678	676	4
D3	DOX	Antat.592	2R	R	165	VSG-228	629	96	106	donor_to_target	TCTTTGGGTTTAGACTAGTTGCCAT	725	735	730	10
D3	DOX	Antat.592	2R	R	166	VSG-228	583	82	90	target_to_donor	CCTATGTTATAGTTATCGAACCGAA	665	673	669	8
D3	DOX	Antat.592	2R	R	166	VSG-228	583	113	117	donor_to_target	CCTATGTTATAGTTATCGAACCGAA	696	700	698	4
D3	DOX	Antat.592	2R	R	167	VSG-3110	618	78	80	donor_to_target	GAATGAAGCATACAAGTCCATTTTC	696	698	697	2
D3	DOX	Antat.592	2R	R	168	VSG-228	593	81	85	target_to_donor	TCGTAATGTTAACCACCATTAGTTT	674	678	676	4
D3	DOX	Antat.592	2R	R	168	VSG-228	593	144	155	donor_to_target	TCGTAATGTTAACCACCATTAGTTT	737	748	742.5	11
D3	DOX	Antat.592	2R	R	169	VSG-228	610	72	78	target_to_donor	CCTGATTGCAAGCACAACTGCTGCA	682	688	685	6
D3	DOX	Antat.592	2R	R	169	VSG-228	610	115	125	donor_to_target	CCTGATTGCAAGCACAACTGCTGCA	725	735	730	10
D3	DOX	Antat.592	2R	R	170	VSG-2986	632	55	59	target_to_donor	CATGTAGAATTACAAAATCGATATT	687	691	689	4
D3	DOX	Antat.592	2R	R	170	VSG-2986	632	117	128	donor_to_target	CATGTAGAATTACAAAATCGATATT	749	760	754.5	11
D3	DOX	Antat.592	2R	R	171	VSG-228	635	15	24	target_to_donor	CATTATGGAATTACATTACTTTTTT	650	659	654.5	9
D3	DOX	Antat.592	2R	R	171	VSG-228	635	74	80	donor_to_target	CATTATGGAATTACATTACTTTTTT	709	715	712	6
D3	DOX	Antat.592	2R	R	172	VSG-2986	570	117	121	target_to_donor	ATGAAAAAGCATTCTACGTTGCAAA	687	691	689	4
D3	DOX	Antat.592	2R	R	172	VSG-2986	570	167	178	donor_to_target	ATGAAAAAGCATTCTACGTTGCAAA	737	748	742.5	11
D3	DOX	Antat.592	2R	R	173	VSG-228	637	52	57	target_to_donor	TTGAGCACTCGGTGCTTCGCTGTTA	689	694	691.5	5
D3	DOX	Antat.592	2R	R	173	VSG-228	637	100	111	donor_to_target	TTGAGCACTCGGTGCTTCGCTGTTA	737	748	742.5	11
D3	DOX	Antat.592	2R	R	174	VSG-2986	601	86	90	target_to_donor	CCCAATCGTATATCACTTCGTGTAG	687	691	689	4
D3	DOX	Antat.592	2R	R	174	VSG-2986	601	136	147	donor_to_target	CCCAATCGTATATCACTTCGTGTAG	737	748	742.5	11
D3	DOX	Antat.592	2R	R	175	VSG-228	575	90	98	target_to_donor	CAGGCCAGCGCCGCGCTTTACCAGT	665	673	669	8
D3	DOX	Antat.592	2R	R	175	VSG-228	575	150	160	donor_to_target	CAGGCCAGCGCCGCGCTTTACCAGT	725	735	730	10
D3	DOX	Antat.592	2R	R	176	VSG-2986	626	61	65	target_to_donor	TCATCATGATGGGCCTGCTGATTCG	687	691	689	4
D3	DOX	Antat.592	2R	R	176	VSG-2986	626	111	122	donor_to_target	TCATCATGATGGGCCTGCTGATTCG	737	748	742.5	11
D3	DOX	Antat.592	2R	R	177	VSG-2986	631	56	60	target_to_donor	TCACCGCACGCTAAATTAATAATTA	687	691	689	4
D3	DOX	Antat.592	2R	R	177	VSG-2986	631	106	117	donor_to_target	TCACCGCACGCTAAATTAATAATTA	737	748	742.5	11
D3	DOX	Antat.592	2R	R	178	VSG-228	631	48	50	target_to_donor	CTACGTCATTTGCCAGAGCAAAGGA	679	681	680	2
D3	DOX	Antat.592	2R	R	178	VSG-228	631	88	92	donor_to_target	CTACGTCATTTGCCAGAGCAAAGGA	719	723	721	4
D3	DOX	Antat.592	2R	R	179	VSG-2986	587	93	99	target_to_donor	ACACCCACTCGTTAGCATTTTGAGG	680	686	683	6
D3	DOX	Antat.592	2R	R	179	VSG-2986	587	178	191	donor_to_target	ACACCCACTCGTTAGCATTTTGAGG	765	778	771.5	13
D3	DOX	Antat.592	2R	R	180	VSG-228	586	88	92	target_to_donor	ACGTCAAATTTAGCATGCGGCATCC	674	678	676	4
D3	DOX	Antat.592	2R	R	180	VSG-228	586	151	162	donor_to_target	ACGTCAAATTTAGCATGCGGCATCC	737	748	742.5	11
D3	DOX	Antat.592	2R	R	181	VSG-2986	575	105	111	target_to_donor	TATCTCTAGAGTCTTAAAATCCTCG	680	686	683	6
D3	DOX	Antat.592	2R	R	181	VSG-2986	575	174	185	donor_to_target	TATCTCTAGAGTCTTAAAATCCTCG	749	760	754.5	11
D3	DOX	Antat.592	2R	R	182	VSG-228	573	109	115	target_to_donor	GTCCCTGCAATCATTTACCAATCCC	682	688	685	6
D3	DOX	Antat.592	2R	R	182	VSG-228	573	152	162	donor_to_target	GTCCCTGCAATCATTTACCAATCCC	725	735	730	10
D3	DOX	Antat.592	2R	R	183	VSG-228	633	56	61	target_to_donor	CAAAGGCTTCAAGGCATGTTTTTCC	689	694	691.5	5
D3	DOX	Antat.592	2R	R	183	VSG-228	633	92	102	donor_to_target	CAAAGGCTTCAAGGCATGTTTTTCC	725	735	730	10
D3	DOX	Antat.592	2R	R	185	VSG-228	586	103	108	target_to_donor	TACAAAGACCTGTCATTTGGCAATC	689	694	691.5	5
D3	DOX	Antat.592	2R	R	185	VSG-228	586	151	162	donor_to_target	TACAAAGACCTGTCATTTGGCAATC	737	748	742.5	11
D3	DOX	Antat.592	2R	R	186	VSG-228	569	113	119	target_to_donor	AACCAACTCCTTATGAACTCCAAGT	682	688	685	6
D3	DOX	Antat.592	2R	R	186	VSG-228	569	140	146	donor_to_target	AACCAACTCCTTATGAACTCCAAGT	709	715	712	6
D3	DOX	Antat.592	2R	R	186	VSG-228	569	156	166	target_to_donor	AACCAACTCCTTATGAACTCCAAGT	725	735	730	10
D3	DOX	Antat.592	2R	R	186	VSG-228	569	180	183	donor_to_target	AACCAACTCCTTATGAACTCCAAGT	749	752	750.5	3
D3	DOX	Antat.592	2R	R	187	VSG-2986	634	53	57	target_to_donor	TCAATACTCCCGATGGCAATGACGC	687	691	689	4
D3	DOX	Antat.592	2R	R	187	VSG-2986	634	131	144	donor_to_target	TCAATACTCCCGATGGCAATGACGC	765	778	771.5	13
D3	DOX	Antat.592	2R	R	188	VSG-2986	575	112	116	target_to_donor	GCGCTGTCGGAATTTCACTGCTAGT	687	691	689	4
D3	DOX	Antat.592	2R	R	188	VSG-2986	575	162	173	donor_to_target	GCGCTGTCGGAATTTCACTGCTAGT	737	748	742.5	11
D3	DOX	Antat.592	2R	R	190	VSG-228	587	102	107	target_to_donor	TTCGGACAATCCATTATATTACTTC	689	694	691.5	5
D3	DOX	Antat.592	2R	R	190	VSG-228	587	150	161	donor_to_target	TTCGGACAATCCATTATATTACTTC	737	748	742.5	11
D3	DOX	Antat.592	2R	R	191	VSG-228	570	80	89	target_to_donor	TTGGGATGTTGTCTAACCATATGGT	650	659	654.5	9
D3	DOX	Antat.592	2R	R	191	VSG-228	570	131	133	donor_to_target	TTGGGATGTTGTCTAACCATATGGT	701	703	702	2
D3	DOX	Antat.592	2R	R	192	VSG-2986	629	51	57	target_to_donor	ACGTCAATACCCGCTTAGCGTTTTT	680	686	683	6
D3	DOX	Antat.592	2R	R	192	VSG-2986	629	108	119	donor_to_target	ACGTCAATACCCGCTTAGCGTTTTT	737	748	742.5	11
D3	DOX	Antat.592	2R	R	194	VSG-2986	644	20	31	target_to_donor	GACTCGTATCATATTGAATCCAACC	664	675	669.5	11
D3	DOX	Antat.592	2R	R	194	VSG-2986	644	65	91	donor_to_target	GACTCGTATCATATTGAATCCAACC	709	735	722	26
D3	DOX	Antat.592	2R	R	195	VSG-2986	635	52	56	target_to_donor	CATAATATCCTGCTATCGCGGTTTA	687	691	689	4
D3	DOX	Antat.592	2R	R	195	VSG-2986	635	102	113	donor_to_target	CATAATATCCTGCTATCGCGGTTTA	737	748	742.5	11
D3	DOX	Antat.592	2R	R	196	VSG-228	637	59	64	donor_to_target	GAAAACCTCCTTCATTTTCTGGTAC	696	701	698.5	5
D3	DOX	Antat.592	2R	R	197	VSG-228	575	107	113	target_to_donor	TACTCTGCCGTCTTCACTTTCCTAA	682	688	685	6
D3	DOX	Antat.592	2R	R	197	VSG-228	575	162	173	donor_to_target	TACTCTGCCGTCTTCACTTTCCTAA	737	748	742.5	11
D3	DOX	Antat.592	2R	R	198	VSG-2986	561	119	125	target_to_donor	TCAAGGCTCAAACGTAAACCTTTGG	680	686	683	6
D3	DOX	Antat.592	2R	R	198	VSG-2986	561	176	187	donor_to_target	TCAAGGCTCAAACGTAAACCTTTGG	737	748	742.5	11
D3	DOX	Antat.592	2R	R	199	VSG-3110	644	48	50	target_to_donor	TGATATAAATCTTTTTGGACGTCGC	692	694	693	2
D3	DOX	Antat.592	2R	R	199	VSG-3110	644	118	134	donor_to_target	TGATATAAATCTTTTTGGACGTCGC	762	778	770	16
D3	DOX	Antat.592	2R	R	200	VSG-228	618	71	76	target_to_donor	ACGCTGGTTTTCTAAGGATACTTTC	689	694	691.5	5
D3	DOX	Antat.592	2R	R	200	VSG-228	618	119	130	donor_to_target	ACGCTGGTTTTCTAAGGATACTTTC	737	748	742.5	11
D3	DOX	Antat.592	2R	R	201	VSG-2986	570	106	109	target_to_donor	AAAGATTATGTACTCTATCGTATTC	676	679	677.5	3
D3	DOX	Antat.592	2R	R	201	VSG-2986	570	139	165	donor_to_target	AAAGATTATGTACTCTATCGTATTC	709	735	722	26
D3	DOX	Antat.592	2R	R	202	VSG-228	617	65	71	target_to_donor	CATCACTATCATCGTATAGCCTTGC	682	688	685	6
D3	DOX	Antat.592	2R	R	202	VSG-228	617	108	118	donor_to_target	CATCACTATCATCGTATAGCCTTGC	725	735	730	10
D3	DOX	Antat.592	2R	R	203	VSG-228	590	75	83	target_to_donor	GAATATACGCGTCGCCTCTATTCAC	665	673	669	8
D3	DOX	Antat.592	2R	R	203	VSG-228	590	147	158	donor_to_target	GAATATACGCGTCGCCTCTATTCAC	737	748	742.5	11
D3	DOX	Antat.592	2R	R	204	VSG-3110	596	63	95	target_to_donor	TTATAGACTACGCTGTCTACCGAAA	659	691	675	32
D3	DOX	Antat.592	2R	R	204	VSG-3110	596	141	164	donor_to_target	TTATAGACTACGCTGTCTACCGAAA	737	760	748.5	23
D3	DOX	Antat.592	2R	R	205	VSG-228	570	112	118	target_to_donor	CAAAGGGCAGATACGGAGAAACCTC	682	688	685	6
D3	DOX	Antat.592	2R	R	205	VSG-228	570	155	165	donor_to_target	CAAAGGGCAGATACGGAGAAACCTC	725	735	730	10
D3	DOX	Antat.592	2R	R	206	VSG-228	608	74	80	target_to_donor	TCGACTTGCACATAGTATCGTGTTT	682	688	685	6
D3	DOX	Antat.592	2R	R	206	VSG-228	608	165	170	donor_to_target	TCGACTTGCACATAGTATCGTGTTT	773	778	775.5	5
D3	DOX	Antat.592	2R	R	207	VSG-2986	590	90	96	target_to_donor	AGATTATTATATTCTTACTTGCTCT	680	686	683	6
D3	DOX	Antat.592	2R	R	207	VSG-2986	590	159	170	donor_to_target	AGATTATTATATTCTTACTTGCTCT	749	760	754.5	11
D3	DOX	Antat.592	2R	R	208	VSG-2986	575	112	116	target_to_donor	CGGGATCGATTGTCGTCCCTTCGAT	687	691	689	4
D3	DOX	Antat.592	2R	R	208	VSG-2986	575	190	203	donor_to_target	CGGGATCGATTGTCGTCCCTTCGAT	765	778	771.5	13
D3	DOX	Antat.592	2R	R	209	VSG-228	574	115	120	target_to_donor	TTCCTACAAGATTTCTCGCACGTAT	689	694	691.5	5
D3	DOX	Antat.592	2R	R	209	VSG-228	574	163	174	donor_to_target	TTCCTACAAGATTTCTCGCACGTAT	737	748	742.5	11
D3	DOX	Antat.592	2R	R	210	VSG-228	638	51	56	target_to_donor	TGTAGCCTCTATATCTATCGCAATC	689	694	691.5	5
D3	DOX	Antat.592	2R	R	210	VSG-228	638	87	97	donor_to_target	TGTAGCCTCTATATCTATCGCAATC	725	735	730	10
D3	DOX	Antat.592	2R	R	211	VSG-228	606	83	88	target_to_donor	TATTTATTGTAGTTGAAACCGCCGG	689	694	691.5	5
D3	DOX	Antat.592	2R	R	211	VSG-228	606	119	129	donor_to_target	TATTTATTGTAGTTGAAACCGCCGG	725	735	730	10
D3	DOX	Antat.592	2R	R	212	VSG-3110	618	41	73	target_to_donor	TCAGCGACTATCGACGGGTAATTAA	659	691	675	32
D3	DOX	Antat.592	2R	R	212	VSG-3110	618	119	142	donor_to_target	TCAGCGACTATCGACGGGTAATTAA	737	760	748.5	23
D3	DOX	Antat.592	2R	R	213	VSG-2986	629	63	65	target_to_donor	TCACCGCTTGATATAGCCTTGATCC	692	694	693	2
D3	DOX	Antat.592	2R	R	213	VSG-2986	629	108	119	donor_to_target	TCACCGCTTGATATAGCCTTGATCC	737	748	742.5	11
D3	DOX	Antat.592	2R	R	214	VSG-228	634	40	44	target_to_donor	CTACCGAACGACATTTGGTGCCAGA	674	678	676	4
D3	DOX	Antat.592	2R	R	214	VSG-228	634	75	81	donor_to_target	CTACCGAACGACATTTGGTGCCAGA	709	715	712	6
D3	DOX	Antat.592	2R	R	215	VSG-228	583	67	76	target_to_donor	CAAGGTCGGGACCAAACTATCATTG	650	659	654.5	9
D3	DOX	Antat.592	2R	R	215	VSG-228	583	126	132	donor_to_target	CAAGGTCGGGACCAAACTATCATTG	709	715	712	6
D3	DOX	Antat.592	2R	R	216	VSG-2986	565	127	129	target_to_donor	GACCCATGACCTAACTCAACAGTTA	692	694	693	2
D3	DOX	Antat.592	2R	R	216	VSG-2986	565	184	195	donor_to_target	GACCCATGACCTAACTCAACAGTTA	749	760	754.5	11
D3	DOX	Antat.592	2R	R	217	VSG-228	637	52	57	target_to_donor	CCCAAAGGTACCACACAACTATTCC	689	694	691.5	5
D3	DOX	Antat.592	2R	R	217	VSG-228	637	100	111	donor_to_target	CCCAAAGGTACCACACAACTATTCC	737	748	742.5	11
D3	DOX	Antat.592	2R	R	218	VSG-2986	632	55	59	target_to_donor	ACTAATATCTCTACCCGTAGACGCG	687	691	689	4
D3	DOX	Antat.592	2R	R	218	VSG-2986	632	117	128	donor_to_target	ACTAATATCTCTACCCGTAGACGCG	749	760	754.5	11
D3	DOX	Antat.592	2R	R	219	VSG-2986	579	85	96	target_to_donor	GGCAGTGCACAGTTAACCGGCTTAC	664	675	669.5	11
D3	DOX	Antat.592	2R	R	219	VSG-2986	579	130	156	donor_to_target	GGCAGTGCACAGTTAACCGGCTTAC	709	735	722	26
D3	DOX	Antat.592	2R	R	220	VSG-2986	631	56	60	target_to_donor	CCATGCATTTAATTCTAATTTCGAC	687	691	689	4
D3	DOX	Antat.592	2R	R	220	VSG-2986	631	134	147	donor_to_target	CCATGCATTTAATTCTAATTTCGAC	765	778	771.5	13
D3	DOX	Antat.592	2R	R	221	VSG-228	632	57	62	target_to_donor	TCATTTGAAGGAAAATTGCCCGTGC	689	694	691.5	5
D3	DOX	Antat.592	2R	R	221	VSG-228	632	93	103	donor_to_target	TCATTTGAAGGAAAATTGCCCGTGC	725	735	730	10
D3	DOX	Antat.592	2R	R	222	VSG-228	585	97	103	target_to_donor	ACGCCATGAACTCGATCTGCTGCCC	682	688	685	6
D3	DOX	Antat.592	2R	R	222	VSG-228	585	152	163	donor_to_target	ACGCCATGAACTCGATCTGCTGCCC	737	748	742.5	11
D3	DOX	Antat.592	2R	R	223	VSG-2986	574	118	120	target_to_donor	AGAGACAGAATAGATTGACATCCTC	692	694	693	2
D3	DOX	Antat.592	2R	R	223	VSG-2986	574	135	161	donor_to_target	AGAGACAGAATAGATTGACATCCTC	709	735	722	26
D3	DOX	Antat.592	2R	R	224	VSG-228	623	59	65	target_to_donor	CGATTGGATAATATATTATCTATGC	682	688	685	6
D3	DOX	Antat.592	2R	R	224	VSG-228	623	114	125	donor_to_target	CGATTGGATAATATATTATCTATGC	737	748	742.5	11
D3	DOX	Antat.592	2R	R	225	VSG-2986	606	81	85	target_to_donor	AAATCATCGCCAAATATTGCACCCC	687	691	689	4
D3	DOX	Antat.592	2R	R	225	VSG-2986	606	131	142	donor_to_target	AAATCATCGCCAAATATTGCACCCC	737	748	742.5	11
D3	DOX	Antat.592	2R	R	226	VSG-2986	604	83	87	target_to_donor	AACGTTTAATAATTCATGGTCGGCA	687	691	689	4
D3	DOX	Antat.592	2R	R	226	VSG-2986	604	161	174	donor_to_target	AACGTTTAATAATTCATGGTCGGCA	765	778	771.5	13
D3	DOX	Antat.592	2R	R	227	VSG-2986	570	110	116	target_to_donor	AGGCGATCCTTTTAGCAACATCTCC	680	686	683	6
D3	DOX	Antat.592	2R	R	227	VSG-2986	570	167	178	donor_to_target	AGGCGATCCTTTTAGCAACATCTCC	737	748	742.5	11
D3	DOX	Antat.592	2R	R	228	VSG-228	636	14	23	target_to_donor	CGTTTGGGTCCGTTATTGAATCATT	650	659	654.5	9
D3	DOX	Antat.592	2R	R	228	VSG-228	636	73	79	donor_to_target	CGTTTGGGTCCGTTATTGAATCATT	709	715	712	6
D3	DOX	Antat.592	2R	R	229	VSG-2986	563	117	123	target_to_donor	CGCAGTATTAATAGTATTCTCCAGA	680	686	683	6
D3	DOX	Antat.592	2R	R	229	VSG-2986	563	146	172	donor_to_target	CGCAGTATTAATAGTATTCTCCAGA	709	735	722	26
D3	DOX	Antat.592	2R	R	231	VSG-228	592	97	102	target_to_donor	CCCATGACAATATCAATTATTATTT	689	694	691.5	5
D3	DOX	Antat.592	2R	R	231	VSG-228	592	133	143	donor_to_target	CCCATGACAATATCAATTATTATTT	725	735	730	10
D3	DOX	Antat.592	2R	R	232	VSG-228	574	115	120	target_to_donor	GCGTTTTAACTCATTAGGTCAGCAC	689	694	691.5	5
D3	DOX	Antat.592	2R	R	232	VSG-228	574	163	174	donor_to_target	GCGTTTTAACTCATTAGGTCAGCAC	737	748	742.5	11
D3	DOX	Antat.592	2R	R	233	VSG-2986	606	58	69	target_to_donor	TGGGCCTGATAATTGTTTGCAAAAA	664	675	669.5	11
D3	DOX	Antat.592	2R	R	233	VSG-2986	606	103	129	donor_to_target	TGGGCCTGATAATTGTTTGCAAAAA	709	735	722	26
D3	DOX	Antat.592	2R	R	234	VSG-228	569	113	119	target_to_donor	GAAATTGACGCCTACAATTTAGGAG	682	688	685	6
D3	DOX	Antat.592	2R	R	234	VSG-228	569	168	179	donor_to_target	GAAATTGACGCCTACAATTTAGGAG	737	748	742.5	11
D3	DOX	Antat.592	2R	R	235	VSG-228	583	99	105	target_to_donor	AACAAAACACGCTGCCGTACTTGCC	682	688	685	6
D3	DOX	Antat.592	2R	R	235	VSG-228	583	142	152	donor_to_target	AACAAAACACGCTGCCGTACTTGCC	725	735	730	10
D3	DOX	Antat.592	2R	R	236	VSG-2986	623	69	71	target_to_donor	ATACCTAACTATACGGACCCTTGTA	692	694	693	2
D3	DOX	Antat.592	2R	R	236	VSG-2986	623	142	155	donor_to_target	ATACCTAACTATACGGACCCTTGTA	765	778	771.5	13
D3	DOX	Antat.592	2R	R	237	VSG-228	583	99	105	target_to_donor	TGGCGTATCACCATACATTTTAATC	682	688	685	6
D3	DOX	Antat.592	2R	R	237	VSG-228	583	136	140	donor_to_target	TGGCGTATCACCATACATTTTAATC	719	723	721	4
D3	DOX	Antat.592	2R	R	238	VSG-228	632	42	46	target_to_donor	TAATCGCCTCACAACCTTCAAAACT	674	678	676	4
D3	DOX	Antat.592	2R	R	238	VSG-228	632	105	116	donor_to_target	TAATCGCCTCACAACCTTCAAAACT	737	748	742.5	11
D3	DOX	Antat.592	2R	R	239	VSG-2986	638	26	37	target_to_donor	CGTGTTCCGAGAGACACTTTCATAT	664	675	669.5	11
D3	DOX	Antat.592	2R	R	239	VSG-2986	638	71	97	donor_to_target	CGTGTTCCGAGAGACACTTTCATAT	709	735	722	26
D3	DOX	Antat.592	2R	R	240	VSG-228	578	111	116	target_to_donor	CATTTAGCACAACGGGCTTTGTTGC	689	694	691.5	5
D3	DOX	Antat.592	2R	R	240	VSG-228	578	159	170	donor_to_target	CATTTAGCACAACGGGCTTTGTTGC	737	748	742.5	11
D3	DOX	Antat.592	2R	R	241	VSG-2986	632	48	54	target_to_donor	TATCGCTGATCACTTTATAACGCAT	680	686	683	6
D3	DOX	Antat.592	2R	R	241	VSG-2986	632	105	116	donor_to_target	TATCGCTGATCACTTTATAACGCAT	737	748	742.5	11
D3	DOX	Antat.592	2R	R	242	VSG-2986	575	112	116	target_to_donor	GAATGTTGTTTCCATTCTACGTCTA	687	691	689	4
D3	DOX	Antat.592	2R	R	242	VSG-2986	575	162	173	donor_to_target	GAATGTTGTTTCCATTCTACGTCTA	737	748	742.5	11
D3	DOX	Antat.592	2R	R	243	VSG-228	632	33	41	target_to_donor	TTCCCGGGGCTTCATCAGGGGTCCG	665	673	669	8
D3	DOX	Antat.592	2R	R	243	VSG-228	632	93	103	donor_to_target	TTCCCGGGGCTTCATCAGGGGTCCG	725	735	730	10
D3	DOX	Antat.592	2R	R	244	VSG-2986	640	47	51	target_to_donor	CAGCACTGCCCATCAACTCACAGGC	687	691	689	4
D3	DOX	Antat.592	2R	R	244	VSG-2986	640	97	108	donor_to_target	CAGCACTGCCCATCAACTCACAGGC	737	748	742.5	11
D3	DOX	Antat.592	2R	R	245	VSG-228	598	76	80	target_to_donor	ATTATAACAATTTTTCAAAATGGCT	674	678	676	4
D3	DOX	Antat.592	2R	R	245	VSG-228	598	127	137	donor_to_target	ATTATAACAATTTTTCAAAATGGCT	725	735	730	10
D3	DOX	Antat.592	2R	R	246	VSG-2986	636	44	50	target_to_donor	CAGTGTTGAGCAGCCTCTCCCCGGG	680	686	683	6
D3	DOX	Antat.592	2R	R	246	VSG-2986	636	101	112	donor_to_target	CAGTGTTGAGCAGCCTCTCCCCGGG	737	748	742.5	11
D3	DOX	Antat.592	2R	R	247	VSG-2986	614	50	61	target_to_donor	ATTCAGCTGCGGATTTTATCTTATT	664	675	669.5	11
D3	DOX	Antat.592	2R	R	247	VSG-2986	614	135	146	donor_to_target	ATTCAGCTGCGGATTTTATCTTATT	749	760	754.5	11
D3	DOX	Antat.592	2R	R	248	VSG-2986	623	57	63	target_to_donor	TTGTCTTTTGGTGTCTACGGTCCGC	680	686	683	6
D3	DOX	Antat.592	2R	R	248	VSG-2986	623	126	137	donor_to_target	TTGTCTTTTGGTGTCTACGGTCCGC	749	760	754.5	11
D3	DOX	Antat.592	2R	R	249	VSG-2986	631	56	60	target_to_donor	GCGTATATTAAGACATTCTGATAGG	687	691	689	4
D3	DOX	Antat.592	2R	R	249	VSG-2986	631	134	147	donor_to_target	GCGTATATTAAGACATTCTGATAGG	765	778	771.5	13
D3	DOX	Antat.592	2R	R	250	VSG-2986	575	117	119	target_to_donor	GTAAACTTTCCTGTTAGGAGCTGAA	692	694	693	2
D3	DOX	Antat.592	2R	R	250	VSG-2986	575	190	203	donor_to_target	GTAAACTTTCCTGTTAGGAGCTGAA	765	778	771.5	13
D3	DOX	Antat.592	2R	R	251	VSG-228	587	95	101	target_to_donor	TGAGTAGTGTTGTCCGGTAAATCAC	682	688	685	6
D3	DOX	Antat.592	2R	R	251	VSG-228	587	138	148	donor_to_target	TGAGTAGTGTTGTCCGGTAAATCAC	725	735	730	10
D3	DOX	Antat.592	2R	R	252	VSG-228	583	106	111	target_to_donor	GCCAACTCACTTATCAATTAGGATA	689	694	691.5	5
D3	DOX	Antat.592	2R	R	252	VSG-228	583	154	165	donor_to_target	GCCAACTCACTTATCAATTAGGATA	737	748	742.5	11
D3	DOX	Antat.592	2R	R	253	VSG-2986	591	89	95	target_to_donor	TCTTACAAAGGTTTGGCTCTAACGC	680	686	683	6
D3	DOX	Antat.592	2R	R	253	VSG-2986	591	158	169	donor_to_target	TCTTACAAAGGTTTGGCTCTAACGC	749	760	754.5	11
D3	DOX	Antat.592	2R	R	254	VSG-2986	631	33	44	target_to_donor	CCTATTTCCATTTGGATTACTTCTA	664	675	669.5	11
D3	DOX	Antat.592	2R	R	254	VSG-2986	631	78	104	donor_to_target	CCTATTTCCATTTGGATTACTTCTA	709	735	722	26
D3	DOX	Antat.592	2R	R	255	VSG-2986	637	43	49	target_to_donor	ACCTGGCAAGATCATCATGGGTATA	680	686	683	6
D3	DOX	Antat.592	2R	R	255	VSG-2986	637	100	111	donor_to_target	ACCTGGCAAGATCATCATGGGTATA	737	748	742.5	11
D3	DOX	Antat.592	2R	R	256	VSG-228	575	107	113	target_to_donor	ACGTATGAGACTTTCTCAGTATGGC	682	688	685	6
D3	DOX	Antat.592	2R	R	256	VSG-228	575	150	160	donor_to_target	ACGTATGAGACTTTCTCAGTATGGC	725	735	730	10
D3	DOX	Antat.592	2R	R	257	VSG-2986	637	27	38	target_to_donor	AGCGTCGGTTTTGTAAGGGCCGTTA	664	675	669.5	11
D3	DOX	Antat.592	2R	R	257	VSG-2986	637	72	98	donor_to_target	AGCGTCGGTTTTGTAAGGGCCGTTA	709	735	722	26
D3	DOX	Antat.592	2R	R	258	VSG-2986	575	89	100	target_to_donor	CACCCAAGTCATGGATTGTTCCGCT	664	675	669.5	11
D3	DOX	Antat.592	2R	R	258	VSG-2986	575	134	160	donor_to_target	CACCCAAGTCATGGATTGTTCCGCT	709	735	722	26
D3	DOX	Antat.592	2R	R	259	VSG-2986	637	50	54	target_to_donor	TGGTATAATGTTCAACAATGATCGT	687	691	689	4
D3	DOX	Antat.592	2R	R	259	VSG-2986	637	112	123	donor_to_target	TGGTATAATGTTCAACAATGATCGT	749	760	754.5	11
D3	DOX	Antat.592	2R	R	260	VSG-2986	611	76	80	target_to_donor	CGTCTTGTGGCAAATTCACCGACCG	687	691	689	4
D3	DOX	Antat.592	2R	R	260	VSG-2986	611	154	167	donor_to_target	CGTCTTGTGGCAAATTCACCGACCG	765	778	771.5	13
D3	DOX	Antat.592	2R	R	261	VSG-228	587	102	107	target_to_donor	CTTTTTTACTAGCAGGAGGAACACC	689	694	691.5	5
D3	DOX	Antat.592	2R	R	261	VSG-228	587	150	161	donor_to_target	CTTTTTTACTAGCAGGAGGAACACC	737	748	742.5	11
D3	DOX	Antat.592	2R	R	262	VSG-2986	632	44	47	donor_to_target	GCGCGCCCTCGACCTCTACTATAAA	676	679	677.5	3
D3	DOX	Antat.592	2R	R	263	VSG-228	623	59	65	target_to_donor	GATGTTAAGACAAATGTTTATGTAA	682	688	685	6
D3	DOX	Antat.592	2R	R	263	VSG-228	623	102	112	donor_to_target	GATGTTAAGACAAATGTTTATGTAA	725	735	730	10
D3	DOX	Antat.592	2R	R	264	VSG-228	623	66	71	target_to_donor	ATTCGGTCCCTGGTAACCAGCATGC	689	694	691.5	5
D3	DOX	Antat.592	2R	R	264	VSG-228	623	102	112	donor_to_target	ATTCGGTCCCTGGTAACCAGCATGC	725	735	730	10
D3	DOX	Antat.592	2R	R	265	VSG-228	575	107	113	target_to_donor	TAACTATGATCGCAATGACTCACTT	682	688	685	6
D3	DOX	Antat.592	2R	R	265	VSG-228	575	162	173	donor_to_target	TAACTATGATCGCAATGACTCACTT	737	748	742.5	11
D3	DOX	Antat.592	2R	R	266	VSG-228	570	104	108	target_to_donor	CTTCGGATATTAAATCCAATGTTTC	674	678	676	4
D3	DOX	Antat.592	2R	R	266	VSG-228	570	167	178	donor_to_target	CTTCGGATATTAAATCCAATGTTTC	737	748	742.5	11
D3	DOX	Antat.592	2R	R	267	VSG-2986	635	52	56	target_to_donor	TCCGTCTTGAAATCAACTGTATCAG	687	691	689	4
D3	DOX	Antat.592	2R	R	267	VSG-2986	635	114	125	donor_to_target	TCCGTCTTGAAATCAACTGTATCAG	749	760	754.5	11
D3	DOX	Antat.592	2R	R	268	VSG-228	593	89	95	target_to_donor	TGAGTGCTAGATCCAAGCTGATGCG	682	688	685	6
D3	DOX	Antat.592	2R	R	268	VSG-228	593	156	159	donor_to_target	TGAGTGCTAGATCCAAGCTGATGCG	749	752	750.5	3
D3	DOX	Antat.592	2R	R	269	VSG-2986	623	64	68	target_to_donor	TTTCTCCCCGCACTATCATGGGCGA	687	691	689	4
D3	DOX	Antat.592	2R	R	269	VSG-2986	623	114	125	donor_to_target	TTTCTCCCCGCACTATCATGGGCGA	737	748	742.5	11
D3	DOX	Antat.592	2R	R	270	VSG-2986	640	2	9	target_to_donor	TCTTGCATACATGTCACATAGGTGT	642	649	645.5	7
D3	DOX	Antat.592	2R	R	270	VSG-2986	640	24	35	donor_to_target	TCTTGCATACATGTCACATAGGTGT	664	675	669.5	11
D3	DOX	Antat.592	2R	R	271	VSG-228	631	34	42	target_to_donor	GGCAGTCAACGAGATATAAGTCCTA	665	673	669	8
D3	DOX	Antat.592	2R	R	271	VSG-228	631	78	84	donor_to_target	GGCAGTCAACGAGATATAAGTCCTA	709	715	712	6
D3	DOX	Antat.592	2R	R	272	VSG-228	563	102	110	target_to_donor	TGTAATCACTCACCACCAATTCCTG	665	673	669	8
D3	DOX	Antat.592	2R	R	272	VSG-228	563	146	152	donor_to_target	TGTAATCACTCACCACCAATTCCTG	709	715	712	6
D3	DOX	Antat.592	2R	R	273	VSG-228	591	91	97	target_to_donor	ACTAAGCTACGTGACGCACGGCAAT	682	688	685	6
D3	DOX	Antat.592	2R	R	273	VSG-228	591	128	132	donor_to_target	ACTAAGCTACGTGACGCACGGCAAT	719	723	721	4
D3	DOX	Antat.592	2R	R	274	VSG-228	575	114	119	target_to_donor	CATACCTTTCCGCACCATGATTTGA	689	694	691.5	5
D3	DOX	Antat.592	2R	R	274	VSG-228	575	150	160	donor_to_target	CATACCTTTCCGCACCATGATTTGA	725	735	730	10
D3	DOX	Antat.592	2R	R	275	VSG-2986	566	98	109	target_to_donor	CCTGTCAATCAACGGTTTGGTGTGC	664	675	669.5	11
D3	DOX	Antat.592	2R	R	275	VSG-2986	566	171	182	donor_to_target	CCTGTCAATCAACGGTTTGGTGTGC	737	748	742.5	11
D3	DOX	Antat.592	2R	R	276	VSG-2986	605	82	86	target_to_donor	CTACCACCACGTGGAACTCTCCTTT	687	691	689	4
D3	DOX	Antat.592	2R	R	276	VSG-2986	605	160	173	donor_to_target	CTACCACCACGTGGAACTCTCCTTT	765	778	771.5	13
D3	DOX	Antat.592	2R	R	277	VSG-228	639	50	55	target_to_donor	GTCCCTCGACGCTTGTTTTAGCAAC	689	694	691.5	5
D3	DOX	Antat.592	2R	R	277	VSG-228	639	86	96	donor_to_target	GTCCCTCGACGCTTGTTTTAGCAAC	725	735	730	10
D3	DOX	Antat.592	2R	R	278	VSG-228	632	42	46	target_to_donor	TGCCTGATTCACCATCGAGCAAAAG	674	678	676	4
D3	DOX	Antat.592	2R	R	278	VSG-228	632	105	116	donor_to_target	TGCCTGATTCACCATCGAGCAAAAG	737	748	742.5	11
D3	DOX	Antat.592	2R	R	279	VSG-2986	623	41	52	target_to_donor	CATCAGATTCAGTCGATACGGTTAT	664	675	669.5	11
D3	DOX	Antat.592	2R	R	279	VSG-2986	623	86	112	donor_to_target	CATCAGATTCAGTCGATACGGTTAT	709	735	722	26
D3	DOX	Antat.592	2R	R	280	VSG-2986	568	119	123	target_to_donor	TTTTCCAATAGTCTACTTTATCCGA	687	691	689	4
D3	DOX	Antat.592	2R	R	280	VSG-2986	568	169	180	donor_to_target	TTTTCCAATAGTCTACTTTATCCGA	737	748	742.5	11
D3	DOX	Antat.592	2R	R	281	VSG-228	575	107	113	target_to_donor	TCAACAAGGTTTAGACTTTGGAGCC	682	688	685	6
D3	DOX	Antat.592	2R	R	281	VSG-228	575	198	203	donor_to_target	TCAACAAGGTTTAGACTTTGGAGCC	773	778	775.5	5
D3	DOX	Antat.592	2R	R	282	VSG-2986	575	117	119	target_to_donor	TTTGTTGGTTAAAATCGTCTCGCGC	692	694	693	2
D3	DOX	Antat.592	2R	R	282	VSG-2986	575	134	160	donor_to_target	TTTGTTGGTTAAAATCGTCTCGCGC	709	735	722	26
D3	DOX	Antat.592	2R	R	283	VSG-228	640	34	38	target_to_donor	CGATCTAAAGGGGATCACAGTCGAT	674	678	676	4
D3	DOX	Antat.592	2R	R	283	VSG-228	640	97	108	donor_to_target	CGATCTAAAGGGGATCACAGTCGAT	737	748	742.5	11
D3	DOX	Antat.592	2R	R	284	VSG-2986	567	113	119	target_to_donor	GTTGTTCACTAAGTGACGCCATGGA	680	686	683	6
D3	DOX	Antat.592	2R	R	284	VSG-2986	567	170	181	donor_to_target	GTTGTTCACTAAGTGACGCCATGGA	737	748	742.5	11
D3	DOX	Antat.592	2R	R	285	VSG-2986	575	89	100	target_to_donor	ATGTAACTGATTCAGCTCAAACTTA	664	675	669.5	11
D3	DOX	Antat.592	2R	R	285	VSG-2986	575	134	160	donor_to_target	ATGTAACTGATTCAGCTCAAACTTA	709	735	722	26
D3	DOX	Antat.592	2R	R	286	VSG-228	614	68	74	target_to_donor	ATCCGATCGTGCAATCTAAACAGCC	682	688	685	6
D3	DOX	Antat.592	2R	R	286	VSG-228	614	123	134	donor_to_target	ATCCGATCGTGCAATCTAAACAGCC	737	748	742.5	11
D3	DOX	Antat.592	2R	R	287	VSG-228	605	60	68	target_to_donor	GACGTTCAGAAGTTGAGGTTGGAAC	665	673	669	8
D3	DOX	Antat.592	2R	R	287	VSG-228	605	132	143	donor_to_target	GACGTTCAGAAGTTGAGGTTGGAAC	737	748	742.5	11
D3	DOX	Antat.592	2R	R	288	VSG-2986	544	61	68	donor_to_target	GTGTTTTCAGGGATACTGTTTTAGG	605	612	608.5	7
D3	DOX	Antat.592	2R	R	289	VSG-228	623	66	71	target_to_donor	CATTAATGCCTTCTAACAGTGCTTA	689	694	691.5	5
D3	DOX	Antat.592	2R	R	289	VSG-228	623	102	112	donor_to_target	CATTAATGCCTTCTAACAGTGCTTA	725	735	730	10
D3	DOX	Antat.592	2R	R	290	VSG-2986	637	50	54	target_to_donor	ACGAAGCAAGCCCTAATTAACAACC	687	691	689	4
D3	DOX	Antat.592	2R	R	290	VSG-2986	637	112	123	donor_to_target	ACGAAGCAAGCCCTAATTAACAACC	749	760	754.5	11
D3	DOX	Antat.592	2R	R	291	VSG-228	628	61	66	target_to_donor	ATAGCAATCGGCTGAAAAAAGGAGA	689	694	691.5	5
D3	DOX	Antat.592	2R	R	291	VSG-228	628	97	107	donor_to_target	ATAGCAATCGGCTGAAAAAAGGAGA	725	735	730	10
D3	DOX	Antat.592	2R	R	292	VSG-2986	621	59	65	target_to_donor	CACTCGAGTCCAAACTACGCCGGAT	680	686	683	6
D3	DOX	Antat.592	2R	R	292	VSG-2986	621	116	127	donor_to_target	CACTCGAGTCCAAACTACGCCGGAT	737	748	742.5	11
D3	DOX	Antat.592	2R	R	293	VSG-2986	570	110	116	target_to_donor	ATATTTTTCCTTTATTCACATAATT	680	686	683	6
D3	DOX	Antat.592	2R	R	293	VSG-2986	570	139	165	donor_to_target	ATATTTTTCCTTTATTCACATAATT	709	735	722	26
D3	DOX	Antat.592	2R	R	294	VSG-2986	592	95	99	target_to_donor	TTATGGTTATCTTGCAATGAGAAGT	687	691	689	4
D3	DOX	Antat.592	2R	R	294	VSG-2986	592	157	168	donor_to_target	TTATGGTTATCTTGCAATGAGAAGT	749	760	754.5	11
D3	DOX	Antat.592	2R	R	295	VSG-2986	598	89	93	target_to_donor	TCTGAAACGCTGTTCATTGTTGCAT	687	691	689	4
D3	DOX	Antat.592	2R	R	295	VSG-2986	598	167	180	donor_to_target	TCTGAAACGCTGTTCATTGTTGCAT	765	778	771.5	13
D3	DOX	Antat.592	2R	R	296	VSG-228	618	71	76	target_to_donor	GTCAAATACACACGCTAACTGGTAA	689	694	691.5	5
D3	DOX	Antat.592	2R	R	296	VSG-228	618	107	117	donor_to_target	GTCAAATACACACGCTAACTGGTAA	725	735	730	10
D3	DOX	Antat.592	2R	R	297	VSG-228	635	47	53	target_to_donor	ACGACCTTCTACAAAGTTTATACGC	682	688	685	6
D3	DOX	Antat.592	2R	R	297	VSG-228	635	90	100	donor_to_target	ACGACCTTCTACAAAGTTTATACGC	725	735	730	10
D3	DOX	Antat.592	2R	R	298	VSG-2986	674	13	17	target_to_donor	CAAAAAAGTCACGCATCTTGAACTT	687	691	689	4
D3	DOX	Antat.592	2R	R	298	VSG-2986	674	75	86	donor_to_target	CAAAAAAGTCACGCATCTTGAACTT	749	760	754.5	11
D3	DOX	Antat.592	2R	R	299	VSG-2986	634	58	60	target_to_donor	TATCGATTGTAACCTAAACCATACG	692	694	693	2
D3	DOX	Antat.592	2R	R	299	VSG-2986	634	115	126	donor_to_target	TATCGATTGTAACCTAAACCATACG	749	760	754.5	11
D3	DOX	Antat.592	2R	R	300	VSG-2986	632	32	43	target_to_donor	TCTTAAGTATAACGGTACCAAGATT	664	675	669.5	11
D3	DOX	Antat.592	2R	R	300	VSG-2986	632	117	128	donor_to_target	TCTTAAGTATAACGGTACCAAGATT	749	760	754.5	11
D3	DOX	Antat.592	2R	R	301	VSG-2986	631	49	55	target_to_donor	AGGATTGAAATCTATCTCGGCTACC	680	686	683	6
D3	DOX	Antat.592	2R	R	301	VSG-2986	631	118	129	donor_to_target	AGGATTGAAATCTATCTCGGCTACC	749	760	754.5	11
D3	DOX	Antat.592	2R	R	302	VSG-2986	587	55	62	target_to_donor	ATCTTTTCCGGCATGAGCGTTTACG	642	649	645.5	7
D3	DOX	Antat.592	2R	R	302	VSG-2986	587	109	113	donor_to_target	ATCTTTTCCGGCATGAGCGTTTACG	696	700	698	4
D3	DOX	Antat.592	2R	R	303	VSG-2986	641	35	38	target_to_donor	CCATTACACTTGGTAGCATCAGAAT	676	679	677.5	3
D3	DOX	Antat.592	2R	R	303	VSG-2986	641	108	119	donor_to_target	CCATTACACTTGGTAGCATCAGAAT	749	760	754.5	11
D3	DOX	Antat.592	2R	R	304	VSG-2986	643	44	48	target_to_donor	TTTGAGCTTATCTCTTAGTACCTAA	687	691	689	4
D3	DOX	Antat.592	2R	R	304	VSG-2986	643	94	105	donor_to_target	TTTGAGCTTATCTCTTAGTACCTAA	737	748	742.5	11
D3	DOX	Antat.592	2R	R	305	VSG-2986	569	118	122	target_to_donor	TGTTATTGAGTTACTGCTGCCGAGA	687	691	689	4
D3	DOX	Antat.592	2R	R	305	VSG-2986	569	196	209	donor_to_target	TGTTATTGAGTTACTGCTGCCGAGA	765	778	771.5	13
D3	DOX	Antat.592	2R	R	306	VSG-2986	693	72	85	donor_to_target	CTCGCATACTGACACCTTCATGTCG	765	778	771.5	13
D3	DOX	Antat.592	2R	R	307	VSG-2986	635	52	56	target_to_donor	TGTATCAAGGTCTCTTTGCCCTTTC	687	691	689	4
D3	DOX	Antat.592	2R	R	307	VSG-2986	635	102	113	donor_to_target	TGTATCAAGGTCTCTTTGCCCTTTC	737	748	742.5	11
D3	DOX	Antat.592	2R	R	308	VSG-2986	569	118	122	target_to_donor	CATCTAGGTTATGGTACCAATTGAT	687	691	689	4
D3	DOX	Antat.592	2R	R	308	VSG-2986	569	180	191	donor_to_target	CATCTAGGTTATGGTACCAATTGAT	749	760	754.5	11
D3	DOX	Antat.592	2R	R	309	VSG-2986	643	37	43	target_to_donor	ACCCTTTTGATTCTAATTTTTCTCT	680	686	683	6
D3	DOX	Antat.592	2R	R	309	VSG-2986	643	106	117	donor_to_target	ACCCTTTTGATTCTAATTTTTCTCT	749	760	754.5	11
D3	DOX	Antat.592	2R	R	310	VSG-2986	586	78	89	target_to_donor	CAGGTGCGGACTCGTTACAGGATGC	664	675	669.5	11
D3	DOX	Antat.592	2R	R	310	VSG-2986	586	123	149	donor_to_target	CAGGTGCGGACTCGTTACAGGATGC	709	735	722	26
D3	DOX	Antat.592	2R	R	311	VSG-228	575	104	106	target_to_donor	TAATCATACACTGTTATCGCGATTT	679	681	680	2
D3	DOX	Antat.592	2R	R	311	VSG-228	575	162	173	donor_to_target	TAATCATACACTGTTATCGCGATTT	737	748	742.5	11
D3	DOX	Antat.592	2R	R	312	VSG-2986	574	113	117	target_to_donor	GTTTGCCGGGGGATAACTAGTTTTA	687	691	689	4
D3	DOX	Antat.592	2R	R	312	VSG-2986	574	191	204	donor_to_target	GTTTGCCGGGGGATAACTAGTTTTA	765	778	771.5	13
D3	DOX	Antat.592	2R	R	313	VSG-2986	590	97	101	target_to_donor	AAATTTCTAGCCTGATTATCCATAT	687	691	689	4
D3	DOX	Antat.592	2R	R	313	VSG-2986	590	175	188	donor_to_target	AAATTTCTAGCCTGATTATCCATAT	765	778	771.5	13
D3	DOX	Antat.592	2R	R	314	VSG-2986	590	97	101	target_to_donor	AGCAACTTAATCGTTTTCATGTTCC	687	691	689	4
D3	DOX	Antat.592	2R	R	314	VSG-2986	590	147	158	donor_to_target	AGCAACTTAATCGTTTTCATGTTCC	737	748	742.5	11
D3	DOX	Antat.592	2R	R	315	VSG-228	637	45	51	target_to_donor	CATTGAATACGTGTTTGACGTACGC	682	688	685	6
D3	DOX	Antat.592	2R	R	315	VSG-228	637	88	98	donor_to_target	CATTGAATACGTGTTTGACGTACGC	725	735	730	10
D3	DOX	Antat.592	2R	R	316	VSG-2986	644	43	47	target_to_donor	GTAATCCACTCCCGTCTAGCTAGAC	687	691	689	4
D3	DOX	Antat.592	2R	R	316	VSG-2986	644	93	104	donor_to_target	GTAATCCACTCCCGTCTAGCTAGAC	737	748	742.5	11
D3	DOX	Antat.592	2R	R	317	VSG-228	623	66	71	target_to_donor	ATTATACTGTCGTTAAGTCCCATAA	689	694	691.5	5
D3	DOX	Antat.592	2R	R	317	VSG-228	623	114	125	donor_to_target	ATTATACTGTCGTTAAGTCCCATAA	737	748	742.5	11
D3	DOX	Antat.592	2R	R	318	VSG-228	602	80	86	target_to_donor	TTCTGTGCCCAAATAAAGTGTAGGT	682	688	685	6
D3	DOX	Antat.592	2R	R	318	VSG-228	602	147	150	donor_to_target	TTCTGTGCCCAAATAAAGTGTAGGT	749	752	750.5	3
D3	DOX	Antat.592	2R	R	319	VSG-228	587	95	101	target_to_donor	CTGAGACATGTGTTCGACCAATCTA	682	688	685	6
D3	DOX	Antat.592	2R	R	319	VSG-228	587	138	148	donor_to_target	CTGAGACATGTGTTCGACCAATCTA	725	735	730	10
D3	DOX	Antat.592	2R	R	320	VSG-228	672	2	6	target_to_donor	TAGTAGTCGGGTAACTATTCGCGCA	674	678	676	4
D3	DOX	Antat.592	2R	R	320	VSG-228	672	65	76	donor_to_target	TAGTAGTCGGGTAACTATTCGCGCA	737	748	742.5	11
D3	DOX	Antat.592	2R	R	321	VSG-2986	636	44	50	target_to_donor	CTACGGCCAGACTAAATTTTAACAG	680	686	683	6
D3	DOX	Antat.592	2R	R	321	VSG-2986	636	113	124	donor_to_target	CTACGGCCAGACTAAATTTTAACAG	749	760	754.5	11
D3	DOX	Antat.592	2R	R	322	VSG-228	592	90	96	target_to_donor	CTCTCAGCTACTTTAGGTCACTAAA	682	688	685	6
D3	DOX	Antat.592	2R	R	322	VSG-228	592	133	143	donor_to_target	CTCTCAGCTACTTTAGGTCACTAAA	725	735	730	10
D3	DOX	Antat.592	2R	R	323	VSG-228	619	70	75	target_to_donor	CTTATACGAACATTATTTGAAACAG	689	694	691.5	5
D3	DOX	Antat.592	2R	R	323	VSG-228	619	118	129	donor_to_target	CTTATACGAACATTATTTGAAACAG	737	748	742.5	11
D3	DOX	Antat.592	2R	R	324	VSG-228	583	99	105	target_to_donor	CATCCTTCGGATCGTGTTTGAAGAC	682	688	685	6
D3	DOX	Antat.592	2R	R	324	VSG-228	583	166	169	donor_to_target	CATCCTTCGGATCGTGTTTGAAGAC	749	752	750.5	3
D3	DOX	Antat.592	2R	R	325	VSG-228	566	116	122	target_to_donor	TCCTCGTTCCACAGGTCGCTTATAC	682	688	685	6
D3	DOX	Antat.592	2R	R	325	VSG-228	566	159	169	donor_to_target	TCCTCGTTCCACAGGTCGCTTATAC	725	735	730	10
D3	DOX	Antat.592	2R	R	326	VSG-2986	623	64	68	target_to_donor	CACAATGAGTGCAGTCAAACATGAC	687	691	689	4
D3	DOX	Antat.592	2R	R	326	VSG-2986	623	114	125	donor_to_target	CACAATGAGTGCAGTCAAACATGAC	737	748	742.5	11
D3	DOX	Antat.592	2R	R	327	VSG-2986	598	66	77	target_to_donor	CCTAATTAGTAACTTCTTTCTGGTT	664	675	669.5	11
D3	DOX	Antat.592	2R	R	327	VSG-2986	598	111	137	donor_to_target	CCTAATTAGTAACTTCTTTCTGGTT	709	735	722	26
D3	DOX	Antat.592	2R	R	328	VSG-228	623	66	71	target_to_donor	ATCTATAGAATATATCGTTGTTTAT	689	694	691.5	5
D3	DOX	Antat.592	2R	R	328	VSG-228	623	126	129	donor_to_target	ATCTATAGAATATATCGTTGTTTAT	749	752	750.5	3
D3	DOX	Antat.592	2R	R	330	VSG-2986	607	80	84	target_to_donor	GACTATTTTCGTATTTCTGATTCGG	687	691	689	4
D3	DOX	Antat.592	2R	R	330	VSG-2986	607	130	141	donor_to_target	GACTATTTTCGTATTTCTGATTCGG	737	748	742.5	11
D3	DOX	Antat.592	2R	R	331	VSG-2986	611	69	75	target_to_donor	GTCAGGATCTTGTTGCTCGAAAGTA	680	686	683	6
D3	DOX	Antat.592	2R	R	331	VSG-2986	611	126	137	donor_to_target	GTCAGGATCTTGTTGCTCGAAAGTA	737	748	742.5	11
D3	DOX	Antat.592	2R	R	332	VSG-228	606	76	82	target_to_donor	CATAAAGATTCATCGAAAAGAACTT	682	688	685	6
D3	DOX	Antat.592	2R	R	332	VSG-228	606	119	129	donor_to_target	CATAAAGATTCATCGAAAAGAACTT	725	735	730	10
D3	DOX	Antat.592	2R	R	333	VSG-2986	570	110	116	target_to_donor	TTAGATCTGATCACTTGCATTATGT	680	686	683	6
D3	DOX	Antat.592	2R	R	333	VSG-2986	570	179	190	donor_to_target	TTAGATCTGATCACTTGCATTATGT	749	760	754.5	11
D3	DOX	Antat.592	2R	R	334	VSG-2986	632	18	26	target_to_donor	TCTAATTACCGTCCGACTTAGCTCG	650	658	654	8
D3	DOX	Antat.592	2R	R	334	VSG-2986	632	77	103	donor_to_target	TCTAATTACCGTCCGACTTAGCTCG	709	735	722	26
D3	DOX	Antat.592	2R	R	336	VSG-228	628	54	60	target_to_donor	GTCCGGCCCGGTAGACTTTTTTGGG	682	688	685	6
D3	DOX	Antat.592	2R	R	336	VSG-228	628	109	120	donor_to_target	GTCCGGCCCGGTAGACTTTTTTGGG	737	748	742.5	11
D3	DOX	Antat.592	2R	R	336	VSG-228	628	160	168	target_to_donor_edge	GTCCGGCCCGGTAGACTTTTTTGGG	788	796	792	8
D3	DOX	Antat.592	2R	R	337	VSG-228	587	102	107	target_to_donor	ATCATCCTGTTAGATATTCAATCCT	689	694	691.5	5
D3	DOX	Antat.592	2R	R	337	VSG-228	587	138	148	donor_to_target	ATCATCCTGTTAGATATTCAATCCT	725	735	730	10
D3	DOX	Antat.592	2R	R	338	VSG-2986	633	31	42	target_to_donor	TCACCGCACGCATCACAGGTCCTTC	664	675	669.5	11
D3	DOX	Antat.592	2R	R	338	VSG-2986	633	76	102	donor_to_target	TCACCGCACGCATCACAGGTCCTTC	709	735	722	26
D3	DOX	Antat.592	2R	R	339	VSG-2986	620	67	71	target_to_donor	CGAAACTTTTCTACAATTCTTGTTT	687	691	689	4
D3	DOX	Antat.592	2R	R	339	VSG-2986	620	145	158	donor_to_target	CGAAACTTTTCTACAATTCTTGTTT	765	778	771.5	13
D3	DOX	Antat.592	2R	R	340	VSG-228	640	34	38	target_to_donor	TTTGCATTGACTAGCGCCAAAACCT	674	678	676	4
D3	DOX	Antat.592	2R	R	340	VSG-228	640	85	95	donor_to_target	TTTGCATTGACTAGCGCCAAAACCT	725	735	730	10
D3	DOX	Antat.592	2R	R	341	VSG-228	602	63	71	target_to_donor	TCTACTGTCCAGATGAAAGACACCA	665	673	669	8
D3	DOX	Antat.592	2R	R	341	VSG-228	602	123	133	donor_to_target	TCTACTGTCCAGATGAAAGACACCA	725	735	730	10
D3	DOX	Antat.592	2R	R	342	VSG-2986	590	97	101	target_to_donor	GTATTTCTTTACCATATCCGTGAGG	687	691	689	4
D3	DOX	Antat.592	2R	R	342	VSG-2986	590	147	158	donor_to_target	GTATTTCTTTACCATATCCGTGAGG	737	748	742.5	11
D3	DOX	Antat.592	2R	R	343	VSG-2986	598	44	51	target_to_donor	TGGTAGAGCAGTCCGCTGAGGTCAT	642	649	645.5	7
D3	DOX	Antat.592	2R	R	343	VSG-2986	598	139	150	donor_to_target	TGGTAGAGCAGTCCGCTGAGGTCAT	737	748	742.5	11
D3	DOX	Antat.592	2R	R	344	VSG-228	596	93	98	target_to_donor	ACCTTCGGGATTAATCGTCTAACGT	689	694	691.5	5
D3	DOX	Antat.592	2R	R	344	VSG-228	596	123	127	donor_to_target	ACCTTCGGGATTAATCGTCTAACGT	719	723	721	4
D3	DOX	Antat.592	2R	R	345	VSG-2986	607	80	84	target_to_donor	TCTTCCTACTCAAAGCTGTGCAAAA	687	691	689	4
D3	DOX	Antat.592	2R	R	345	VSG-2986	607	142	153	donor_to_target	TCTTCCTACTCAAAGCTGTGCAAAA	749	760	754.5	11
D3	DOX	Antat.592	2R	R	346	VSG-2986	574	113	117	target_to_donor	TCTCTTCTTGGCTATTCCTATAAGC	687	691	689	4
D3	DOX	Antat.592	2R	R	346	VSG-2986	574	135	161	donor_to_target	TCTCTTCTTGGCTATTCCTATAAGC	709	735	722	26
D3	DOX	Antat.592	2R	R	347	VSG-228	581	69	78	target_to_donor	CAGTAAATACGAGGATTACGCGTCC	650	659	654.5	9
D3	DOX	Antat.592	2R	R	347	VSG-228	581	168	171	donor_to_target	CAGTAAATACGAGGATTACGCGTCC	749	752	750.5	3
D3	DOX	Antat.592	2R	R	348	VSG-2986	631	49	55	target_to_donor	CTTAATACCTCGAAGTGAAGATTTC	680	686	683	6
D3	DOX	Antat.592	2R	R	348	VSG-2986	631	106	117	donor_to_target	CTTAATACCTCGAAGTGAAGATTTC	737	748	742.5	11
D3	DOX	Antat.592	2R	R	349	VSG-228	644	30	34	target_to_donor	CCATCCTCAGGACTACTACTAGCCC	674	678	676	4
D3	DOX	Antat.592	2R	R	349	VSG-228	644	81	91	donor_to_target	CCATCCTCAGGACTACTACTAGCCC	725	735	730	10
D3	DOX	Antat.592	2R	R	350	VSG-2986	637	50	54	target_to_donor	GGTGAATTCATATGCTCATTGGCTC	687	691	689	4
D3	DOX	Antat.592	2R	R	350	VSG-2986	637	100	111	donor_to_target	GGTGAATTCATATGCTCATTGGCTC	737	748	742.5	11
D3	DOX	Antat.592	2R	R	351	VSG-228	602	87	92	target_to_donor	CAAAAGATTTCGTATTAGATTATTA	689	694	691.5	5
D3	DOX	Antat.592	2R	R	351	VSG-228	602	123	133	donor_to_target	CAAAAGATTTCGTATTAGATTATTA	725	735	730	10
D3	DOX	Antat.592	2R	R	352	VSG-228	575	107	113	target_to_donor	CGCCGTTACATGGAAATACATGAAG	682	688	685	6
D3	DOX	Antat.592	2R	R	352	VSG-228	575	162	173	donor_to_target	CGCCGTTACATGGAAATACATGAAG	737	748	742.5	11
D3	DOX	Antat.592	2R	R	353	VSG-2986	644	43	47	target_to_donor	CGACCGGGGTGTCTGCGTGCCCCTT	687	691	689	4
D3	DOX	Antat.592	2R	R	353	VSG-2986	644	105	116	donor_to_target	CGACCGGGGTGTCTGCGTGCCCCTT	749	760	754.5	11
D3	DOX	Antat.592	2R	R	354	VSG-228	620	69	74	target_to_donor	AACCGGGACTCACTACGGCACTCCA	689	694	691.5	5
D3	DOX	Antat.592	2R	R	354	VSG-228	620	99	103	donor_to_target	AACCGGGACTCACTACGGCACTCCA	719	723	721	4
D3	DOX	Antat.592	2R	R	355	VSG-228	572	110	116	target_to_donor	TGGCTCAACCTTCGCACGTAGAGAT	682	688	685	6
D3	DOX	Antat.592	2R	R	355	VSG-228	572	165	176	donor_to_target	TGGCTCAACCTTCGCACGTAGAGAT	737	748	742.5	11
D3	DOX	Antat.592	2R	R	356	VSG-2986	605	87	89	target_to_donor	GTTGAACTTCAGCGGGTCGGCTTAA	692	694	693	2
D3	DOX	Antat.592	2R	R	356	VSG-2986	605	144	155	donor_to_target	GTTGAACTTCAGCGGGTCGGCTTAA	749	760	754.5	11
D3	DOX	Antat.592	2R	R	357	VSG-2986	632	55	59	target_to_donor	AGAACAATGTTTACATAGGATATTT	687	691	689	4
D3	DOX	Antat.592	2R	R	357	VSG-2986	632	105	116	donor_to_target	AGAACAATGTTTACATAGGATATTT	737	748	742.5	11
D3	DOX	Antat.592	2R	R	358	VSG-228	563	87	96	target_to_donor	TGGTTCCAAGTTATTTCAAGAGGGG	650	659	654.5	9
D3	DOX	Antat.592	2R	R	358	VSG-228	563	186	189	donor_to_target	TGGTTCCAAGTTATTTCAAGAGGGG	749	752	750.5	3
D3	DOX	Antat.592	2R	R	359	VSG-2986	637	50	54	target_to_donor	TACTGCTATCACTGCTTCCCCCCTA	687	691	689	4
D3	DOX	Antat.592	2R	R	359	VSG-2986	637	100	111	donor_to_target	TACTGCTATCACTGCTTCCCCCCTA	737	748	742.5	11
D3	DOX	Antat.592	2R	R	360	VSG-2986	575	117	119	target_to_donor	TCGAAACGGCTCCTCCGGGTGTATA	692	694	693	2
D3	DOX	Antat.592	2R	R	360	VSG-2986	575	162	173	donor_to_target	TCGAAACGGCTCCTCCGGGTGTATA	737	748	742.5	11
D3	DOX	Antat.592	2R	R	361	VSG-228	569	113	119	target_to_donor	TCTATCGGGCGACCCAAAATCTGTC	682	688	685	6
D3	DOX	Antat.592	2R	R	361	VSG-228	569	156	166	donor_to_target	TCTATCGGGCGACCCAAAATCTGTC	725	735	730	10
D3	DOX	Antat.592	2R	R	362	VSG-2986	644	105	116	donor_to_target	TTATAACGGTCTAGCTCTAAGTATC	749	760	754.5	11
D3	DOX	Antat.592	2R	R	363	VSG-228	617	72	77	target_to_donor	CATCTGGTAGCCCACGACGCGGTGC	689	694	691.5	5
D3	DOX	Antat.592	2R	R	363	VSG-228	617	132	135	donor_to_target	CATCTGGTAGCCCACGACGCGGTGC	749	752	750.5	3
D3	DOX	Antat.592	2R	R	364	VSG-228	606	76	82	target_to_donor	GTAAACCCAGGGTAAATCGTTGTTA	682	688	685	6
D3	DOX	Antat.592	2R	R	364	VSG-228	606	131	142	donor_to_target	GTAAACCCAGGGTAAATCGTTGTTA	737	748	742.5	11
D3	DOX	Antat.592	2R	R	365	VSG-2986	623	64	68	target_to_donor	GGTTTGTATACTAAGCCTGCTCTAG	687	691	689	4
D3	DOX	Antat.592	2R	R	365	VSG-2986	623	142	155	donor_to_target	GGTTTGTATACTAAGCCTGCTCTAG	765	778	771.5	13
D3	DOX	Antat.592	2R	R	366	VSG-228	628	54	60	target_to_donor	TGAGATTCGCTCACTTTCCGGATTA	682	688	685	6
D3	DOX	Antat.592	2R	R	366	VSG-228	628	121	124	donor_to_target	TGAGATTCGCTCACTTTCCGGATTA	749	752	750.5	3
D3	DOX	Antat.592	2R	R	367	VSG-228	578	111	116	target_to_donor	GAATTCTTAGGAATATGCTAAACTA	689	694	691.5	5
D3	DOX	Antat.592	2R	R	367	VSG-228	578	159	170	donor_to_target	GAATTCTTAGGAATATGCTAAACTA	737	748	742.5	11
D3	DOX	Antat.592	2R	R	369	VSG-2986	636	44	50	target_to_donor	AACGGCCTCTACGATTCCCTACTCA	680	686	683	6
D3	DOX	Antat.592	2R	R	369	VSG-2986	636	113	124	donor_to_target	AACGGCCTCTACGATTCCCTACTCA	749	760	754.5	11
D3	DOX	Antat.592	2R	R	370	VSG-2986	596	96	98	target_to_donor	TTTATATACATCTCCTTGGACATTA	692	694	693	2
D3	DOX	Antat.592	2R	R	370	VSG-2986	596	141	152	donor_to_target	TTTATATACATCTCCTTGGACATTA	737	748	742.5	11
D3	DOX	Antat.592	2R	R	371	VSG-2986	631	56	60	target_to_donor	TAGCCTACGACAAAACATCTATTGC	687	691	689	4
D3	DOX	Antat.592	2R	R	371	VSG-2986	631	106	117	donor_to_target	TAGCCTACGACAAAACATCTATTGC	737	748	742.5	11
D3	DOX	Antat.592	2R	R	372	VSG-2986	618	14	23	target_to_donor	AATTGGTTTGAGGACGCTCGTCTAG	632	641	636.5	9
D3	DOX	Antat.592	2R	R	372	VSG-2986	618	46	57	donor_to_target	AATTGGTTTGAGGACGCTCGTCTAG	664	675	669.5	11
D3	DOX	Antat.592	2R	R	373	VSG-228	575	114	119	target_to_donor	TCATGTAGCGGCCGTGTCTACTTAC	689	694	691.5	5
D3	DOX	Antat.592	2R	R	373	VSG-228	575	150	160	donor_to_target	TCATGTAGCGGCCGTGTCTACTTAC	725	735	730	10
D3	DOX	Antat.592	2R	R	374	VSG-228	606	83	88	target_to_donor	CGTTCCTAAGAATAGCGTACGAACA	689	694	691.5	5
D3	DOX	Antat.592	2R	R	374	VSG-228	606	119	129	donor_to_target	CGTTCCTAAGAATAGCGTACGAACA	725	735	730	10
D3	DOX	Antat.592	2R	R	375	VSG-228	636	53	58	target_to_donor	AAAATTTTTCGGCCGCATATGATAA	689	694	691.5	5
D3	DOX	Antat.592	2R	R	375	VSG-228	636	129	129	donor_to_target	AAAATTTTTCGGCCGCATATGATAA	765	765	765	0
D3	DOX	Antat.592	2R	R	376	VSG-228	587	95	101	target_to_donor	GCTGGAGGGCCACATATTCATAACT	682	688	685	6
D3	DOX	Antat.592	2R	R	376	VSG-228	587	162	165	donor_to_target	GCTGGAGGGCCACATATTCATAACT	749	752	750.5	3
D3	DOX	Antat.592	2R	R	377	VSG-228	587	95	101	target_to_donor	GAGTACCGTTCAAACTTTAGGTCAT	682	688	685	6
D3	DOX	Antat.592	2R	R	377	VSG-228	587	150	161	donor_to_target	GAGTACCGTTCAAACTTTAGGTCAT	737	748	742.5	11
D3	DOX	Antat.592	2R	R	378	VSG-228	617	65	71	target_to_donor	GATTCCATCCAAAGATCCAGATGTA	682	688	685	6
D3	DOX	Antat.592	2R	R	378	VSG-228	617	108	118	donor_to_target	GATTCCATCCAAAGATCCAGATGTA	725	735	730	10
D3	DOX	Antat.592	2R	R	379	VSG-228	575	104	106	target_to_donor	AACAGAACGTGATCGAGCAGAAGTT	679	681	680	2
D3	DOX	Antat.592	2R	R	379	VSG-228	575	150	160	donor_to_target	AACAGAACGTGATCGAGCAGAAGTT	725	735	730	10
D3	DOX	Antat.592	2R	R	380	VSG-2986	637	27	38	target_to_donor	GAAGAACGAGTCTCGTCAACCTCGG	664	675	669.5	11
D3	DOX	Antat.592	2R	R	380	VSG-2986	637	72	98	donor_to_target	GAAGAACGAGTCTCGTCAACCTCGG	709	735	722	26
D3	DOX	Antat.592	2R	R	382	VSG-2986	591	96	100	target_to_donor	TCGTAGGAGCACTAACGTTCCATAC	687	691	689	4
D3	DOX	Antat.592	2R	R	382	VSG-2986	591	174	187	donor_to_target	TCGTAGGAGCACTAACGTTCCATAC	765	778	771.5	13
D3	DOX	Antat.592	2R	R	383	VSG-228	618	56	60	target_to_donor	CGGGGTAAGTTGAGAGTTATCCACA	674	678	676	4
D3	DOX	Antat.592	2R	R	383	VSG-228	618	107	117	donor_to_target	CGGGGTAAGTTGAGAGTTATCCACA	725	735	730	10
D3	DOX	Antat.592	2R	R	384	VSG-2986	632	55	59	target_to_donor	AATATAATCGATGTTTCCCCTTTAT	687	691	689	4
D3	DOX	Antat.592	2R	R	384	VSG-2986	632	117	128	donor_to_target	AATATAATCGATGTTTCCCCTTTAT	749	760	754.5	11
D3	DOX	Antat.592	2R	R	385	VSG-228	587	87	91	target_to_donor	AATGCAATGTACTCCTATGTCTGCC	674	678	676	4
D3	DOX	Antat.592	2R	R	385	VSG-228	587	138	148	donor_to_target	AATGCAATGTACTCCTATGTCTGCC	725	735	730	10
D3	DOX	Antat.592	2R	R	386	VSG-228	579	110	115	target_to_donor	TAGACATTACGTTTAACTGTAGTGG	689	694	691.5	5
D3	DOX	Antat.592	2R	R	386	VSG-228	579	146	156	donor_to_target	TAGACATTACGTTTAACTGTAGTGG	725	735	730	10
D3	DOX	Antat.592	2R	R	387	VSG-2986	631	56	60	target_to_donor	ATTGGGGACCTTCGAAGCGGATGGG	687	691	689	4
D3	DOX	Antat.592	2R	R	387	VSG-2986	631	134	147	donor_to_target	ATTGGGGACCTTCGAAGCGGATGGG	765	778	771.5	13
D3	DOX	Antat.592	2R	R	388	VSG-2986	575	112	116	target_to_donor	AATGTTCCGTCAGCACTAAATGGGT	687	691	689	4
D3	DOX	Antat.592	2R	R	388	VSG-2986	575	174	185	donor_to_target	AATGTTCCGTCAGCACTAAATGGGT	749	760	754.5	11
D3	DOX	Antat.592	2R	R	389	VSG-2986	623	53	56	target_to_donor	TAATTCGCCAATAGTCTCGTGGCCA	676	679	677.5	3
D3	DOX	Antat.592	2R	R	389	VSG-2986	623	86	112	donor_to_target	TAATTCGCCAATAGTCTCGTGGCCA	709	735	722	26
D3	DOX	Antat.592	2R	R	390	VSG-2986	569	118	122	target_to_donor	ATGCGATACGGCCTCTGTTGCTATC	687	691	689	4
D3	DOX	Antat.592	2R	R	390	VSG-2986	569	140	166	donor_to_target	ATGCGATACGGCCTCTGTTGCTATC	709	735	722	26
D3	DOX	Antat.592	2R	R	390	VSG-2986	569	180	191	target_to_donor	ATGCGATACGGCCTCTGTTGCTATC	749	760	754.5	11
D3	DOX	Antat.592	2R	R	390	VSG-2986	569	193	195	donor_to_target	ATGCGATACGGCCTCTGTTGCTATC	762	764	763	2
D3	DOX	Antat.592	2R	R	391	VSG-228	589	100	105	target_to_donor	CGAGTATCCAGGAATGCATACCGCA	689	694	691.5	5
D3	DOX	Antat.592	2R	R	391	VSG-228	589	148	159	donor_to_target	CGAGTATCCAGGAATGCATACCGCA	737	748	742.5	11
D3	DOX	Antat.592	2R	R	392	VSG-2986	631	33	44	target_to_donor	GCAATAAAAAACGGGCATCGAGAAT	664	675	669.5	11
D3	DOX	Antat.592	2R	R	392	VSG-2986	631	65	69	donor_to_target	GCAATAAAAAACGGGCATCGAGAAT	696	700	698	4
D3	DOX	Antat.592	2R	R	393	VSG-228	619	70	75	target_to_donor	TCGATTGCCACACCATTATATTAGA	689	694	691.5	5
D3	DOX	Antat.592	2R	R	393	VSG-228	619	106	116	donor_to_target	TCGATTGCCACACCATTATATTAGA	725	735	730	10
D3	DOX	Antat.592	2R	R	394	VSG-2986	572	115	119	target_to_donor	TCCATTATAGAAGTTCATAAAGCTA	687	691	689	4
D3	DOX	Antat.592	2R	R	394	VSG-2986	572	193	206	donor_to_target	TCCATTATAGAAGTTCATAAAGCTA	765	778	771.5	13
D3	DOX	Antat.592	2R	R	395	VSG-2986	618	69	73	target_to_donor	TCAACAGCGGATAGTAGTGAACCCA	687	691	689	4
D3	DOX	Antat.592	2R	R	395	VSG-2986	618	131	142	donor_to_target	TCAACAGCGGATAGTAGTGAACCCA	749	760	754.5	11
D3	DOX	Antat.592	2R	R	396	VSG-2986	583	81	92	target_to_donor	CAATTATCTATGCAAAGGTTATAAC	664	675	669.5	11
D3	DOX	Antat.592	2R	R	396	VSG-2986	583	126	152	donor_to_target	CAATTATCTATGCAAAGGTTATAAC	709	735	722	26
D3	DOX	Antat.592	2R	R	397	VSG-2986	632	32	43	target_to_donor	CATGTCTCAATGGGGTAATAAATGA	664	675	669.5	11
D3	DOX	Antat.592	2R	R	397	VSG-2986	632	77	103	donor_to_target	CATGTCTCAATGGGGTAATAAATGA	709	735	722	26
D3	DOX	Antat.592	2R	R	398	VSG-228	623	66	71	target_to_donor	GGCAGCTAAGTTCCTATTCTACTAG	689	694	691.5	5
D3	DOX	Antat.592	2R	R	398	VSG-228	623	126	129	donor_to_target	GGCAGCTAAGTTCCTATTCTACTAG	749	752	750.5	3
D3	DOX	Antat.592	2R	R	399	VSG-228	621	68	73	target_to_donor	GACTTCTCATTAATGTCTTTGTAAA	689	694	691.5	5
D3	DOX	Antat.592	2R	R	399	VSG-228	621	116	127	donor_to_target	GACTTCTCATTAATGTCTTTGTAAA	737	748	742.5	11
D3	DOX	Antat.592	2R	R	400	VSG-2986	607	80	84	target_to_donor	ACGTTATAAGGTCCACGTTATATTT	687	691	689	4
D3	DOX	Antat.592	2R	R	400	VSG-2986	607	130	141	donor_to_target	ACGTTATAAGGTCCACGTTATATTT	737	748	742.5	11
D3	DOX	Antat.592	2R	R	401	VSG-2986	622	65	69	target_to_donor	GTTTTCTTGGAGTAGTCCTACGTCA	687	691	689	4
D3	DOX	Antat.592	2R	R	401	VSG-2986	622	115	126	donor_to_target	GTTTTCTTGGAGTAGTCCTACGTCA	737	748	742.5	11
D3	DOX	Antat.592	2R	R	402	VSG-228	640	42	48	target_to_donor	TCGGATTGAAGCACTCTAGTACAAC	682	688	685	6
D3	DOX	Antat.592	2R	R	402	VSG-228	640	97	108	donor_to_target	TCGGATTGAAGCACTCTAGTACAAC	737	748	742.5	11
D3	DOX	Antat.592	2R	R	403	VSG-228	637	52	57	target_to_donor	TAGAGAAGCGTTACCAAGTCATTGA	689	694	691.5	5
D3	DOX	Antat.592	2R	R	403	VSG-228	637	88	98	donor_to_target	TAGAGAAGCGTTACCAAGTCATTGA	725	735	730	10
D3	DOX	Antat.592	2R	R	404	VSG-2986	644	48	50	target_to_donor	TATTTAGGTTAGTCTGCAGTTGTTC	692	694	693	2
D3	DOX	Antat.592	2R	R	404	VSG-2986	644	105	116	donor_to_target	TATTTAGGTTAGTCTGCAGTTGTTC	749	760	754.5	11
D3	DOX	Antat.592	2R	R	405	VSG-228	595	94	99	target_to_donor	AGTACCGATCACTCTTAATGGTGAA	689	694	691.5	5
D3	DOX	Antat.592	2R	R	405	VSG-228	595	154	157	donor_to_target	AGTACCGATCACTCTTAATGGTGAA	749	752	750.5	3
D3	DOX	Antat.592	2R	R	406	VSG-228	606	83	88	target_to_donor	TACCAACCACCTGCCCGCCTTTCCC	689	694	691.5	5
D3	DOX	Antat.592	2R	R	406	VSG-228	606	143	146	donor_to_target	TACCAACCACCTGCCCGCCTTTCCC	749	752	750.5	3
D3	DOX	Antat.592	2R	R	407	VSG-228	631	43	47	target_to_donor	TAATGTTATAGGGTCATAGCACAGG	674	678	676	4
D3	DOX	Antat.592	2R	R	407	VSG-228	631	94	104	donor_to_target	TAATGTTATAGGGTCATAGCACAGG	725	735	730	10
D3	DOX	Antat.592	2R	R	408	VSG-2986	575	112	116	target_to_donor	AAACCAAGATGTTAAAGCCAATCGA	687	691	689	4
D3	DOX	Antat.592	2R	R	408	VSG-2986	575	190	203	donor_to_target	AAACCAAGATGTTAAAGCCAATCGA	765	778	771.5	13
D3	DOX	Antat.592	2R	R	409	VSG-228	607	82	87	target_to_donor	AGGGGGATACACGTACCAGAGCTCC	689	694	691.5	5
D3	DOX	Antat.592	2R	R	409	VSG-228	607	130	141	donor_to_target	AGGGGGATACACGTACCAGAGCTCC	737	748	742.5	11
D3	DOX	Antat.592	2R	R	410	VSG-228	632	57	62	target_to_donor	ACCGATTAACAGATCTACACCTGTC	689	694	691.5	5
D3	DOX	Antat.592	2R	R	410	VSG-228	632	105	116	donor_to_target	ACCGATTAACAGATCTACACCTGTC	737	748	742.5	11
D3	DOX	Antat.592	2R	R	411	VSG-2986	632	55	59	target_to_donor	CCTAACGCTGCAATTCCGTTTTCTG	687	691	689	4
D3	DOX	Antat.592	2R	R	411	VSG-2986	632	133	146	donor_to_target	CCTAACGCTGCAATTCCGTTTTCTG	765	778	771.5	13
D3	DOX	Antat.592	2R	R	412	VSG-2986	635	52	56	target_to_donor	GTTGTAGGGATCCTGGTTTGGAACT	687	691	689	4
D3	DOX	Antat.592	2R	R	412	VSG-2986	635	102	113	donor_to_target	GTTGTAGGGATCCTGGTTTGGAACT	737	748	742.5	11
D3	DOX	Antat.592	2R	R	413	VSG-228	575	114	119	target_to_donor	TTCAATGCCTCGGCAACCACGCGGG	689	694	691.5	5
D3	DOX	Antat.592	2R	R	413	VSG-228	575	150	160	donor_to_target	TTCAATGCCTCGGCAACCACGCGGG	725	735	730	10
D3	DOX	Antat.592	2R	R	414	VSG-228	575	114	119	target_to_donor	TAGCCTCTGTCTACTCTACTTATGT	689	694	691.5	5
D3	DOX	Antat.592	2R	R	414	VSG-228	575	162	173	donor_to_target	TAGCCTCTGTCTACTCTACTTATGT	737	748	742.5	11
D3	DOX	Antat.592	2R	R	415	VSG-228	631	51	57	target_to_donor	TAATATCACTCCAAGTTCTACGATC	682	688	685	6
D3	DOX	Antat.592	2R	R	415	VSG-228	631	106	117	donor_to_target	TAATATCACTCCAAGTTCTACGATC	737	748	742.5	11
D3	DOX	Antat.592	2R	R	416	VSG-228	632	33	41	target_to_donor	GGTTCGTTCAATGCAACACCAGGGC	665	673	669	8
D3	DOX	Antat.592	2R	R	416	VSG-228	632	77	83	donor_to_target	GGTTCGTTCAATGCAACACCAGGGC	709	715	712	6
D3	DOX	Antat.592	2R	R	417	VSG-228	616	73	78	target_to_donor	CCCGCTCCGCAAGTGTTTTATCAGT	689	694	691.5	5
D3	DOX	Antat.592	2R	R	417	VSG-228	616	121	132	donor_to_target	CCCGCTCCGCAAGTGTTTTATCAGT	737	748	742.5	11
D3	DOX	Antat.592	2R	R	418	VSG-228	633	56	61	target_to_donor	CAAAGGCTTCAAGGCATGTTTTTCC	689	694	691.5	5
D3	DOX	Antat.592	2R	R	418	VSG-228	633	92	102	donor_to_target	CAAAGGCTTCAAGGCATGTTTTTCC	725	735	730	10
D3	DOX	Antat.592	2R	R	419	VSG-2986	613	67	73	target_to_donor	ATCTCCGCATTTATGCAGTAAGTAA	680	686	683	6
D3	DOX	Antat.592	2R	R	419	VSG-2986	613	152	165	donor_to_target	ATCTCCGCATTTATGCAGTAAGTAA	765	778	771.5	13
D3	DOX	Antat.592	2R	R	420	VSG-228	575	107	113	target_to_donor	TTTACATTTCTCGACCCCATCCATT	682	688	685	6
D3	DOX	Antat.592	2R	R	420	VSG-228	575	174	177	donor_to_target	TTTACATTTCTCGACCCCATCCATT	749	752	750.5	3
D3	DOX	Antat.592	2R	R	421	VSG-2986	563	117	123	target_to_donor	GAACTTATTCTTCCGGCTAGCTCGG	680	686	683	6
D3	DOX	Antat.592	2R	R	421	VSG-2986	563	174	185	donor_to_target	GAACTTATTCTTCCGGCTAGCTCGG	737	748	742.5	11
D3	DOX	Antat.592	2R	R	422	VSG-228	615	67	73	target_to_donor	TGATACACATCCATAGACATTGATT	682	688	685	6
D3	DOX	Antat.592	2R	R	422	VSG-228	615	122	133	donor_to_target	TGATACACATCCATAGACATTGATT	737	748	742.5	11
D3	DOX	Antat.592	2R	R	423	VSG-228	579	95	99	target_to_donor	AACAGTTACCTAGTGTTACTCTCGA	674	678	676	4
D3	DOX	Antat.592	2R	R	423	VSG-228	579	130	136	donor_to_target	AACAGTTACCTAGTGTTACTCTCGA	709	715	712	6
D3	DOX	Antat.592	2R	R	423	VSG-228	579	146	156	target_to_donor	AACAGTTACCTAGTGTTACTCTCGA	725	735	730	10
D3	DOX	Antat.592	2R	R	423	VSG-228	579	158	169	donor_to_target	AACAGTTACCTAGTGTTACTCTCGA	737	748	742.5	11
D3	DOX	Antat.592	2R	R	424	VSG-228	618	64	70	target_to_donor	GGCTATTCAGTCTCAAGCTACATGC	682	688	685	6
D3	DOX	Antat.592	2R	R	424	VSG-228	618	119	130	donor_to_target	GGCTATTCAGTCTCAAGCTACATGC	737	748	742.5	11
D3	DOX	Antat.592	2R	R	425	VSG-228	640	42	48	target_to_donor	TTTTTGACCCCAGAACTTGGCTATC	682	688	685	6
D3	DOX	Antat.592	2R	R	425	VSG-228	640	97	108	donor_to_target	TTTTTGACCCCAGAACTTGGCTATC	737	748	742.5	11
D3	DOX	Antat.592	2R	R	426	VSG-2986	574	90	101	target_to_donor	TCCTAATGCGTTGGTGCTCGACTAG	664	675	669.5	11
D3	DOX	Antat.592	2R	R	426	VSG-2986	574	175	186	donor_to_target	TCCTAATGCGTTGGTGCTCGACTAG	749	760	754.5	11
D3	DOX	Antat.592	2R	R	427	VSG-228	590	92	98	target_to_donor	GCAGCTACTATTATGCAGCACTGTT	682	688	685	6
D3	DOX	Antat.592	2R	R	427	VSG-228	590	183	188	donor_to_target	GCAGCTACTATTATGCAGCACTGTT	773	778	775.5	5
D3	DOX	Antat.592	2R	R	428	VSG-2986	620	60	66	target_to_donor	TAGGGCTCACTTATCCAGGCGTGAG	680	686	683	6
D3	DOX	Antat.592	2R	R	428	VSG-2986	620	129	140	donor_to_target	TAGGGCTCACTTATCCAGGCGTGAG	749	760	754.5	11
D3	DOX	Antat.592	2R	R	429	VSG-2986	623	69	71	target_to_donor	TACGGGCACTAGAAACGCCTGTGAC	692	694	693	2
D3	DOX	Antat.592	2R	R	429	VSG-2986	623	126	137	donor_to_target	TACGGGCACTAGAAACGCCTGTGAC	749	760	754.5	11
D3	DOX	Antat.592	2R	R	430	VSG-228	570	112	118	target_to_donor	TACATCATCCCGCGACATTTCATCC	682	688	685	6
D3	DOX	Antat.592	2R	R	430	VSG-228	570	167	178	donor_to_target	TACATCATCCCGCGACATTTCATCC	737	748	742.5	11
D3	DOX	Antat.592	2R	R	431	VSG-2986	602	90	92	target_to_donor	TAATCTATAACCTGAGGCCTTGAGT	692	694	693	2
D3	DOX	Antat.592	2R	R	431	VSG-2986	602	147	158	donor_to_target	TAATCTATAACCTGAGGCCTTGAGT	749	760	754.5	11
D3	DOX	Antat.592	2R	R	432	VSG-228	610	64	68	target_to_donor	CAGTCAACTTTTTATGCGCTCACGA	674	678	676	4
D3	DOX	Antat.592	2R	R	432	VSG-228	610	99	105	donor_to_target	CAGTCAACTTTTTATGCGCTCACGA	709	715	712	6
D3	DOX	Antat.592	2R	R	433	VSG-2986	575	112	116	target_to_donor	CTAATCCAATTTGTTGATTACTACT	687	691	689	4
D3	DOX	Antat.592	2R	R	433	VSG-2986	575	134	160	donor_to_target	CTAATCCAATTTGTTGATTACTACT	709	735	722	26
D3	DOX	Antat.592	2R	R	433	VSG-2986	575	162	173	target_to_donor	CTAATCCAATTTGTTGATTACTACT	737	748	742.5	11
D3	DOX	Antat.592	2R	R	433	VSG-2986	575	190	203	donor_to_target	CTAATCCAATTTGTTGATTACTACT	765	778	771.5	13
D3	DOX	Antat.592	2R	R	434	VSG-2986	644	43	47	target_to_donor	ATTGACTTTCTGCAAACCCAGTTCG	687	691	689	4
D3	DOX	Antat.592	2R	R	434	VSG-2986	644	93	104	donor_to_target	ATTGACTTTCTGCAAACCCAGTTCG	737	748	742.5	11
D3	DOX	Antat.592	2R	R	435	VSG-2986	589	75	86	target_to_donor	AATATCCAAAGATGACGCATACGTG	664	675	669.5	11
D3	DOX	Antat.592	2R	R	435	VSG-2986	589	120	146	donor_to_target	AATATCCAAAGATGACGCATACGTG	709	735	722	26
D3	DOX	Antat.592	2R	R	436	VSG-2986	641	51	53	target_to_donor	AGTAGAAGCGCTTATCATAAGTCAC	692	694	693	2
D3	DOX	Antat.592	2R	R	436	VSG-2986	641	96	107	donor_to_target	AGTAGAAGCGCTTATCATAAGTCAC	737	748	742.5	11
D3	DOX	Antat.592	2R	R	437	VSG-228	569	110	112	target_to_donor	TCGGTTAGCTCCCTAATGCAATCTT	679	681	680	2
D3	DOX	Antat.592	2R	R	437	VSG-228	569	168	179	donor_to_target	TCGGTTAGCTCCCTAATGCAATCTT	737	748	742.5	11
D3	DOX	Antat.592	2R	R	438	VSG-2986	625	62	66	target_to_donor	CTCGAGACAGCATAGATATAAAAAA	687	691	689	4
D3	DOX	Antat.592	2R	R	438	VSG-2986	625	112	123	donor_to_target	CTCGAGACAGCATAGATATAAAAAA	737	748	742.5	11
D3	DOX	Antat.592	2R	R	439	VSG-2986	617	47	58	target_to_donor	GAACATTGCTCTGCTGGTTAGCTCT	664	675	669.5	11
D3	DOX	Antat.592	2R	R	439	VSG-2986	617	92	118	donor_to_target	GAACATTGCTCTGCTGGTTAGCTCT	709	735	722	26
D3	DOX	Antat.592	2R	R	440	VSG-228	570	112	118	target_to_donor	ATAATCTTGACAGAGTTGGTATTGC	682	688	685	6
D3	DOX	Antat.592	2R	R	440	VSG-228	570	167	178	donor_to_target	ATAATCTTGACAGAGTTGGTATTGC	737	748	742.5	11
D3	DOX	Antat.592	2R	R	441	VSG-2986	635	52	56	target_to_donor	AACACACTCTGCTCCTCTTAGGTAG	687	691	689	4
D3	DOX	Antat.592	2R	R	441	VSG-2986	635	102	113	donor_to_target	AACACACTCTGCTCCTCTTAGGTAG	737	748	742.5	11
D3	DOX	Antat.592	2R	R	442	VSG-228	587	78	86	target_to_donor	TGGACCACCCGGTCAAGTCCATATT	665	673	669	8
D3	DOX	Antat.592	2R	R	442	VSG-228	587	150	161	donor_to_target	TGGACCACCCGGTCAAGTCCATATT	737	748	742.5	11
D3	DOX	Antat.592	2R	R	443	VSG-2986	604	88	90	target_to_donor	AAATCTGGAGCAACACGTTCTCGGT	692	694	693	2
D3	DOX	Antat.592	2R	R	443	VSG-2986	604	133	144	donor_to_target	AAATCTGGAGCAACACGTTCTCGGT	737	748	742.5	11
D3	DOX	Antat.592	2R	R	444	VSG-228	632	57	62	target_to_donor	TGTCGAGTTCGGGCCCAACTTGTAA	689	694	691.5	5
D3	DOX	Antat.592	2R	R	444	VSG-228	632	93	103	donor_to_target	TGTCGAGTTCGGGCCCAACTTGTAA	725	735	730	10
D3	DOX	Antat.592	2R	R	445	VSG-228	569	113	119	target_to_donor	GTTGGATGTACCGCTGACAGACGGA	682	688	685	6
D3	DOX	Antat.592	2R	R	445	VSG-228	569	168	179	donor_to_target	GTTGGATGTACCGCTGACAGACGGA	737	748	742.5	11
D3	DOX	Antat.592	2R	R	446	VSG-228	575	107	113	target_to_donor	ACCTAGCTCTGTTCCGCATATTCTA	682	688	685	6
D3	DOX	Antat.592	2R	R	446	VSG-228	575	162	173	donor_to_target	ACCTAGCTCTGTTCCGCATATTCTA	737	748	742.5	11
D3	DOX	Antat.592	2R	R	447	VSG-2986	587	100	104	target_to_donor	CAGACAGACGGGCTAAAGGTTTGTA	687	691	689	4
D3	DOX	Antat.592	2R	R	447	VSG-2986	587	150	161	donor_to_target	CAGACAGACGGGCTAAAGGTTTGTA	737	748	742.5	11
D3	DOX	Antat.592	2R	R	448	VSG-228	640	49	54	target_to_donor	CCGCATATGTTACTATGATAAGCCT	689	694	691.5	5
D3	DOX	Antat.592	2R	R	448	VSG-228	640	85	95	donor_to_target	CCGCATATGTTACTATGATAAGCCT	725	735	730	10
D3	DOX	Antat.592	2R	R	449	VSG-228	586	103	108	target_to_donor	TGAATTAGCAGAGCGAACAGCGACC	689	694	691.5	5
D3	DOX	Antat.592	2R	R	449	VSG-228	586	133	137	donor_to_target	TGAATTAGCAGAGCGAACAGCGACC	719	723	721	4
D3	DOX	Antat.592	2R	R	450	VSG-228	596	93	98	target_to_donor	GATCAGATGGGTAACCAAGTTTAAC	689	694	691.5	5
D3	DOX	Antat.592	2R	R	450	VSG-228	596	129	139	donor_to_target	GATCAGATGGGTAACCAAGTTTAAC	725	735	730	10
D3	DOX	Antat.592	2R	R	451	VSG-228	583	99	105	target_to_donor	CTAAGGAGTGTTGGTTTTCATAACT	682	688	685	6
D3	DOX	Antat.592	2R	R	451	VSG-228	583	154	165	donor_to_target	CTAAGGAGTGTTGGTTTTCATAACT	737	748	742.5	11
D3	DOX	Antat.592	2R	R	452	VSG-228	619	55	59	target_to_donor	TGAAAACTCCAGAATCTACCAAAGG	674	678	676	4
D3	DOX	Antat.592	2R	R	452	VSG-228	619	106	116	donor_to_target	TGAAAACTCCAGAATCTACCAAAGG	725	735	730	10
D3	DOX	Antat.592	2R	R	453	VSG-228	595	70	78	target_to_donor	TCGAAGACGGAGGTACAATAGTAAT	665	673	669	8
D3	DOX	Antat.592	2R	R	453	VSG-228	595	130	140	donor_to_target	TCGAAGACGGAGGTACAATAGTAAT	725	735	730	10
D3	DOX	Antat.592	2R	R	454	VSG-2986	628	64	66	target_to_donor	GGCTGTTGTCAAAATATAGTACACC	692	694	693	2
D3	DOX	Antat.592	2R	R	454	VSG-2986	628	109	120	donor_to_target	GGCTGTTGTCAAAATATAGTACACC	737	748	742.5	11
D3	DOX	Antat.592	2R	R	456	VSG-228	583	106	111	target_to_donor	GATTCCGCTATCCAATATCTGGCGC	689	694	691.5	5
D3	DOX	Antat.592	2R	R	456	VSG-228	583	154	165	donor_to_target	GATTCCGCTATCCAATATCTGGCGC	737	748	742.5	11
D3	DOX	Antat.592	2R	R	457	VSG-2986	598	94	96	target_to_donor	CTTCCTACAACAAACACCATCACGA	692	694	693	2
D3	DOX	Antat.592	2R	R	457	VSG-2986	598	139	150	donor_to_target	CTTCCTACAACAAACACCATCACGA	737	748	742.5	11
D3	DOX	Antat.592	2R	R	458	VSG-2986	643	37	43	target_to_donor	CTGCAGAGTCAAGGCCATTCTTATC	680	686	683	6
D3	DOX	Antat.592	2R	R	458	VSG-2986	643	94	105	donor_to_target	CTGCAGAGTCAAGGCCATTCTTATC	737	748	742.5	11
D3	DOX	Antat.592	2R	R	460	VSG-2986	640	24	35	target_to_donor	GGGATCGAGTTCTCTCTAGCCGCCA	664	675	669.5	11
D3	DOX	Antat.592	2R	R	460	VSG-2986	640	69	95	donor_to_target	GGGATCGAGTTCTCTCTAGCCGCCA	709	735	722	26
D3	DOX	Antat.592	2R	R	461	VSG-2986	644	43	47	target_to_donor	TGGGGGTCAAACGTATGTTAAGCTG	687	691	689	4
D3	DOX	Antat.592	2R	R	461	VSG-2986	644	93	104	donor_to_target	TGGGGGTCAAACGTATGTTAAGCTG	737	748	742.5	11
D3	DOX	Antat.592	2R	R	462	VSG-2986	631	56	60	target_to_donor	GATACCTCCTAAACTTCCATCTGAT	687	691	689	4
D3	DOX	Antat.592	2R	R	462	VSG-2986	631	106	117	donor_to_target	GATACCTCCTAAACTTCCATCTGAT	737	748	742.5	11
D3	DOX	Antat.592	2R	R	463	VSG-2986	618	69	73	target_to_donor	TCTGATTCAGAAGTTCATATTCAGA	687	691	689	4
D3	DOX	Antat.592	2R	R	463	VSG-2986	618	131	142	donor_to_target	TCTGATTCAGAAGTTCATATTCAGA	749	760	754.5	11
D3	DOX	Antat.592	2R	R	464	VSG-228	614	60	64	target_to_donor	CCTTCCCGCACGCTTCTGACATGGT	674	678	676	4
D3	DOX	Antat.592	2R	R	464	VSG-228	614	111	121	donor_to_target	CCTTCCCGCACGCTTCTGACATGGT	725	735	730	10
D3	DOX	Antat.592	2R	R	465	VSG-2986	628	48	51	target_to_donor	TACAGAGATTTCCTTACAGGGCAAT	676	679	677.5	3
D3	DOX	Antat.592	2R	R	465	VSG-2986	628	109	120	donor_to_target	TACAGAGATTTCCTTACAGGGCAAT	737	748	742.5	11
D3	DOX	Antat.592	2R	R	466	VSG-2986	637	50	54	target_to_donor	CTAAGATGGCTCATCTCAGCAGTCA	687	691	689	4
D3	DOX	Antat.592	2R	R	466	VSG-2986	637	128	141	donor_to_target	CTAAGATGGCTCATCTCAGCAGTCA	765	778	771.5	13
D3	DOX	Antat.592	2R	R	467	VSG-228	636	53	58	target_to_donor	CATCCTACTGGGTATCCAGACACTC	689	694	691.5	5
D3	DOX	Antat.592	2R	R	467	VSG-228	636	89	99	donor_to_target	CATCCTACTGGGTATCCAGACACTC	725	735	730	10
D3	DOX	Antat.592	2R	R	468	VSG-2986	575	112	116	target_to_donor	GTATATTTTGCCGCACTCTTCGATG	687	691	689	4
D3	DOX	Antat.592	2R	R	468	VSG-2986	575	134	160	donor_to_target	GTATATTTTGCCGCACTCTTCGATG	709	735	722	26
D3	DOX	Antat.592	2R	R	469	VSG-2986	632	55	59	target_to_donor	TCCAGTACTGATGGCAGTTGCGATC	687	691	689	4
D3	DOX	Antat.592	2R	R	469	VSG-2986	632	105	116	donor_to_target	TCCAGTACTGATGGCAGTTGCGATC	737	748	742.5	11
D3	DOX	Antat.592	2R	R	470	VSG-2986	637	50	54	target_to_donor	CCATTAATCAATTCAAGTTATGCAC	687	691	689	4
D3	DOX	Antat.592	2R	R	470	VSG-2986	637	100	111	donor_to_target	CCATTAATCAATTCAAGTTATGCAC	737	748	742.5	11
D3	DOX	Antat.592	2R	R	471	VSG-228	618	64	70	target_to_donor	CCCAAGTCTAATACAAATAAAACAT	682	688	685	6
D3	DOX	Antat.592	2R	R	471	VSG-228	618	119	130	donor_to_target	CCCAAGTCTAATACAAATAAAACAT	737	748	742.5	11
D3	DOX	Antat.592	2R	R	472	VSG-2986	617	63	69	target_to_donor	CGAGGGTATATGTGCCTTTTATTCC	680	686	683	6
D3	DOX	Antat.592	2R	R	472	VSG-2986	617	120	131	donor_to_target	CGAGGGTATATGTGCCTTTTATTCC	737	748	742.5	11
D3	DOX	Antat.592	2R	R	473	VSG-2986	622	65	69	target_to_donor	GTAAGGGCTTCGGGTATCTTATTTA	687	691	689	4
D3	DOX	Antat.592	2R	R	473	VSG-2986	622	143	156	donor_to_target	GTAAGGGCTTCGGGTATCTTATTTA	765	778	771.5	13
D3	DOX	Antat.592	2R	R	474	VSG-228	636	46	52	target_to_donor	TCACGGAACGTCAACTTCGACCAAT	682	688	685	6
D3	DOX	Antat.592	2R	R	474	VSG-228	636	101	112	donor_to_target	TCACGGAACGTCAACTTCGACCAAT	737	748	742.5	11
D3	DOX	Antat.592	2R	R	476	VSG-228	578	111	116	target_to_donor	CAAGTCCTATCGACCCTACCTGATA	689	694	691.5	5
D3	DOX	Antat.592	2R	R	476	VSG-228	578	147	157	donor_to_target	CAAGTCCTATCGACCCTACCTGATA	725	735	730	10
D3	DOX	Antat.592	2R	R	477	VSG-228	631	58	63	target_to_donor	TTTTATTCGGGCAACTTGTGTAAAC	689	694	691.5	5
D3	DOX	Antat.592	2R	R	477	VSG-228	631	106	117	donor_to_target	TTTTATTCGGGCAACTTGTGTAAAC	737	748	742.5	11
D3	DOX	Antat.592	2R	R	479	VSG-2986	634	53	57	target_to_donor	TCCTTTAATCGTAATAAATGCCGCC	687	691	689	4
D3	DOX	Antat.592	2R	R	479	VSG-2986	634	131	144	donor_to_target	TCCTTTAATCGTAATAAATGCCGCC	765	778	771.5	13
D3	DOX	Antat.592	2R	R	480	VSG-228	569	120	125	target_to_donor	TTCTGCGCTTAATAACCAGACAATT	689	694	691.5	5
D3	DOX	Antat.592	2R	R	480	VSG-228	569	180	183	donor_to_target	TTCTGCGCTTAATAACCAGACAATT	749	752	750.5	3
D3	DOX	Antat.592	2R	R	481	VSG-2986	592	95	99	target_to_donor	CTAACGGTGATAGATGGTGTCCTAA	687	691	689	4
D3	DOX	Antat.592	2R	R	481	VSG-2986	592	145	156	donor_to_target	CTAACGGTGATAGATGGTGTCCTAA	737	748	742.5	11
D3	DOX	Antat.592	2R	R	482	VSG-228	634	55	60	target_to_donor	CGGTCCTGGTTAACCGTATAGCGAA	689	694	691.5	5
D3	DOX	Antat.592	2R	R	482	VSG-228	634	115	118	donor_to_target	CGGTCCTGGTTAACCGTATAGCGAA	749	752	750.5	3
D3	DOX	Antat.592	2R	R	483	VSG-2986	623	64	68	target_to_donor	TTCAGAAGGCAACCTGCGAAGTATA	687	691	689	4
D3	DOX	Antat.592	2R	R	483	VSG-2986	623	114	125	donor_to_target	TTCAGAAGGCAACCTGCGAAGTATA	737	748	742.5	11
D3	DOX	Antat.592	2R	R	484	VSG-2986	619	68	72	target_to_donor	TTTCAGTTTAACATGTGTTTAAATA	687	691	689	4
D3	DOX	Antat.592	2R	R	484	VSG-2986	619	130	141	donor_to_target	TTTCAGTTTAACATGTGTTTAAATA	749	760	754.5	11
D3	DOX	Antat.592	2R	R	485	VSG-228	606	59	67	target_to_donor	TTCCAAATTTTTAGTCTTGTGGCAA	665	673	669	8
D3	DOX	Antat.592	2R	R	485	VSG-228	606	131	142	donor_to_target	TTCCAAATTTTTAGTCTTGTGGCAA	737	748	742.5	11
D3	DOX	Antat.592	2R	R	487	VSG-228	574	115	120	target_to_donor	CTGCATGGTTCCATCATATGTTCCA	689	694	691.5	5
D3	DOX	Antat.592	2R	R	487	VSG-228	574	151	161	donor_to_target	CTGCATGGTTCCATCATATGTTCCA	725	735	730	10
D3	DOX	Antat.592	2R	R	488	VSG-2986	551	113	124	target_to_donor	TCCGTGACAGTCCTTGAGGCCCGTG	664	675	669.5	11
D3	DOX	Antat.592	2R	R	488	VSG-2986	551	145	149	donor_to_target	TCCGTGACAGTCCTTGAGGCCCGTG	696	700	698	4
D3	DOX	Antat.592	2R	R	489	VSG-228	631	58	63	target_to_donor	ATGGTAACTACAGATTTGGGGGAAC	689	694	691.5	5
D3	DOX	Antat.592	2R	R	489	VSG-228	631	94	104	donor_to_target	ATGGTAACTACAGATTTGGGGGAAC	725	735	730	10
D3	DOX	Antat.592	2R	R	490	VSG-2986	577	103	109	target_to_donor	CTTAAGATAATACTATTTGTTGGCG	680	686	683	6
D3	DOX	Antat.592	2R	R	490	VSG-2986	577	160	171	donor_to_target	CTTAAGATAATACTATTTGTTGGCG	737	748	742.5	11
D3	DOX	Antat.592	2R	R	491	VSG-228	605	84	89	target_to_donor	TCCCCCCACACATACCCATAATAAT	689	694	691.5	5
D3	DOX	Antat.592	2R	R	491	VSG-228	605	120	130	donor_to_target	TCCCCCCACACATACCCATAATAAT	725	735	730	10
D3	DOX	Antat.592	2R	R	492	VSG-228	587	102	107	target_to_donor	TCGCTTTAAATTGTGGTCTACTTGT	689	694	691.5	5
D3	DOX	Antat.592	2R	R	492	VSG-228	587	138	148	donor_to_target	TCGCTTTAAATTGTGGTCTACTTGT	725	735	730	10
D3	DOX	Antat.592	2R	R	493	VSG-228	575	114	119	target_to_donor	ACGCGGTCATTAACTGACCGTCTCT	689	694	691.5	5
D3	DOX	Antat.592	2R	R	493	VSG-228	575	198	203	donor_to_target	ACGCGGTCATTAACTGACCGTCTCT	773	778	775.5	5
D3	DOX	Antat.592	2R	R	494	VSG-228	570	109	111	target_to_donor	TCAACTCCCCCAACCTGTTCACTAA	679	681	680	2
D3	DOX	Antat.592	2R	R	494	VSG-228	570	155	165	donor_to_target	TCAACTCCCCCAACCTGTTCACTAA	725	735	730	10
D3	DOX	Antat.592	2R	R	495	VSG-2986	569	95	106	target_to_donor	CTTAACAATATCGAAACATATCGTA	664	675	669.5	11
D3	DOX	Antat.592	2R	R	495	VSG-2986	569	168	179	donor_to_target	CTTAACAATATCGAAACATATCGTA	737	748	742.5	11
D3	DOX	Antat.592	2R	R	496	VSG-228	637	52	57	target_to_donor	CAAACTGAACAAACCAAGCGTCTAA	689	694	691.5	5
D3	DOX	Antat.592	2R	R	496	VSG-228	637	100	111	donor_to_target	CAAACTGAACAAACCAAGCGTCTAA	737	748	742.5	11
D3	DOX	Antat.592	2R	R	497	VSG-2986	623	64	68	target_to_donor	TCGAGTCAGTAATTGATCCCTATAA	687	691	689	4
D3	DOX	Antat.592	2R	R	497	VSG-2986	623	114	125	donor_to_target	TCGAGTCAGTAATTGATCCCTATAA	737	748	742.5	11
D3	DOX	Antat.592	2R	R	499	VSG-228	620	69	74	target_to_donor	ATCTTTACATCTAACATCATCACAG	689	694	691.5	5
D3	DOX	Antat.592	2R	R	499	VSG-228	620	117	128	donor_to_target	ATCTTTACATCTAACATCATCACAG	737	748	742.5	11
D3	DOX	Antat.592	2R	R	500	VSG-2986	622	87	113	donor_to_target	CTGGAACGGCCTCACCTGTCTCATC	709	735	722	26
D3	DOX	Antat.592	2R	R	501	VSG-228	566	123	128	target_to_donor	AACACAAGGTCCCAGCTTCTTACCC	689	694	691.5	5
D3	DOX	Antat.592	2R	R	501	VSG-228	566	159	169	donor_to_target	AACACAAGGTCCCAGCTTCTTACCC	725	735	730	10
D3	DOX	Antat.592	2R	R	502	VSG-2986	596	91	95	target_to_donor	AATCACTAGGAGGCGAGTTTATCAT	687	691	689	4
D3	DOX	Antat.592	2R	R	502	VSG-2986	596	153	164	donor_to_target	AATCACTAGGAGGCGAGTTTATCAT	749	760	754.5	11
D3	DOX	Antat.592	2R	R	503	VSG-2986	563	124	128	target_to_donor	TACTGGAGCACATCAACACCACCGT	687	691	689	4
D3	DOX	Antat.592	2R	R	503	VSG-2986	563	174	185	donor_to_target	TACTGGAGCACATCAACACCACCGT	737	748	742.5	11
D3	DOX	Antat.592	2R	R	504	VSG-2986	641	46	50	target_to_donor	CTTCGAGTGTTCTCCAAGTTCGAAA	687	691	689	4
D3	DOX	Antat.592	2R	R	504	VSG-2986	641	96	107	donor_to_target	CTTCGAGTGTTCTCCAAGTTCGAAA	737	748	742.5	11
D3	DOX	Antat.592	2R	R	505	VSG-228	589	93	99	target_to_donor	ACAGATACGGTTGGGAATTAGTCGC	682	688	685	6
D3	DOX	Antat.592	2R	R	505	VSG-228	589	136	146	donor_to_target	ACAGATACGGTTGGGAATTAGTCGC	725	735	730	10
D3	DOX	Antat.592	2R	R	506	VSG-228	637	28	36	target_to_donor	CACACTTCAATCACGCGGGCAGAAT	665	673	669	8
D3	DOX	Antat.592	2R	R	506	VSG-228	637	112	115	donor_to_target	CACACTTCAATCACGCGGGCAGAAT	749	752	750.5	3
D3	DOX	Antat.592	2R	R	507	VSG-228	587	87	91	target_to_donor	GCCCGAGAATTTGACCACCACAGAG	674	678	676	4
D3	DOX	Antat.592	2R	R	507	VSG-228	587	162	165	donor_to_target	GCCCGAGAATTTGACCACCACAGAG	749	752	750.5	3
D3	DOX	Antat.592	2R	R	508	VSG-2986	623	64	68	target_to_donor	TATCTATCTTTTCACCGTAACTGGA	687	691	689	4
D3	DOX	Antat.592	2R	R	508	VSG-2986	623	142	155	donor_to_target	TATCTATCTTTTCACCGTAACTGGA	765	778	771.5	13
D3	DOX	Antat.592	2R	R	509	VSG-228	587	102	107	target_to_donor	GCATAAATAAACTGTCAGTTACATG	689	694	691.5	5
D3	DOX	Antat.592	2R	R	509	VSG-228	587	162	165	donor_to_target	GCATAAATAAACTGTCAGTTACATG	749	752	750.5	3
D3	DOX	Antat.592	2R	R	510	VSG-2986	637	13	21	target_to_donor	CGACTATCCCTCTTGAATCCAAACC	650	658	654	8
D3	DOX	Antat.592	2R	R	510	VSG-2986	637	72	98	donor_to_target	CGACTATCCCTCTTGAATCCAAACC	709	735	722	26
D3	DOX	Antat.592	2R	R	511	VSG-2986	598	94	96	target_to_donor	ACTTCACCTCCCGGTTGTATTCCTT	692	694	693	2
D3	DOX	Antat.592	2R	R	511	VSG-2986	598	151	162	donor_to_target	ACTTCACCTCCCGGTTGTATTCCTT	749	760	754.5	11
D3	DOX	Antat.592	2R	R	512	VSG-2986	602	85	89	target_to_donor	AATTCTGCTGGGTTTTGCTATAGTA	687	691	689	4
D3	DOX	Antat.592	2R	R	512	VSG-2986	602	147	158	donor_to_target	AATTCTGCTGGGTTTTGCTATAGTA	749	760	754.5	11
D3	DOX	Antat.592	2R	R	513	VSG-2986	642	45	49	target_to_donor	AAAGCTTTGCTAAAACGATCACTCC	687	691	689	4
D3	DOX	Antat.592	2R	R	513	VSG-2986	642	95	106	donor_to_target	AAAGCTTTGCTAAAACGATCACTCC	737	748	742.5	11
D3	DOX	Antat.592	2R	R	514	VSG-228	558	107	115	target_to_donor	CAGCTTGTGCATCAATTAAGTTCAC	665	673	669	8
D3	DOX	Antat.592	2R	R	514	VSG-228	558	167	177	donor_to_target	CAGCTTGTGCATCAATTAAGTTCAC	725	735	730	10
D3	DOX	Antat.592	2R	R	515	VSG-2986	596	84	90	target_to_donor	CACACTTTAATGACCCCTCGTATTC	680	686	683	6
D3	DOX	Antat.592	2R	R	515	VSG-2986	596	141	152	donor_to_target	CACACTTTAATGACCCCTCGTATTC	737	748	742.5	11
D3	DOX	Antat.592	2R	R	516	VSG-2986	606	58	69	target_to_donor	TTCTCTGACTGAAGTGGAGCTTGTG	664	675	669.5	11
D3	DOX	Antat.592	2R	R	516	VSG-2986	606	103	129	donor_to_target	TTCTCTGACTGAAGTGGAGCTTGTG	709	735	722	26
D3	DOX	Antat.592	2R	R	517	VSG-228	631	58	63	target_to_donor	TATTAATGAATTCCCATGCTTGAGT	689	694	691.5	5
D3	DOX	Antat.592	2R	R	517	VSG-228	631	94	104	donor_to_target	TATTAATGAATTCCCATGCTTGAGT	725	735	730	10
D3	DOX	Antat.592	2R	R	518	VSG-2986	591	73	84	target_to_donor	ATATTTATTGCTTTCTTCTTCCGAT	664	675	669.5	11
D3	DOX	Antat.592	2R	R	518	VSG-2986	591	118	144	donor_to_target	ATATTTATTGCTTTCTTCTTCCGAT	709	735	722	26
D3	DOX	Antat.592	2R	R	519	VSG-2986	614	73	77	target_to_donor	TACTATATTCATAACCACCCACTAC	687	691	689	4
D3	DOX	Antat.592	2R	R	519	VSG-2986	614	123	134	donor_to_target	TACTATATTCATAACCACCCACTAC	737	748	742.5	11
D3	DOX	Antat.592	2R	R	520	VSG-228	602	87	92	target_to_donor	ATGACGAATCTCATTCTAGATCCGA	689	694	691.5	5
D3	DOX	Antat.592	2R	R	520	VSG-228	602	123	133	donor_to_target	ATGACGAATCTCATTCTAGATCCGA	725	735	730	10
D3	DOX	Antat.592	2R	R	521	VSG-2986	644	52	56	donor_to_target	GCAACTAACTAGATTCCAGTTTTTC	696	700	698	4
D3	DOX	Antat.592	2R	R	522	VSG-2986	598	82	88	target_to_donor	TTATTTGGTATATTCTGGTCTTACC	680	686	683	6
D3	DOX	Antat.592	2R	R	522	VSG-2986	598	139	150	donor_to_target	TTATTTGGTATATTCTGGTCTTACC	737	748	742.5	11
D3	DOX	Antat.592	2R	R	524	VSG-2986	561	119	125	target_to_donor	TCAATTTTTTCACATCCAATAATTC	680	686	683	6
D3	DOX	Antat.592	2R	R	524	VSG-2986	561	148	174	donor_to_target	TCAATTTTTTCACATCCAATAATTC	709	735	722	26
D3	DOX	Antat.592	2R	R	525	VSG-2986	637	72	98	donor_to_target	TCTAATGTTGATATGGTTGGAGGTG	709	735	722	26
D3	DOX	Antat.592	2R	R	526	VSG-2986	625	62	66	target_to_donor	TTTCAGACAGATGGAATGCGACCTC	687	691	689	4
D3	DOX	Antat.592	2R	R	526	VSG-2986	625	124	135	donor_to_target	TTTCAGACAGATGGAATGCGACCTC	749	760	754.5	11
D3	DOX	Antat.592	2R	R	527	VSG-228	617	72	77	target_to_donor	GATACCTAATTATTACGTAATTAGT	689	694	691.5	5
D3	DOX	Antat.592	2R	R	527	VSG-228	617	120	131	donor_to_target	GATACCTAATTATTACGTAATTAGT	737	748	742.5	11
D3	DOX	Antat.592	2R	R	528	VSG-2986	570	122	124	target_to_donor	TTCGTGATACCGGTATGACGGCATT	692	694	693	2
D3	DOX	Antat.592	2R	R	528	VSG-2986	570	167	178	donor_to_target	TTCGTGATACCGGTATGACGGCATT	737	748	742.5	11
D3	DOX	Antat.592	2R	R	529	VSG-228	628	61	66	target_to_donor	TTATAGACTCCGATTAAACTAATGA	689	694	691.5	5
D3	DOX	Antat.592	2R	R	529	VSG-228	628	109	120	donor_to_target	TTATAGACTCCGATTAAACTAATGA	737	748	742.5	11
D3	DOX	Antat.592	2R	R	530	VSG-2986	632	48	54	target_to_donor	ATTTGGTTCAGATCTTCTAGTTTAA	680	686	683	6
D3	DOX	Antat.592	2R	R	530	VSG-2986	632	105	116	donor_to_target	ATTTGGTTCAGATCTTCTAGTTTAA	737	748	742.5	11
D3	DOX	Antat.592	2R	R	531	VSG-228	620	69	74	target_to_donor	CCCACCATTATAAGATGGTCTCATC	689	694	691.5	5
D3	DOX	Antat.592	2R	R	531	VSG-228	620	105	115	donor_to_target	CCCACCATTATAAGATGGTCTCATC	725	735	730	10
D3	DOX	Antat.592	2R	R	532	VSG-2986	572	115	119	target_to_donor	GCGTCGGGTCGAATATTACTAGACT	687	691	689	4
D3	DOX	Antat.592	2R	R	532	VSG-2986	572	165	176	donor_to_target	GCGTCGGGTCGAATATTACTAGACT	737	748	742.5	11
D3	DOX	Antat.592	2R	R	533	VSG-2986	635	74	100	target_to_donor	TAATATCAGTGTCCCATGACGTTCC	709	735	722	26
D3	DOX	Antat.592	2R	R	533	VSG-2986	635	130	143	donor_to_target	TAATATCAGTGTCCCATGACGTTCC	765	778	771.5	13
D3	DOX	Antat.592	2R	R	534	VSG-228	572	110	116	target_to_donor	ACCTCACTTGCTAACACCCGCTCAG	682	688	685	6
D3	DOX	Antat.592	2R	R	534	VSG-228	572	165	176	donor_to_target	ACCTCACTTGCTAACACCCGCTCAG	737	748	742.5	11
D3	DOX	Antat.592	2R	R	535	VSG-228	632	57	62	target_to_donor	TAAAGATTGGCATCTCTAGCCTACG	689	694	691.5	5
D3	DOX	Antat.592	2R	R	535	VSG-228	632	93	103	donor_to_target	TAAAGATTGGCATCTCTAGCCTACG	725	735	730	10
D3	DOX	Antat.592	2R	R	536	VSG-2986	577	87	98	target_to_donor	GTTACTTTTTTAAAAGCCGACTTCA	664	675	669.5	11
D3	DOX	Antat.592	2R	R	536	VSG-2986	577	132	158	donor_to_target	GTTACTTTTTTAAAAGCCGACTTCA	709	735	722	26
D3	DOX	Antat.592	2R	R	537	VSG-228	612	77	82	target_to_donor	ACCGAGCCACGCAATGGACGGTGTA	689	694	691.5	5
D3	DOX	Antat.592	2R	R	537	VSG-228	612	161	166	donor_to_target	ACCGAGCCACGCAATGGACGGTGTA	773	778	775.5	5
D3	DOX	Antat.592	2R	R	538	VSG-228	587	102	107	target_to_donor	GCTGGGAACTACACTAATTCGGATT	689	694	691.5	5
D3	DOX	Antat.592	2R	R	538	VSG-228	587	186	191	donor_to_target	GCTGGGAACTACACTAATTCGGATT	773	778	775.5	5
D3	DOX	Antat.592	2R	R	539	VSG-228	641	48	53	target_to_donor	TTCTGTCTAATATTTCGTTGTGGTC	689	694	691.5	5
D3	DOX	Antat.592	2R	R	539	VSG-228	641	96	107	donor_to_target	TTCTGTCTAATATTTCGTTGTGGTC	737	748	742.5	11
D3	DOX	Antat.592	2R	R	540	VSG-228	618	56	60	target_to_donor	GCACTTCGCCGGGACCGATCTATCA	674	678	676	4
D3	DOX	Antat.592	2R	R	540	VSG-228	618	107	117	donor_to_target	GCACTTCGCCGGGACCGATCTATCA	725	735	730	10
D3	DOX	Antat.592	2R	R	541	VSG-2986	632	32	43	target_to_donor	AAACCAAATCGGCGTCTTTCGGTAA	664	675	669.5	11
D3	DOX	Antat.592	2R	R	541	VSG-2986	632	77	103	donor_to_target	AAACCAAATCGGCGTCTTTCGGTAA	709	735	722	26
D3	DOX	Antat.592	2R	R	542	VSG-228	636	46	52	target_to_donor	GAGCGACAAATAAATCACCTCCTCT	682	688	685	6
D3	DOX	Antat.592	2R	R	542	VSG-228	636	101	112	donor_to_target	GAGCGACAAATAAATCACCTCCTCT	737	748	742.5	11
D3	DOX	Antat.592	2R	R	543	VSG-228	587	102	107	target_to_donor	CTCTTGACTATTTCACTCTTCCATT	689	694	691.5	5
D3	DOX	Antat.592	2R	R	543	VSG-228	587	138	148	donor_to_target	CTCTTGACTATTTCACTCTTCCATT	725	735	730	10
D3	DOX	Antat.592	2R	R	544	VSG-2986	596	84	95	target_to_donor	TCGAGGATCTTGCTTTGTAAGTCTA	680	691	685.5	11
D3	DOX	Antat.592	2R	R	544	VSG-2986	596	141	152	donor_to_target	TCGAGGATCTTGCTTTGTAAGTCTA	737	748	742.5	11
D3	DOX	Antat.592	2R	R	545	VSG-2986	605	82	86	target_to_donor	AAGCAATTCAAGGCTGTACCCCTTA	687	691	689	4
D3	DOX	Antat.592	2R	R	545	VSG-2986	605	160	173	donor_to_target	AAGCAATTCAAGGCTGTACCCCTTA	765	778	771.5	13
D3	DOX	Antat.592	2R	R	546	VSG-228	637	52	57	target_to_donor	TGCTTACCTCAATCTAGACAACTCG	689	694	691.5	5
D3	DOX	Antat.592	2R	R	546	VSG-228	637	100	111	donor_to_target	TGCTTACCTCAATCTAGACAACTCG	737	748	742.5	11
D3	DOX	Antat.592	2R	R	547	VSG-2986	582	68	76	target_to_donor	AATCCAAGTATGGCATCCGGGGGGT	650	658	654	8
D3	DOX	Antat.592	2R	R	547	VSG-2986	582	114	118	donor_to_target	AATCCAAGTATGGCATCCGGGGGGT	696	700	698	4
D3	DOX	Antat.592	2R	R	548	VSG-228	570	112	118	target_to_donor	GGTTTGGTGCTCATATACTTCTTGA	682	688	685	6
D3	DOX	Antat.592	2R	R	548	VSG-228	570	149	153	donor_to_target	GGTTTGGTGCTCATATACTTCTTGA	719	723	721	4
D3	DOX	Antat.592	2R	R	549	VSG-228	578	111	116	target_to_donor	GCGACGCAGCTCTTTACCATTATAT	689	694	691.5	5
D3	DOX	Antat.592	2R	R	549	VSG-228	578	159	170	donor_to_target	GCGACGCAGCTCTTTACCATTATAT	737	748	742.5	11
D3	DOX	Antat.592	2R	R	550	VSG-2986	636	73	99	donor_to_target	TTCTTCTTGAGGCCACGTATGTAGC	709	735	722	26
D3	DOX	Antat.592	2R	R	551	VSG-2986	637	43	49	target_to_donor	CGGTAATTCCGTCGCACTACACTCT	680	686	683	6
D3	DOX	Antat.592	2R	R	551	VSG-2986	637	112	123	donor_to_target	CGGTAATTCCGTCGCACTACACTCT	749	760	754.5	11
D3	DOX	Antat.592	2R	R	552	VSG-228	623	66	71	target_to_donor	ATTGTACATTTGCGGTTCTGGTTTT	689	694	691.5	5
D3	DOX	Antat.592	2R	R	552	VSG-228	623	114	125	donor_to_target	ATTGTACATTTGCGGTTCTGGTTTT	737	748	742.5	11
D3	DOX	Antat.592	2R	R	553	VSG-228	570	119	124	target_to_donor	ACTAAAACACGGATTTTTACTCAGG	689	694	691.5	5
D3	DOX	Antat.592	2R	R	553	VSG-228	570	155	165	donor_to_target	ACTAAAACACGGATTTTTACTCAGG	725	735	730	10
D3	DOX	Antat.592	2R	R	554	VSG-2986	631	56	60	target_to_donor	GCCGAACATCGAATTTCGAAACTTA	687	691	689	4
D3	DOX	Antat.592	2R	R	554	VSG-2986	631	134	147	donor_to_target	GCCGAACATCGAATTTCGAAACTTA	765	778	771.5	13
D3	DOX	Antat.592	2R	R	555	VSG-2986	632	48	54	target_to_donor	TCTCGCGTCTTTCGTTACAACAGAA	680	686	683	6
D3	DOX	Antat.592	2R	R	555	VSG-2986	632	117	128	donor_to_target	TCTCGCGTCTTTCGTTACAACAGAA	749	760	754.5	11
D3	DOX	Antat.592	2R	R	556	VSG-228	618	71	76	target_to_donor	CGGTCAGTCTTATAACGTTATCTAT	689	694	691.5	5
D3	DOX	Antat.592	2R	R	556	VSG-228	618	107	117	donor_to_target	CGGTCAGTCTTATAACGTTATCTAT	725	735	730	10
D3	DOX	Antat.592	2R	R	557	VSG-2986	631	61	63	target_to_donor	CGGAGCGCTTCATCCGTCCGGGATT	692	694	693	2
D3	DOX	Antat.592	2R	R	557	VSG-2986	631	134	147	donor_to_target	CGGAGCGCTTCATCCGTCCGGGATT	765	778	771.5	13
D3	DOX	Antat.592	2R	R	558	VSG-2986	606	36	43	target_to_donor	CTGATTTACCCAAAGGTAATATGAT	642	649	645.5	7
D3	DOX	Antat.592	2R	R	558	VSG-2986	606	103	129	donor_to_target	CTGATTTACCCAAAGGTAATATGAT	709	735	722	26
D3	DOX	Antat.592	2R	R	559	VSG-228	581	108	113	target_to_donor	CCCTTTTAATATTGCGACGGGTCGA	689	694	691.5	5
D3	DOX	Antat.592	2R	R	559	VSG-228	581	144	154	donor_to_target	CCCTTTTAATATTGCGACGGGTCGA	725	735	730	10
D3	DOX	Antat.592	2R	R	560	VSG-2986	618	69	73	target_to_donor	TCGGCTACAGTCAATCAGGTGATTC	687	691	689	4
D3	DOX	Antat.592	2R	R	560	VSG-2986	618	147	160	donor_to_target	TCGGCTACAGTCAATCAGGTGATTC	765	778	771.5	13
D3	DOX	Antat.592	2R	R	561	VSG-2986	575	105	111	target_to_donor	AACGACCCTATTTACTCCGACTAAC	680	686	683	6
D3	DOX	Antat.592	2R	R	561	VSG-2986	575	174	185	donor_to_target	AACGACCCTATTTACTCCGACTAAC	749	760	754.5	11
D3	DOX	Antat.592	2R	R	562	VSG-2986	608	56	67	target_to_donor	AGGTGATATCCAATTTAGTTAAAAC	664	675	669.5	11
D3	DOX	Antat.592	2R	R	562	VSG-2986	608	101	127	donor_to_target	AGGTGATATCCAATTTAGTTAAAAC	709	735	722	26
D3	DOX	Antat.592	2R	R	563	VSG-228	614	51	59	target_to_donor	TTGTCTTCATAGCTAGTAGGTAGTA	665	673	669	8
D3	DOX	Antat.592	2R	R	563	VSG-228	614	111	121	donor_to_target	TTGTCTTCATAGCTAGTAGGTAGTA	725	735	730	10
D3	DOX	Antat.592	2R	R	564	VSG-2986	611	69	75	target_to_donor	AAAATGCCCCGAATATCATTCCTGG	680	686	683	6
D3	DOX	Antat.592	2R	R	564	VSG-2986	611	138	149	donor_to_target	AAAATGCCCCGAATATCATTCCTGG	749	760	754.5	11
D3	DOX	Antat.592	2R	R	565	VSG-2986	602	62	73	target_to_donor	CATTGGGACCCTGTCCCTAGCATCT	664	675	669.5	11
D3	DOX	Antat.592	2R	R	565	VSG-2986	602	107	133	donor_to_target	CATTGGGACCCTGTCCCTAGCATCT	709	735	722	26
D3	DOX	Antat.592	2R	R	566	VSG-2986	632	48	54	target_to_donor	ATCTTATCCCATCAATCACAAGCAC	680	686	683	6
D3	DOX	Antat.592	2R	R	566	VSG-2986	632	117	128	donor_to_target	ATCTTATCCCATCAATCACAAGCAC	749	760	754.5	11
D3	DOX	Antat.592	2R	R	567	VSG-2986	565	99	110	target_to_donor	TTTGAGAGAATTTCAATAATCCAAA	664	675	669.5	11
D3	DOX	Antat.592	2R	R	567	VSG-2986	565	144	170	donor_to_target	TTTGAGAGAATTTCAATAATCCAAA	709	735	722	26
D3	DOX	Antat.592	2R	R	568	VSG-228	587	87	91	target_to_donor	CTTTACTGTCTCGAACTTTTTGTAG	674	678	676	4
D3	DOX	Antat.592	2R	R	568	VSG-228	587	150	161	donor_to_target	CTTTACTGTCTCGAACTTTTTGTAG	737	748	742.5	11
D3	DOX	Antat.592	2R	R	569	VSG-2986	596	68	79	target_to_donor	CGTTAAAACTGCATATCGTCTAAAA	664	675	669.5	11
D3	DOX	Antat.592	2R	R	569	VSG-2986	596	113	139	donor_to_target	CGTTAAAACTGCATATCGTCTAAAA	709	735	722	26
D3	DOX	Antat.592	2R	R	570	VSG-228	596	86	92	target_to_donor	TCATGTGGTTACTAATACCCCTTGT	682	688	685	6
D3	DOX	Antat.592	2R	R	570	VSG-228	596	141	152	donor_to_target	TCATGTGGTTACTAATACCCCTTGT	737	748	742.5	11
D3	DOX	Antat.592	2R	R	571	VSG-228	632	57	62	target_to_donor	TTTTTAGGGGTTACACACCTTTTCG	689	694	691.5	5
D3	DOX	Antat.592	2R	R	571	VSG-228	632	93	103	donor_to_target	TTTTTAGGGGTTACACACCTTTTCG	725	735	730	10
D3	DOX	Antat.592	2R	R	572	VSG-2986	623	86	112	target_to_donor	TGGAAGGGACATGAAAAAACAATGC	709	735	722	26
D3	DOX	Antat.592	2R	R	572	VSG-2986	623	142	155	donor_to_target	TGGAAGGGACATGAAAAAACAATGC	765	778	771.5	13
D3	DOX	Antat.592	2R	R	573	VSG-228	640	49	54	target_to_donor	GAGTAACGGAGGCCACTTTTCGGGT	689	694	691.5	5
D3	DOX	Antat.592	2R	R	573	VSG-228	640	97	108	donor_to_target	GAGTAACGGAGGCCACTTTTCGGGT	737	748	742.5	11
D3	DOX	Antat.592	2R	R	574	VSG-228	570	119	124	target_to_donor	GTTCGCTATAACCCTCTAGCGACCA	689	694	691.5	5
D3	DOX	Antat.592	2R	R	574	VSG-228	570	167	178	donor_to_target	GTTCGCTATAACCCTCTAGCGACCA	737	748	742.5	11
D3	DOX	Antat.592	2R	R	575	VSG-228	587	87	91	target_to_donor	AACCTCTGATAACTCAAGCCACGTT	674	678	676	4
D3	DOX	Antat.592	2R	R	575	VSG-228	587	122	128	donor_to_target	AACCTCTGATAACTCAAGCCACGTT	709	715	712	6
D3	DOX	Antat.592	2R	R	576	VSG-228	560	122	128	target_to_donor	CCATTTCTGAGTCGTCTTTCTTCGG	682	688	685	6
D3	DOX	Antat.592	2R	R	576	VSG-228	560	177	188	donor_to_target	CCATTTCTGAGTCGTCTTTCTTCGG	737	748	742.5	11
D3	DOX	Antat.592	2R	R	577	VSG-2986	631	56	60	target_to_donor	ATAGTCCTCCGGCTACCGAAGTGGC	687	691	689	4
D3	DOX	Antat.592	2R	R	577	VSG-2986	631	106	117	donor_to_target	ATAGTCCTCCGGCTACCGAAGTGGC	737	748	742.5	11
D3	DOX	Antat.592	2R	R	578	VSG-2986	614	50	61	target_to_donor	GGAAAACAATCTTCCCCCGTGCCTT	664	675	669.5	11
D3	DOX	Antat.592	2R	R	578	VSG-2986	614	95	121	donor_to_target	GGAAAACAATCTTCCCCCGTGCCTT	709	735	722	26
D3	DOX	Antat.592	2R	R	579	VSG-228	581	93	97	target_to_donor	TTGTTTGAGATATCAGTTTTAGGCC	674	678	676	4
D3	DOX	Antat.592	2R	R	579	VSG-228	581	135	137	donor_to_target	TTGTTTGAGATATCAGTTTTAGGCC	716	718	717	2
D3	DOX	Antat.592	2R	R	580	VSG-228	631	51	57	target_to_donor	GGAGGTAACGATCGCTCCATGCTTA	682	688	685	6
D3	DOX	Antat.592	2R	R	580	VSG-228	631	94	104	donor_to_target	GGAGGTAACGATCGCTCCATGCTTA	725	735	730	10
D3	DOX	Antat.592	2R	R	581	VSG-228	569	120	125	target_to_donor	CTAAAGTTCACGTTTTGGTGGTGAT	689	694	691.5	5
D3	DOX	Antat.592	2R	R	581	VSG-228	569	168	179	donor_to_target	CTAAAGTTCACGTTTTGGTGGTGAT	737	748	742.5	11
D3	DOX	Antat.592	2R	R	582	VSG-2986	617	92	118	target_to_donor	ACATCACCAAGTTTCCATTAAATAC	709	735	722	26
D3	DOX	Antat.592	2R	R	582	VSG-2986	617	148	161	donor_to_target	ACATCACCAAGTTTCCATTAAATAC	765	778	771.5	13
D3	DOX	Antat.592	2R	R	583	VSG-2986	569	107	110	target_to_donor	TTAGTATACCAAACAAGTTTGCAAC	676	679	677.5	3
D3	DOX	Antat.592	2R	R	583	VSG-2986	569	140	166	donor_to_target	TTAGTATACCAAACAAGTTTGCAAC	709	735	722	26
D3	DOX	Antat.592	2R	R	584	VSG-2986	570	122	124	target_to_donor	GCACCCGATTGGACTTAACATAGGT	692	694	693	2
D3	DOX	Antat.592	2R	R	584	VSG-2986	570	167	178	donor_to_target	GCACCCGATTGGACTTAACATAGGT	737	748	742.5	11
D3	DOX	Antat.592	2R	R	586	VSG-3110	603	94	97	donor_to_target	ACATGTCAAAGAGAAATGGAGACAT	697	700	698.5	3
D3	DOX	Antat.592	2R	R	587	VSG-2986	653	34	38	target_to_donor	AAGTAGCAACGAATCATTGTCGACA	687	691	689	4
D3	DOX	Antat.592	2R	R	587	VSG-2986	653	56	82	donor_to_target	AAGTAGCAACGAATCATTGTCGACA	709	735	722	26
D3	DOX	Antat.592	2R	R	588	VSG-3110	643	16	48	target_to_donor	TGCTGGGTCTGAGCTTCCATATAGG	659	691	675	32
D3	DOX	Antat.592	2R	R	588	VSG-3110	643	94	117	donor_to_target	TGCTGGGTCTGAGCTTCCATATAGG	737	760	748.5	23
D3	DOX	Antat.592	2R	R	589	VSG-2986	636	44	50	target_to_donor	ATTGCCACGCTAGGTGTGCACAATC	680	686	683	6
D3	DOX	Antat.592	2R	R	589	VSG-2986	636	101	112	donor_to_target	ATTGCCACGCTAGGTGTGCACAATC	737	748	742.5	11
D3	DOX	Antat.592	2R	R	590	VSG-228	601	81	87	target_to_donor	CAGGCTCAAGGTATATTTGGTCAGT	682	688	685	6
D3	DOX	Antat.592	2R	R	590	VSG-228	601	124	134	donor_to_target	CAGGCTCAAGGTATATTTGGTCAGT	725	735	730	10
D3	DOX	Antat.592	2R	R	591	VSG-2986	628	59	63	target_to_donor	GCCCCACCCGCTTGAACGCATACGT	687	691	689	4
D3	DOX	Antat.592	2R	R	591	VSG-2986	628	121	132	donor_to_target	GCCCCACCCGCTTGAACGCATACGT	749	760	754.5	11
D3	DOX	Antat.592	2R	R	592	VSG-228	606	76	82	target_to_donor	CGAATAAATAGCTCCGTAAGTGTCC	682	688	685	6
D3	DOX	Antat.592	2R	R	592	VSG-228	606	113	117	donor_to_target	CGAATAAATAGCTCCGTAAGTGTCC	719	723	721	4
D3	DOX	Antat.592	2R	R	593	VSG-2986	640	40	46	target_to_donor	TACTACGACCATCCGACAGTCGTTC	680	686	683	6
D3	DOX	Antat.592	2R	R	593	VSG-2986	640	109	120	donor_to_target	TACTACGACCATCCGACAGTCGTTC	749	760	754.5	11
D3	DOX	Antat.592	2R	R	594	VSG-2986	635	52	56	target_to_donor	ACGAGACCTTCCCCATGTTATTTCT	687	691	689	4
D3	DOX	Antat.592	2R	R	594	VSG-2986	635	102	113	donor_to_target	ACGAGACCTTCCCCATGTTATTTCT	737	748	742.5	11
D3	DOX	Antat.592	2R	R	595	VSG-228	635	54	59	target_to_donor	ACTCTCTTAAATTTTTACGGAGCTG	689	694	691.5	5
D3	DOX	Antat.592	2R	R	595	VSG-228	635	102	113	donor_to_target	ACTCTCTTAAATTTTTACGGAGCTG	737	748	742.5	11
D3	DOX	Antat.592	2R	R	597	VSG-2986	605	82	86	target_to_donor	GTCCCCGACAGCCAGGTCCGGTGTT	687	691	689	4
D3	DOX	Antat.592	2R	R	597	VSG-2986	605	160	173	donor_to_target	GTCCCCGACAGCCAGGTCCGGTGTT	765	778	771.5	13
D3	DOX	Antat.592	2R	R	598	VSG-2986	631	56	60	target_to_donor	AAACAGACTAATCTCCTGCAATAAC	687	691	689	4
D3	DOX	Antat.592	2R	R	598	VSG-2986	631	118	129	donor_to_target	AAACAGACTAATCTCCTGCAATAAC	749	760	754.5	11
D3	DOX	Antat.592	2R	R	599	VSG-2986	609	83	85	target_to_donor	TGAAGTATTCGGCGGTGTCCCCGCA	692	694	693	2
D3	DOX	Antat.592	2R	R	599	VSG-2986	609	156	169	donor_to_target	TGAAGTATTCGGCGGTGTCCCCGCA	765	778	771.5	13
D3	DOX	Antat.592	2R	R	600	VSG-3110	621	38	70	target_to_donor	TCATGAAAAAAACCAAACGTGCACT	659	691	675	32
D3	DOX	Antat.592	2R	R	600	VSG-3110	621	141	157	donor_to_target	TCATGAAAAAAACCAAACGTGCACT	762	778	770	16
D3	DOX	Antat.592	2R	R	601	VSG-228	570	95	103	target_to_donor	GTAAAACTAGTATCGAAAGCCGTTT	665	673	669	8
D3	DOX	Antat.592	2R	R	601	VSG-228	570	155	165	donor_to_target	GTAAAACTAGTATCGAAAGCCGTTT	725	735	730	10
D3	DOX	Antat.592	2R	R	602	VSG-2986	636	51	55	target_to_donor	AAGTGGAGTTAAAATAAAGTCTTAA	687	691	689	4
D3	DOX	Antat.592	2R	R	602	VSG-2986	636	113	124	donor_to_target	AAGTGGAGTTAAAATAAAGTCTTAA	749	760	754.5	11
D3	DOX	Antat.592	2R	R	604	VSG-2986	636	40	43	target_to_donor	CGTTTTCGAATAGCTGCTCAGTGGT	676	679	677.5	3
D3	DOX	Antat.592	2R	R	604	VSG-2986	636	101	112	donor_to_target	CGTTTTCGAATAGCTGCTCAGTGGT	737	748	742.5	11
D3	DOX	Antat.592	2R	R	605	VSG-2986	617	59	62	target_to_donor	GTGCCTACCTGAAACGGTGGCCATT	676	679	677.5	3
D3	DOX	Antat.592	2R	R	605	VSG-2986	617	120	131	donor_to_target	GTGCCTACCTGAAACGGTGGCCATT	737	748	742.5	11
D3	DOX	Antat.592	2R	R	606	VSG-2986	575	112	116	target_to_donor	AAGCTGTCTGCAGTACACCCAAGTT	687	691	689	4
D3	DOX	Antat.592	2R	R	606	VSG-2986	575	162	173	donor_to_target	AAGCTGTCTGCAGTACACCCAAGTT	737	748	742.5	11
D3	DOX	Antat.592	2R	R	607	VSG-2986	598	82	88	target_to_donor	ACGGAGATTATTAGACGTGAAACAC	680	686	683	6
D3	DOX	Antat.592	2R	R	607	VSG-2986	598	139	150	donor_to_target	ACGGAGATTATTAGACGTGAAACAC	737	748	742.5	11
D3	DOX	Antat.592	2R	R	608	VSG-228	570	112	118	target_to_donor	ATAGGAATATCGATATTTAAGCGAA	682	688	685	6
D3	DOX	Antat.592	2R	R	608	VSG-228	570	167	178	donor_to_target	ATAGGAATATCGATATTTAAGCGAA	737	748	742.5	11
D3	DOX	Antat.592	2R	R	609	VSG-2986	628	52	58	target_to_donor	CTAATTTAATCAGTTCAAAGCCACT	680	686	683	6
D3	DOX	Antat.592	2R	R	609	VSG-2986	628	109	120	donor_to_target	CTAATTTAATCAGTTCAAAGCCACT	737	748	742.5	11
D3	DOX	Antat.592	2R	R	611	VSG-2986	641	46	50	target_to_donor	CCTCTTTTCACCAAAATTATGTTTA	687	691	689	4
D3	DOX	Antat.592	2R	R	611	VSG-2986	641	96	107	donor_to_target	CCTCTTTTCACCAAAATTATGTTTA	737	748	742.5	11
D3	DOX	Antat.592	2R	R	612	VSG-228	575	114	119	target_to_donor	CACACATCCTTGTACCCGGTATGAG	689	694	691.5	5
D3	DOX	Antat.592	2R	R	612	VSG-228	575	150	160	donor_to_target	CACACATCCTTGTACCCGGTATGAG	725	735	730	10
D3	DOX	Antat.592	2R	R	613	VSG-2986	634	30	41	target_to_donor	CACTGGAGTCAAATATTACCTTTAA	664	675	669.5	11
D3	DOX	Antat.592	2R	R	613	VSG-2986	634	75	101	donor_to_target	CACTGGAGTCAAATATTACCTTTAA	709	735	722	26
D3	DOX	Antat.592	2R	R	614	VSG-2986	617	70	74	target_to_donor	TTCCTACGTTTTTATACGAACCATG	687	691	689	4
D3	DOX	Antat.592	2R	R	614	VSG-2986	617	120	131	donor_to_target	TTCCTACGTTTTTATACGAACCATG	737	748	742.5	11
D3	DOX	Antat.592	2R	R	615	VSG-2986	575	112	116	target_to_donor	CTTGGTAACTCCAGTCTTTCATCGC	687	691	689	4
D3	DOX	Antat.592	2R	R	615	VSG-2986	575	174	185	donor_to_target	CTTGGTAACTCCAGTCTTTCATCGC	749	760	754.5	11
D3	DOX	Antat.592	2R	R	616	VSG-2986	623	57	63	target_to_donor	TCTAAAAGTGAATCTAACCGCTCTG	680	686	683	6
D3	DOX	Antat.592	2R	R	616	VSG-2986	623	126	137	donor_to_target	TCTAAAAGTGAATCTAACCGCTCTG	749	760	754.5	11
D3	DOX	Antat.592	2R	R	617	VSG-228	631	58	63	target_to_donor	TAGGTAAATTCAATTTAGAGTGTTT	689	694	691.5	5
D3	DOX	Antat.592	2R	R	617	VSG-228	631	94	104	donor_to_target	TAGGTAAATTCAATTTAGAGTGTTT	725	735	730	10
D3	DOX	Antat.592	2R	R	618	VSG-2986	606	81	85	target_to_donor	TTACTCCCTACTGGAACGTGTCTCT	687	691	689	4
D3	DOX	Antat.592	2R	R	618	VSG-2986	606	131	142	donor_to_target	TTACTCCCTACTGGAACGTGTCTCT	737	748	742.5	11
D3	DOX	Antat.592	2R	R	619	VSG-228	587	102	107	target_to_donor	CTACGTCTCCGCTTCCTAGGCGTTC	689	694	691.5	5
D3	DOX	Antat.592	2R	R	619	VSG-228	587	150	161	donor_to_target	CTACGTCTCCGCTTCCTAGGCGTTC	737	748	742.5	11
D3	DOX	Antat.592	2R	R	620	VSG-2986	631	56	60	target_to_donor	TAGAGATACCGACCTCTAGGGCAAC	687	691	689	4
D3	DOX	Antat.592	2R	R	620	VSG-2986	631	134	147	donor_to_target	TAGAGATACCGACCTCTAGGGCAAC	765	778	771.5	13
D3	DOX	Antat.592	2R	R	621	VSG-228	642	47	52	target_to_donor	TTTCATTCCGTCTAATTAATATGAT	689	694	691.5	5
D3	DOX	Antat.592	2R	R	621	VSG-228	642	95	106	donor_to_target	TTTCATTCCGTCTAATTAATATGAT	737	748	742.5	11
D3	DOX	Antat.592	2R	R	622	VSG-2986	632	60	62	target_to_donor	GGAGTCACCGCACACTAGTACTATT	692	694	693	2
D3	DOX	Antat.592	2R	R	622	VSG-2986	632	117	128	donor_to_target	GGAGTCACCGCACACTAGTACTATT	749	760	754.5	11
D3	DOX	Antat.592	2R	R	623	VSG-2986	631	56	60	target_to_donor	AGAAACATCGGGCTCCAATCATCCT	687	691	689	4
D3	DOX	Antat.592	2R	R	623	VSG-2986	631	118	129	donor_to_target	AGAAACATCGGGCTCCAATCATCCT	749	760	754.5	11
D3	DOX	Antat.592	2R	R	624	VSG-2986	569	95	106	target_to_donor	CTTAACAATATCGAAACATATCGTA	664	675	669.5	11
D3	DOX	Antat.592	2R	R	624	VSG-2986	569	168	179	donor_to_target	CTTAACAATATCGAAACATATCGTA	737	748	742.5	11
D3	DOX	Antat.592	2R	R	625	VSG-228	583	99	105	target_to_donor	GAATAAGTCCGTGTCCGTAACCCAT	682	688	685	6
D3	DOX	Antat.592	2R	R	625	VSG-228	583	142	152	donor_to_target	GAATAAGTCCGTGTCCGTAACCCAT	725	735	730	10
D3	DOX	Antat.592	2R	R	626	VSG-228	572	110	116	target_to_donor	TTTCGGCTGGAATCCCGAGTTTTAG	682	688	685	6
D3	DOX	Antat.592	2R	R	626	VSG-228	572	165	176	donor_to_target	TTTCGGCTGGAATCCCGAGTTTTAG	737	748	742.5	11
D3	DOX	Antat.592	2R	R	627	VSG-2986	602	85	89	target_to_donor	TGCTTAGCGGGGCATCGTCACTGTA	687	691	689	4
D3	DOX	Antat.592	2R	R	627	VSG-2986	602	163	176	donor_to_target	TGCTTAGCGGGGCATCGTCACTGTA	765	778	771.5	13
D3	DOX	Antat.592	2R	R	628	VSG-228	622	60	66	target_to_donor	TTAGGAATGAAGTCTTCGTCCGGAG	682	688	685	6
D3	DOX	Antat.592	2R	R	628	VSG-228	622	115	126	donor_to_target	TTAGGAATGAAGTCTTCGTCCGGAG	737	748	742.5	11
D3	DOX	Antat.592	2R	R	629	VSG-2986	631	56	60	target_to_donor	CATCCACTCGTGGAAGTCGGACAAT	687	691	689	4
D3	DOX	Antat.592	2R	R	629	VSG-2986	631	118	129	donor_to_target	CATCCACTCGTGGAAGTCGGACAAT	749	760	754.5	11
D3	DOX	Antat.592	2R	R	630	VSG-228	632	57	62	target_to_donor	AGGCTTATAGTCCTATTTAGATTTT	689	694	691.5	5
D3	DOX	Antat.592	2R	R	630	VSG-228	632	93	103	donor_to_target	AGGCTTATAGTCCTATTTAGATTTT	725	735	730	10
D3	DOX	Antat.592	2R	R	631	VSG-228	587	102	107	target_to_donor	GATGAAATCACTCCAACTTTCTCAT	689	694	691.5	5
D3	DOX	Antat.592	2R	R	631	VSG-228	587	150	161	donor_to_target	GATGAAATCACTCCAACTTTCTCAT	737	748	742.5	11
D3	DOX	Antat.592	2R	R	632	VSG-228	619	31	40	target_to_donor	CAATTACGGCTACTCCAAAGCCTAC	650	659	654.5	9
D3	DOX	Antat.592	2R	R	632	VSG-228	619	90	96	donor_to_target	CAATTACGGCTACTCCAAAGCCTAC	709	715	712	6
D3	DOX	Antat.592	2R	R	633	VSG-228	591	98	103	target_to_donor	TAATTAGCCTTTCTCTATGCTTGCT	689	694	691.5	5
D3	DOX	Antat.592	2R	R	633	VSG-228	591	146	157	donor_to_target	TAATTAGCCTTTCTCTATGCTTGCT	737	748	742.5	11
D3	DOX	Antat.592	2R	R	634	VSG-228	591	91	97	target_to_donor	TCATCTTGTTTAAGTCACTCAGGCA	682	688	685	6
D3	DOX	Antat.592	2R	R	634	VSG-228	591	134	144	donor_to_target	TCATCTTGTTTAAGTCACTCAGGCA	725	735	730	10
D3	DOX	Antat.592	2R	R	635	VSG-228	614	60	64	target_to_donor	CGACACAAGTACTTAGAAGCCCTCA	674	678	676	4
D3	DOX	Antat.592	2R	R	635	VSG-228	614	111	121	donor_to_target	CGACACAAGTACTTAGAAGCCCTCA	725	735	730	10
D3	DOX	Antat.592	2R	R	636	VSG-228	618	71	76	target_to_donor	GTAACCAGCCCATTCTGAGATACAA	689	694	691.5	5
D3	DOX	Antat.592	2R	R	636	VSG-228	618	119	130	donor_to_target	GTAACCAGCCCATTCTGAGATACAA	737	748	742.5	11
D3	DOX	Antat.592	2R	R	637	VSG-228	587	102	107	target_to_donor	CTGAGATGACTACTCATAAAATACA	689	694	691.5	5
D3	DOX	Antat.592	2R	R	637	VSG-228	587	150	161	donor_to_target	CTGAGATGACTACTCATAAAATACA	737	748	742.5	11
D3	DOX	Antat.592	2R	R	638	VSG-2986	575	112	116	target_to_donor	AATGTTCCGTCAGCACTAAATGGGT	687	691	689	4
D3	DOX	Antat.592	2R	R	638	VSG-2986	575	174	185	donor_to_target	AATGTTCCGTCAGCACTAAATGGGT	749	760	754.5	11
D3	DOX	Antat.592	2R	R	639	VSG-228	609	56	64	target_to_donor	GGACACCGAGCAACACATAAAATAG	665	673	669	8
D3	DOX	Antat.592	2R	R	639	VSG-228	609	128	139	donor_to_target	GGACACCGAGCAACACATAAAATAG	737	748	742.5	11
D3	DOX	Antat.592	2R	R	640	VSG-3110	583	76	108	target_to_donor	CAGTATAAACCGTGCTGGGTCAACG	659	691	675	32
D3	DOX	Antat.592	2R	R	640	VSG-3110	583	142	150	donor_to_target	CAGTATAAACCGTGCTGGGTCAACG	725	733	729	8
D3	DOX	Antat.592	2R	R	641	VSG-228	587	102	107	target_to_donor	TGCGCCTCTTGACTCAAGATCAAGT	689	694	691.5	5
D3	DOX	Antat.592	2R	R	641	VSG-228	587	162	165	donor_to_target	TGCGCCTCTTGACTCAAGATCAAGT	749	752	750.5	3
D3	DOX	Antat.592	2R	R	642	VSG-2986	638	38	41	target_to_donor	AGTCCAGTGCATTGCGATCTAAATA	676	679	677.5	3
D3	DOX	Antat.592	2R	R	642	VSG-2986	638	71	97	donor_to_target	AGTCCAGTGCATTGCGATCTAAATA	709	735	722	26
D3	DOX	Antat.592	2R	R	643	VSG-2986	621	71	73	target_to_donor	TTATCTCATTTTGATGCTACGATTT	692	694	693	2
D3	DOX	Antat.592	2R	R	643	VSG-2986	621	116	127	donor_to_target	TTATCTCATTTTGATGCTACGATTT	737	748	742.5	11
D3	DOX	Antat.592	2R	R	644	VSG-228	602	87	92	target_to_donor	CGTTATGCATTTTTACACTGGTATG	689	694	691.5	5
D3	DOX	Antat.592	2R	R	644	VSG-228	602	135	146	donor_to_target	CGTTATGCATTTTTACACTGGTATG	737	748	742.5	11
D3	DOX	Antat.592	2R	R	645	VSG-228	636	53	58	target_to_donor	CATACCTTACTCTTAAGAATTATGC	689	694	691.5	5
D3	DOX	Antat.592	2R	R	645	VSG-228	636	101	112	donor_to_target	CATACCTTACTCTTAAGAATTATGC	737	748	742.5	11
D3	DOX	Antat.592	2R	R	646	VSG-228	607	75	81	target_to_donor	GTTCTTGTGTCCGGCAAACTTTCTA	682	688	685	6
D3	DOX	Antat.592	2R	R	646	VSG-228	607	118	128	donor_to_target	GTTCTTGTGTCCGGCAAACTTTCTA	725	735	730	10
D3	DOX	Antat.592	2R	R	647	VSG-2986	623	41	52	target_to_donor	CTCTCACGCATAATACTATTATGCC	664	675	669.5	11
D3	DOX	Antat.592	2R	R	647	VSG-2986	623	126	137	donor_to_target	CTCTCACGCATAATACTATTATGCC	749	760	754.5	11
D3	DOX	Antat.592	2R	R	648	VSG-228	631	58	63	target_to_donor	CCGGGACTTTTGACAGTTCGGGGTA	689	694	691.5	5
D3	DOX	Antat.592	2R	R	648	VSG-228	631	94	104	donor_to_target	CCGGGACTTTTGACAGTTCGGGGTA	725	735	730	10
D3	DOX	Antat.592	2R	R	649	VSG-2986	623	64	68	target_to_donor	GGCTTGTACTTAATCCCCTAGAATA	687	691	689	4
D3	DOX	Antat.592	2R	R	649	VSG-2986	623	114	125	donor_to_target	GGCTTGTACTTAATCCCCTAGAATA	737	748	742.5	11
D3	DOX	Antat.592	2R	R	650	VSG-228	587	87	91	target_to_donor	CCGTTATAAAGACCACCTTCGTGAT	674	678	676	4
D3	DOX	Antat.592	2R	R	650	VSG-228	587	132	136	donor_to_target	CCGTTATAAAGACCACCTTCGTGAT	719	723	721	4
D3	DOX	Antat.592	2R	R	651	VSG-2986	591	96	100	target_to_donor	ATAATAATAACGATAAAACCACTGT	687	691	689	4
D3	DOX	Antat.592	2R	R	651	VSG-2986	591	174	187	donor_to_target	ATAATAATAACGATAAAACCACTGT	765	778	771.5	13
D3	DOX	Antat.592	2R	R	652	VSG-2986	640	47	51	target_to_donor	ACTGACACTCTTTCCCTACACGACG	687	691	689	4
D3	DOX	Antat.592	2R	R	652	VSG-2986	640	97	108	donor_to_target	ACTGACACTCTTTCCCTACACGACG	737	748	742.5	11
D3	DOX	Antat.592	2R	R	653	VSG-228	595	94	99	target_to_donor	CACACCTTTCCAAGACATCCGAAAT	689	694	691.5	5
D3	DOX	Antat.592	2R	R	653	VSG-228	595	142	153	donor_to_target	CACACCTTTCCAAGACATCCGAAAT	737	748	742.5	11
D3	DOX	Antat.592	2R	R	654	VSG-2986	563	113	116	target_to_donor	CGAGTCTATTATTTCTATACTGATG	676	679	677.5	3
D3	DOX	Antat.592	2R	R	654	VSG-2986	563	146	172	donor_to_target	CGAGTCTATTATTTCTATACTGATG	709	735	722	26
D3	DOX	Antat.592	2R	R	655	VSG-2986	604	60	71	target_to_donor	ATAAAGCAAGCAACGTTACCACGAT	664	675	669.5	11
D3	DOX	Antat.592	2R	R	655	VSG-2986	604	105	131	donor_to_target	ATAAAGCAAGCAACGTTACCACGAT	709	735	722	26
D3	DOX	Antat.592	2R	R	656	VSG-2986	618	74	76	target_to_donor	TAGCGAAACCAACTTTCTCACTCCA	692	694	693	2
D3	DOX	Antat.592	2R	R	656	VSG-2986	618	147	160	donor_to_target	TAGCGAAACCAACTTTCTCACTCCA	765	778	771.5	13
D3	DOX	Antat.592	2R	R	657	VSG-2986	619	45	56	target_to_donor	GGCGCATGCTGCGGGAATCTTGACT	664	675	669.5	11
D3	DOX	Antat.592	2R	R	657	VSG-2986	619	90	116	donor_to_target	GGCGCATGCTGCGGGAATCTTGACT	709	735	722	26
D3	DOX	Antat.592	2R	R	658	VSG-228	606	83	88	target_to_donor	CTCAAATCTCTCGCACCCCGGAGCC	689	694	691.5	5
D3	DOX	Antat.592	2R	R	658	VSG-228	606	131	142	donor_to_target	CTCAAATCTCTCGCACCCCGGAGCC	737	748	742.5	11
D3	DOX	Antat.592	2R	R	659	VSG-228	598	84	90	target_to_donor	TTTAGCTTCAATCCTACGATTGTTT	682	688	685	6
D3	DOX	Antat.592	2R	R	659	VSG-228	598	139	150	donor_to_target	TTTAGCTTCAATCCTACGATTGTTT	737	748	742.5	11
D3	DOX	Antat.592	2R	R	660	VSG-228	575	114	119	target_to_donor	AGTCAGGACATGTCGTGGCACTAGA	689	694	691.5	5
D3	DOX	Antat.592	2R	R	660	VSG-228	575	162	173	donor_to_target	AGTCAGGACATGTCGTGGCACTAGA	737	748	742.5	11
D3	DOX	Antat.592	2R	R	661	VSG-228	582	100	106	target_to_donor	ATTATGTACCCGATATGTCAACTAC	682	688	685	6
D3	DOX	Antat.592	2R	R	661	VSG-228	582	137	141	donor_to_target	ATTATGTACCCGATATGTCAACTAC	719	723	721	4
D3	DOX	Antat.592	2R	R	662	VSG-228	606	83	88	target_to_donor	ATCGATAATACAGTCCATAATGTAC	689	694	691.5	5
D3	DOX	Antat.592	2R	R	662	VSG-228	606	119	129	donor_to_target	ATCGATAATACAGTCCATAATGTAC	725	735	730	10
D3	DOX	Antat.592	2R	R	663	VSG-228	637	52	57	target_to_donor	ATTGAAAATCATCTATCTACCGCGC	689	694	691.5	5
D3	DOX	Antat.592	2R	R	663	VSG-228	637	100	111	donor_to_target	ATTGAAAATCATCTATCTACCGCGC	737	748	742.5	11
D3	DOX	Antat.592	2R	R	665	VSG-2986	570	117	121	target_to_donor	CAAATCGCGCACCTCCAAGATTGAT	687	691	689	4
D3	DOX	Antat.592	2R	R	665	VSG-2986	570	195	208	donor_to_target	CAAATCGCGCACCTCCAAGATTGAT	765	778	771.5	13
D3	DOX	Antat.592	2R	R	666	VSG-228	628	54	60	target_to_donor	CTGGCTAGTCTCGAGTCCAAACACT	682	688	685	6
D3	DOX	Antat.592	2R	R	666	VSG-228	628	109	120	donor_to_target	CTGGCTAGTCTCGAGTCCAAACACT	737	748	742.5	11
D3	DOX	Antat.592	2R	R	667	VSG-2986	575	112	116	target_to_donor	CTAATTATTAATCTCAGTGTAGGAT	687	691	689	4
D3	DOX	Antat.592	2R	R	667	VSG-2986	575	190	203	donor_to_target	CTAATTATTAATCTCAGTGTAGGAT	765	778	771.5	13
D3	DOX	Antat.592	2R	R	668	VSG-228	644	38	44	target_to_donor	TTTGGATATAAGTCATTTAGGTGTA	682	688	685	6
D3	DOX	Antat.592	2R	R	668	VSG-228	644	93	104	donor_to_target	TTTGGATATAAGTCATTTAGGTGTA	737	748	742.5	11
D3	DOX	Antat.592	2R	R	669	VSG-228	625	64	69	target_to_donor	AGACCTATTTGCAATCCAGTAAACC	689	694	691.5	5
D3	DOX	Antat.592	2R	R	669	VSG-228	625	148	153	donor_to_target	AGACCTATTTGCAATCCAGTAAACC	773	778	775.5	5
D3	DOX	Antat.592	2R	R	670	VSG-228	570	119	124	target_to_donor	TTGTGTCCACAATATTACTGTTACT	689	694	691.5	5
D3	DOX	Antat.592	2R	R	670	VSG-228	570	179	182	donor_to_target	TTGTGTCCACAATATTACTGTTACT	749	752	750.5	3
D3	DOX	Antat.592	2R	R	671	VSG-228	611	54	62	target_to_donor	GTATTCGTTCGGTTTGTCTCTACGT	665	673	669	8
D3	DOX	Antat.592	2R	R	671	VSG-228	611	98	104	donor_to_target	GTATTCGTTCGGTTTGTCTCTACGT	709	715	712	6
D3	DOX	Antat.592	2R	R	672	VSG-228	596	93	98	target_to_donor	ACTTTTAATCGAGGCGATAATTTAC	689	694	691.5	5
D3	DOX	Antat.592	2R	R	672	VSG-228	596	153	156	donor_to_target	ACTTTTAATCGAGGCGATAATTTAC	749	752	750.5	3
D3	DOX	Antat.592	2R	R	674	VSG-228	611	54	62	target_to_donor	CACTTGGGCTATTATTTATTCTGCT	665	673	669	8
D3	DOX	Antat.592	2R	R	674	VSG-228	611	98	104	donor_to_target	CACTTGGGCTATTATTTATTCTGCT	709	715	712	6
D3	DOX	Antat.592	2R	R	675	VSG-228	607	75	81	target_to_donor	CGCACTCTACAACATGTAAACCCAA	682	688	685	6
D3	DOX	Antat.592	2R	R	675	VSG-228	607	118	128	donor_to_target	CGCACTCTACAACATGTAAACCCAA	725	735	730	10
D3	DOX	Antat.592	2R	R	676	VSG-228	623	66	71	target_to_donor	CCACCGTAGGCTGTTTTATCTTTCG	689	694	691.5	5
D3	DOX	Antat.592	2R	R	676	VSG-228	623	102	112	donor_to_target	CCACCGTAGGCTGTTTTATCTTTCG	725	735	730	10
D3	DOX	Antat.592	2R	R	677	VSG-228	575	114	119	target_to_donor	AATAAATCCAGCATTGGACTTCACT	689	694	691.5	5
D3	DOX	Antat.592	2R	R	677	VSG-228	575	150	160	donor_to_target	AATAAATCCAGCATTGGACTTCACT	725	735	730	10
D3	DOX	Antat.592	2R	R	678	VSG-228	577	112	117	target_to_donor	TAAACTACACCTGTAAACACGCTCC	689	694	691.5	5
D3	DOX	Antat.592	2R	R	678	VSG-228	577	148	158	donor_to_target	TAAACTACACCTGTAAACACGCTCC	725	735	730	10
D3	DOX	Antat.592	2R	R	679	VSG-228	583	99	105	target_to_donor	TATCAAACACTCTTTCCCTACACGA	682	688	685	6
D3	DOX	Antat.592	2R	R	679	VSG-228	583	154	165	donor_to_target	TATCAAACACTCTTTCCCTACACGA	737	748	742.5	11
D3	DOX	Antat.592	2R	R	680	VSG-228	583	91	95	target_to_donor	CGAAACGCAGGCAGCTATCCACATT	674	678	676	4
D3	DOX	Antat.592	2R	R	680	VSG-228	583	154	165	donor_to_target	CGAAACGCAGGCAGCTATCCACATT	737	748	742.5	11
D3	DOX	Antat.592	2R	R	681	VSG-2986	620	67	71	target_to_donor	CGTGTTATAGAATTCGCCCGGGGAC	687	691	689	4
D3	DOX	Antat.592	2R	R	681	VSG-2986	620	129	140	donor_to_target	CGTGTTATAGAATTCGCCCGGGGAC	749	760	754.5	11
D3	DOX	Antat.592	2R	R	682	VSG-2986	609	78	82	target_to_donor	CATAACGTACGAGCAAGTGGGAGAA	687	691	689	4
D3	DOX	Antat.592	2R	R	682	VSG-2986	609	140	151	donor_to_target	CATAACGTACGAGCAAGTGGGAGAA	749	760	754.5	11
D3	DOX	Antat.592	2R	R	683	VSG-228	611	78	83	target_to_donor	GGGAAGTAGGCTCAATCCGTCCCGA	689	694	691.5	5
D3	DOX	Antat.592	2R	R	683	VSG-228	611	138	141	donor_to_target	GGGAAGTAGGCTCAATCCGTCCCGA	749	752	750.5	3
D3	DOX	Antat.592	2R	R	684	VSG-2986	575	112	116	target_to_donor	CACTTAATTAAGTGCCGTTGAAAAA	687	691	689	4
D3	DOX	Antat.592	2R	R	684	VSG-2986	575	162	173	donor_to_target	CACTTAATTAAGTGCCGTTGAAAAA	737	748	742.5	11
D3	DOX	Antat.592	2R	R	685	VSG-228	623	66	71	target_to_donor	ACCTACTGGTATCCCGACTTTTTTG	689	694	691.5	5
D3	DOX	Antat.592	2R	R	685	VSG-228	623	114	125	donor_to_target	ACCTACTGGTATCCCGACTTTTTTG	737	748	742.5	11
D3	DOX	Antat.592	2R	R	686	VSG-2986	617	47	58	target_to_donor	TTCCCTTTCTGAGTCGGTGGCAGAA	664	675	669.5	11
D3	DOX	Antat.592	2R	R	686	VSG-2986	617	92	118	donor_to_target	TTCCCTTTCTGAGTCGGTGGCAGAA	709	735	722	26
D3	DOX	Antat.592	2R	R	687	VSG-228	578	96	100	target_to_donor	GCCTTTATATTGAGCAGAGGTGGGC	674	678	676	4
D3	DOX	Antat.592	2R	R	687	VSG-228	578	131	137	donor_to_target	GCCTTTATATTGAGCAGAGGTGGGC	709	715	712	6
D3	DOX	Antat.592	2R	R	688	VSG-2986	575	117	119	target_to_donor	TCGGGTCTACACATCTAGTCGCTTG	692	694	693	2
D3	DOX	Antat.592	2R	R	688	VSG-2986	575	174	185	donor_to_target	TCGGGTCTACACATCTAGTCGCTTG	749	760	754.5	11
D3	DOX	Antat.592	2R	R	689	VSG-228	637	52	57	target_to_donor	TACCAGGGGTCACCCAGTCCCTGTA	689	694	691.5	5
D3	DOX	Antat.592	2R	R	689	VSG-228	637	100	111	donor_to_target	TACCAGGGGTCACCCAGTCCCTGTA	737	748	742.5	11
D3	DOX	Antat.592	2R	R	690	VSG-2986	573	91	102	target_to_donor	GGTACTTTTATCAAAATAACCGTTT	664	675	669.5	11
D3	DOX	Antat.592	2R	R	690	VSG-2986	573	176	187	donor_to_target	GGTACTTTTATCAAAATAACCGTTT	749	760	754.5	11
D3	DOX	Antat.592	2R	R	691	VSG-2986	587	77	88	target_to_donor	ATTTACTCAAAGAAGTACTCTTATT	664	675	669.5	11
D3	DOX	Antat.592	2R	R	691	VSG-2986	587	122	148	donor_to_target	ATTTACTCAAAGAAGTACTCTTATT	709	735	722	26
D3	DOX	Antat.592	2R	R	692	VSG-2986	618	69	73	target_to_donor	CTAGGATTCCCACTACATCGAACCT	687	691	689	4
D3	DOX	Antat.592	2R	R	692	VSG-2986	618	119	130	donor_to_target	CTAGGATTCCCACTACATCGAACCT	737	748	742.5	11
D3	DOX	Antat.592	2R	R	693	VSG-228	645	37	43	target_to_donor	TTTTGTTTCGTCACTATTTTCATAT	682	688	685	6
D3	DOX	Antat.592	2R	R	693	VSG-228	645	92	103	donor_to_target	TTTTGTTTCGTCACTATTTTCATAT	737	748	742.5	11
D3	DOX	Antat.592	2R	R	694	VSG-228	632	33	41	target_to_donor	GTGAGCGAGAAGCGACCCGAGAATG	665	673	669	8
D3	DOX	Antat.592	2R	R	694	VSG-228	632	105	116	donor_to_target	GTGAGCGAGAAGCGACCCGAGAATG	737	748	742.5	11
D3	DOX	Antat.592	2R	R	695	VSG-228	628	61	66	target_to_donor	TCTTGGCAATAGGTCCCTACTATTA	689	694	691.5	5
D3	DOX	Antat.592	2R	R	695	VSG-228	628	121	124	donor_to_target	TCTTGGCAATAGGTCCCTACTATTA	749	752	750.5	3
D3	DOX	Antat.592	2R	R	696	VSG-2986	636	51	55	target_to_donor	GATAGCGATGTAGTACTCTGCTCAA	687	691	689	4
D3	DOX	Antat.592	2R	R	696	VSG-2986	636	113	124	donor_to_target	GATAGCGATGTAGTACTCTGCTCAA	749	760	754.5	11
D3	DOX	Antat.592	2R	R	697	VSG-228	596	93	98	target_to_donor	CCAGTAACACCTCTGTCTTTAACGT	689	694	691.5	5
D3	DOX	Antat.592	2R	R	697	VSG-228	596	123	127	donor_to_target	CCAGTAACACCTCTGTCTTTAACGT	719	723	721	4
D3	DOX	Antat.592	2R	R	698	VSG-2986	637	50	54	target_to_donor	CCAGCCATATACAAAAACCTGATTA	687	691	689	4
D3	DOX	Antat.592	2R	R	698	VSG-2986	637	100	111	donor_to_target	CCAGCCATATACAAAAACCTGATTA	737	748	742.5	11
D3	DOX	Antat.592	2R	R	699	VSG-2986	592	100	102	target_to_donor	CTAGCTATTGGTCGATTTCAGCTTA	692	694	693	2
D3	DOX	Antat.592	2R	R	699	VSG-2986	592	145	156	donor_to_target	CTAGCTATTGGTCGATTTCAGCTTA	737	748	742.5	11
D3	DOX	Antat.592	2R	R	700	VSG-228	635	47	53	target_to_donor	GATTCCTGGAAACAAGATCCTCACC	682	688	685	6
D3	DOX	Antat.592	2R	R	700	VSG-228	635	90	100	donor_to_target	GATTCCTGGAAACAAGATCCTCACC	725	735	730	10
D3	DOX	Antat.592	2R	R	701	VSG-228	619	63	69	target_to_donor	ACCAATCACCCCTCACCTCCTGACA	682	688	685	6
D3	DOX	Antat.592	2R	R	701	VSG-228	619	118	129	donor_to_target	ACCAATCACCCCTCACCTCCTGACA	737	748	742.5	11
D3	DOX	Antat.592	2R	R	702	VSG-2986	575	105	111	target_to_donor	GCATTATGTTGATACCGAACGAGGA	680	686	683	6
D3	DOX	Antat.592	2R	R	702	VSG-2986	575	162	173	donor_to_target	GCATTATGTTGATACCGAACGAGGA	737	748	742.5	11
D3	DOX	Antat.592	2R	R	703	VSG-2986	644	36	42	target_to_donor	TGAAGCGTGCGTGTCTCCCTTAGTT	680	686	683	6
D3	DOX	Antat.592	2R	R	703	VSG-2986	644	93	104	donor_to_target	TGAAGCGTGCGTGTCTCCCTTAGTT	737	748	742.5	11
D3	DOX	Antat.592	2R	R	704	VSG-2986	570	117	121	target_to_donor	CAATGAATTACTTCTGCATCCACCC	687	691	689	4
D3	DOX	Antat.592	2R	R	704	VSG-2986	570	167	178	donor_to_target	CAATGAATTACTTCTGCATCCACCC	737	748	742.5	11
D3	DOX	Antat.592	2R	R	705	VSG-228	637	45	51	target_to_donor	TCGAAGCCTTGACCCCGGAATTGCA	682	688	685	6
D3	DOX	Antat.592	2R	R	705	VSG-228	637	100	111	donor_to_target	TCGAAGCCTTGACCCCGGAATTGCA	737	748	742.5	11
D3	DOX	Antat.592	2R	R	706	VSG-228	579	95	99	target_to_donor	CGCCTATACACACGTGAAGCACCAC	674	678	676	4
D3	DOX	Antat.592	2R	R	706	VSG-228	579	158	169	donor_to_target	CGCCTATACACACGTGAAGCACCAC	737	748	742.5	11
D3	DOX	Antat.592	2R	R	707	VSG-228	620	54	58	target_to_donor	GAGACCGATTTTCCAGAACAACGCC	674	678	676	4
D3	DOX	Antat.592	2R	R	707	VSG-228	620	117	128	donor_to_target	GAGACCGATTTTCCAGAACAACGCC	737	748	742.5	11
D3	DOX	Antat.592	2R	R	708	VSG-2986	634	53	57	target_to_donor	TCGACGGTACTTTCATAAATTAAAT	687	691	689	4
D3	DOX	Antat.592	2R	R	708	VSG-2986	634	103	114	donor_to_target	TCGACGGTACTTTCATAAATTAAAT	737	748	742.5	11
D3	DOX	Antat.592	2R	R	709	VSG-228	575	114	119	target_to_donor	CGATTTTTCCCGCAAGGCTTCCCAA	689	694	691.5	5
D3	DOX	Antat.592	2R	R	709	VSG-228	575	162	173	donor_to_target	CGATTTTTCCCGCAAGGCTTCCCAA	737	748	742.5	11
D3	DOX	Antat.592	2R	R	710	VSG-228	586	103	108	target_to_donor	CAAAATCATCTCGGTTTTCCGTCAC	689	694	691.5	5
D3	DOX	Antat.592	2R	R	710	VSG-228	586	151	162	donor_to_target	CAAAATCATCTCGGTTTTCCGTCAC	737	748	742.5	11
D3	DOX	Antat.592	2R	R	711	VSG-228	606	83	88	target_to_donor	TTTGTGCTTTGTCTATTACCTGAGT	689	694	691.5	5
D3	DOX	Antat.592	2R	R	711	VSG-228	606	131	142	donor_to_target	TTTGTGCTTTGTCTATTACCTGAGT	737	748	742.5	11
D3	DOX	Antat.592	2R	R	712	VSG-2986	623	53	56	target_to_donor	TAATAATATGAAAATAGTAATTATG	676	679	677.5	3
D3	DOX	Antat.592	2R	R	712	VSG-2986	623	126	137	donor_to_target	TAATAATATGAAAATAGTAATTATG	749	760	754.5	11
D3	DOX	Antat.592	2R	R	713	VSG-228	575	90	98	target_to_donor	TATCTTTGTCATCAAAATAATCACG	665	673	669	8
D3	DOX	Antat.592	2R	R	713	VSG-228	575	134	140	donor_to_target	TATCTTTGTCATCAAAATAATCACG	709	715	712	6
D3	DOX	Antat.592	2R	R	714	VSG-228	579	110	115	target_to_donor	ATCCCCTTCTGCACGAATTTGATAC	689	694	691.5	5
D3	DOX	Antat.592	2R	R	714	VSG-228	579	158	169	donor_to_target	ATCCCCTTCTGCACGAATTTGATAC	737	748	742.5	11
D3	DOX	Antat.592	2R	R	715	VSG-228	574	100	104	target_to_donor	TACGACTCCCCGTATTGCGCCAACC	674	678	676	4
D3	DOX	Antat.592	2R	R	715	VSG-228	574	175	178	donor_to_target	TACGACTCCCCGTATTGCGCCAACC	749	752	750.5	3
D3	DOX	Antat.592	2R	R	716	VSG-228	575	107	113	target_to_donor	ATTACCGGAAACTCCTTCTATGCCC	682	688	685	6
D3	DOX	Antat.592	2R	R	716	VSG-228	575	162	173	donor_to_target	ATTACCGGAAACTCCTTCTATGCCC	737	748	742.5	11
D3	DOX	Antat.592	2R	R	717	VSG-228	596	93	98	target_to_donor	TTCCCCGCTCCCCTAGGACTACCAT	689	694	691.5	5
D3	DOX	Antat.592	2R	R	717	VSG-228	596	141	152	donor_to_target	TTCCCCGCTCCCCTAGGACTACCAT	737	748	742.5	11
D3	DOX	Antat.592	2R	R	718	VSG-2986	598	94	96	target_to_donor	TTAGCGGCCTCGAGTCGGATTGCCG	692	694	693	2
D3	DOX	Antat.592	2R	R	718	VSG-2986	598	139	150	donor_to_target	TTAGCGGCCTCGAGTCGGATTGCCG	737	748	742.5	11
D3	DOX	Antat.592	2R	R	719	VSG-2986	587	89	92	target_to_donor	CCCCATGTCCGCGGATTTTTGATTA	676	679	677.5	3
D3	DOX	Antat.592	2R	R	719	VSG-2986	587	150	161	donor_to_target	CCCCATGTCCGCGGATTTTTGATTA	737	748	742.5	11
D3	DOX	Antat.592	2R	R	720	VSG-228	623	66	71	target_to_donor	ACCTACTGGTATCCCGACTTTTTTG	689	694	691.5	5
D3	DOX	Antat.592	2R	R	720	VSG-228	623	114	125	donor_to_target	ACCTACTGGTATCCCGACTTTTTTG	737	748	742.5	11
D3	DOX	Antat.592	2R	R	721	VSG-2986	618	91	117	target_to_donor	TTTGCGTGTTAGCATTATCTTTGCC	709	735	722	26
D3	DOX	Antat.592	2R	R	721	VSG-2986	618	147	160	donor_to_target	TTTGCGTGTTAGCATTATCTTTGCC	765	778	771.5	13
D3	DOX	Antat.592	2R	R	722	VSG-228	623	66	71	target_to_donor	AACCTACAGCGGATATTATGGCCTC	689	694	691.5	5
D3	DOX	Antat.592	2R	R	722	VSG-228	623	126	129	donor_to_target	AACCTACAGCGGATATTATGGCCTC	749	752	750.5	3
D3	DOX	Antat.592	2R	R	723	VSG-2986	610	77	81	target_to_donor	AACAACGCCTTTTGCTGGGTACCCG	687	691	689	4
D3	DOX	Antat.592	2R	R	723	VSG-2986	610	127	138	donor_to_target	AACAACGCCTTTTGCTGGGTACCCG	737	748	742.5	11
D3	DOX	Antat.592	2R	R	724	VSG-2986	644	36	42	target_to_donor	TAGCATTTAACCTCACGGATGCCAT	680	686	683	6
D3	DOX	Antat.592	2R	R	724	VSG-2986	644	93	104	donor_to_target	TAGCATTTAACCTCACGGATGCCAT	737	748	742.5	11
D3	DOX	Antat.592	2R	R	725	VSG-2986	570	117	121	target_to_donor	TTACCTGGGAAGTCGTAAGAGGCGT	687	691	689	4
D3	DOX	Antat.592	2R	R	725	VSG-2986	570	139	165	donor_to_target	TTACCTGGGAAGTCGTAAGAGGCGT	709	735	722	26
D3	DOX	Antat.592	2R	R	725	VSG-2986	570	179	190	target_to_donor	TTACCTGGGAAGTCGTAAGAGGCGT	749	760	754.5	11
D3	DOX	Antat.592	2R	R	725	VSG-2986	570	195	208	donor_to_target	TTACCTGGGAAGTCGTAAGAGGCGT	765	778	771.5	13
D3	DOX	Antat.592	2R	R	726	VSG-228	637	52	57	target_to_donor	TACTTTAACGTTTTAAAAGATTAAC	689	694	691.5	5
D3	DOX	Antat.592	2R	R	726	VSG-228	637	88	98	donor_to_target	TACTTTAACGTTTTAAAAGATTAAC	725	735	730	10
D3	DOX	Antat.592	2R	R	727	VSG-228	602	87	92	target_to_donor	CACCGAAACCCATGTTTGCCAAATT	689	694	691.5	5
D3	DOX	Antat.592	2R	R	727	VSG-228	602	147	150	donor_to_target	CACCGAAACCCATGTTTGCCAAATT	749	752	750.5	3
D3	DOX	Antat.592	2R	R	728	VSG-228	622	67	72	target_to_donor	GACACACCCAGACCTCTAAACGATT	689	694	691.5	5
D3	DOX	Antat.592	2R	R	728	VSG-228	622	103	113	donor_to_target	GACACACCCAGACCTCTAAACGATT	725	735	730	10
D3	DOX	Antat.592	2R	R	729	VSG-228	574	108	114	target_to_donor	AATTACGATTATATAGCAGATTGGG	682	688	685	6
D3	DOX	Antat.592	2R	R	729	VSG-228	574	163	174	donor_to_target	AATTACGATTATATAGCAGATTGGG	737	748	742.5	11
D3	DOX	Antat.592	2R	R	730	VSG-2986	593	94	98	target_to_donor	TGCACATTAATGCCTTGGTCACCGC	687	691	689	4
D3	DOX	Antat.592	2R	R	730	VSG-2986	593	156	167	donor_to_target	TGCACATTAATGCCTTGGTCACCGC	749	760	754.5	11
D3	DOX	Antat.592	2R	R	732	VSG-2986	640	47	51	target_to_donor	CTTTTTGGCTCAGGTAAAAATGCTC	687	691	689	4
D3	DOX	Antat.592	2R	R	732	VSG-2986	640	97	108	donor_to_target	CTTTTTGGCTCAGGTAAAAATGCTC	737	748	742.5	11
D3	DOX	Antat.592	2R	R	733	VSG-228	591	91	97	target_to_donor	AGATCACTAATGGCGTTCATCTATT	682	688	685	6
D3	DOX	Antat.592	2R	R	733	VSG-228	591	118	124	donor_to_target	AGATCACTAATGGCGTTCATCTATT	709	715	712	6
D3	DOX	Antat.592	2R	R	734	VSG-228	623	66	71	target_to_donor	AGCAGTGACTGTTGTATTATGCTCA	689	694	691.5	5
D3	DOX	Antat.592	2R	R	734	VSG-228	623	114	125	donor_to_target	AGCAGTGACTGTTGTATTATGCTCA	737	748	742.5	11
D3	DOX	Antat.592	2R	R	735	VSG-228	641	41	47	target_to_donor	ATTAACGAAAGACAGCAGAGAGCCC	682	688	685	6
D3	DOX	Antat.592	2R	R	735	VSG-228	641	84	94	donor_to_target	ATTAACGAAAGACAGCAGAGAGCCC	725	735	730	10
D3	DOX	Antat.592	2R	R	736	VSG-2986	632	60	62	target_to_donor	CATCGTTCACCACATCAATCTGAAT	692	694	693	2
D3	DOX	Antat.592	2R	R	736	VSG-2986	632	117	128	donor_to_target	CATCGTTCACCACATCAATCTGAAT	749	760	754.5	11
D3	DOX	Antat.592	2R	R	737	VSG-228	603	86	91	target_to_donor	GCCAAATCACGCGTACTAACAGCTC	689	694	691.5	5
D3	DOX	Antat.592	2R	R	737	VSG-228	603	122	132	donor_to_target	GCCAAATCACGCGTACTAACAGCTC	725	735	730	10
D3	DOX	Antat.592	2R	R	738	VSG-228	575	107	113	target_to_donor	CACTCTCTTACTATACTTTTCTTGC	682	688	685	6
D3	DOX	Antat.592	2R	R	738	VSG-228	575	162	173	donor_to_target	CACTCTCTTACTATACTTTTCTTGC	737	748	742.5	11
D3	DOX	Antat.592	2R	R	739	VSG-228	598	84	90	target_to_donor	GCAATCATGCCTCCCTTAGGTCATA	682	688	685	6
D3	DOX	Antat.592	2R	R	739	VSG-228	598	121	125	donor_to_target	GCAATCATGCCTCCCTTAGGTCATA	719	723	721	4
D3	DOX	Antat.592	2R	R	740	VSG-228	618	71	76	target_to_donor	CTAATCGATTTGCACGACCTAGGTT	689	694	691.5	5
D3	DOX	Antat.592	2R	R	740	VSG-228	618	119	130	donor_to_target	CTAATCGATTTGCACGACCTAGGTT	737	748	742.5	11
D3	DOX	Antat.592	2R	R	741	VSG-2986	639	48	52	target_to_donor	TCGCTATATAGGTACCCTAAACTAA	687	691	689	4
D3	DOX	Antat.592	2R	R	741	VSG-2986	639	98	109	donor_to_target	TCGCTATATAGGTACCCTAAACTAA	737	748	742.5	11
D3	DOX	Antat.592	2R	R	742	VSG-228	596	93	98	target_to_donor	CAATACTCGGGGACCGTCCGTTCTA	689	694	691.5	5
D3	DOX	Antat.592	2R	R	742	VSG-228	596	129	139	donor_to_target	CAATACTCGGGGACCGTCCGTTCTA	725	735	730	10
D3	DOX	Antat.592	2R	R	743	VSG-2986	575	112	116	target_to_donor	TCCTAATGCATACTTCGTACTAAAA	687	691	689	4
D3	DOX	Antat.592	2R	R	743	VSG-2986	575	174	185	donor_to_target	TCCTAATGCATACTTCGTACTAAAA	749	760	754.5	11
D3	DOX	Antat.592	2R	R	744	VSG-2986	616	71	75	target_to_donor	TAAAGTCATATGTTTCAACTCATAT	687	691	689	4
D3	DOX	Antat.592	2R	R	744	VSG-2986	616	121	132	donor_to_target	TAAAGTCATATGTTTCAACTCATAT	737	748	742.5	11
D3	DOX	Antat.592	2R	R	745	VSG-228	632	57	62	target_to_donor	TCGTTTCGTGATTGTTGTTGAGTCG	689	694	691.5	5
D3	DOX	Antat.592	2R	R	745	VSG-228	632	117	120	donor_to_target	TCGTTTCGTGATTGTTGTTGAGTCG	749	752	750.5	3
D3	DOX	Antat.592	2R	R	746	VSG-228	635	30	38	target_to_donor	AATGTGGTGTTCAGTCTTTGATTCG	665	673	669	8
D3	DOX	Antat.592	2R	R	746	VSG-228	635	90	100	donor_to_target	AATGTGGTGTTCAGTCTTTGATTCG	725	735	730	10
D3	DOX	Antat.592	2R	R	747	VSG-2986	575	112	116	target_to_donor	TCGAGTATTGTATCAATCGAGTCTT	687	691	689	4
D3	DOX	Antat.592	2R	R	747	VSG-2986	575	190	203	donor_to_target	TCGAGTATTGTATCAATCGAGTCTT	765	778	771.5	13
D3	DOX	Antat.592	2R	R	749	VSG-2986	632	32	43	target_to_donor	CATGTCTCAATGGGGTAATAAATGA	664	675	669.5	11
D3	DOX	Antat.592	2R	R	749	VSG-2986	632	77	103	donor_to_target	CATGTCTCAATGGGGTAATAAATGA	709	735	722	26
D3	DOX	Antat.592	2R	R	750	VSG-228	593	96	101	target_to_donor	TACTAAGTTTACACATATTGTGTGG	689	694	691.5	5
D3	DOX	Antat.592	2R	R	750	VSG-228	593	144	155	donor_to_target	TACTAAGTTTACACATATTGTGTGG	737	748	742.5	11
D3	DOX	Antat.592	2R	R	751	VSG-228	644	45	50	target_to_donor	CTGCAATCTTTACAGTATATCTCAG	689	694	691.5	5
D3	DOX	Antat.592	2R	R	751	VSG-228	644	81	91	donor_to_target	CTGCAATCTTTACAGTATATCTCAG	725	735	730	10
D3	DOX	Antat.592	2R	R	753	VSG-228	579	110	115	target_to_donor	AGCGTTTCTCTTTTAGGTAAATTAA	689	694	691.5	5
D3	DOX	Antat.592	2R	R	753	VSG-228	579	158	169	donor_to_target	AGCGTTTCTCTTTTAGGTAAATTAA	737	748	742.5	11
D3	DOX	Antat.592	2R	R	754	VSG-228	573	116	121	target_to_donor	GTATTGGAAAATAACGTTGGCTTAA	689	694	691.5	5
D3	DOX	Antat.592	2R	R	754	VSG-228	573	152	162	donor_to_target	GTATTGGAAAATAACGTTGGCTTAA	725	735	730	10
D3	DOX	Antat.592	2R	R	755	VSG-2986	566	98	109	target_to_donor	GTACGTGCTGACAATATGCTACTTG	664	675	669.5	11
D3	DOX	Antat.592	2R	R	755	VSG-2986	566	143	169	donor_to_target	GTACGTGCTGACAATATGCTACTTG	709	735	722	26
D3	DOX	Antat.592	2R	R	756	VSG-228	640	42	48	target_to_donor	CATCACTTGTCAGACAGGACAATGC	682	688	685	6
D3	DOX	Antat.592	2R	R	756	VSG-228	640	85	95	donor_to_target	CATCACTTGTCAGACAGGACAATGC	725	735	730	10
D3	DOX	Antat.592	2R	R	757	VSG-228	642	47	52	target_to_donor	CGCCATCCCAAGAGGAGGACATGCT	689	694	691.5	5
D3	DOX	Antat.592	2R	R	757	VSG-228	642	95	106	donor_to_target	CGCCATCCCAAGAGGAGGACATGCT	737	748	742.5	11
D3	DOX	Antat.592	2R	R	758	VSG-2986	575	117	119	target_to_donor	CTTTGGTAAAAACGTCCGGCAAAAG	692	694	693	2
D3	DOX	Antat.592	2R	R	758	VSG-2986	575	162	173	donor_to_target	CTTTGGTAAAAACGTCCGGCAAAAG	737	748	742.5	11
D3	DOX	Antat.592	2R	R	759	VSG-228	602	80	86	target_to_donor	CGATACACACTCTAACCCACAGTGA	682	688	685	6
D3	DOX	Antat.592	2R	R	759	VSG-228	602	123	133	donor_to_target	CGATACACACTCTAACCCACAGTGA	725	735	730	10
D3	DOX	Antat.592	2R	R	760	VSG-228	617	65	71	target_to_donor	CGTTCTGTACAGTGTAAAAATATCC	682	688	685	6
D3	DOX	Antat.592	2R	R	760	VSG-228	617	120	131	donor_to_target	CGTTCTGTACAGTGTAAAAATATCC	737	748	742.5	11
D3	DOX	Antat.592	2R	R	761	VSG-228	644	38	44	target_to_donor	CATTTGGTCCCTGAATTACTCGGAA	682	688	685	6
D3	DOX	Antat.592	2R	R	761	VSG-228	644	81	91	donor_to_target	CATTTGGTCCCTGAATTACTCGGAA	725	735	730	10
D3	DOX	Antat.592	2R	R	762	VSG-2986	623	64	68	target_to_donor	TACCAAGGTGCGGCACTTAAGTCGC	687	691	689	4
D3	DOX	Antat.592	2R	R	762	VSG-2986	623	126	137	donor_to_target	TACCAAGGTGCGGCACTTAAGTCGC	749	760	754.5	11
D3	DOX	Antat.592	2R	R	763	VSG-228	616	73	78	target_to_donor	GTTTCGCTACAGCACACTATCCCCA	689	694	691.5	5
D3	DOX	Antat.592	2R	R	763	VSG-228	616	121	132	donor_to_target	GTTTCGCTACAGCACACTATCCCCA	737	748	742.5	11
D3	DOX	Antat.592	2R	R	764	VSG-2986	610	77	81	target_to_donor	TGCCCTCCGAACCGCTAATTTGCAT	687	691	689	4
D3	DOX	Antat.592	2R	R	764	VSG-2986	610	155	168	donor_to_target	TGCCCTCCGAACCGCTAATTTGCAT	765	778	771.5	13
D3	DOX	Antat.592	2R	R	765	VSG-228	632	57	62	target_to_donor	AATCTACAGTGCATTCTAAATGTAT	689	694	691.5	5
D3	DOX	Antat.592	2R	R	765	VSG-228	632	105	116	donor_to_target	AATCTACAGTGCATTCTAAATGTAT	737	748	742.5	11
D3	DOX	Antat.592	2R	R	766	VSG-228	633	56	61	target_to_donor	AATTTCTGCGATGTGCACATGTTAA	689	694	691.5	5
D3	DOX	Antat.592	2R	R	766	VSG-228	633	92	102	donor_to_target	AATTTCTGCGATGTGCACATGTTAA	725	735	730	10
D3	DOX	Antat.592	2R	R	767	VSG-228	632	50	56	target_to_donor	ACCACCCTCTCTTACCGAACGTAAA	682	688	685	6
D3	DOX	Antat.592	2R	R	767	VSG-228	632	117	120	donor_to_target	ACCACCCTCTCTTACCGAACGTAAA	749	752	750.5	3
D3	DOX	Antat.592	2R	R	768	VSG-2986	622	58	64	target_to_donor	CTGTCAAACCAAGCCATATGTTGTG	680	686	683	6
D3	DOX	Antat.592	2R	R	768	VSG-2986	622	143	156	donor_to_target	CTGTCAAACCAAGCCATATGTTGTG	765	778	771.5	13
D3	DOX	Antat.592	2R	R	769	VSG-2986	628	59	63	target_to_donor	CATACCACGTTACATGATTGGGAAA	687	691	689	4
D3	DOX	Antat.592	2R	R	769	VSG-2986	628	121	132	donor_to_target	CATACCACGTTACATGATTGGGAAA	749	760	754.5	11
D3	DOX	Antat.592	2R	R	770	VSG-2986	622	65	69	target_to_donor	TTTTCGAAATGTACACGGGAGCTAG	687	691	689	4
D3	DOX	Antat.592	2R	R	770	VSG-2986	622	143	156	donor_to_target	TTTTCGAAATGTACACGGGAGCTAG	765	778	771.5	13
D3	DOX	Antat.592	2R	R	771	VSG-228	621	68	73	target_to_donor	TTGCTTGTTTTGCCTATACCCTTAT	689	694	691.5	5
D3	DOX	Antat.592	2R	R	771	VSG-228	621	104	114	donor_to_target	TTGCTTGTTTTGCCTATACCCTTAT	725	735	730	10
D3	DOX	Antat.592	2R	R	772	VSG-228	637	52	57	target_to_donor	GCGTTGATGCTCCTCTTTCATTTAT	689	694	691.5	5
D3	DOX	Antat.592	2R	R	772	VSG-228	637	136	141	donor_to_target	GCGTTGATGCTCCTCTTTCATTTAT	773	778	775.5	5
D3	DOX	Antat.592	2R	R	773	VSG-2986	637	50	54	target_to_donor	ACACACTGAATTGCGCGCCGCAGAT	687	691	689	4
D3	DOX	Antat.592	2R	R	773	VSG-2986	637	100	111	donor_to_target	ACACACTGAATTGCGCGCCGCAGAT	737	748	742.5	11
D3	DOX	Antat.592	2R	R	774	VSG-228	572	110	116	target_to_donor	TCTGGAGATTCTCAAATTGTATTAT	682	688	685	6
D3	DOX	Antat.592	2R	R	774	VSG-228	572	177	180	donor_to_target	TCTGGAGATTCTCAAATTGTATTAT	749	752	750.5	3
D3	DOX	Antat.592	2R	R	775	VSG-3110	647	54	57	donor_to_target	TCGATCGACGTAACAAGGATTGTAT	701	704	702.5	3
D3	DOX	Antat.592	2R	R	776	VSG-3110	587	72	104	target_to_donor	CTATCGTCTACGGTGCGAACGTGGT	659	691	675	32
D3	DOX	Antat.592	2R	R	776	VSG-3110	587	147	148	donor_to_target	CTATCGTCTACGGTGCGAACGTGGT	734	735	734.5	1
D3	DOX	Antat.592	2R	R	777	VSG-228	640	49	54	target_to_donor	ACACCATTGTTGACTCACTCCGAAC	689	694	691.5	5
D3	DOX	Antat.592	2R	R	777	VSG-228	640	97	108	donor_to_target	ACACCATTGTTGACTCACTCCGAAC	737	748	742.5	11
D3	DOX	Antat.592	2R	R	778	VSG-228	623	59	65	target_to_donor	ACACTGTGGCAGCTGGGGGTAGCCT	682	688	685	6
D3	DOX	Antat.592	2R	R	778	VSG-228	623	126	129	donor_to_target	ACACTGTGGCAGCTGGGGGTAGCCT	749	752	750.5	3
D3	DOX	Antat.592	2R	R	779	VSG-2986	596	91	95	target_to_donor	TTCAGCTTCTATAATATTTCTTAAC	687	691	689	4
D3	DOX	Antat.592	2R	R	779	VSG-2986	596	141	152	donor_to_target	TTCAGCTTCTATAATATTTCTTAAC	737	748	742.5	11
D3	DOX	Antat.592	2R	R	780	VSG-2986	623	57	63	target_to_donor	AGCTGGATCCGAACTAAACCATTTT	680	686	683	6
D3	DOX	Antat.592	2R	R	780	VSG-2986	623	126	137	donor_to_target	AGCTGGATCCGAACTAAACCATTTT	749	760	754.5	11
D3	DOX	Antat.592	2R	R	781	VSG-228	587	95	101	target_to_donor	ACGCTTTATTCGCGTCACTTCGATC	682	688	685	6
D3	DOX	Antat.592	2R	R	781	VSG-228	587	150	161	donor_to_target	ACGCTTTATTCGCGTCACTTCGATC	737	748	742.5	11
D3	DOX	Antat.592	2R	R	782	VSG-2986	622	70	72	target_to_donor	CGGTCCGATCATGTATAGTTGTACT	692	694	693	2
D3	DOX	Antat.592	2R	R	782	VSG-2986	622	115	126	donor_to_target	CGGTCCGATCATGTATAGTTGTACT	737	748	742.5	11
D3	DOX	Antat.592	2R	R	783	VSG-2986	611	53	64	target_to_donor	ATCAAGTCCTGTTATGGATCAATAA	664	675	669.5	11
D3	DOX	Antat.592	2R	R	783	VSG-2986	611	98	124	donor_to_target	ATCAAGTCCTGTTATGGATCAATAA	709	735	722	26
D3	DOX	Antat.592	2R	R	784	VSG-2986	640	40	46	target_to_donor	AATTAGAAAGCAGCATTGCCAAAAA	680	686	683	6
D3	DOX	Antat.592	2R	R	784	VSG-2986	640	97	108	donor_to_target	AATTAGAAAGCAGCATTGCCAAAAA	737	748	742.5	11
D3	DOX	Antat.592	2R	R	785	VSG-2986	632	32	43	target_to_donor	ATTTCACTACATCCGCTTATTTCAA	664	675	669.5	11
D3	DOX	Antat.592	2R	R	785	VSG-2986	632	77	103	donor_to_target	ATTTCACTACATCCGCTTATTTCAA	709	735	722	26
D3	DOX	Antat.592	2R	R	786	VSG-2986	617	63	69	target_to_donor	TTTGAATGAAATATCCTACAGCAGT	680	686	683	6
D3	DOX	Antat.592	2R	R	786	VSG-2986	617	132	143	donor_to_target	TTTGAATGAAATATCCTACAGCAGT	749	760	754.5	11
D3	DOX	Antat.592	2R	R	787	VSG-2986	589	91	97	target_to_donor	TTACTCTCTTTTTCCTATATGCTAG	680	686	683	6
D3	DOX	Antat.592	2R	R	787	VSG-2986	589	148	159	donor_to_target	TTACTCTCTTTTTCCTATATGCTAG	737	748	742.5	11
D3	DOX	Antat.592	2R	R	788	VSG-2986	608	79	83	target_to_donor	GACATAAATACACAGGTTACCGTGT	687	691	689	4
D3	DOX	Antat.592	2R	R	788	VSG-2986	608	129	140	donor_to_target	GACATAAATACACAGGTTACCGTGT	737	748	742.5	11
D3	DOX	Antat.592	2R	R	789	VSG-228	606	83	88	target_to_donor	TCCTATACCCGTCTCCCTCTACATC	689	694	691.5	5
D3	DOX	Antat.592	2R	R	789	VSG-228	606	131	142	donor_to_target	TCCTATACCCGTCTCCCTCTACATC	737	748	742.5	11
D3	DOX	Antat.592	2R	R	790	VSG-3110	722	15	38	donor_to_target	CGAGACGGCTAGGCACCTATATGCA	737	760	748.5	23
D3	DOX	Antat.592	2R	R	791	VSG-2986	621	43	54	target_to_donor	TCTGGTTGCGGTCTTGTAGCTTGAC	664	675	669.5	11
D3	DOX	Antat.592	2R	R	791	VSG-2986	621	88	114	donor_to_target	TCTGGTTGCGGTCTTGTAGCTTGAC	709	735	722	26
D3	DOX	Antat.592	2R	R	792	VSG-2986	591	101	103	target_to_donor	TTTCCGATAACTAGCTTAGACTCTT	692	694	693	2
D3	DOX	Antat.592	2R	R	792	VSG-2986	591	146	157	donor_to_target	TTTCCGATAACTAGCTTAGACTCTT	737	748	742.5	11
D3	DOX	Antat.592	2R	R	793	VSG-2986	587	89	92	target_to_donor	CCCCATGTCCGCGGATTTTTGATTA	676	679	677.5	3
D3	DOX	Antat.592	2R	R	793	VSG-2986	587	150	161	donor_to_target	CCCCATGTCCGCGGATTTTTGATTA	737	748	742.5	11
D3	DOX	Antat.592	2R	R	794	VSG-2986	618	69	73	target_to_donor	GTCCTACTGTCCGAAGTTGCCATAA	687	691	689	4
D3	DOX	Antat.592	2R	R	794	VSG-2986	618	147	160	donor_to_target	GTCCTACTGTCCGAAGTTGCCATAA	765	778	771.5	13
D3	DOX	Antat.592	2R	R	795	VSG-228	636	29	37	target_to_donor	ACCGCTTATGACTAGATCCAACTAC	665	673	669	8
D3	DOX	Antat.592	2R	R	795	VSG-228	636	101	112	donor_to_target	ACCGCTTATGACTAGATCCAACTAC	737	748	742.5	11
D3	DOX	Antat.592	2R	R	796	VSG-228	591	91	97	target_to_donor	CGAAATATTTCCAACTTAATCGCAC	682	688	685	6
D3	DOX	Antat.592	2R	R	796	VSG-228	591	158	161	donor_to_target	CGAAATATTTCCAACTTAATCGCAC	749	752	750.5	3
D3	DOX	Antat.592	2R	R	797	VSG-228	602	48	57	target_to_donor	ATTCAATAACAAGCGTCGTTTTACG	650	659	654.5	9
D3	DOX	Antat.592	2R	R	797	VSG-228	602	135	146	donor_to_target	ATTCAATAACAAGCGTCGTTTTACG	737	748	742.5	11
D3	DOX	Antat.592	2R	R	798	VSG-228	582	114	118	target_to_donor	TTAGTTGATTCAGCGGAATAGCATA	696	700	698	4
D3	DOX	Antat.592	2R	R	798	VSG-228	582	155	166	donor_to_target	TTAGTTGATTCAGCGGAATAGCATA	737	748	742.5	11
D3	DOX	Antat.592	2R	R	799	VSG-228	644	45	50	target_to_donor	ATCTGATCCCAACCTTATATGCAAG	689	694	691.5	5
D3	DOX	Antat.592	2R	R	799	VSG-228	644	93	104	donor_to_target	ATCTGATCCCAACCTTATATGCAAG	737	748	742.5	11
D3	DOX	Antat.592	2R	R	800	VSG-228	583	99	105	target_to_donor	GGTGCCAAACTAAAGTTCTCTTTCG	682	688	685	6
D3	DOX	Antat.592	2R	R	800	VSG-228	583	154	165	donor_to_target	GGTGCCAAACTAAAGTTCTCTTTCG	737	748	742.5	11
D3	DOX	Antat.592	2R	R	801	VSG-2986	609	78	82	target_to_donor	CGTAACTTTGCACCATCTTACGGCA	687	691	689	4
D3	DOX	Antat.592	2R	R	801	VSG-2986	609	128	139	donor_to_target	CGTAACTTTGCACCATCTTACGGCA	737	748	742.5	11
D3	DOX	Antat.592	2R	R	802	VSG-228	635	30	38	target_to_donor	CCTACCACAGCATAACTACCTATGC	665	673	669	8
D3	DOX	Antat.592	2R	R	802	VSG-228	635	114	117	donor_to_target	CCTACCACAGCATAACTACCTATGC	749	752	750.5	3
D3	DOX	Antat.592	2R	R	803	VSG-228	602	87	92	target_to_donor	TGTGATGACGAAATTACTGCTCTGG	689	694	691.5	5
D3	DOX	Antat.592	2R	R	803	VSG-228	602	123	133	donor_to_target	TGTGATGACGAAATTACTGCTCTGG	725	735	730	10
D3	DOX	Antat.592	2R	R	804	VSG-228	628	61	66	target_to_donor	CTCTCTTGTGTTCATTGCCTTGGAG	689	694	691.5	5
D3	DOX	Antat.592	2R	R	804	VSG-228	628	109	120	donor_to_target	CTCTCTTGTGTTCATTGCCTTGGAG	737	748	742.5	11
D3	DOX	Antat.592	2R	R	805	VSG-2986	575	112	116	target_to_donor	ACACAGTTCGGACTCAACCTATGTT	687	691	689	4
D3	DOX	Antat.592	2R	R	805	VSG-2986	575	162	173	donor_to_target	ACACAGTTCGGACTCAACCTATGTT	737	748	742.5	11
D3	DOX	Antat.592	2R	R	806	VSG-228	572	117	122	target_to_donor	AAATGTTGGACGAGAAGTTTTCCGT	689	694	691.5	5
D3	DOX	Antat.592	2R	R	806	VSG-228	572	153	163	donor_to_target	AAATGTTGGACGAGAAGTTTTCCGT	725	735	730	10
D3	DOX	Antat.592	2R	R	807	VSG-2986	570	122	124	target_to_donor	CTAAAGGGAAATCGCATTATCTGAC	692	694	693	2
D3	DOX	Antat.592	2R	R	807	VSG-2986	570	179	190	donor_to_target	CTAAAGGGAAATCGCATTATCTGAC	749	760	754.5	11
D3	DOX	Antat.592	2R	R	808	VSG-2986	640	47	51	target_to_donor	ATTCATGCAAACTATGTTCTCGGTA	687	691	689	4
D3	DOX	Antat.592	2R	R	808	VSG-2986	640	97	108	donor_to_target	ATTCATGCAAACTATGTTCTCGGTA	737	748	742.5	11
D3	DOX	Antat.592	2R	R	809	VSG-2986	619	31	39	target_to_donor	GGTACAGGTATCTTCGTGATATGCT	650	658	654	8
D3	DOX	Antat.592	2R	R	809	VSG-2986	619	90	116	donor_to_target	GGTACAGGTATCTTCGTGATATGCT	709	735	722	26
D3	DOX	Antat.592	2R	R	810	VSG-2986	617	47	58	target_to_donor	CACATCTTCTGCGGGTACATTAGAT	664	675	669.5	11
D3	DOX	Antat.592	2R	R	810	VSG-2986	617	120	131	donor_to_target	CACATCTTCTGCGGGTACATTAGAT	737	748	742.5	11
D3	DOX	Antat.592	2R	R	811	VSG-2986	635	57	59	target_to_donor	TGAATTCCATCTGCGGTGCTATAGC	692	694	693	2
D3	DOX	Antat.592	2R	R	811	VSG-2986	635	114	125	donor_to_target	TGAATTCCATCTGCGGTGCTATAGC	749	760	754.5	11
D3	DOX	Antat.592	2R	R	812	VSG-2986	606	81	85	target_to_donor	GCGAATTTGAATCATCACCCTACGG	687	691	689	4
D3	DOX	Antat.592	2R	R	812	VSG-2986	606	131	142	donor_to_target	GCGAATTTGAATCATCACCCTACGG	737	748	742.5	11
D3	DOX	Antat.592	2R	R	813	VSG-2986	630	57	61	target_to_donor	GCGGACGAAAGCCTCCCGCGTATCT	687	691	689	4
D3	DOX	Antat.592	2R	R	813	VSG-2986	630	107	118	donor_to_target	GCGGACGAAAGCCTCCCGCGTATCT	737	748	742.5	11
D3	DOX	Antat.592	2R	R	814	VSG-228	578	104	110	target_to_donor	GGTCTACTCGTTGGTATACCGCGTG	682	688	685	6
D3	DOX	Antat.592	2R	R	814	VSG-228	578	159	170	donor_to_target	GGTCTACTCGTTGGTATACCGCGTG	737	748	742.5	11
D3	DOX	Antat.592	2R	R	815	VSG-2986	570	94	105	target_to_donor	TTCGTTAAGTCATAGCCAGAATAGC	664	675	669.5	11
D3	DOX	Antat.592	2R	R	815	VSG-2986	570	139	165	donor_to_target	TTCGTTAAGTCATAGCCAGAATAGC	709	735	722	26
D3	DOX	Antat.592	2R	R	816	VSG-228	581	93	97	target_to_donor	TTAACGATTGTTTGGTTTTAGCCAC	674	678	676	4
D3	DOX	Antat.592	2R	R	816	VSG-228	581	156	167	donor_to_target	TTAACGATTGTTTGGTTTTAGCCAC	737	748	742.5	11
D3	DOX	Antat.592	2R	R	817	VSG-2986	636	56	58	target_to_donor	ATAAGACTACGCTAAAAGAAGAGTA	692	694	693	2
D3	DOX	Antat.592	2R	R	817	VSG-2986	636	129	142	donor_to_target	ATAAGACTACGCTAAAAGAAGAGTA	765	778	771.5	13
D3	DOX	Antat.592	2R	R	818	VSG-2986	606	86	88	target_to_donor	AATAGAGGGCCTTTTCGTATTTAGC	692	694	693	2
D3	DOX	Antat.592	2R	R	818	VSG-2986	606	131	142	donor_to_target	AATAGAGGGCCTTTTCGTATTTAGC	737	748	742.5	11
D3	DOX	Antat.592	2R	R	819	VSG-228	575	104	106	target_to_donor	ATTTCCCTCGCATCCGTCTCTGCGT	679	681	680	2
D3	DOX	Antat.592	2R	R	819	VSG-228	575	162	173	donor_to_target	ATTTCCCTCGCATCCGTCTCTGCGT	737	748	742.5	11
D3	DOX	Antat.592	2R	R	820	VSG-228	620	62	68	target_to_donor	TACGAACAAACCCGAACTTAGAAGA	682	688	685	6
D3	DOX	Antat.592	2R	R	820	VSG-228	620	129	132	donor_to_target	TACGAACAAACCCGAACTTAGAAGA	749	752	750.5	3
D3	DOX	Antat.592	2R	R	821	VSG-228	623	66	71	target_to_donor	ATTTCATCTGTATACTCCCACAGCG	689	694	691.5	5
D3	DOX	Antat.592	2R	R	821	VSG-228	623	114	125	donor_to_target	ATTTCATCTGTATACTCCCACAGCG	737	748	742.5	11
D3	DOX	Antat.592	2R	R	822	VSG-2986	602	40	47	target_to_donor	AAAAATTGCCACCGGACACAGTATT	642	649	645.5	7
D3	DOX	Antat.592	2R	R	822	VSG-2986	602	147	158	donor_to_target	AAAAATTGCCACCGGACACAGTATT	749	760	754.5	11
D3	DOX	Antat.592	2R	R	823	VSG-2986	618	69	73	target_to_donor	TTCAAATGCAGAGCTGCCACGGCGT	687	691	689	4
D3	DOX	Antat.592	2R	R	823	VSG-2986	618	119	130	donor_to_target	TTCAAATGCAGAGCTGCCACGGCGT	737	748	742.5	11
D3	DOX	Antat.592	2R	R	824	VSG-2986	636	51	55	target_to_donor	GCAAATGTTACCCCGAATTCTAGCG	687	691	689	4
D3	DOX	Antat.592	2R	R	824	VSG-2986	636	129	142	donor_to_target	GCAAATGTTACCCCGAATTCTAGCG	765	778	771.5	13
D3	DOX	Antat.592	2R	R	825	VSG-228	587	95	101	target_to_donor	TACAACTCACCATTCAATTGTCATC	682	688	685	6
D3	DOX	Antat.592	2R	R	825	VSG-228	587	162	165	donor_to_target	TACAACTCACCATTCAATTGTCATC	749	752	750.5	3
D3	DOX	Antat.592	2R	R	827	VSG-228	602	87	92	target_to_donor	GATTAGACGCATAATGTGACCACTT	689	694	691.5	5
D3	DOX	Antat.592	2R	R	827	VSG-228	602	135	146	donor_to_target	GATTAGACGCATAATGTGACCACTT	737	748	742.5	11
D3	DOX	Antat.592	2R	R	828	VSG-228	637	52	57	target_to_donor	TACGTACAATCTCAGTATTACAAGT	689	694	691.5	5
D3	DOX	Antat.592	2R	R	828	VSG-228	637	88	98	donor_to_target	TACGTACAATCTCAGTATTACAAGT	725	735	730	10
D3	DOX	Antat.592	2R	R	829	VSG-228	606	76	82	target_to_donor	TATGCTTATGGCCACGCCCCACAGC	682	688	685	6
D3	DOX	Antat.592	2R	R	829	VSG-228	606	131	142	donor_to_target	TATGCTTATGGCCACGCCCCACAGC	737	748	742.5	11
D3	DOX	Antat.592	2R	R	830	VSG-228	598	91	96	target_to_donor	CTTATACGCACTCTCCGGAGGGTAC	689	694	691.5	5
D3	DOX	Antat.592	2R	R	830	VSG-228	598	139	150	donor_to_target	CTTATACGCACTCTCCGGAGGGTAC	737	748	742.5	11
D3	DOX	Antat.592	2R	R	831	VSG-228	605	84	89	target_to_donor	CCCCAGTACTATTCACGCACTAGGC	689	694	691.5	5
D3	DOX	Antat.592	2R	R	831	VSG-228	605	132	143	donor_to_target	CCCCAGTACTATTCACGCACTAGGC	737	748	742.5	11
D3	DOX	Antat.592	2R	R	832	VSG-2986	632	55	59	target_to_donor	CATACATTCCTCGAATTCGACCGTG	687	691	689	4
D3	DOX	Antat.592	2R	R	832	VSG-2986	632	105	116	donor_to_target	CATACATTCCTCGAATTCGACCGTG	737	748	742.5	11
D3	DOX	Antat.592	2R	R	833	VSG-2986	623	64	68	target_to_donor	AATTTCCCCTTGGACAACTATACTC	687	691	689	4
D3	DOX	Antat.592	2R	R	833	VSG-2986	623	126	137	donor_to_target	AATTTCCCCTTGGACAACTATACTC	749	760	754.5	11
D3	DOX	Antat.592	2R	R	834	VSG-228	631	51	57	target_to_donor	CACCCTCTAGTATTTTCCATTCTAA	682	688	685	6
D3	DOX	Antat.592	2R	R	834	VSG-228	631	94	104	donor_to_target	CACCCTCTAGTATTTTCCATTCTAA	725	735	730	10
D3	DOX	Antat.592	2R	R	835	VSG-2986	622	70	72	target_to_donor	ACCACACACAGATCTAGTCGTACCA	692	694	693	2
D3	DOX	Antat.592	2R	R	835	VSG-2986	622	143	156	donor_to_target	ACCACACACAGATCTAGTCGTACCA	765	778	771.5	13
D3	DOX	Antat.592	2R	R	836	VSG-228	598	84	90	target_to_donor	AATTTTAACGCCAAGCGACGCAACA	682	688	685	6
D3	DOX	Antat.592	2R	R	836	VSG-228	598	139	150	donor_to_target	AATTTTAACGCCAAGCGACGCAACA	737	748	742.5	11
D3	DOX	Antat.592	2R	R	837	VSG-2986	632	55	59	target_to_donor	ATCTTTGAAAGGCGATTATTTTCTA	687	691	689	4
D3	DOX	Antat.592	2R	R	837	VSG-2986	632	105	116	donor_to_target	ATCTTTGAAAGGCGATTATTTTCTA	737	748	742.5	11
D3	DOX	Antat.592	2R	R	838	VSG-228	598	76	80	target_to_donor	TAGATTCAATGCGCTGTCTGTTCTG	674	678	676	4
D3	DOX	Antat.592	2R	R	838	VSG-228	598	111	117	donor_to_target	TAGATTCAATGCGCTGTCTGTTCTG	709	715	712	6
D3	DOX	Antat.592	2R	R	839	VSG-2986	575	112	116	target_to_donor	AGCTATCCGCTTGATTTAACAAGCC	687	691	689	4
D3	DOX	Antat.592	2R	R	839	VSG-2986	575	162	173	donor_to_target	AGCTATCCGCTTGATTTAACAAGCC	737	748	742.5	11
D3	DOX	Antat.592	2R	R	840	VSG-228	587	78	86	target_to_donor	TCCGTGTGGCTCCAACGAGTGGCTT	665	673	669	8
D3	DOX	Antat.592	2R	R	840	VSG-228	587	162	165	donor_to_target	TCCGTGTGGCTCCAACGAGTGGCTT	749	752	750.5	3
D3	DOX	Antat.592	2R	R	841	VSG-228	620	62	68	target_to_donor	TCCCCTCGCTAGACCTTCGCAACCA	682	688	685	6
D3	DOX	Antat.592	2R	R	841	VSG-228	620	117	128	donor_to_target	TCCCCTCGCTAGACCTTCGCAACCA	737	748	742.5	11
D3	DOX	Antat.592	2R	R	842	VSG-2986	606	81	85	target_to_donor	ACCGGCAATTGCATTTCATATCATA	687	691	689	4
D3	DOX	Antat.592	2R	R	842	VSG-2986	606	159	172	donor_to_target	ACCGGCAATTGCATTTCATATCATA	765	778	771.5	13
D3	DOX	Antat.592	2R	R	844	VSG-228	575	107	113	target_to_donor	CCCTCATGAGGGGCAATAGTAACGG	682	688	685	6
D3	DOX	Antat.592	2R	R	844	VSG-228	575	162	173	donor_to_target	CCCTCATGAGGGGCAATAGTAACGG	737	748	742.5	11
D3	DOX	Antat.592	2R	R	845	VSG-228	632	33	41	target_to_donor	CTCACACATATCACCATATACATTT	665	673	669	8
D3	DOX	Antat.592	2R	R	845	VSG-228	632	93	103	donor_to_target	CTCACACATATCACCATATACATTT	725	735	730	10
D3	DOX	Antat.592	2R	R	846	VSG-228	631	43	47	target_to_donor	TACACCTAGTATATAGATATAAGTC	674	678	676	4
D3	DOX	Antat.592	2R	R	846	VSG-228	631	106	117	donor_to_target	TACACCTAGTATATAGATATAAGTC	737	748	742.5	11
D3	DOX	Antat.592	2R	R	847	VSG-228	618	64	70	target_to_donor	TTCTGTATAAACACACTGCCCTCGT	682	688	685	6
D3	DOX	Antat.592	2R	R	847	VSG-228	618	119	130	donor_to_target	TTCTGTATAAACACACTGCCCTCGT	737	748	742.5	11
D3	DOX	Antat.592	2R	R	848	VSG-228	635	54	59	target_to_donor	GTACCCTTTCGCAGTGCGAGTAGTA	689	694	691.5	5
D3	DOX	Antat.592	2R	R	848	VSG-228	635	90	100	donor_to_target	GTACCCTTTCGCAGTGCGAGTAGTA	725	735	730	10
D3	DOX	Antat.592	2R	R	849	VSG-2986	570	122	124	target_to_donor	AAGGTGTTGCCCAACCTAAGTACCG	692	694	693	2
D3	DOX	Antat.592	2R	R	849	VSG-2986	570	195	208	donor_to_target	AAGGTGTTGCCCAACCTAAGTACCG	765	778	771.5	13
D3	DOX	Antat.592	2R	R	851	VSG-228	596	86	92	target_to_donor	GGGTCCGCACTACTCCGTACCTCCC	682	688	685	6
D3	DOX	Antat.592	2R	R	851	VSG-228	596	141	152	donor_to_target	GGGTCCGCACTACTCCGTACCTCCC	737	748	742.5	11
D3	DOX	Antat.592	2R	R	852	VSG-228	605	84	89	target_to_donor	ACACTGTGCTATTGACCCGATCAAG	689	694	691.5	5
D3	DOX	Antat.592	2R	R	852	VSG-228	605	120	130	donor_to_target	ACACTGTGCTATTGACCCGATCAAG	725	735	730	10
D3	DOX	Antat.592	2R	R	853	VSG-228	587	102	107	target_to_donor	TTCATCCAGAAGATCCAACGGCTAT	689	694	691.5	5
D3	DOX	Antat.592	2R	R	853	VSG-228	587	162	165	donor_to_target	TTCATCCAGAAGATCCAACGGCTAT	749	752	750.5	3
D3	DOX	Antat.592	2R	R	854	VSG-228	575	104	106	target_to_donor	CCCTCTCTTATAAAGCCGGGGATTT	679	681	680	2
D3	DOX	Antat.592	2R	R	854	VSG-228	575	144	148	donor_to_target	CCCTCTCTTATAAAGCCGGGGATTT	719	723	721	4
D3	DOX	Antat.592	2R	R	855	VSG-2986	618	69	73	target_to_donor	TTATTAATTACACAATATCCAGGGT	687	691	689	4
D3	DOX	Antat.592	2R	R	855	VSG-2986	618	119	130	donor_to_target	TTATTAATTACACAATATCCAGGGT	737	748	742.5	11
D3	DOX	Antat.592	2R	R	856	VSG-228	636	38	42	target_to_donor	GAGGAAATTCTTCCCGCCCGCGTTA	674	678	676	4
D3	DOX	Antat.592	2R	R	856	VSG-228	636	101	112	donor_to_target	GAGGAAATTCTTCCCGCCCGCGTTA	737	748	742.5	11
D3	DOX	Antat.592	2R	R	857	VSG-228	618	56	60	target_to_donor	AGGCAGAGGCACATCTATCACCCGT	674	678	676	4
D3	DOX	Antat.592	2R	R	857	VSG-228	618	119	130	donor_to_target	AGGCAGAGGCACATCTATCACCCGT	737	748	742.5	11
D3	DOX	Antat.592	2R	R	858	VSG-228	632	57	62	target_to_donor	CCCAACGTATTGATTATCGGGAACT	689	694	691.5	5
D3	DOX	Antat.592	2R	R	858	VSG-228	632	105	116	donor_to_target	CCCAACGTATTGATTATCGGGAACT	737	748	742.5	11
D3	DOX	Antat.592	2R	R	859	VSG-2986	598	89	93	target_to_donor	TTGTCGTAATTCCCAGAAGATCCGA	687	691	689	4
D3	DOX	Antat.592	2R	R	859	VSG-2986	598	167	180	donor_to_target	TTGTCGTAATTCCCAGAAGATCCGA	765	778	771.5	13
D3	DOX	Antat.592	2R	R	860	VSG-2986	637	50	54	target_to_donor	ATCTAGATTTTGCACTGCGAAACCA	687	691	689	4
D3	DOX	Antat.592	2R	R	860	VSG-2986	637	128	141	donor_to_target	ATCTAGATTTTGCACTGCGAAACCA	765	778	771.5	13
D3	DOX	Antat.592	2R	R	861	VSG-228	643	39	45	target_to_donor	TCTATCATTATTAAAGGATAATCAT	682	688	685	6
D3	DOX	Antat.592	2R	R	861	VSG-228	643	82	92	donor_to_target	TCTATCATTATTAAAGGATAATCAT	725	735	730	10
D3	DOX	Antat.592	2R	R	862	VSG-228	635	47	53	target_to_donor	AACTTACAGTATAATGTATGCATTC	682	688	685	6
D3	DOX	Antat.592	2R	R	862	VSG-228	635	102	113	donor_to_target	AACTTACAGTATAATGTATGCATTC	737	748	742.5	11
D3	DOX	Antat.592	2R	R	863	VSG-2986	575	117	119	target_to_donor	GGTCGATTAATAGCCACGCAAAGTA	692	694	693	2
D3	DOX	Antat.592	2R	R	863	VSG-2986	575	134	160	donor_to_target	GGTCGATTAATAGCCACGCAAAGTA	709	735	722	26
D3	DOX	Antat.909R	2R	R	866	VSG-3110	577	36	38	target_to_donor	ATGTCGATTGAGCACGAAATATGGA	613	615	614	2
D3	DOX	Antat.909R	2R	R	866	VSG-3110	577	39	81	donor_to_target	ATGTCGATTGAGCACGAAATATGGA	616	658	637	42
D3	DOX	Antat.592	3R	R	891	VSG-228	190	55	69	donor_to_target	ATGTACTTGTCGAGGGTTTACTTAC	245	259	252	14
D3	DOX	Antat.592	3R	R	893	VSG-228	217	87	106	donor_to_target	ATCTTGAACCGCCGGTCTAATTATT	304	323	313.5	19
D3	DOX	Antat.592	3R	R	894	VSG-228	222	41	44	donor_to_target	GAACTAGGCCTAGGCAGTATATTCA	263	266	264.5	3
D3	DOX	Antat.592	3R	R	895	VSG-228	209	95	114	target_to_donor	GTGGAAAATGACAATATTTGTATAA	304	323	313.5	19
D3	DOX	Antat.592	3R	R	895	VSG-228	209	168	178	donor_to_target	GTGGAAAATGACAATATTTGTATAA	377	387	382	10
D3	DOX	Antat.592	3R	R	897	VSG-228	222	23	37	target_to_donor	GGAATTTGCTGATAAAAGGACCACA	245	259	252	14
D3	DOX	Antat.592	3R	R	897	VSG-228	222	63	73	donor_to_target	GGAATTTGCTGATAAAAGGACCACA	285	295	290	10
D3	DOX	Antat.592	3R	R	898	VSG-228	214	31	45	donor_to_target	ATGCTTCCTGGCATTTCTGAACGTT	245	259	252	14
D3	DOX	Antat.909R	3R	R	905	VSG-2986	225	86	89	target_to_donor	TTTTCTTTACTTCAGAACGAAAAGT	311	314	312.5	3
D3	DOX	Antat.909R	3R	R	905	VSG-2986	225	119	127	donor_to_target	TTTTCTTTACTTCAGAACGAAAAGT	344	352	348	8
D3	DOX	Antat.909R	0R	R	911	VSG-4156	1396	27	35	donor_to_target	AGCCGATGGACGACCTATCTCCTAG	1423	1431	1427	8
D3	DOX	Antat.909R	0R	R	915	VSG-4156	1384	39	47	donor_to_target	CCCAAGGGTTATAGGGGAACCTGCG	1423	1431	1427	8
D3	DOX	Antat.909R	0R	R	917	VSG-4156	1352	71	79	donor_to_target	TCTATCTTCAGATATTTACAATAGC	1423	1431	1427	8
D3	DOX	Antat.909R	0R	R	918	VSG-4156	1318	105	113	donor_to_target	TTCTCAAGACTGCCATGTGAGATTC	1423	1431	1427	8
D3	DOX	Antat.909R	0R	R	923	VSG-4070	1478	96	102	target_to_donor	CTCTTTTTAGGTACCTCGGCTGTGT	1574	1580	1577	6
D3	DOX	Antat.909R	0R	R	926	VSG-4156	1364	44	53	donor_to_target	GTACCTATACATATGATAATACTGT	1408	1417	1412.5	9
D3	DOX	Antat.909R	0R	R	929	VSG-228	1396	94	150	donor_to_target	CCTTAGTCGTTGAGTCTAGTTACCA	1490	1546	1518	56
D3	DOX	Antat.909R	0R	R	933	VSG-228	1406	84	140	donor_to_target	ATAAATCTGGTCCTGAGGCTGCGAA	1490	1546	1518	56
D3	DOX	Antat.909R	0R	R	937	VSG-4156	1335	88	96	donor_to_target	TATCAGACATCATACACTACATGGG	1423	1431	1427	8
D3	DOX	Antat.909R	0R	R	939	VSG-4156	1387	36	44	donor_to_target	TTCACACCAAGTCCCATGCCATAAG	1423	1431	1427	8
D3	DOX	Antat.909R	0R	R	943	VSG-4156	1401	22	30	donor_to_target	ATTAAATCAACTTAGCGCTGAAGTC	1423	1431	1427	8
D3	DOX	Antat.592	0R	R	953	VSG-4156	1380	43	51	donor_to_target	AGCAAGAGAACATCGGTGAAGTAAA	1423	1431	1427	8
D3	DOX	Antat.592	0R	R	956	VSG-4156	1364	44	53	donor_to_target	AAAAGCAATTCCTATAAACTTCTTC	1408	1417	1412.5	9
D3	DOX	Antat.592	0R	R	960	VSG-4156	1326	97	105	donor_to_target	AAAGGTTCTAATCCAACTCTCGTAA	1423	1431	1427	8
D3	DOX	Antat.592	0R	R	967	VSG-4156	1359	64	72	donor_to_target	TACTGCAAATAACTGCTAGCACCTC	1423	1431	1427	8
D3	DOX	Antat.592	0R	R	971	VSG-4156	1361	62	70	donor_to_target	TATTCTCACGTTTGGTCTTTATTTG	1423	1431	1427	8
D3	DOX	Antat.592	0R	R	974	VSG-4156	1335	73	82	donor_to_target	CTGTAGTATTGGGATGACGCAACTA	1408	1417	1412.5	9
D3	DOX	Antat.592	0R	R	975	VSG-4156	1334	89	97	donor_to_target	GTGTTGCATGTATTCCGGTCAAGAC	1423	1431	1427	8
D3	DOX	Antat.592	0R	R	977	VSG-3110	1384	94	105	donor_to_target	TATGTCTCTTGGAGTCCTGTACCCT	1478	1489	1483.5	11
D3	DOX	Antat.592	0R	R	978	VSG-228	1375	115	171	donor_to_target	AAAGATGTATATTGGATGTTCTGGC	1490	1546	1518	56
D3	DOX	Antat.592	0R	R	980	VSG-228	1411	79	135	donor_to_target	TTACATCTAATATGGTCATAACAAC	1490	1546	1518	56
D3	DOX	Antat.592	0R	R	985	VSG-3110	1347	61	70	donor_to_target	GAGCCAAAGTCTAAGCGTTAATTTG	1408	1417	1412.5	9
D3	DOX	Antat.592	0R	R	986	VSG-4156	1400	23	31	donor_to_target	TACAACAAGTGACGCGCCTATACCG	1423	1431	1427	8
D3	DOX	Antat.592	0R	R	987	VSG-228	1386	104	160	donor_to_target	ATTTGCTGCGTCTACGCTTGAGGAG	1490	1546	1518	56
D3	DOX	Antat.592	0R	R	988	VSG-4156	1357	75	77	donor_to_target	CGTAAGTTCCCATCCAAGCGTTTAA	1432	1434	1433	2
D3	DOX	Antat.592	0R	R	997	VSG-228	1330	160	216	donor_to_target	AATACGTCCGCCGCATCCTCTTGTT	1490	1546	1518	56
D3	DOX	Antat.592	0R	R	998	VSG-4156	1367	56	64	donor_to_target	CGAGTAATATGCTCAACCAGTCATA	1423	1431	1427	8
D3	DOX	Antat.592	0R	R	1002	VSG-4156	1335	88	96	donor_to_target	AGACACTTCACCTCAAATTTCGACT	1423	1431	1427	8
D3	DOX	Antat.592	0R	R	1003	VSG-72	1434	74	113	donor_to_target	GTTGCTGGGGAACCATGCCTGATAG	1508	1547	1527.5	39
D3	DOX	Antat.592	0R	R	1004	VSG-4156	1317	91	100	donor_to_target	CGCTAAGCCAAGCATTATGTCAGTC	1408	1417	1412.5	9
D3	DOX	Antat.592	0R	R	1005	VSG-4156	1353	70	78	donor_to_target	TTTTGTTATATTCACGACGAGTTCG	1423	1431	1427	8
D3	DOX	Antat.592	0R	R	1008	VSG-4156	1343	65	74	donor_to_target	TCTTAATCACCACGTCTTCAACAAT	1408	1417	1412.5	9
D3	DOX	Antat.592	0R	R	1009	VSG-228	1406	84	140	donor_to_target	GCGAATTGTATGGTTGCAAGTGCCC	1490	1546	1518	56
D3	DOX	Antat.592	0R	R	1015	VSG-4156	1330	93	101	donor_to_target	GAATCTACTGGTTTATGCCGGTCTC	1423	1431	1427	8
D3	DOX	Antat.592	0R	R	1016	VSG-3110	1388	120	133	donor_to_target	TAATTTATGTCAACATCCGCATACT	1508	1521	1514.5	13
D3	DOX	Antat.592	0R	R	1021	VSG-3110	1387	121	134	donor_to_target	TCAAAGACGATAACTTAGCCACATT	1508	1521	1514.5	13
D3	DOX	Antat.592	0R	R	1030	VSG-228	1406	84	140	donor_to_target	TAATAGGTTTAGATAACTTTCAAAA	1490	1546	1518	56
D3	DOX	Antat.592	0R	R	1031	VSG-228	1369	121	177	donor_to_target	AGCTTTTAACAATATAGGTGCAAAG	1490	1546	1518	56
D3	DOX	Antat.592	0R	R	1034	VSG-4156	1313	17	31	target_to_donor	AAATGAACCCTCACGCTTAAAAGAC	1330	1344	1337	14
D3	DOX	Antat.592	0R	R	1034	VSG-4156	1313	110	118	donor_to_target	AAATGAACCCTCACGCTTAAAAGAC	1423	1431	1427	8
D3	DOX	Antat.592	0R	R	1038	VSG-3110	1384	124	137	donor_to_target	ACTTTCACAATTAGATGGATTCTTA	1508	1521	1514.5	13
D3	DOX	Antat.592	0R	R	1046	VSG-4156	1330	93	101	donor_to_target	CTGTATTTGTCTCGTTGATTTAATG	1423	1431	1427	8
D3	DOX	Antat.592	0R	R	1050	VSG-4156	1369	54	62	donor_to_target	TAATCGGGAACGCTCATGGTCCACC	1423	1431	1427	8
D3	DOX	Antat.592	0R	R	1052	VSG-4156	1352	71	79	donor_to_target	AGTGCGCAAAAATGTCATGCATTGA	1423	1431	1427	8
D3	DOX	Antat.592	0R	R	1055	VSG-4156	1365	58	66	donor_to_target	GCCCCCAGAACCTAATCGCCTTTCA	1423	1431	1427	8
D3	DOX	Antat.592	0R	R	1057	VSG-4156	1368	55	63	donor_to_target	TGGCGTCTGACTTCCTTGCCATTAC	1423	1431	1427	8
D3	DOX	Antat.592	0R	R	1063	VSG-4156	1369	54	62	donor_to_target	TTTCTCTGAACACATACAGGCGGAC	1423	1431	1427	8
D3	DOX	Antat.592	0R	R	1071	VSG-4156	1384	39	47	donor_to_target	CCTCTCCCCGCGTTAACGATGCCGC	1423	1431	1427	8
D3	DOX	Antat.592	0R	R	1073	VSG-4156	1395	28	36	donor_to_target	TGCGCTCATCGACAGCTTCGGGTTA	1423	1431	1427	8
D3	DOX	Antat.592	0R	R	1074	VSG-4156	1335	88	96	donor_to_target	ATAGGTTCAATAATTTGCACTTCAG	1423	1431	1427	8
D3	DOX	Antat.909R	1R	R	1078	VSG-228	1140	65	74	target_to_donor	GCACCCTTACAATGTATACTGACTA	1205	1214	1209.5	9
D3	DOX	Antat.909R	1R	R	1078	VSG-228	1140	102	110	donor_to_target	GCACCCTTACAATGTATACTGACTA	1242	1250	1246	8
D3	DOX	Antat.909R	1R	R	1087	VSG-228	1120	102	111	donor_to_target	CCCGTGCCTGTGAACTAACGTTACC	1222	1231	1226.5	9
D3	DOX	Antat.909R	1R	R	1088	VSG-7358	1100	21	26	target_to_donor	CCCAGTTCAATCCGGATAGTAAGGG	1121	1126	1123.5	5
D3	DOX	Antat.909R	1R	R	1088	VSG-7358	1100	53	81	donor_to_target	CCCAGTTCAATCCGGATAGTAAGGG	1153	1181	1167	28
D3	DOX	Antat.909R	1R	R	1097	VSG-7358	1100	50	52	target_to_donor	AGACCACACGCACCATTCGGGTCAC	1150	1152	1151	2
D3	DOX	Antat.909R	1R	R	1097	VSG-7358	1100	53	87	donor_to_target	AGACCACACGCACCATTCGGGTCAC	1153	1187	1170	34
D3	DOX	Antat.592	1R	R	1112	VSG-228	1099	51	105	donor_to_target	TATGACACTCAGTGAAACCGCATGC	1150	1204	1177	54
D3	DOX	Antat.592	1R	R	1116	VSG-228	1115	35	89	donor_to_target	GACATTGGAATTTTCTTCGGATAAG	1150	1204	1177	54
D3	DOX	Antat.592	1R	R	1117	VSG-2986	1111	49	68	donor_to_target	TATCTTGACCAATCCACGTAGGAGT	1160	1179	1169.5	19
D3	DOX	Antat.592	1R	R	1126	VSG-228	1111	31	34	donor_to_target	TTTCTCCCCATTTACCCTTTACCCA	1142	1145	1143.5	3
D3	DOX	Antat.592	1R	R	1127	VSG-2986	1174	97	108	target_to_donor	CGTAATGGTGCGCCTAATGTTTGCT	1271	1282	1276.5	11
D3	DOX	Antat.592	1R	R	1127	VSG-2986	1174	156	170	donor_to_target	CGTAATGGTGCGCCTAATGTTTGCT	1330	1344	1337	14
D3	DOX	Antat.592	1F	F	1146	VSG-3110	261	218	220	target_to_donor	ACATATGGTTCTAGCTCCATTTTCA	479	481	480	2
D3	DOX	Antat.592	1F	F	1150	VSG-228	261	154	168	target_to_donor	TGTTCACGCGGCAATTATAATCTAA	415	429	422	14
D3	DOX	Antat.592	1F	F	1154	VSG-2986	261	44	49	target_to_donor	CCAAATTGCTACGTTGTTTAGTGTA	305	310	307.5	5
D3	DOX	Antat.592	1F	F	1154	VSG-2986	261	83	91	donor_to_target	CCAAATTGCTACGTTGTTTAGTGTA	344	352	348	8
D3	DOX	Antat.592	1F	F	1156	VSG-228	261	215	226	target_to_donor	TGAAGGACAGTCAGTCTAGTTGGCG	476	487	481.5	11
D3	DOX	Antat.592	1F	F	1161	VSG-228	261	43	62	target_to_donor	CGCATGTGCAGCTGTTGTTAAGATC	304	323	313.5	19
D3	DOX	Antat.592	1F	F	1161	VSG-228	261	116	126	donor_to_target	CGCATGTGCAGCTGTTGTTAAGATC	377	387	382	10
D3	DOX	Antat.592	1F	F	1166	VSG-2986	261	44	49	target_to_donor	GCCGAAATCCATTCCGATTTCTTTC	305	310	307.5	5
D3	DOX	Antat.592	1F	F	1166	VSG-2986	261	71	79	donor_to_target_edge	GCCGAAATCCATTCCGATTTCTTTC	332	340	336	8
D3	DOX	Antat.909R	3F	F	1172	VSG-228	795	149	159	target_to_donor	CAGGGGTCCCTGACACGAGCGTTTT	944	954	949	10
D3	DOX	Antat.909R	3F	F	1173	VSG-3110	795	144	148	target_to_donor	GTCTCTGCCGTAACTAAACATTAAC	939	943	941	4
D3	DOX	Antat.909R	3F	F	1174	VSG-3110	795	106	115	target_to_donor	TACTTCGATGTTACCCTTATTTGCA	901	910	905.5	9
D3	DOX	Antat.909R	3F	F	1174	VSG-3110	795	185	193	donor_to_target	TACTTCGATGTTACCCTTATTTGCA	980	988	984	8
D3	DOX	Antat.909R	3F	F	1175	VSG-7358	795	116	132	target_to_donor	TCAACGGTATGATTTAGAATCTAGT	911	927	919	16
D3	DOX	Antat.909R	3F	F	1177	VSG-228	795	149	159	target_to_donor	TGTTAAGCCCATTAACATCGAATCT	944	954	949	10
D3	DOX	Antat.909R	3F	F	1177	VSG-228	795	186	205	donor_to_target	TGTTAAGCCCATTAACATCGAATCT	981	1000	990.5	19
D3	DOX	Antat.909R	3F	F	1178	VSG-3110	795	149	160	target_to_donor	GTACCTGATGCTCTCGGCATTTCAA	944	955	949.5	11
D3	DOX	Antat.909R	3F	F	1178	VSG-3110	795	200	232	donor_to_target	GTACCTGATGCTCTCGGCATTTCAA	995	1027	1011	32
D3	DOX	Antat.909R	3F	F	1179	VSG-2986	795	110	115	target_to_donor	AATACCCTTTATCCCAGAATACAGT	905	910	907.5	5
D3	DOX	Antat.909R	3F	F	1180	VSG-7358	795	106	115	target_to_donor	CCGCAACTTATACGGTACTACCGTC	901	910	905.5	9
D3	DOX	Antat.909R	3F	F	1181	VSG-3110	795	164	168	target_to_donor	AATGTCTGATGCAGTGACTGTATAT	959	963	961	4
D3	DOX	Antat.909R	3F	F	1181	VSG-3110	795	200	232	donor_to_target	AATGTCTGATGCAGTGACTGTATAT	995	1027	1011	32
D3	DOX	Antat.909R	3F	F	1189	VSG-3110	795	200	232	target_to_donor	AGGGGTCGCTTGGGATATCAACACG	995	1027	1011	32
D3	DOX	Antat.909R	3F	F	1193	VSG-3110	795	176	184	target_to_donor	TTCATTCACGCGATAAGGACTCAGC	971	979	975	8
D3	DOX	Antat.909R	3F	F	1194	VSG-3110	795	50	94	target_to_donor	TTCAACAACCGTAACTTGAATTAGT	845	889	867	44
D3	DOX	Antat.909R	3F	F	1195	VSG-2986	795	144	148	target_to_donor	TTGCTCCCTTGAGATGGTGCTTGAT	939	943	941	4
D3	DOX	Antat.909R	3F	F	1195	VSG-2986	795	179	234	donor_to_target_edge	TTGCTCCCTTGAGATGGTGCTTGAT	974	1029	1001.5	55
D3	DOX	Antat.909R	3F	F	1199	VSG-3110	795	50	94	target_to_donor	AACGAGCTTACACAGATCTTGATCC	845	889	867	44
D3	DOX	Antat.909R	3F	F	1200	VSG-2986	795	117	132	target_to_donor	CCAGATTCCAACTGTTTGATCACTT	912	927	919.5	15
D3	DOX	Antat.909R	3F	F	1201	VSG-2986	795	149	172	target_to_donor	TATCGTTATAACACGATCGGGGCTG	944	967	955.5	23
D3	DOX	Antat.909R	3F	F	1202	VSG-228	795	149	159	target_to_donor	GACATCTATGCATCGGTCCTACTAT	944	954	949	10
D3	DOX	Antat.909R	3F	F	1202	VSG-228	795	186	205	donor_to_target	GACATCTATGCATCGGTCCTACTAT	981	1000	990.5	19
D3	DOX	Antat.909R	3F	F	1203	VSG-3110	795	149	160	target_to_donor	TCGGGTTTTACAATTCTTTGTAATT	944	955	949.5	11
D3	DOX	Antat.909R	3F	F	1206	VSG-3110	795	50	94	target_to_donor	AAATCCACCCACACACCAGTCCTTC	845	889	867	44
D3	DOX	Antat.909R	3F	F	1207	VSG-3110	795	164	168	target_to_donor	TTCCATAGATCCATGCTAAACAGCA	959	963	961	4
D3	DOX	Antat.909R	3F	F	1209	VSG-7358	795	106	115	target_to_donor	ACTTCCGCGACTCACGGTTAGCCGC	901	910	905.5	9
D3	DOX	Antat.909R	3F	F	1210	VSG-2986	795	149	172	target_to_donor	CGCGATGATCGATATCCTCATCACC	944	967	955.5	23
D3	DOX	Antat.909R	3F	F	1211	VSG-2986	795	149	172	target_to_donor	CATATTTGCGTACAAAGCAATACCT	944	967	955.5	23
D3	DOX	Antat.909R	3F	F	1213	VSG-3110	795	176	184	target_to_donor	GAGTCTTCTATCGTTCTCCCTTCAA	971	979	975	8
D3	DOX	Antat.909R	3F	F	1214	VSG-3110	795	176	184	target_to_donor	TGGAAAACAAATATGATTGTCCTAA	971	979	975	8
D3	DOX	Antat.909R	3F	F	1215	VSG-3110	795	144	148	target_to_donor	ATACATACTCTCGCCTTCTCCCCCC	939	943	941	4
D3	DOX	Antat.909R	3F	F	1215	VSG-3110	795	185	193	donor_to_target	ATACATACTCTCGCCTTCTCCCCCC	980	988	984	8
D3	DOX	Antat.909R	3F	F	1216	VSG-3110	795	106	115	target_to_donor	AATGTCGCCATGTTTCTGGAGGTAG	901	910	905.5	9
D3	DOX	Antat.909R	3F	F	1217	VSG-228	795	149	159	target_to_donor	TCTCATAACTCATGAGTATATTCCA	944	954	949	10
D3	DOX	Antat.909R	3F	F	1218	VSG-3110	795	176	184	target_to_donor	ACATGCCAGAGCGGGCGAAACTAGC	971	979	975	8
D3	DOX	Antat.909R	3F	F	1221	VSG-3110	795	50	94	target_to_donor	CCTTTTGGCCTCACCGAGTAACATA	845	889	867	44
D3	DOX	Antat.909R	3F	F	1225	VSG-7358	795	177	229	target_to_donor	CTTCACCACTGCTCCCCCCTTATTA	972	1024	998	52
D3	DOX	Antat.909R	3F	F	1227	VSG-3110	795	185	193	target_to_donor	TCAGATATGCAGAGTACTTCCTGTG	980	988	984	8
D3	DOX	Antat.909R	3F	F	1228	VSG-228	795	149	159	target_to_donor	TTAGATAAAATATTTCCTTGTATTC	944	954	949	10
D3	DOX	Antat.909R	3F	F	1228	VSG-228	795	186	205	donor_to_target	TTAGATAAAATATTTCCTTGTATTC	981	1000	990.5	19
D3	DOX	Antat.909R	3F	F	1234	VSG-2986	795	149	172	target_to_donor	ATCCATTCAGCCTCTTCCATTTTTT	944	967	955.5	23
D3	DOX	Antat.909R	3F	F	1235	VSG-3110	795	176	184	target_to_donor	TACAAAAAACGATTAGCCAATTTAC	971	979	975	8
D3	DOX	Antat.909R	3F	F	1235	VSG-3110	795	257	271	donor_to_target_edge	TACAAAAAACGATTAGCCAATTTAC	1052	1066	1059	14
D3	DOX	Antat.909R	3F	F	1237	VSG-3110	795	173	175	target_to_donor	CTTACTTCCAGCCCTGATCAGCACA	968	970	969	2
D3	DOX	Antat.909R	3F	F	1238	VSG-3110	795	50	94	target_to_donor	ATTTTCGCCCCGAATAGCCATCGAA	845	889	867	44
D3	DOX	Antat.909R	3F	F	1239	VSG-3110	795	176	184	target_to_donor	TAAATAAAGGCGATACTTACGCATT	971	979	975	8
D3	DOX	Antat.909R	3F	F	1242	VSG-2986	795	149	172	target_to_donor	ATATGACTTGTCTGGGGGGGTGGGC	944	967	955.5	23
D3	DOX	Antat.909R	3F	F	1243	VSG-2986	795	117	132	target_to_donor	ACAACTCATATCCCTAAAAGCTCAA	912	927	919.5	15
D3	DOX	Antat.909R	3F	F	1244	VSG-3110	795	164	168	target_to_donor	GTACACTTCATAAGATGGCTTAAAC	959	963	961	4
D3	DOX	Antat.909R	3F	F	1245	VSG-3110	795	50	94	target_to_donor	TTCGGCTAAGTAAGCCATAGTTTTC	845	889	867	44
D3	DOX	Antat.909R	3F	F	1247	VSG-3110	795	164	168	target_to_donor	ATCGCATTGGTCCCCTTGAAACCTG	959	963	961	4
D3	DOX	Antat.909R	3F	F	1248	VSG-3110	795	106	115	target_to_donor	CCGCTCATCACACTTTTAAACCCTT	901	910	905.5	9
D3	DOX	Antat.909R	3F	F	1248	VSG-3110	795	194	199	donor_to_target_edge	CCGCTCATCACACTTTTAAACCCTT	989	994	991.5	5
D3	DOX	Antat.909R	3F	F	1251	VSG-228	795	172	175	target_to_donor	AACGAATCTAAATGTATGACTGAGC	967	970	968.5	3
D3	DOX	Antat.909R	3F	F	1252	VSG-3110	795	117	132	target_to_donor	CGTAGTCATTGCTAATTGATCATAT	912	927	919.5	15
D3	DOX	Antat.909R	3F	F	1252	VSG-3110	795	185	193	donor_to_target	CGTAGTCATTGCTAATTGATCATAT	980	988	984	8
D3	DOX	Antat.909R	3F	F	1256	VSG-3110	795	173	175	target_to_donor	TACTAATTGTGATCGTGTTATTTGC	968	970	969	2
D3	DOX	Antat.909R	3F	F	1259	VSG-3110	795	149	160	target_to_donor	AAACGGAGCATTACAATTTGTAAAG	944	955	949.5	11
D3	DOX	Antat.909R	3F	F	1260	VSG-3110	795	176	184	target_to_donor	CCCACCTCCCTCCCTAAAAAGCTGT	971	979	975	8
D3	DOX	Antat.909R	3F	F	1263	VSG-228	795	170	175	target_to_donor	CGAGAGTACTAAACAAAAGTTAAAC	965	970	967.5	5
D3	DOX	Antat.909R	3F	F	1263	VSG-228	795	227	234	donor_to_target	CGAGAGTACTAAACAAAAGTTAAAC	1022	1029	1025.5	7
D3	DOX	Antat.909R	3F	F	1264	VSG-2986	795	144	148	target_to_donor	TAAACCATAATCCATTCGATCAAAA	939	943	941	4
D3	DOX	Antat.909R	3F	F	1266	VSG-7358	795	83	94	target_to_donor	GGCTGGCTAAATAGCCCTTATATTT	878	889	883.5	11
D3	DOX	Antat.909R	3F	F	1270	VSG-228	795	149	159	target_to_donor	ATTTTCACATCTATTCTCTGTCTGC	944	954	949	10
D3	DOX	Antat.909R	3F	F	1274	VSG-2986	795	110	115	target_to_donor	TTCGTAAGTACCTCGCCAACATATT	905	910	907.5	5
D3	DOX	Antat.909R	3F	F	1274	VSG-2986	795	173	175	donor_to_target	TTCGTAAGTACCTCGCCAACATATT	968	970	969	2
D3	DOX	Antat.909R	3F	F	1276	VSG-3110	795	176	184	target_to_donor	TTCTTGTTTCAGGGCTTATCAATAA	971	979	975	8
D3	DOX	Antat.909R	3F	F	1277	VSG-3110	795	137	142	target_to_donor	TCCATAACAAAAGTGTACATGTACA	932	937	934.5	5
D3	DOX	Antat.909R	3F	F	1277	VSG-3110	795	185	193	donor_to_target	TCCATAACAAAAGTGTACATGTACA	980	988	984	8
D3	DOX	Antat.592	3F	F	1285	VSG-3110	795	50	94	target_to_donor	ATGACTCATCCTTACGTATATATAA	845	889	867	44
D3	DOX	Antat.592	3F	F	1286	VSG-3110	795	50	94	target_to_donor	GGGACTATACTCCATTCCAATAATG	845	889	867	44
D3	DOX	Antat.592	3F	F	1287	VSG-3110	795	50	94	target_to_donor	CTATAATTTTTAGATATAGCGTAAT	845	889	867	44
D3	DOX	Antat.592	3F	F	1287	VSG-3110	795	185	193	donor_to_target_edge	CTATAATTTTTAGATATAGCGTAAT	980	988	984	8
D3	DOX	Antat.592	3F	F	1288	VSG-3110	795	50	94	target_to_donor	TGTCCATGTCGCCATGTATCCGAAA	845	889	867	44
D3	DOX	Antat.592	3F	F	1289	VSG-7358	795	50	70	target_to_donor	TGACTAGCGAAACTCTTCATCAGAG	845	865	855	20
D3	DOX	Antat.592	3F	F	1289	VSG-7358	795	116	132	donor_to_target_edge	TGACTAGCGAAACTCTTCATCAGAG	911	927	919	16
D3	DOX	Antat.592	3F	F	1290	VSG-3110	795	50	94	target_to_donor	TCGTCCGCCCGATCTAACTCCTATA	845	889	867	44
D3	DOX	Antat.592	3F	F	1290	VSG-3110	795	117	132	donor_to_target	TCGTCCGCCCGATCTAACTCCTATA	912	927	919.5	15
D3	DOX	Antat.592	3F	F	1292	VSG-3110	795	200	232	target_to_donor	GTGATATCCTAGGCGGCATTTTTCA	995	1027	1011	32
D3	DOX	Antat.592	3F	F	1293	VSG-7358	795	71	79	target_to_donor	TTCACCGGTCTCATTTCTTGTGTTC	866	874	870	8
D3	DOX	Antat.909R	2F	F	1297	VSG-3110	594	185	202	target_to_donor	GCCAGATCATTTAACGCCAACACTC	779	796	787.5	17
D3	DOX	Antat.909R	2F	F	1298	VSG-2986	594	56	64	target_to_donor	CAGCGACAGGCACTCCGCCTCAGCA	650	658	654	8
D3	DOX	Antat.909R	2F	F	1300	VSG-3110	594	143	166	target_to_donor	TCCAATTCTTGCACATTAATTCACT	737	760	748.5	23
D3	DOX	Antat.909R	2F	F	1301	VSG-3110	594	131	139	target_to_donor	TTGGCTATGCAGCTTCAAACGCGCT	725	733	729	8
D3	DOX	Antat.909R	2F	F	1305	VSG-2986	594	38	47	target_to_donor	TTATAGCCCAGGAGGACCAGCTTTG	632	641	636.5	9
D3	DOX	Antat.909R	2F	F	1307	VSG-2986	594	93	97	target_to_donor	CCTCATTCCTCCCGTACACTCTTTC	687	691	689	4
D3	DOX	Antat.909R	2F	F	1307	VSG-2986	594	115	141	donor_to_target	CCTCATTCCTCCCGTACACTCTTTC	709	735	722	26
D3	DOX	Antat.592	2F	F	1312	VSG-228	594	95	100	target_to_donor	TTCAACGTTTTCCTACTATCAACCG	689	694	691.5	5
D3	DOX	Antat.592	2F	F	1312	VSG-228	594	143	154	donor_to_target	TTCAACGTTTTCCTACTATCAACCG	737	748	742.5	11
D3	DOX	Antat.592	2F	F	1313	VSG-228	594	95	100	target_to_donor	TTTCTATTCCTTATTATCTGTTTGT	689	694	691.5	5
D3	DOX	Antat.592	2F	F	1314	VSG-2986	594	93	97	target_to_donor	TGCTCTGTAATACGTCAACTCACGG	687	691	689	4
D3	DOX	Antat.592	2F	F	1315	VSG-228	594	71	79	target_to_donor	TTCTACGGTAATTTGTCAGCCCCTA	665	673	669	8
D3	DOX	Antat.592	2F	F	1316	VSG-2986	594	98	100	target_to_donor	CGACCAGGGTCATCAGCTACTAAGC	692	694	693	2
D3	DOX	Antat.592	2F	F	1317	VSG-2986	594	86	92	target_to_donor	CCTACGATTTATAAACCTCTGGTGT	680	686	683	6
D3	DOX	Antat.592	2F	F	1319	VSG-2986	594	93	97	target_to_donor	GACGGAGGCTTATGTTTATTACTCT	687	691	689	4
D3	DOX	Antat.592	2F	F	1320	VSG-2986	594	93	97	target_to_donor	GACGCATGTCTATTATGTCTGTTTT	687	691	689	4
D3	DOX	Antat.592	2F	F	1321	VSG-228	594	95	100	target_to_donor	TTCCAAACGTTCTACCCTTCTATCG	689	694	691.5	5
D3	DOX	Antat.592	2F	F	1322	VSG-228	594	95	100	target_to_donor	TCATGTGCTTGAGTACAGCTGACAA	689	694	691.5	5
D3	DOX	Antat.592	2F	F	1322	VSG-228	594	155	158	donor_to_target	TCATGTGCTTGAGTACAGCTGACAA	749	752	750.5	3
D3	DOX	Antat.592	2F	F	1323	VSG-2986	594	93	97	target_to_donor	TTATGATCCATTAACCGAACTTGCG	687	691	689	4
D3	DOX	Antat.592	2F	F	1323	VSG-2986	594	155	166	donor_to_target	TTATGATCCATTAACCGAACTTGCG	749	760	754.5	11
D3	DOX	Antat.592	2F	F	1324	VSG-2986	594	98	100	target_to_donor	CCAATTAAACTAATGTTTTGTGATG	692	694	693	2
D3	DOX	Antat.592	2F	F	1325	VSG-228	594	80	84	target_to_donor	TGCACCCAACCTACATTGACCGTCT	674	678	676	4
D3	DOX	Antat.592	2F	F	1325	VSG-228	594	143	154	donor_to_target	TGCACCCAACCTACATTGACCGTCT	737	748	742.5	11
D3	DOX	Antat.592	2F	F	1327	VSG-228	594	95	100	target_to_donor	CTACTATCTATCCAACTATTTAACA	689	694	691.5	5
D3	DOX	Antat.592	2F	F	1327	VSG-228	594	131	141	donor_to_target	CTACTATCTATCCAACTATTTAACA	725	735	730	10
D3	DOX	Antat.592	2F	F	1328	VSG-228	594	56	65	target_to_donor	ACTTCTATGAGCGCGCGCACCCCTT	650	659	654.5	9
D3	DOX	Antat.592	2F	F	1329	VSG-228	594	88	94	target_to_donor	CTCCAGCATACGACTGTAATCCTTA	682	688	685	6
D3	DOX	Antat.592	2F	F	1330	VSG-2986	594	93	97	target_to_donor	ACTCACAACATCAGACTTCAGATTG	687	691	689	4
D3	DOX	Antat.592	2F	F	1331	VSG-2986	594	86	92	target_to_donor	ACACGAATTCGATTATTTATGCGAT	680	686	683	6
D3	DOX	Antat.592	2F	F	1331	VSG-2986	594	115	141	donor_to_target	ACACGAATTCGATTATTTATGCGAT	709	735	722	26
D3	DOX	Antat.592	2F	F	1332	VSG-228	594	88	94	target_to_donor	CATTTTAACGAGTCATGTTAAACCG	682	688	685	6
D3	DOX	Antat.592	2F	F	1333	VSG-2986	594	70	81	target_to_donor	TCGTACAAGTTAATCCTTAAACAAG	664	675	669.5	11
D3	DOX	Antat.592	2F	F	1333	VSG-2986	594	115	141	donor_to_target	TCGTACAAGTTAATCCTTAAACAAG	709	735	722	26
D3	DOX	Antat.592	2F	F	1334	VSG-228	594	88	94	target_to_donor	TTTAGGAGAAATAGACTTACCTGAG	682	688	685	6
D3	DOX	Antat.592	2F	F	1334	VSG-228	594	131	141	donor_to_target	TTTAGGAGAAATAGACTTACCTGAG	725	735	730	10
D3	DOX	Antat.592	2F	F	1335	VSG-228	594	95	100	target_to_donor	TCATAACCGGGTTATGCTAGAATTG	689	694	691.5	5
D3	DOX	Antat.592	2F	F	1335	VSG-228	594	143	154	donor_to_target	TCATAACCGGGTTATGCTAGAATTG	737	748	742.5	11
D3	DOX	Antat.592	2F	F	1337	VSG-228	594	95	100	target_to_donor	GTTCGTAGGGATACTTGATTAGTGT	689	694	691.5	5
D3	DOX	Antat.592	2F	F	1337	VSG-228	594	131	141	donor_to_target_edge	GTTCGTAGGGATACTTGATTAGTGT	725	735	730	10
D3	DOX	Antat.592	2F	F	1338	VSG-2986	594	93	97	target_to_donor	TTAAGATTGGAACGCATTCCAATCA	687	691	689	4
D3	DOX	Antat.592	2F	F	1339	VSG-2986	594	93	97	target_to_donor	TTGTGAGGCCATTTCAAGTAAGTAA	687	691	689	4
D3	DOX	Antat.592	2F	F	1340	VSG-228	594	88	94	target_to_donor	TCTGGAAGCGTACACCTACGCACTA	682	688	685	6
D3	DOX	Antat.592	2F	F	1340	VSG-228	594	143	154	donor_to_target	TCTGGAAGCGTACACCTACGCACTA	737	748	742.5	11
D3	DOX	Antat.592	2F	F	1341	VSG-228	594	71	79	target_to_donor	CTCTTTTATATTGCGAAATTATATT	665	673	669	8
D3	DOX	Antat.592	2F	F	1342	VSG-228	594	88	94	target_to_donor	TTCGGCACCGTCAACATGGTCTCTA	682	688	685	6
D3	DOX	Antat.592	2F	F	1343	VSG-2986	594	70	81	target_to_donor	AGCGTTTTCATCAATCATGTCCGCA	664	675	669.5	11
D3	DOX	Antat.592	2F	F	1344	VSG-228	594	95	100	target_to_donor	AATTGCTATCTCAATTTGCAAGTCA	689	694	691.5	5
D3	DOX	Antat.592	2F	F	1344	VSG-228	594	155	158	donor_to_target	AATTGCTATCTCAATTTGCAAGTCA	749	752	750.5	3
D3	DOX	Antat.592	2F	F	1345	VSG-228	594	95	100	target_to_donor	CAGTGGTATGTGTCCCCTCAGACCC	689	694	691.5	5
D3	DOX	Antat.592	2F	F	1347	VSG-2986	594	38	47	target_to_donor	GTCAATTTATATCCTACCAAGTTAG	632	641	636.5	9
D3	DOX	Antat.592	2F	F	1348	VSG-2986	594	98	100	target_to_donor	TCCCTTCTGTTCGTTGTAACCATGT	692	694	693	2
D3	DOX	Antat.592	2F	F	1348	VSG-2986	594	143	154	donor_to_target	TCCCTTCTGTTCGTTGTAACCATGT	737	748	742.5	11
D3	DOX	Antat.592	2F	F	1349	VSG-228	594	88	94	target_to_donor	GGATTCTTCCATAGTAAGTTTTTTC	682	688	685	6
D3	DOX	Antat.592	2F	F	1351	VSG-2986	594	86	92	target_to_donor	ATTTGTTTCTCCCTTATACGAATCA	680	686	683	6
D3	DOX	Antat.592	2F	F	1352	VSG-228	594	95	100	target_to_donor	ATCCAGTCCACTCAGAATGTTTTTC	689	694	691.5	5
D3	DOX	Antat.592	2F	F	1352	VSG-228	594	131	141	donor_to_target	ATCCAGTCCACTCAGAATGTTTTTC	725	735	730	10
D3	DOX	Antat.592	2F	F	1353	VSG-228	594	95	100	target_to_donor	ACTACTGTCGTATACTTGTTTTTTG	689	694	691.5	5
D3	DOX	Antat.592	2F	F	1353	VSG-228	594	143	154	donor_to_target	ACTACTGTCGTATACTTGTTTTTTG	737	748	742.5	11
D3	DOX	Antat.592	2F	F	1354	VSG-228	594	88	94	target_to_donor	CGGTTTAAACCCTTTTTTAAATATT	682	688	685	6
D3	DOX	Antat.592	2F	F	1355	VSG-228	594	95	100	target_to_donor	TCAGTTCTTCTTGCTTTGGTTATTG	689	694	691.5	5
D3	DOX	Antat.592	2F	F	1356	VSG-228	594	95	100	target_to_donor	TCCAAGCACTAGGTATCCAAGCACA	689	694	691.5	5
D3	DOX	Antat.592	2F	F	1357	VSG-228	594	95	100	target_to_donor	CGAGATGCTGCTTAGATCCAGGTTG	689	694	691.5	5
D3	DOX	Antat.592	2F	F	1358	VSG-228	594	71	79	target_to_donor	GGAAGTTGATGCGTTTACTGAACCA	665	673	669	8
D3	DOX	Antat.592	2F	F	1359	VSG-228	594	95	100	target_to_donor	TCTGGACAGATTTTTAGTTGTTTTA	689	694	691.5	5
D3	DOX	Antat.592	2F	F	1359	VSG-228	594	131	141	donor_to_target	TCTGGACAGATTTTTAGTTGTTTTA	725	735	730	10
D3	DOX	Antat.592	2F	F	1360	VSG-2986	594	93	97	target_to_donor	AAGCGAATTAGAATAAAACACAGGC	687	691	689	4
D3	DOX	Antat.592	2F	F	1362	VSG-228	594	56	65	target_to_donor	CCATGGAAAATTTTAGGCTGTCCTG	650	659	654.5	9
D3	DOX	Antat.592	2F	F	1363	VSG-2986	594	93	97	target_to_donor	GGGTATAAACGTTGAGAATATTTCA	687	691	689	4
D3	DOX	Antat.592	2F	F	1363	VSG-2986	594	143	154	donor_to_target_edge	GGGTATAAACGTTGAGAATATTTCA	737	748	742.5	11
D3	DOX	Antat.592	2F	F	1364	VSG-228	594	80	84	target_to_donor	CGTACATAGCTAGACTATATACGGC	674	678	676	4
D3	DOX	Antat.592	2F	F	1364	VSG-228	594	131	141	donor_to_target_edge	CGTACATAGCTAGACTATATACGGC	725	735	730	10
D3	DOX	Antat.592	2F	F	1365	VSG-2986	594	70	81	target_to_donor	TAGAGCTCTCTATACGTAGAACCCC	664	675	669.5	11
D3	DOX	Antat.592	2F	F	1365	VSG-2986	594	115	141	donor_to_target	TAGAGCTCTCTATACGTAGAACCCC	709	735	722	26
D3	DOX	Antat.592	2F	F	1367	VSG-2986	594	86	92	target_to_donor	TGTCTATACGTTGTTCCTCAGCTTT	680	686	683	6
D3	DOX	Antat.592	2F	F	1367	VSG-2986	594	143	154	donor_to_target	TGTCTATACGTTGTTCCTCAGCTTT	737	748	742.5	11
D3	DOX	Antat.592	2F	F	1368	VSG-2986	594	38	47	target_to_donor	CAACACAATCTACGATCTTTCACAA	632	641	636.5	9
D3	DOX	Antat.592	2F	F	1368	VSG-2986	594	70	81	donor_to_target	CAACACAATCTACGATCTTTCACAA	664	675	669.5	11
D3	DOX	Antat.592	2F	F	1369	VSG-228	594	95	100	target_to_donor	ATGGTCTTAAGCGAGGAGTCGGCTT	689	694	691.5	5
D3	DOX	Antat.592	2F	F	1369	VSG-228	594	143	154	donor_to_target	ATGGTCTTAAGCGAGGAGTCGGCTT	737	748	742.5	11
D3	DOX	Antat.592	2F	F	1370	VSG-2986	594	70	81	target_to_donor	CTTACTGCGGCAACTCCGATCGGTC	664	675	669.5	11
D3	DOX	Antat.592	2F	F	1371	VSG-2986	594	93	97	target_to_donor	ATCAAGCCTCTAATCGCAGAGTATA	687	691	689	4
D3	DOX	Antat.592	2F	F	1371	VSG-2986	594	143	154	donor_to_target	ATCAAGCCTCTAATCGCAGAGTATA	737	748	742.5	11
D3	DOX	Antat.592	2F	F	1372	VSG-2986	594	98	100	target_to_donor	ACTACGAGACTTTCCTGCGTTTGGA	692	694	693	2
D3	DOX	Antat.592	2F	F	1373	VSG-2986	594	93	97	target_to_donor	TGTGTACGAGTATTCAGTACGCGGT	687	691	689	4
D3	DOX	Antat.592	2F	F	1374	VSG-2986	594	86	92	target_to_donor	AAGATGCGTCCGCAACTGCATTTGA	680	686	683	6
D3	DOX	Antat.592	2F	F	1375	VSG-2986	594	86	92	target_to_donor	GTTAAGCCTGCGAAAGATAAATGAT	680	686	683	6
D3	DOX	Antat.592	2F	F	1375	VSG-2986	594	143	154	donor_to_target	GTTAAGCCTGCGAAAGATAAATGAT	737	748	742.5	11
D3	DOX	Antat.592	2F	F	1377	VSG-2986	594	93	97	target_to_donor	TTACCACAGGAAGGAGGAACTTGTC	687	691	689	4
D3	DOX	Antat.592	2F	F	1377	VSG-2986	594	143	154	donor_to_target	TTACCACAGGAAGGAGGAACTTGTC	737	748	742.5	11
D3	DOX	Antat.592	2F	F	1379	VSG-228	594	56	65	target_to_donor	TATAACACATTTTCTACGTACTACT	650	659	654.5	9
D3	DOX	Antat.592	2F	F	1380	VSG-228	594	88	94	target_to_donor	AGTCCATAATCGTCAGCCATGCAAC	682	688	685	6
D3	DOX	Antat.592	2F	F	1380	VSG-228	594	143	154	donor_to_target	AGTCCATAATCGTCAGCCATGCAAC	737	748	742.5	11
D3	DOX	Antat.592	2F	F	1381	VSG-228	594	88	94	target_to_donor	ACCACCGGTAGGTACTCTCAAATAT	682	688	685	6
D3	DOX	Antat.592	2F	F	1382	VSG-2986	594	86	92	target_to_donor	TCTAAGGGGCGCATTTTTCTTGAAT	680	686	683	6
D3	DOX	Antat.592	2F	F	1382	VSG-2986	594	115	141	donor_to_target	TCTAAGGGGCGCATTTTTCTTGAAT	709	735	722	26
D3	DOX	Antat.592	2F	F	1383	VSG-228	594	95	100	target_to_donor	TTGTGTTACTGCCGATTGAAATTTA	689	694	691.5	5
D3	DOX	Antat.592	2F	F	1383	VSG-228	594	143	154	donor_to_target	TTGTGTTACTGCCGATTGAAATTTA	737	748	742.5	11
D3	DOX	Antat.592	2F	F	1384	VSG-228	594	71	79	target_to_donor	ACCGCCCCGCTCTACTGAGACCCAA	665	673	669	8
D3	DOX	Antat.592	2F	F	1385	VSG-228	594	95	100	target_to_donor	TTGTTTCTATCATTTGGGTTTTAAT	689	694	691.5	5
D3	DOX	Antat.592	2F	F	1385	VSG-228	594	131	141	donor_to_target	TTGTTTCTATCATTTGGGTTTTAAT	725	735	730	10
D3	DOX	Antat.592	2F	F	1386	VSG-2986	594	93	97	target_to_donor	GAGGCTCTGTCCGCGGTGGCCTCTA	687	691	689	4
D3	DOX	Antat.592	2F	F	1387	VSG-228	594	95	100	target_to_donor	TGGGTGCCAGAGTGTGTGTTTTTAG	689	694	691.5	5
D3	DOX	Antat.592	2F	F	1388	VSG-2986	594	93	97	target_to_donor	TAATTTTTAGTCTTTGTTAGCATTC	687	691	689	4
D3	DOX	Antat.592	2F	F	1389	VSG-3110	594	65	97	target_to_donor	ATGTATTTAACATTATAGGGCGCAG	659	691	675	32
D3	DOX	Antat.592	2F	F	1390	VSG-2986	594	86	92	target_to_donor	CACTACAGCACTCTCCCAGCCAAAG	680	686	683	6
D3	DOX	Antat.592	2F	F	1391	VSG-228	594	71	79	target_to_donor	TACTGATATTCCGACCTCCTTTCAC	665	673	669	8
D3	DOX	Antat.592	2F	F	1391	VSG-228	594	131	141	donor_to_target	TACTGATATTCCGACCTCCTTTCAC	725	735	730	10
D3	DOX	Antat.592	2F	F	1393	VSG-2986	594	93	97	target_to_donor	TACCTCAAAACAGCCTATACTTGCA	687	691	689	4
D3	DOX	Antat.592	2F	F	1393	VSG-2986	594	143	154	donor_to_target	TACCTCAAAACAGCCTATACTTGCA	737	748	742.5	11
D3	DOX	Antat.592	2F	F	1394	VSG-2986	594	93	97	target_to_donor	TGCAAACAAATATTGGGTTGTATTC	687	691	689	4
D3	DOX	Antat.592	2F	F	1395	VSG-2986	594	70	81	target_to_donor	TTTCGACACTTAGTCAGAGTTGGGA	664	675	669.5	11
D3	DOX	Antat.592	2F	F	1396	VSG-228	594	80	84	target_to_donor	CATAACTTCAGAATGGGGCGACTGA	674	678	676	4
D3	DOX	Antat.592	2F	F	1396	VSG-228	594	131	141	donor_to_target	CATAACTTCAGAATGGGGCGACTGA	725	735	730	10
D3	DOX	Antat.592	2F	F	1397	VSG-228	594	95	100	target_to_donor	TTACCCTTTCTATGTAGTACTGCTT	689	694	691.5	5
D3	DOX	Antat.592	2F	F	1398	VSG-228	594	71	79	target_to_donor	AGTCTCACACCTTAGACAACACACA	665	673	669	8
D3	DOX	Antat.592	2F	F	1399	VSG-3110	594	65	97	target_to_donor	AGGGCTTCGCCACAAGGTGCCTCAT	659	691	675	32
D3	DOX	Antat.592	2F	F	1400	VSG-228	594	95	100	target_to_donor	AACATGGGCTTAGAGTTAATCTACT	689	694	691.5	5
D3	DOX	Antat.592	2F	F	1401	VSG-2986	594	86	92	target_to_donor	CGCCCCGTAAACTTCAACGATTTGA	680	686	683	6
D3	DOX	Antat.592	2F	F	1402	VSG-228	594	88	94	target_to_donor	TCCTCATTCCTAAGAGGTAGAGACG	682	688	685	6
D3	DOX	Antat.592	2F	F	1402	VSG-228	594	143	154	donor_to_target	TCCTCATTCCTAAGAGGTAGAGACG	737	748	742.5	11
D3	DOX	Antat.592	2F	F	1403	VSG-2986	594	93	97	target_to_donor	TAAGACTATACTTTCCACCCAACTG	687	691	689	4
D3	DOX	Antat.592	2F	F	1404	VSG-228	594	71	79	target_to_donor	TATTTTATGGTGGCGAAATTTAATG	665	673	669	8
D3	DOX	Antat.592	2F	F	1405	VSG-2986	594	93	97	target_to_donor	CCTGGAATCAGAACTTTAGTATAAT	687	691	689	4
D3	DOX	Antat.592	2F	F	1406	VSG-228	594	95	100	target_to_donor	CTACTGATAGTCCTCATTTTAATAA	689	694	691.5	5
D3	DOX	Antat.592	2F	F	1408	VSG-2986	594	93	97	target_to_donor	GGTATACCCATCGCCCTTGTGTCGT	687	691	689	4
D3	DOX	Antat.592	2F	F	1409	VSG-228	594	88	94	target_to_donor	TTCAACCGTTCAGACTCTATGCATT	682	688	685	6
D3	DOX	Antat.592	2F	F	1409	VSG-228	594	143	154	donor_to_target	TTCAACCGTTCAGACTCTATGCATT	737	748	742.5	11
D3	DOX	Antat.592	2F	F	1410	VSG-228	594	88	94	target_to_donor	GGGGTCATGGCGCTGTCTTGTTTCA	682	688	685	6
D3	DOX	Antat.592	2F	F	1410	VSG-228	594	131	141	donor_to_target	GGGGTCATGGCGCTGTCTTGTTTCA	725	735	730	10
D3	DOX	Antat.592	2F	F	1411	VSG-2986	594	98	100	target_to_donor	AATGTCCCGGCAGGGCACGCGTGGC	692	694	693	2
D3	DOX	Antat.592	2F	F	1412	VSG-228	594	88	94	target_to_donor	TATATTAACGAAAAATGCTTTCTAG	682	688	685	6
D3	DOX	Antat.592	2F	F	1413	VSG-228	594	95	100	target_to_donor	TACATATCACTAAACGGTCCTTAAA	689	694	691.5	5
D3	DOX	Antat.592	2F	F	1414	VSG-2986	594	98	100	target_to_donor	GGTATATCTATTATTCTTCGCCTAC	692	694	693	2
D3	DOX	Antat.592	2F	F	1415	VSG-228	594	56	65	target_to_donor	CCTCGGGCGTTAACTGATTACTCAC	650	659	654.5	9
D3	DOX	Antat.592	2F	F	1415	VSG-228	594	143	154	donor_to_target	CCTCGGGCGTTAACTGATTACTCAC	737	748	742.5	11
D3	DOX	Antat.592	2F	F	1416	VSG-2986	594	86	92	target_to_donor	CCCTGGAATCATAGCTTATTAAAGT	680	686	683	6
D3	DOX	Antat.592	2F	F	1417	VSG-2986	594	70	81	target_to_donor	TTATATCGTCCGCTCGTTGTTCAAC	664	675	669.5	11
D3	DOX	Antat.592	2F	F	1417	VSG-2986	594	155	166	donor_to_target	TTATATCGTCCGCTCGTTGTTCAAC	749	760	754.5	11
D3	DOX	Antat.592	2F	F	1418	VSG-228	594	95	100	target_to_donor	CATTTCATTGATCCACCATATGAGC	689	694	691.5	5
D3	DOX	Antat.592	2F	F	1419	VSG-2986	594	93	97	target_to_donor	TTAGACTTTGGAATATGCTTCCCAC	687	691	689	4
D3	DOX	Antat.592	2F	F	1420	VSG-2986	594	93	97	target_to_donor	CAAACCTTAGTTAACACTCTTTCCC	687	691	689	4
D3	DOX	Antat.592	2F	F	1421	VSG-228	594	88	94	target_to_donor	CCGAATTCTAGTACCTATCCTAACA	682	688	685	6
D3	DOX	Antat.592	2F	F	1421	VSG-228	594	131	141	donor_to_target	CCGAATTCTAGTACCTATCCTAACA	725	735	730	10
D3	DOX	Antat.592	2F	F	1422	VSG-228	594	88	94	target_to_donor	TAACCTTATGGTCACACCGCCTGCT	682	688	685	6
D3	DOX	Antat.592	2F	F	1422	VSG-228	594	131	141	donor_to_target	TAACCTTATGGTCACACCGCCTGCT	725	735	730	10
D3	DOX	Antat.592	2F	F	1424	VSG-2986	594	93	97	target_to_donor	TCACTTAAGTAAAGGTCAACAGAGC	687	691	689	4
D3	DOX	Antat.592	2F	F	1424	VSG-2986	594	143	154	donor_to_target	TCACTTAAGTAAAGGTCAACAGAGC	737	748	742.5	11
D3	DOX	Antat.592	2F	F	1425	VSG-228	594	88	94	target_to_donor	TGCTGAGTGCCCGTCTTAGCACATA	682	688	685	6
D3	DOX	Antat.592	2F	F	1426	VSG-2986	594	93	97	target_to_donor	TCACGTTTAACCATTGTCTACACCA	687	691	689	4
D3	DOX	Antat.592	2F	F	1426	VSG-2986	594	143	154	donor_to_target	TCACGTTTAACCATTGTCTACACCA	737	748	742.5	11
D3	DOX	Antat.592	2F	F	1427	VSG-228	594	88	94	target_to_donor	TACTAGTAACTTTAAAATTGTGTTA	682	688	685	6
D3	DOX	Antat.592	2F	F	1428	VSG-228	594	80	84	target_to_donor	TGCCTGCGTCTCTACATTTGGTTAT	674	678	676	4
D3	DOX	Antat.592	2F	F	1428	VSG-228	594	115	121	donor_to_target	TGCCTGCGTCTCTACATTTGGTTAT	709	715	712	6
D3	DOX	Antat.592	2F	F	1429	VSG-2986	594	93	97	target_to_donor	AGAGGGGGCCTTTAAACCCATAACG	687	691	689	4
D3	DOX	Antat.592	2F	F	1430	VSG-228	594	88	94	target_to_donor	CAATGTAAGGGATAATTCCCAGTAA	682	688	685	6
D3	DOX	Antat.592	2F	F	1430	VSG-228	594	155	158	donor_to_target	CAATGTAAGGGATAATTCCCAGTAA	749	752	750.5	3
D3	DOX	Antat.592	2F	F	1431	VSG-2986	594	98	100	target_to_donor	GCTCTGTTAAGTATGTCAAATCAGT	692	694	693	2
D3	DOX	Antat.592	2F	F	1431	VSG-2986	594	143	154	donor_to_target	GCTCTGTTAAGTATGTCAAATCAGT	737	748	742.5	11
D3	DOX	Antat.592	2F	F	1432	VSG-2986	594	70	81	target_to_donor	CCTCCACGAGGTCTCCGGGTGTACT	664	675	669.5	11
D3	DOX	Antat.592	2F	F	1433	VSG-2986	594	98	100	target_to_donor	AGCCCATAGTTATTCGGCATCCTGT	692	694	693	2
D3	DOX	Antat.592	2F	F	1434	VSG-2986	594	93	97	target_to_donor	ACTCCGTTAGGCTGGCTATTTTTAC	687	691	689	4
D3	DOX	Antat.592	2F	F	1434	VSG-2986	594	143	154	donor_to_target	ACTCCGTTAGGCTGGCTATTTTTAC	737	748	742.5	11
D3	DOX	Antat.592	2F	F	1435	VSG-228	594	71	79	target_to_donor	TACGCTACGCTTGATGGTCCCTCTA	665	673	669	8
D3	DOX	Antat.592	2F	F	1435	VSG-228	594	125	129	donor_to_target	TACGCTACGCTTGATGGTCCCTCTA	719	723	721	4
D3	DOX	Antat.592	2F	F	1436	VSG-228	594	95	100	target_to_donor	TATCCATTCCTATATTTAAATTAGT	689	694	691.5	5
D3	DOX	Antat.592	2F	F	1437	VSG-228	594	95	100	target_to_donor	ATCGATATTTCATGTCGCGCGTGAG	689	694	691.5	5
D3	DOX	Antat.592	2F	F	1437	VSG-228	594	143	154	donor_to_target	ATCGATATTTCATGTCGCGCGTGAG	737	748	742.5	11
D3	DOX	Antat.592	2F	F	1438	VSG-2986	594	93	97	target_to_donor	AGAGACTACGTACCGGAAACTATTT	687	691	689	4
D3	DOX	Antat.592	2F	F	1439	VSG-2986	594	93	97	target_to_donor	AAAAATTATTGATATGTTACGGGGC	687	691	689	4
D3	DOX	Antat.592	2F	F	1440	VSG-228	594	95	100	target_to_donor	GCCGTCCCATCACCAAGGTCACCAC	689	694	691.5	5
D3	DOX	Antat.592	2F	F	1441	VSG-228	594	71	79	target_to_donor	GCACTTCATTTTACGAATCAATTTA	665	673	669	8
D3	DOX	Antat.592	2F	F	1442	VSG-228	594	88	94	target_to_donor	ATGGTATACTCTTAGACACGGGGCG	682	688	685	6
D3	DOX	Antat.592	2F	F	1442	VSG-228	594	131	141	donor_to_target	ATGGTATACTCTTAGACACGGGGCG	725	735	730	10
D3	DOX	Antat.592	2F	F	1443	VSG-228	594	71	79	target_to_donor	CTCATCTTGCAAACTCACAGTCCCC	665	673	669	8
D3	DOX	Antat.592	2F	F	1443	VSG-228	594	115	121	donor_to_target	CTCATCTTGCAAACTCACAGTCCCC	709	715	712	6
D3	DOX	Antat.592	2F	F	1444	VSG-228	594	80	84	target_to_donor	AATCTACGTGGCCAATCCCATATCC	674	678	676	4
D3	DOX	Antat.592	2F	F	1444	VSG-228	594	115	121	donor_to_target	AATCTACGTGGCCAATCCCATATCC	709	715	712	6
D3	DOX	Antat.592	2F	F	1445	VSG-228	594	95	100	target_to_donor	ATCCGTATTGAACCAAGGCGGTAAA	689	694	691.5	5
D3	DOX	Antat.592	2F	F	1446	VSG-2986	594	93	97	target_to_donor	ATTTGTTATCACACGCTTGACCTAG	687	691	689	4
D3	DOX	Antat.592	2F	F	1446	VSG-2986	594	143	154	donor_to_target	ATTTGTTATCACACGCTTGACCTAG	737	748	742.5	11
D3	DOX	Antat.592	2F	F	1447	VSG-228	594	88	94	target_to_donor	CTATAGCAATGCCAGATGTGGGCGC	682	688	685	6
D3	DOX	Antat.592	2F	F	1448	VSG-228	594	80	84	target_to_donor	CTCCGTACTGAATTCGTCACCAACT	674	678	676	4
D3	DOX	Antat.592	2F	F	1448	VSG-228	594	131	141	donor_to_target	CTCCGTACTGAATTCGTCACCAACT	725	735	730	10
D3	DOX	Antat.592	2F	F	1450	VSG-228	594	88	94	target_to_donor	AAGACAAGCTCGCAGAAAAGCAACG	682	688	685	6
D3	DOX	Antat.592	2F	F	1451	VSG-2986	594	86	92	target_to_donor	TCCTAGTTATGACAATACACTTCAC	680	686	683	6
D3	DOX	Antat.592	2F	F	1453	VSG-2986	594	70	81	target_to_donor	GGGAGTGCCCCTGCTCGACTCAAAC	664	675	669.5	11
D3	DOX	Antat.592	2F	F	1456	VSG-2986	594	48	55	target_to_donor	CCCTATCGGATTACCTATCCTATTT	642	649	645.5	7
D3	DOX	Antat.592	2F	F	1456	VSG-2986	594	102	106	donor_to_target	CCCTATCGGATTACCTATCCTATTT	696	700	698	4
D3	DOX	Antat.592	2F	F	1457	VSG-228	594	95	100	target_to_donor	GACACGGGCCTAATTTGCGCCATAT	689	694	691.5	5
D3	DOX	Antat.592	2F	F	1457	VSG-228	594	125	129	donor_to_target	GACACGGGCCTAATTTGCGCCATAT	719	723	721	4
D3	DOX	Antat.592	2F	F	1458	VSG-2986	594	86	92	target_to_donor	ATCTTATCAATTATTTAGTACATAA	680	686	683	6
D3	DOX	Antat.592	2F	F	1459	VSG-228	594	88	94	target_to_donor	CTTCCATGCATGATGCCCGGATCTT	682	688	685	6
D3	DOX	Antat.592	2F	F	1461	VSG-2986	594	93	97	target_to_donor	GCCATCCCTGAGATACACCGATACA	687	691	689	4
D3	DOX	Antat.592	2F	F	1462	VSG-3110	594	65	97	target_to_donor	AGGTTCACTATTACCGATCACCAAC	659	691	675	32
D3	DOX	Antat.592	2F	F	1463	VSG-2986	594	93	97	target_to_donor	TATTGAATGATTCTTTCACTTCTTA	687	691	689	4
D3	DOX	Antat.592	2F	F	1464	VSG-228	594	80	84	target_to_donor	ATTCAATAAATCTACTCATCAATTA	674	678	676	4
D3	DOX	Antat.592	2F	F	1466	VSG-228	594	88	94	target_to_donor	TTGTTACGCATAATGTACAGGCATC	682	688	685	6
D3	DOX	Antat.592	2F	F	1466	VSG-228	594	131	141	donor_to_target	TTGTTACGCATAATGTACAGGCATC	725	735	730	10
D3	DOX	Antat.592	2F	F	1467	VSG-2986	594	98	100	target_to_donor	AATGGTTTTTGGATGCACTATCCAA	692	694	693	2
D3	DOX	Antat.592	2F	F	1468	VSG-2986	594	70	81	target_to_donor	AATACTCTCCCAGGGTGTCTACACG	664	675	669.5	11
D3	DOX	Antat.592	2F	F	1468	VSG-2986	594	115	141	donor_to_target	AATACTCTCCCAGGGTGTCTACACG	709	735	722	26
D3	DOX	Antat.592	2F	F	1469	VSG-2986	594	93	97	target_to_donor	CATCGCCATATTAACATTATCCAAG	687	691	689	4
D3	DOX	Antat.592	2F	F	1470	VSG-2986	594	93	97	target_to_donor	GATTTACACCATATTATATTGCATG	687	691	689	4
D3	DOX	Antat.592	2F	F	1471	VSG-228	594	88	94	target_to_donor	TGCACTGAACTGAGAGGCATTGGGA	682	688	685	6
D3	DOX	Antat.592	2F	F	1473	VSG-2986	594	86	92	target_to_donor	TTGGTCTATCCCATAACTACGTCAC	680	686	683	6
D3	DOX	Antat.592	2F	F	1475	VSG-2986	594	93	97	target_to_donor	ACTTCAGATATTAACTATACAGGTA	687	691	689	4
D3	DOX	Antat.592	2F	F	1476	VSG-2986	594	70	81	target_to_donor	TCGCCTTCCGGTCTATAGACTAATT	664	675	669.5	11
D3	DOX	Antat.592	2F	F	1476	VSG-2986	594	115	141	donor_to_target	TCGCCTTCCGGTCTATAGACTAATT	709	735	722	26
D3	DOX	Antat.592	2F	F	1477	VSG-2986	594	98	100	target_to_donor	TACAGATCACCAGAAAAAACATTCA	692	694	693	2
D3	DOX	Antat.592	2F	F	1478	VSG-2986	594	93	97	target_to_donor	CGCATGGGTTGACTATTGTTTGTCA	687	691	689	4
D3	DOX	Antat.592	2F	F	1479	VSG-228	594	71	79	target_to_donor	ACTTGAGCTCTACTACGGTTATACA	665	673	669	8
D3	DOX	Antat.592	2F	F	1480	VSG-228	594	88	94	target_to_donor	CTATGCCAGAATTCAGGGTCAAATC	682	688	685	6
D3	DOX	Antat.592	2F	F	1482	VSG-2986	594	93	97	target_to_donor	TTTTAACTTCCCCTCCACGGCAAAA	687	691	689	4
D3	DOX	Antat.592	2F	F	1483	VSG-228	594	95	100	target_to_donor	TCCAAGTTCGTCACAACCAAACTCT	689	694	691.5	5
D3	DOX	Antat.592	2F	F	1483	VSG-228	594	143	154	donor_to_target	TCCAAGTTCGTCACAACCAAACTCT	737	748	742.5	11
D3	DOX	Antat.592	2F	F	1484	VSG-2986	594	70	81	target_to_donor	AAGGTTCGCTCTCTGCTATCGTCAC	664	675	669.5	11
D3	DOX	Antat.592	2F	F	1484	VSG-2986	594	113	114	donor_to_target	AAGGTTCGCTCTCTGCTATCGTCAC	707	708	707.5	1
D3	DOX	Antat.592	2F	F	1486	VSG-2986	594	93	97	target_to_donor	TCTCTTAGCACTTCCTTATGATTAA	687	691	689	4
D3	DOX	Antat.592	2F	F	1486	VSG-2986	594	143	154	donor_to_target_edge	TCTCTTAGCACTTCCTTATGATTAA	737	748	742.5	11
D3	DOX	Antat.592	2F	F	1487	VSG-2986	594	93	97	target_to_donor	GTAGGCTAGCATATTACGCTCGCGT	687	691	689	4
D3	DOX	Antat.592	2F	F	1489	VSG-2986	594	82	85	target_to_donor	AAATGCCCTGCACCCGAGATGATCT	676	679	677.5	3
D3	DOX	Antat.592	2F	F	1489	VSG-2986	594	115	141	donor_to_target	AAATGCCCTGCACCCGAGATGATCT	709	735	722	26
D3	DOX	Antat.592	2F	F	1490	VSG-2986	594	93	97	target_to_donor	CAATTTCCCTCGGAACTCCAGATCA	687	691	689	4
D3	DOX	Antat.592	2F	F	1491	VSG-228	594	88	94	target_to_donor	CCTTTTTCTAAGTTTGATGTTTCCG	682	688	685	6
D3	DOX	Antat.592	2F	F	1491	VSG-228	594	143	154	donor_to_target	CCTTTTTCTAAGTTTGATGTTTCCG	737	748	742.5	11
D3	DOX	Antat.592	2F	F	1492	VSG-228	594	88	94	target_to_donor	GATATGGATCGTCGTTCGTTCTGTT	682	688	685	6
D3	DOX	Antat.592	2F	F	1494	VSG-3110	594	65	97	target_to_donor	TCTAAATTTTCCGGCGTAACATCAT	659	691	675	32
D3	DOX	Antat.592	2F	F	1495	VSG-228	594	80	84	target_to_donor	GTCAGCCAAGCTCTAATGATAACGG	674	678	676	4
D3	DOX	Antat.592	2F	F	1496	VSG-228	594	85	87	target_to_donor	CACATGATAAACTGCCTTCGCTCCA	679	681	680	2
D3	DOX	Antat.592	2F	F	1497	VSG-228	594	88	94	target_to_donor	AGTTAAAAGTAAGGATACTACAGTC	682	688	685	6
D3	DOX	Antat.592	2F	F	1498	VSG-2986	594	98	100	target_to_donor	GTGAATTTTTCACTTCAAGCTTGCG	692	694	693	2
D3	DOX	Antat.592	2F	F	1498	VSG-2986	594	155	166	donor_to_target	GTGAATTTTTCACTTCAAGCTTGCG	749	760	754.5	11
D3	DOX	Antat.592	2F	F	1499	VSG-228	594	88	94	target_to_donor	ATTTATCTACAACTCTCGCGCAATT	682	688	685	6
D3	DOX	Antat.592	2F	F	1500	VSG-228	594	95	100	target_to_donor	GGTAGTAACCAGTTACTAAGAGGAC	689	694	691.5	5
D3	DOX	Antat.592	2F	F	1500	VSG-228	594	143	154	donor_to_target	GGTAGTAACCAGTTACTAAGAGGAC	737	748	742.5	11
D3	DOX	Antat.592	2F	F	1501	VSG-228	594	88	94	target_to_donor	GAAAGTGTGACTAAAAACCTAATCG	682	688	685	6
D3	DOX	Antat.592	2F	F	1502	VSG-2986	594	70	81	target_to_donor	TCAGTCTTATGTAGAGGCTTTGTCG	664	675	669.5	11
D3	DOX	Antat.592	2F	F	1503	VSG-228	594	95	100	target_to_donor	CTTCCAACCAACGTAGTAGATCAGA	689	694	691.5	5
D3	DOX	Antat.592	2F	F	1503	VSG-228	594	143	154	donor_to_target	CTTCCAACCAACGTAGTAGATCAGA	737	748	742.5	11
D3	DOX	Antat.592	2F	F	1504	VSG-2986	594	234	245	target_to_donor	CCGTCATACACAGTGTATATGTATC	828	839	833.5	11
D3	DOX	Antat.592	2F	F	1505	VSG-228	594	80	84	target_to_donor	AGAAACCCGAACAGCCCCTTCTCTT	674	678	676	4
D3	DOX	Antat.592	2F	F	1505	VSG-228	594	115	121	donor_to_target_edge	AGAAACCCGAACAGCCCCTTCTCTT	709	715	712	6
D3	DOX	Antat.592	2F	F	1506	VSG-2986	594	98	100	target_to_donor	GACTAGCAACAAGCGGTATCGGCCA	692	694	693	2
D3	DOX	Antat.592	2F	F	1507	VSG-228	594	95	100	target_to_donor	TTTCCTAGCTTGTTTTAGTCGTAAA	689	694	691.5	5
D3	DOX	Antat.592	2F	F	1508	VSG-2986	594	86	92	target_to_donor	GAGGGCAGAAATCTTTCTTATATAA	680	686	683	6
D3	DOX	Antat.592	2F	F	1512	VSG-228	594	88	94	target_to_donor	TTGACTATCCCGATCTTGAATGCCC	682	688	685	6
D3	DOX	Antat.592	2F	F	1512	VSG-228	594	131	141	donor_to_target_edge	TTGACTATCCCGATCTTGAATGCCC	725	735	730	10
D3	DOX	Antat.592	2F	F	1513	VSG-228	594	71	79	target_to_donor	TTCACTGCCTTCTAGCGAGTCTGGG	665	673	669	8
D3	DOX	Antat.592	2F	F	1514	VSG-2986	594	86	92	target_to_donor	TTTGTATGTTGTGATGTGTAATTTC	680	686	683	6
D3	DOX	Antat.592	2F	F	1514	VSG-2986	594	143	154	donor_to_target	TTTGTATGTTGTGATGTGTAATTTC	737	748	742.5	11
D3	DOX	Antat.592	2F	F	1515	VSG-228	594	80	84	target_to_donor	ATGTGTACCGACTTGTCTTCAATAG	674	678	676	4
D3	DOX	Antat.592	2F	F	1515	VSG-228	594	143	154	donor_to_target	ATGTGTACCGACTTGTCTTCAATAG	737	748	742.5	11
D3	DOX	Antat.592	2F	F	1516	VSG-2986	594	56	64	target_to_donor	TCATCGTTAAGATTAACTTTATACT	650	658	654	8
D3	DOX	Antat.592	2F	F	1516	VSG-2986	594	82	85	donor_to_target_edge	TCATCGTTAAGATTAACTTTATACT	676	679	677.5	3
D3	DOX	Antat.592	2F	F	1517	VSG-2986	594	115	141	target_to_donor	AGGTTTCGGACGACACGAAGTAATC	709	735	722	26
D3	DOX	Antat.592	2F	F	1518	VSG-2986	594	93	97	target_to_donor	CGTTGATATTCGACGTTACTTACAA	687	691	689	4
D3	DOX	Antat.592	2F	F	1519	VSG-2986	594	93	97	target_to_donor	CTGTTTTCAAACAGTTACAAGGATA	687	691	689	4
D3	DOX	Antat.592	2F	F	1520	VSG-228	594	95	100	target_to_donor	AAAACAACGGCATTCCGCCCTGTCT	689	694	691.5	5
D3	DOX	Antat.592	2F	F	1520	VSG-228	594	143	154	donor_to_target	AAAACAACGGCATTCCGCCCTGTCT	737	748	742.5	11
D3	DOX	Antat.592	2F	F	1521	VSG-228	594	95	100	target_to_donor	CTAGTATTCATTTTCCAGCATAAAC	689	694	691.5	5
D3	DOX	Antat.592	2F	F	1522	VSG-2986	594	93	97	target_to_donor	AGATAAGTGCCTCCGTGTGTCGTCA	687	691	689	4
D3	DOX	Antat.592	2F	F	1523	VSG-228	594	88	94	target_to_donor	TTTTAGAGTTTATAGTTAAAAATTT	682	688	685	6
D3	DOX	Antat.592	2F	F	1524	VSG-228	594	95	100	target_to_donor	ATATCGCAATTTAACTAACGCAGAG	689	694	691.5	5
D3	DOX	Antat.592	2F	F	1525	VSG-2986	594	93	97	target_to_donor	CAAACAACCAAATCTCAATGGAAAT	687	691	689	4
D3	DOX	Antat.592	2F	F	1526	VSG-228	594	80	84	target_to_donor	CTGGTAGCTCATCAACGATCCTCTA	674	678	676	4
D3	DOX	Antat.592	2F	F	1526	VSG-228	594	115	121	donor_to_target	CTGGTAGCTCATCAACGATCCTCTA	709	715	712	6
D3	DOX	Antat.592	2F	F	1527	VSG-2986	594	86	92	target_to_donor	CTCATGCCTGATTTAGTCTGGCTTC	680	686	683	6
D3	DOX	Antat.592	2F	F	1528	VSG-2986	594	93	97	target_to_donor	AATCTATATGGGAAACACAGTTCGG	687	691	689	4
D3	DOX	Antat.592	2F	F	1529	VSG-228	594	88	94	target_to_donor	GTCTTCTCAGCCACCTGTAAATGCT	682	688	685	6
D3	DOX	Antat.592	2F	F	1529	VSG-228	594	143	154	donor_to_target	GTCTTCTCAGCCACCTGTAAATGCT	737	748	742.5	11
D3	DOX	Antat.592	2F	F	1530	VSG-228	594	95	100	target_to_donor	TTCTACTTCTATGATTTAAGCTACC	689	694	691.5	5
D3	DOX	Antat.592	2F	F	1530	VSG-228	594	131	141	donor_to_target	TTCTACTTCTATGATTTAAGCTACC	725	735	730	10
D3	DOX	Antat.592	2F	F	1531	VSG-228	594	88	94	target_to_donor	CTCTTCCATTAACATATGCTCGGGA	682	688	685	6
D3	DOX	Antat.592	2F	F	1532	VSG-2986	594	93	97	target_to_donor	TCATCAAAGCTTCCTGTGCTGTTTT	687	691	689	4
D3	DOX	Antat.592	2F	F	1533	VSG-3110	594	65	97	target_to_donor	GACCTATTAATGGGATACATATAGT	659	691	675	32
D3	DOX	Antat.592	2F	F	1533	VSG-3110	594	143	166	donor_to_target	GACCTATTAATGGGATACATATAGT	737	760	748.5	23
D3	DOX	Antat.592	2F	F	1534	VSG-228	594	88	94	target_to_donor	TTATGTTCTTAAAGAAAGGTTGAAG	682	688	685	6
D3	DOX	Antat.592	2F	F	1534	VSG-228	594	143	154	donor_to_target	TTATGTTCTTAAAGAAAGGTTGAAG	737	748	742.5	11
D3	DOX	Antat.592	2F	F	1535	VSG-2986	594	70	81	target_to_donor	CCTGCTTTTTTTTTTTACTGCTCAC	664	675	669.5	11
D3	DOX	Antat.592	2F	F	1535	VSG-2986	594	115	141	donor_to_target	CCTGCTTTTTTTTTTTACTGCTCAC	709	735	722	26
D3	DOX	Antat.592	2F	F	1536	VSG-228	594	95	100	target_to_donor	TCTACCGCGATGCTCGACGTAAGCA	689	694	691.5	5
D3	DOX	Antat.592	2F	F	1536	VSG-228	594	143	154	donor_to_target	TCTACCGCGATGCTCGACGTAAGCA	737	748	742.5	11
D3	DOX	Antat.592	2F	F	1537	VSG-2986	594	93	97	target_to_donor	CGATTATACTCCCAATTTGTCATAA	687	691	689	4
D3	DOX	Antat.592	2F	F	1538	VSG-2986	594	70	81	target_to_donor	CTCTCAGTACATTGCTGTACTCTGC	664	675	669.5	11
D3	DOX	Antat.592	2F	F	1538	VSG-2986	594	143	154	donor_to_target	CTCTCAGTACATTGCTGTACTCTGC	737	748	742.5	11
D3	DOX	Antat.592	2F	F	1539	VSG-2986	594	93	97	target_to_donor	GCTAACTATTAATTAGTCTCTACAA	687	691	689	4
D3	DOX	Antat.592	2F	F	1540	VSG-2986	594	93	97	target_to_donor	TTCACCCTAGTAGTACAGCTCCGCA	687	691	689	4
D3	DOX	Antat.592	2F	F	1541	VSG-2986	594	38	47	target_to_donor	TGCAGACAGGATCGTCTTGAAGTCT	632	641	636.5	9
D3	DOX	Antat.592	2F	F	1542	VSG-228	594	80	84	target_to_donor	GCCTTGAAATGGTAAAAATTGTCCT	674	678	676	4
D3	DOX	Antat.592	2F	F	1542	VSG-228	594	131	141	donor_to_target	GCCTTGAAATGGTAAAAATTGTCCT	725	735	730	10
D3	DOX	Antat.592	2F	F	1543	VSG-2986	594	93	97	target_to_donor	AAATTAATGGACCCAACGTTCGGTT	687	691	689	4
D3	DOX	Antat.592	2F	F	1544	VSG-2986	594	93	97	target_to_donor	ACCCGGTGGCTTATGTATCCTTTTC	687	691	689	4
D3	DOX	Antat.592	2F	F	1545	VSG-2986	594	93	97	target_to_donor	TACATAGCCCTCTTAATATTATATA	687	691	689	4
D3	DOX	Antat.592	2F	F	1545	VSG-2986	594	143	154	donor_to_target	TACATAGCCCTCTTAATATTATATA	737	748	742.5	11
D3	DOX	Antat.592	2F	F	1546	VSG-2986	594	82	85	target_to_donor	ACTTAGTTTGTTGCTCAGACGAAAC	676	679	677.5	3
D3	DOX	Antat.592	2F	F	1547	VSG-2986	594	93	97	target_to_donor	TTGCGTAGGGATTTCGATCCGAAGT	687	691	689	4
D3	DOX	Antat.592	2F	F	1548	VSG-2986	594	93	97	target_to_donor	CCGAACTAGTTCGATCTCGTTGTCA	687	691	689	4
D3	DOX	Antat.592	2F	F	1549	VSG-228	594	88	94	target_to_donor	ATTGTTGTTAGCAATCCATAAGACC	682	688	685	6
D3	DOX	Antat.592	2F	F	1549	VSG-228	594	143	154	donor_to_target	ATTGTTGTTAGCAATCCATAAGACC	737	748	742.5	11
D3	DOX	Antat.592	2F	F	1550	VSG-2986	594	98	100	target_to_donor	ACCGATAGCTTTCGTCAGAACTAAT	692	694	693	2
D3	DOX	Antat.592	2F	F	1551	VSG-228	594	88	94	target_to_donor	AAATTGCGATTGACCCCTAGTGAGT	682	688	685	6
D3	DOX	Antat.592	2F	F	1551	VSG-228	594	143	154	donor_to_target	AAATTGCGATTGACCCCTAGTGAGT	737	748	742.5	11
D3	DOX	Antat.592	2F	F	1552	VSG-2986	594	93	97	target_to_donor	TTTTAAGTTCAAGAAGGCTTTATAC	687	691	689	4
D3	DOX	Antat.592	2F	F	1552	VSG-2986	594	193	202	donor_to_target_edge	TTTTAAGTTCAAGAAGGCTTTATAC	787	796	791.5	9
D3	DOX	Antat.592	2F	F	1553	VSG-2986	594	93	97	target_to_donor	GTCGATATCAGGGATCTGAGCGCAA	687	691	689	4
D3	DOX	Antat.592	2F	F	1554	VSG-2986	594	93	97	target_to_donor	AACCATCTATCCACAATTCGAATCG	687	691	689	4
D3	DOX	Antat.592	2F	F	1555	VSG-2986	594	93	97	target_to_donor	TAATGAATATCGGTACCGGTCCTCT	687	691	689	4
D3	DOX	Antat.592	2F	F	1556	VSG-2986	594	115	141	target_to_donor	TGCTTTCTATTCATTTATTAGACTC	709	735	722	26
D3	DOX	Antat.592	2F	F	1557	VSG-2986	594	93	97	target_to_donor	TGTGTTGTCTTGTCCTTAACGTTCC	687	691	689	4
D3	DOX	Antat.592	2F	F	1558	VSG-228	594	80	84	target_to_donor	ATACATACCCCGCTCTGTGTCATGA	674	678	676	4
D3	DOX	Antat.592	2F	F	1559	VSG-2986	594	93	97	target_to_donor	ATTGGGATTAAGAGCTTGAATTTGT	687	691	689	4
D3	DOX	Antat.592	2F	F	1559	VSG-2986	594	143	154	donor_to_target	ATTGGGATTAAGAGCTTGAATTTGT	737	748	742.5	11
D3	DOX	Antat.592	2F	F	1560	VSG-2986	594	93	97	target_to_donor	GTCTTCCCCGAACTATTTGGTTATA	687	691	689	4
D3	DOX	Antat.592	2F	F	1560	VSG-2986	594	143	154	donor_to_target	GTCTTCCCCGAACTATTTGGTTATA	737	748	742.5	11
D3	DOX	Antat.592	2F	F	1561	VSG-228	594	80	84	target_to_donor	ACGGCAATAAATTGCTTATCACATC	674	678	676	4
D3	DOX	Antat.592	2F	F	1562	VSG-2986	594	86	92	target_to_donor	CTTCCTCACATTACTGTGTCAACGT	680	686	683	6
D3	DOX	Antat.592	2F	F	1563	VSG-228	594	88	94	target_to_donor	CTGGAAAGCATTCAACTAAATCTGC	682	688	685	6
D3	DOX	Antat.592	2F	F	1565	VSG-228	594	95	100	target_to_donor	TCCAGTTTCACCAGCAGTTGCTCTG	689	694	691.5	5
D3	DOX	Antat.592	2F	F	1565	VSG-228	594	131	141	donor_to_target	TCCAGTTTCACCAGCAGTTGCTCTG	725	735	730	10
D3	DOX	Antat.592	2F	F	1566	VSG-228	594	88	94	target_to_donor	CCATGTAAACATCACTCCCTTTTCG	682	688	685	6
D3	DOX	Antat.592	2F	F	1567	VSG-2986	594	70	81	target_to_donor	AGATCTTATCCATTGTCACTACTTT	664	675	669.5	11
D3	DOX	Antat.592	2F	F	1567	VSG-2986	594	115	141	donor_to_target	AGATCTTATCCATTGTCACTACTTT	709	735	722	26
D3	DOX	Antat.592	2F	F	1568	VSG-3110	594	65	97	target_to_donor	GGTATAGTTTGTCACTATTACAAGA	659	691	675	32
D3	DOX	Antat.592	2F	F	1568	VSG-3110	594	143	166	donor_to_target	GGTATAGTTTGTCACTATTACAAGA	737	760	748.5	23
D3	DOX	Antat.592	2F	F	1569	VSG-2986	594	93	97	target_to_donor	AAGGGCTAAGCCGCCCGAGGGTACA	687	691	689	4
D3	DOX	Antat.592	2F	F	1570	VSG-228	594	88	94	target_to_donor	CAATTTCAGTAAAGATAAGCTTTAT	682	688	685	6
D3	DOX	Antat.592	2F	F	1572	VSG-2986	594	86	92	target_to_donor	TCATACAAATGATCGATACAAACGG	680	686	683	6
D3	DOX	Antat.592	2F	F	1572	VSG-2986	594	143	154	donor_to_target	TCATACAAATGATCGATACAAACGG	737	748	742.5	11
D3	DOX	Antat.592	2F	F	1573	VSG-228	594	88	94	target_to_donor	GATGCTGCCCCCCGCTATGTGAATC	682	688	685	6
D3	DOX	Antat.592	2F	F	1573	VSG-228	594	143	158	donor_to_target	GATGCTGCCCCCCGCTATGTGAATC	737	752	744.5	15
D3	DOX	Antat.592	2F	F	1574	VSG-2986	594	48	55	target_to_donor	CGATCCGTCCTTATATTGCTTATCG	642	649	645.5	7
[truncated: 8,439 more rows]

## Sheet: ED_3H_UCLUST
cell_line	type	count
EATRO	Family	4272
EATRO	Unique	996
EATRO	Duplicate	0
Lister	Family	4761
Lister	Unique	898
Lister	Duplicate	4

## Sheet: ED_4H_BLAST
cell_line	type	count
EATRO	Family	4267
EATRO	Unique	1001
EATRO	Duplicate	0
Lister	Family	4721
Lister	Unique	936
Lister	Duplicate	5
