# Supplementary material for: DNA damage drives antigen diversification in Trypanosoma brucei
Source: Nature. 2026 Apr 8;654(8117):219–28. doi: 10.1038/s41586-026-10337-6 (PMC13233330; doi:10.1038/s41586-026-10337-6)
Supplement: Supplementary file 15 — Source Data Extended Data Fig. 5 [file 41586_2026_10337_MOESM15_ESM.xlsx]

## Sheet: ED_5A
mouse	day	count	parasitemia	parasitemia_log
M1	3	0	10000	4
M2	3	0	10000	4
M1	5	0	10000	4
M2	5	1	10000000	7
M1	6	6.666666666666667	66666666.66666667	7.823908740944319
M2	6	7.666666666666667	76666666.66666667	7.8846065812979305
M1	8	18.333333333333332	36666666.666666664	7.564271430438563
M2	8	26.333333333333332	52666666.666666664	7.7215358322347605
M1	10	0	10000	4
M2	10	0	10000	4
M1	12	0	10000	4
M2	12	0	10000	4
M1	14	0	10000	4
M2	14	0	10000	4
M1	15	0	10000	4
M2	15	0.3333333333333333	3333333.333333333	6.522878745280337
M1	16	0.3333333333333333	3333333.333333333	6.522878745280337
M2	16	0.6666666666666666	6666666.666666666	6.823908740944319

## Sheet: ED_5E
mouse	date	Day	average_count	total_parasites	parasitemia	parasitemia_log
M1	2025-05-19T00:00:00Z	4	0	0	10000	4
M3	2025-05-19T00:00:00Z	4	0	0	10000	4
M4	2025-05-19T00:00:00Z	4	0.25	500000	500000	5.698970004336019
M5	2025-05-19T00:00:00Z	4	0	0	10000	4
M1	2025-05-21T00:00:00Z	6	5.333333333333333	53333333.33333333	53333333.33333333	7.726998727936262
M3	2025-05-21T00:00:00Z	6	9.333333333333334	18666666.666666668	18666666.666666668	7.271066772286538
M4	2025-05-21T00:00:00Z	6	6.333333333333333	12666666.666666666	12666666.666666666	7.1026623418971475
M5	2025-05-21T00:00:00Z	6	2.3333333333333335	4666666.666666667	4666666.666666667	6.669006780958576
M1	2025-05-23T00:00:00Z	8	20.333333333333332	203333333.3333333	203333333.3333333	8.308208580291105
M3	2025-05-23T00:00:00Z	8	20.666666666666668	206666666.6666667	206666666.6666667	8.315270434778592
M4	2025-05-23T00:00:00Z	8	8.333333333333334	83333333.33333334	83333333.33333334	7.920818753952375
M5	2025-05-23T00:00:00Z	8	20.666666666666668	206666666.6666667	206666666.6666667	8.315270434778592
M1	2025-05-25T00:00:00Z	10	11.666666666666666	116666666.66666666	116666666.66666666	8.066946789630613
M3	2025-05-25T00:00:00Z	10	9	90000000	90000000	7.954242509439325
M4	2025-05-25T00:00:00Z	10	3.3333333333333335	33333333.333333336	33333333.333333336	7.522878745280337
M5	2025-05-25T00:00:00Z	10	17.333333333333332	173333333.3333333	173333333.3333333	8.238882088915137
M1	2025-05-27T00:00:00Z	12	21	210000000	210000000	8.32222
M2	2025-05-27T00:00:00Z	4	0	0	10000	4
M3	2025-05-27T00:00:00Z	12	17.333333333333332	173333333.3333333	173333333.3333333	8.238882088915137
M4	2025-05-27T00:00:00Z	12	14.333333333333334	143333333.33333334	143333333.33333334	8.156347200859924
M5	2025-05-27T00:00:00Z	12	20	200000000	200000000	8.301029995663981
M4	2025-05-28T00:00:00Z	13	16.666666666666668	166666666.6666667	166666666.6666667	8.221848749616356
M1	2025-05-29T00:00:00Z	14	31.333333333333332	313333333.3333333	313333333.3333333	8.496006598880037
M2	2025-05-29T00:00:00Z	6	1.6666666666666667	3333333.3333333335	3333333.3333333335	6.522878745280337
M4	2025-05-29T00:00:00Z	14	25.333333333333332	253333333.3333333	253333333.3333333	8.403692337561129
M5	2025-05-29T00:00:00Z	14	25.666666666666668	256666666.6666667	256666666.6666667	8.40937
M1	2025-05-30T00:00:00Z	15	15.333333333333334	153333333.33333334	153333333.33333334	8.185636576961912
M3	2025-05-30T00:00:00Z	15	36	360000000	360000000	8.556302500767288
M5	2025-05-30T00:00:00Z	15	18.666666666666668	186666666.6666667	186666666.6666667	8.271066772286538
M1	2025-05-31T00:00:00Z	16	26.333333333333332	263333333.3333333	263333333.3333333	8.42051
M2	2025-05-31T00:00:00Z	8	4	40000000	40000000	7.6020599913279625
M5	2025-05-31T00:00:00Z	16	11.333333333333334	113333333.33333334	113333333.33333334	8.054357662322593
M2	2025-06-02T00:00:00Z	10	3	30000000	30000000	7.477121254719663
M5	2025-06-02T00:00:00Z	18	46	460000000	460000000	8.662757831681574
M2	2025-06-04T00:00:00Z	12	14.666666666666666	146666666.66666666	146666666.66666666	8.166331421766525
M2	2025-06-05T00:00:00Z	13	25.333333333333332	253333333.3333333	253333333.3333333	8.403692337561129

## Sheet: ED_5F
original_read_name	mouse	day	read_name	start	stop	type_of_event	recomb_midpoint
008971cc-16f6-4f03-8ce6-666b7bc01962	M5	D18	008971cc-16f6-4f03-8ce6-666b7bc01962	261	273	target_to_donor	267
008971cc-16f6-4f03-8ce6-666b7bc01962	M5	D18	008971cc-16f6-4f03-8ce6-666b7bc01962	279	288	donor_to_target	283.5
008971cc-16f6-4f03-8ce6-666b7bc01962	M5	D18	008971cc-16f6-4f03-8ce6-666b7bc01962	947	956	target_to_donor	951.5
008971cc-16f6-4f03-8ce6-666b7bc01962	M5	D18	008971cc-16f6-4f03-8ce6-666b7bc01962	1087	1100	donor_to_target	1093.5
13ba0d23-dce3-4454-80c1-3c9ca06506bb	M1	D15	13ba0d23-dce3-4454-80c1-3c9ca06506bb	180	241	target_to_donor	210.5
13ba0d23-dce3-4454-80c1-3c9ca06506bb	M1	D15	13ba0d23-dce3-4454-80c1-3c9ca06506bb	415	426	donor_to_target	420.5
b4bc5233-dce3-49c5-8616-a7fcd7e1a1a3	M5	D18	b4bc5233-dce3-49c5-8616-a7fcd7e1a1a3	914	921	target_to_donor	917.5
b4bc5233-dce3-49c5-8616-a7fcd7e1a1a3	M5	D18	b4bc5233-dce3-49c5-8616-a7fcd7e1a1a3	928	940	donor_to_target	934
b4bc5233-dce3-49c5-8616-a7fcd7e1a1a3	M5	D18	b4bc5233-dce3-49c5-8616-a7fcd7e1a1a3	988	1009	target_to_donor	998.5
b4bc5233-dce3-49c5-8616-a7fcd7e1a1a3	M5	D18	b4bc5233-dce3-49c5-8616-a7fcd7e1a1a3	1051	1068	donor_to_target	1059.5
b4bc5233-dce3-49c5-8616-a7fcd7e1a1a3	M5	D18	b4bc5233-dce3-49c5-8616-a7fcd7e1a1a3	1069	1083	target_to_donor	1076
b4bc5233-dce3-49c5-8616-a7fcd7e1a1a3	M5	D18	b4bc5233-dce3-49c5-8616-a7fcd7e1a1a3	1087	1100	donor_to_target	1093.5
0fee080e-e97a-4135-9c38-2f200b218fb9	M5	D18	b4bc5233-dce3-49c5-8616-a7fcd7e1a1a3	914	921	target_to_donor	917.5
0fee080e-e97a-4135-9c38-2f200b218fb9	M5	D18	b4bc5233-dce3-49c5-8616-a7fcd7e1a1a3	928	940	donor_to_target	934
0fee080e-e97a-4135-9c38-2f200b218fb9	M5	D18	b4bc5233-dce3-49c5-8616-a7fcd7e1a1a3	988	1009	target_to_donor	998.5
0fee080e-e97a-4135-9c38-2f200b218fb9	M5	D18	b4bc5233-dce3-49c5-8616-a7fcd7e1a1a3	1051	1068	donor_to_target	1059.5
0fee080e-e97a-4135-9c38-2f200b218fb9	M5	D18	b4bc5233-dce3-49c5-8616-a7fcd7e1a1a3	1069	1083	target_to_donor	1076
0fee080e-e97a-4135-9c38-2f200b218fb9	M5	D18	b4bc5233-dce3-49c5-8616-a7fcd7e1a1a3	1087	1100	donor_to_target	1093.5
7110ce2b-5ae7-4c22-b2f4-de20bd886942	M5	D18	7110ce2b-5ae7-4c22-b2f4-de20bd886942	914	921	target_to_donor	917.5
7110ce2b-5ae7-4c22-b2f4-de20bd886942	M5	D18	7110ce2b-5ae7-4c22-b2f4-de20bd886942	928	940	donor_to_target	934
7110ce2b-5ae7-4c22-b2f4-de20bd886942	M5	D18	7110ce2b-5ae7-4c22-b2f4-de20bd886942	988	1009	target_to_donor	998.5
7110ce2b-5ae7-4c22-b2f4-de20bd886942	M5	D18	7110ce2b-5ae7-4c22-b2f4-de20bd886942	1051	1068	donor_to_target	1059.5
7110ce2b-5ae7-4c22-b2f4-de20bd886942	M5	D18	7110ce2b-5ae7-4c22-b2f4-de20bd886942	1069	1083	target_to_donor	1076
7110ce2b-5ae7-4c22-b2f4-de20bd886942	M5	D18	7110ce2b-5ae7-4c22-b2f4-de20bd886942	1087	1100	donor_to_target	1093.5
873ad722-2bb0-4587-9c98-761a48d66be5	M5	D18	873ad722-2bb0-4587-9c98-761a48d66be5	557	564	target_to_donor	560.5
873ad722-2bb0-4587-9c98-761a48d66be5	M5	D18	873ad722-2bb0-4587-9c98-761a48d66be5	565	584	donor_to_target	574.5
873ad722-2bb0-4587-9c98-761a48d66be5	M5	D18	873ad722-2bb0-4587-9c98-761a48d66be5	914	921	target_to_donor	917.5
873ad722-2bb0-4587-9c98-761a48d66be5	M5	D18	873ad722-2bb0-4587-9c98-761a48d66be5	928	940	donor_to_target	934
873ad722-2bb0-4587-9c98-761a48d66be5	M5	D18	873ad722-2bb0-4587-9c98-761a48d66be5	988	1009	target_to_donor	998.5
873ad722-2bb0-4587-9c98-761a48d66be5	M5	D18	873ad722-2bb0-4587-9c98-761a48d66be5	1051	1068	donor_to_target	1059.5
873ad722-2bb0-4587-9c98-761a48d66be5	M5	D18	873ad722-2bb0-4587-9c98-761a48d66be5	1069	1083	target_to_donor	1076
873ad722-2bb0-4587-9c98-761a48d66be5	M5	D18	873ad722-2bb0-4587-9c98-761a48d66be5	1087	1100	donor_to_target	1093.5
717d18cd-c34d-4a23-9933-cca29af401b1	M1	D6	717d18cd-c34d-4a23-9933-cca29af401b1	889	893	target_to_donor	891
717d18cd-c34d-4a23-9933-cca29af401b1	M1	D6	717d18cd-c34d-4a23-9933-cca29af401b1	894	896	donor_to_target	895
717d18cd-c34d-4a23-9933-cca29af401b1	M1	D6	717d18cd-c34d-4a23-9933-cca29af401b1	947	956	target_to_donor	951.5
717d18cd-c34d-4a23-9933-cca29af401b1	M1	D6	717d18cd-c34d-4a23-9933-cca29af401b1	1051	1068	donor_to_target	1059.5
839eb2c6-8150-49b5-8df6-537fc3835e2d	M1	D15	839eb2c6-8150-49b5-8df6-537fc3835e2d	180	241	donor_to_target	210.5
839eb2c6-8150-49b5-8df6-537fc3835e2d	M1	D15	839eb2c6-8150-49b5-8df6-537fc3835e2d	735	736	target_to_donor	735.5
839eb2c6-8150-49b5-8df6-537fc3835e2d	M1	D15	839eb2c6-8150-49b5-8df6-537fc3835e2d	737	738	donor_to_target	737.5
95fb7a82-8e99-4ec2-b8a5-fe7a0b0aa2d5	M5	D15	95fb7a82-8e99-4ec2-b8a5-fe7a0b0aa2d5	40	138	target_to_donor	89
95fb7a82-8e99-4ec2-b8a5-fe7a0b0aa2d5	M5	D15	95fb7a82-8e99-4ec2-b8a5-fe7a0b0aa2d5	245	256	donor_to_target	250.5
95fb7a82-8e99-4ec2-b8a5-fe7a0b0aa2d5	M5	D15	95fb7a82-8e99-4ec2-b8a5-fe7a0b0aa2d5	749	753	target_to_donor	751
95fb7a82-8e99-4ec2-b8a5-fe7a0b0aa2d5	M5	D15	95fb7a82-8e99-4ec2-b8a5-fe7a0b0aa2d5	754	762	donor_to_target	758
50ce128d-8252-4536-a692-006679df4970	M1	D15	50ce128d-8252-4536-a692-006679df4970	40	138	donor_to_target	89
50ce128d-8252-4536-a692-006679df4970	M1	D15	50ce128d-8252-4536-a692-006679df4970	139	179	target_to_donor	159
50ce128d-8252-4536-a692-006679df4970	M1	D15	50ce128d-8252-4536-a692-006679df4970	261	273	donor_to_target	267
50ce128d-8252-4536-a692-006679df4970	M1	D15	50ce128d-8252-4536-a692-006679df4970	735	736	target_to_donor	735.5
50ce128d-8252-4536-a692-006679df4970	M1	D15	50ce128d-8252-4536-a692-006679df4970	737	738	donor_to_target	737.5
50ce128d-8252-4536-a692-006679df4970	M1	D15	50ce128d-8252-4536-a692-006679df4970	764	766	target_to_donor	765
50ce128d-8252-4536-a692-006679df4970	M1	D15	50ce128d-8252-4536-a692-006679df4970	767	768	donor_to_target	767.5
a251384f-9041-43e8-aa91-25cb20ec3df7	M5	D15	bc64d49a-92d1-4267-ba29-b97b6fad08a2	40	138	target_to_donor	89
a251384f-9041-43e8-aa91-25cb20ec3df7	M5	D15	bc64d49a-92d1-4267-ba29-b97b6fad08a2	245	256	donor_to_target	250.5
bc64d49a-92d1-4267-ba29-b97b6fad08a2	M5	D15	bc64d49a-92d1-4267-ba29-b97b6fad08a2	40	138	target_to_donor	89
bc64d49a-92d1-4267-ba29-b97b6fad08a2	M5	D15	bc64d49a-92d1-4267-ba29-b97b6fad08a2	245	256	donor_to_target	250.5
332a478c-6f0e-43b3-aa73-cc1b872c44ff	M5	D15	bc64d49a-92d1-4267-ba29-b97b6fad08a2	40	138	target_to_donor	89
332a478c-6f0e-43b3-aa73-cc1b872c44ff	M5	D15	bc64d49a-92d1-4267-ba29-b97b6fad08a2	245	256	donor_to_target	250.5
f12fdd73-ad0f-401d-806c-4f8b9ef092a1	M5	D15	bc64d49a-92d1-4267-ba29-b97b6fad08a2	40	138	target_to_donor	89
f12fdd73-ad0f-401d-806c-4f8b9ef092a1	M5	D15	bc64d49a-92d1-4267-ba29-b97b6fad08a2	245	256	donor_to_target	250.5
efd3e7d9-ca0f-4a12-b3ef-77d33e0c6257	M1	D15	efd3e7d9-ca0f-4a12-b3ef-77d33e0c6257	1123	1134	donor_to_target	1128.5
2c6c7568-a816-5858-83f1-7340fd7d8a17	M1	D15	2c6c7568-a816-5858-83f1-7340fd7d8a17	40	138	target_to_donor	89
2c6c7568-a816-5858-83f1-7340fd7d8a17	M1	D15	2c6c7568-a816-5858-83f1-7340fd7d8a17	180	241	donor_to_target	210.5
4ea99a7c-6720-4a87-bd3b-335741f8d121	M5	D15	4ea99a7c-6720-4a87-bd3b-335741f8d121	332	338	target_to_donor	335
4ea99a7c-6720-4a87-bd3b-335741f8d121	M5	D15	4ea99a7c-6720-4a87-bd3b-335741f8d121	340	342	donor_to_target	341
4ea99a7c-6720-4a87-bd3b-335741f8d121	M5	D15	4ea99a7c-6720-4a87-bd3b-335741f8d121	529	537	target_to_donor	533
4ea99a7c-6720-4a87-bd3b-335741f8d121	M5	D15	4ea99a7c-6720-4a87-bd3b-335741f8d121	546	553	donor_to_target	549.5
a10629ac-684c-409e-9eeb-9412f59a6495	M5	D15	e7ba0049-3736-4dff-bee1-6191e2739c23	688	694	target_to_donor	691
a10629ac-684c-409e-9eeb-9412f59a6495	M5	D15	e7ba0049-3736-4dff-bee1-6191e2739c23	739	744	donor_to_target	741.5
89410f51-dd76-45bd-bfe3-e52bb0d5d2c5	M5	D15	e7ba0049-3736-4dff-bee1-6191e2739c23	688	694	target_to_donor	691
89410f51-dd76-45bd-bfe3-e52bb0d5d2c5	M5	D15	e7ba0049-3736-4dff-bee1-6191e2739c23	739	744	donor_to_target	741.5
e7ba0049-3736-4dff-bee1-6191e2739c23	M5	D15	e7ba0049-3736-4dff-bee1-6191e2739c23	688	694	target_to_donor	691
e7ba0049-3736-4dff-bee1-6191e2739c23	M5	D15	e7ba0049-3736-4dff-bee1-6191e2739c23	739	744	donor_to_target	741.5
26e5c98d-8c7e-42e6-8573-b39fd3e773f7	M5	D15	e7ba0049-3736-4dff-bee1-6191e2739c23	688	694	target_to_donor	691
26e5c98d-8c7e-42e6-8573-b39fd3e773f7	M5	D15	e7ba0049-3736-4dff-bee1-6191e2739c23	739	744	donor_to_target	741.5
dca22a50-d893-45e0-88cd-051466541834	M5	D15	e7ba0049-3736-4dff-bee1-6191e2739c23	688	694	target_to_donor	691
dca22a50-d893-45e0-88cd-051466541834	M5	D15	e7ba0049-3736-4dff-bee1-6191e2739c23	739	744	donor_to_target	741.5
1ff5479e-370a-4017-97b5-6491aa018720	M1	D15	f0933b51-8342-5217-afd3-08daed5cdb2d	180	241	donor_to_target	210.5
17c21215-1e15-4f72-b5fb-9731166037dd	M3	D15	f0933b51-8342-5217-afd3-08daed5cdb2d	180	241	donor_to_target	210.5
e08ffc28-d6a3-4ba4-a3f0-3b5a2afb0555	M5	D15	f0933b51-8342-5217-afd3-08daed5cdb2d	180	241	donor_to_target	210.5
d0014782-104f-4755-93fc-8f96d52a835a	M5	D15	f0933b51-8342-5217-afd3-08daed5cdb2d	180	241	donor_to_target	210.5
f28e94c7-a66f-4c56-865c-9927bf3f4e14	M5	D15	f0933b51-8342-5217-afd3-08daed5cdb2d	180	241	donor_to_target	210.5
03d90b28-4706-4598-b905-0568a1f540de	M5	D15	f0933b51-8342-5217-afd3-08daed5cdb2d	180	241	donor_to_target	210.5
af787598-dd3b-4154-b10c-fa1207bc70fd	M5	D15	f0933b51-8342-5217-afd3-08daed5cdb2d	180	241	donor_to_target	210.5
ec858902-deb4-4153-9ba5-8a4d5d49aff8	M5	D15	f0933b51-8342-5217-afd3-08daed5cdb2d	180	241	donor_to_target	210.5
6e093b61-9d49-415d-a6f2-62aab057c9bf	M5	D15	f0933b51-8342-5217-afd3-08daed5cdb2d	180	241	donor_to_target	210.5
f0933b51-8342-5217-afd3-08daed5cdb2d	M5	D15	f0933b51-8342-5217-afd3-08daed5cdb2d	180	241	donor_to_target	210.5
29c0d1f4-6527-4ade-a3ef-be20368edd69	M5	D15	f0933b51-8342-5217-afd3-08daed5cdb2d	180	241	donor_to_target	210.5
9321fcb4-8278-5ee8-8d16-6a33ba7a3984	M5	D18	f0933b51-8342-5217-afd3-08daed5cdb2d	180	241	donor_to_target	210.5
37cc3597-2045-44a2-ab46-e5f9d1328d85	M5	D18	f0933b51-8342-5217-afd3-08daed5cdb2d	180	241	donor_to_target	210.5
c6f09be4-fa4c-4820-b42f-f597e6d70287	M5	D18	f0933b51-8342-5217-afd3-08daed5cdb2d	180	241	donor_to_target	210.5
ebe6edb1-41f4-4958-80fc-68f8f99d3d21	M5	D18	f0933b51-8342-5217-afd3-08daed5cdb2d	180	241	donor_to_target	210.5
a8ad9223-0567-40d2-ad39-4490b24675f0	M5	D18	f0933b51-8342-5217-afd3-08daed5cdb2d	180	241	donor_to_target	210.5
905a4e3a-e1ef-49e8-b650-9c0cb38516e3	M5	D18	f0933b51-8342-5217-afd3-08daed5cdb2d	180	241	donor_to_target	210.5
ee3c41d7-4af7-4f60-9f12-a187720ee020	M5	D18	f0933b51-8342-5217-afd3-08daed5cdb2d	180	241	donor_to_target	210.5
5ea2d9bd-d7c1-4447-886f-4b1663083524	M5	D18	f0933b51-8342-5217-afd3-08daed5cdb2d	180	241	donor_to_target	210.5
47c06627-8f9b-47bc-9f48-32f9c3164b84	M5	D18	f0933b51-8342-5217-afd3-08daed5cdb2d	180	241	donor_to_target	210.5
4c94b410-e611-4a20-96f0-5daefd118a45	M5	D18	f0933b51-8342-5217-afd3-08daed5cdb2d	180	241	donor_to_target	210.5
356772e4-9cc4-458d-9e35-cbafcaba5bd2	M5	D18	f0933b51-8342-5217-afd3-08daed5cdb2d	180	241	donor_to_target	210.5
9d420199-20b5-4a87-8f04-dc5813eee23c	M5	D18	f0933b51-8342-5217-afd3-08daed5cdb2d	180	241	donor_to_target	210.5
9c6ef1b3-9aba-414d-afbd-b812409af26d	M5	D18	f0933b51-8342-5217-afd3-08daed5cdb2d	180	241	donor_to_target	210.5
a0469635-f1e0-4767-a6b9-01ce6d642f2d	M5	D18	f0933b51-8342-5217-afd3-08daed5cdb2d	180	241	donor_to_target	210.5
25c0d84d-d5d2-5076-96d6-7c04eafb9cb9	M5	D18	f0933b51-8342-5217-afd3-08daed5cdb2d	180	241	donor_to_target	210.5
3bebacc8-7505-4840-b6e9-e48c1ed39955	M5	D18	f0933b51-8342-5217-afd3-08daed5cdb2d	180	241	donor_to_target	210.5
ec18f3b7-4c3b-4c8f-b1a5-c3aeb0a404ac	M5	D18	f0933b51-8342-5217-afd3-08daed5cdb2d	180	241	donor_to_target	210.5
e5f521bf-6c5a-452b-b04a-77838ffbf7c4	M5	D18	f0933b51-8342-5217-afd3-08daed5cdb2d	180	241	donor_to_target	210.5
d72da2f1-c170-5181-95f1-3080659614e0	M5	D18	f0933b51-8342-5217-afd3-08daed5cdb2d	180	241	donor_to_target	210.5
a7c306b2-bfb9-4773-b9f2-a79745db85f5	M5	D18	f0933b51-8342-5217-afd3-08daed5cdb2d	180	241	donor_to_target	210.5
8ed1aab6-e136-4e9b-90a8-7e963f519361	M5	D18	f0933b51-8342-5217-afd3-08daed5cdb2d	180	241	donor_to_target	210.5
1fe75add-141e-4b22-bcf9-8fd54c096d27	M1	D15	1fe75add-141e-4b22-bcf9-8fd54c096d27	180	241	donor_to_target	210.5
1fe75add-141e-4b22-bcf9-8fd54c096d27	M1	D15	1fe75add-141e-4b22-bcf9-8fd54c096d27	1330	1359	target_to_donor	1344.5
1fe75add-141e-4b22-bcf9-8fd54c096d27	M1	D15	1fe75add-141e-4b22-bcf9-8fd54c096d27	1360	1362	donor_to_target	1361
1fe75add-141e-4b22-bcf9-8fd54c096d27	M1	D15	1fe75add-141e-4b22-bcf9-8fd54c096d27	1423	1424	target_to_donor	1423.5
1fe75add-141e-4b22-bcf9-8fd54c096d27	M1	D15	1fe75add-141e-4b22-bcf9-8fd54c096d27	1425	1426	donor_to_target	1425.5
dbf8c1f7-3cfa-458a-a6e5-60e5afa779f6	M1	D15	dbf8c1f7-3cfa-458a-a6e5-60e5afa779f6	180	241	target_to_donor	210.5
dbf8c1f7-3cfa-458a-a6e5-60e5afa779f6	M1	D15	dbf8c1f7-3cfa-458a-a6e5-60e5afa779f6	245	256	donor_to_target	250.5
dbf8c1f7-3cfa-458a-a6e5-60e5afa779f6	M1	D15	dbf8c1f7-3cfa-458a-a6e5-60e5afa779f6	675	678	target_to_donor	676.5
dbf8c1f7-3cfa-458a-a6e5-60e5afa779f6	M1	D15	dbf8c1f7-3cfa-458a-a6e5-60e5afa779f6	800	806	donor_to_target	803
dec4c4aa-0627-4541-ad03-283c29a74392	M2	D13	dec4c4aa-0627-4541-ad03-283c29a74392	460	492	target_to_donor	476
dec4c4aa-0627-4541-ad03-283c29a74392	M2	D13	dec4c4aa-0627-4541-ad03-283c29a74392	495	497	donor_to_target	496
dec4c4aa-0627-4541-ad03-283c29a74392	M2	D13	dec4c4aa-0627-4541-ad03-283c29a74392	498	504	target_to_donor	501
dec4c4aa-0627-4541-ad03-283c29a74392	M2	D13	dec4c4aa-0627-4541-ad03-283c29a74392	511	528	donor_to_target	519.5
dec4c4aa-0627-4541-ad03-283c29a74392	M2	D13	dec4c4aa-0627-4541-ad03-283c29a74392	675	678	target_to_donor	676.5
dec4c4aa-0627-4541-ad03-283c29a74392	M2	D13	dec4c4aa-0627-4541-ad03-283c29a74392	706	722	donor_to_target	714
5668de7d-f47f-456e-ba52-40c94a188f3c	M3	D15	5668de7d-f47f-456e-ba52-40c94a188f3c	40	138	target_to_donor	89
5668de7d-f47f-456e-ba52-40c94a188f3c	M3	D15	5668de7d-f47f-456e-ba52-40c94a188f3c	139	179	donor_to_target	159
5668de7d-f47f-456e-ba52-40c94a188f3c	M3	D15	5668de7d-f47f-456e-ba52-40c94a188f3c	395	396	target_to_donor	395.5
5668de7d-f47f-456e-ba52-40c94a188f3c	M3	D15	5668de7d-f47f-456e-ba52-40c94a188f3c	460	492	donor_to_target	476
5668de7d-f47f-456e-ba52-40c94a188f3c	M3	D15	5668de7d-f47f-456e-ba52-40c94a188f3c	764	766	target_to_donor	765
5668de7d-f47f-456e-ba52-40c94a188f3c	M3	D15	5668de7d-f47f-456e-ba52-40c94a188f3c	767	768	donor_to_target	767.5
5668de7d-f47f-456e-ba52-40c94a188f3c	M3	D15	5668de7d-f47f-456e-ba52-40c94a188f3c	1391	1392	target_to_donor	1391.5
5668de7d-f47f-456e-ba52-40c94a188f3c	M3	D15	5668de7d-f47f-456e-ba52-40c94a188f3c	1393	1394	donor_to_target	1393.5
5668de7d-f47f-456e-ba52-40c94a188f3c	M3	D15	5668de7d-f47f-456e-ba52-40c94a188f3c	1422	1422	target_to_donor	1422
5668de7d-f47f-456e-ba52-40c94a188f3c	M3	D15	5668de7d-f47f-456e-ba52-40c94a188f3c	1425	1426	donor_to_target	1425.5
ebf3388d-a61c-4dc5-8980-50dddb84dd69	M5	D15	ebf3388d-a61c-4dc5-8980-50dddb84dd69	1101	1106	target_to_donor	1103.5
ebf3388d-a61c-4dc5-8980-50dddb84dd69	M5	D15	ebf3388d-a61c-4dc5-8980-50dddb84dd69	1173	1173	donor_to_target	1173
ebf3388d-a61c-4dc5-8980-50dddb84dd69	M5	D15	ebf3388d-a61c-4dc5-8980-50dddb84dd69	1174	1177	target_to_donor	1175.5
ebf3388d-a61c-4dc5-8980-50dddb84dd69	M5	D15	ebf3388d-a61c-4dc5-8980-50dddb84dd69	1222	1288	donor_to_target	1255
84731ed6-d24a-4c5c-ae4a-ddac3e99f2cf	M1	D15	84731ed6-d24a-4c5c-ae4a-ddac3e99f2cf	332	338	target_to_donor	335
84731ed6-d24a-4c5c-ae4a-ddac3e99f2cf	M1	D15	84731ed6-d24a-4c5c-ae4a-ddac3e99f2cf	340	342	donor_to_target	341
84731ed6-d24a-4c5c-ae4a-ddac3e99f2cf	M1	D15	84731ed6-d24a-4c5c-ae4a-ddac3e99f2cf	988	1009	target_to_donor	998.5
84731ed6-d24a-4c5c-ae4a-ddac3e99f2cf	M1	D15	84731ed6-d24a-4c5c-ae4a-ddac3e99f2cf	1051	1068	donor_to_target	1059.5
26382e89-be60-484d-acbd-312ce2284ce3	M4	D6	26382e89-be60-484d-acbd-312ce2284ce3	565	584	target_to_donor	574.5
26382e89-be60-484d-acbd-312ce2284ce3	M4	D6	26382e89-be60-484d-acbd-312ce2284ce3	585	631	donor_to_target	608
26382e89-be60-484d-acbd-312ce2284ce3	M4	D6	26382e89-be60-484d-acbd-312ce2284ce3	1431	1431	target_to_donor	1431
26382e89-be60-484d-acbd-312ce2284ce3	M4	D6	26382e89-be60-484d-acbd-312ce2284ce3	1432	1433	donor_to_target	1432.5
486804ca-aaaa-4a04-946d-113ad572ee27	M5	D15	486804ca-aaaa-4a04-946d-113ad572ee27	40	138	target_to_donor	89
486804ca-aaaa-4a04-946d-113ad572ee27	M5	D15	486804ca-aaaa-4a04-946d-113ad572ee27	180	241	donor_to_target	210.5
abbd5332-3aa0-4e59-868b-260c6163fc30	M5	D15	abbd5332-3aa0-4e59-868b-260c6163fc30	706	722	target_to_donor	714
abbd5332-3aa0-4e59-868b-260c6163fc30	M5	D15	abbd5332-3aa0-4e59-868b-260c6163fc30	754	762	donor_to_target	758
abbd5332-3aa0-4e59-868b-260c6163fc30	M5	D15	abbd5332-3aa0-4e59-868b-260c6163fc30	1422	1422	target_to_donor	1422
abbd5332-3aa0-4e59-868b-260c6163fc30	M5	D15	abbd5332-3aa0-4e59-868b-260c6163fc30	1423	1426	donor_to_target	1424.5
ea20463f-7478-43c7-b764-d3f3da297434	M5	D15	ea20463f-7478-43c7-b764-d3f3da297434	40	138	target_to_donor	89
ea20463f-7478-43c7-b764-d3f3da297434	M5	D15	ea20463f-7478-43c7-b764-d3f3da297434	245	256	donor_to_target	250.5
396ed0a0-0010-4717-83ea-4023d1d42509	M5	D15	ea20463f-7478-43c7-b764-d3f3da297434	40	138	target_to_donor	89
396ed0a0-0010-4717-83ea-4023d1d42509	M5	D15	ea20463f-7478-43c7-b764-d3f3da297434	245	256	donor_to_target	250.5
8e0555a5-fc72-4ca2-afb3-162cef6af60e	M5	D15	ea20463f-7478-43c7-b764-d3f3da297434	40	138	target_to_donor	89
8e0555a5-fc72-4ca2-afb3-162cef6af60e	M5	D15	ea20463f-7478-43c7-b764-d3f3da297434	245	256	donor_to_target	250.5
964d4ef3-6556-4f1f-8276-bfe7057e98fd	M5	D18	ea20463f-7478-43c7-b764-d3f3da297434	40	138	target_to_donor	89
964d4ef3-6556-4f1f-8276-bfe7057e98fd	M5	D18	ea20463f-7478-43c7-b764-d3f3da297434	245	256	donor_to_target	250.5
73982684-f66c-47cb-86cc-4a4a5e71edc9	M1	D15	73982684-f66c-47cb-86cc-4a4a5e71edc9	800	806	target_to_donor	803
73982684-f66c-47cb-86cc-4a4a5e71edc9	M1	D15	73982684-f66c-47cb-86cc-4a4a5e71edc9	842	847	donor_to_target	844.5
73982684-f66c-47cb-86cc-4a4a5e71edc9	M1	D15	73982684-f66c-47cb-86cc-4a4a5e71edc9	889	893	target_to_donor	891
73982684-f66c-47cb-86cc-4a4a5e71edc9	M1	D15	73982684-f66c-47cb-86cc-4a4a5e71edc9	894	896	donor_to_target	895
73982684-f66c-47cb-86cc-4a4a5e71edc9	M1	D15	73982684-f66c-47cb-86cc-4a4a5e71edc9	947	956	target_to_donor	951.5
73982684-f66c-47cb-86cc-4a4a5e71edc9	M1	D15	73982684-f66c-47cb-86cc-4a4a5e71edc9	1018	1024	donor_to_target	1021
dfa35c2e-2b93-405d-92f8-c36904a5d959	M1	D15	dfa35c2e-2b93-405d-92f8-c36904a5d959	321	321	target_to_donor	321
dfa35c2e-2b93-405d-92f8-c36904a5d959	M1	D15	dfa35c2e-2b93-405d-92f8-c36904a5d959	415	426	donor_to_target	420.5
71eb1511-d520-4457-b3d5-e3e3e46edd2a	M1	D15	0bd8feae-95c5-4e01-a79f-006661898ae8	257	260	donor_to_target	258.5
0bd8feae-95c5-4e01-a79f-006661898ae8	M1	D15	0bd8feae-95c5-4e01-a79f-006661898ae8	257	260	donor_to_target	258.5
207b6370-4565-4416-8097-e8089157bcb6	M1	D15	52db9927-6b15-4a84-9571-6b405a26799e	180	241	donor_to_target	210.5
cc78117a-98a9-4963-a1d9-0ac98f789c38	M1	D15	52db9927-6b15-4a84-9571-6b405a26799e	180	241	donor_to_target	210.5
eef3cc40-04a3-46e5-9c5b-f4040415700b	M1	D15	52db9927-6b15-4a84-9571-6b405a26799e	180	241	donor_to_target	210.5
b3989d6a-c537-5554-b1ed-c87ffc8bf125	M1	D15	52db9927-6b15-4a84-9571-6b405a26799e	180	241	donor_to_target	210.5
52db9927-6b15-4a84-9571-6b405a26799e	M1	D15	52db9927-6b15-4a84-9571-6b405a26799e	180	241	donor_to_target	210.5
e866feff-9800-4099-8807-bbaa4b897ba4	M1	D15	52db9927-6b15-4a84-9571-6b405a26799e	180	241	donor_to_target	210.5
6af1f351-18a6-42c9-9772-3776451c07f6	M2	D13	52db9927-6b15-4a84-9571-6b405a26799e	180	241	donor_to_target	210.5
9edacd0c-61ae-4f2e-8c78-c717fb526fd8	M2	D13	52db9927-6b15-4a84-9571-6b405a26799e	180	241	donor_to_target	210.5
d04a0428-6db7-4e0b-84d5-1cf8a2088107	M2	D13	52db9927-6b15-4a84-9571-6b405a26799e	180	241	donor_to_target	210.5
80cc50a6-c1a6-437c-b5ba-aa82a27460ae	M2	D13	52db9927-6b15-4a84-9571-6b405a26799e	180	241	donor_to_target	210.5
1a0d517a-254a-4d06-85c5-a90ef16388c1	M3	D15	52db9927-6b15-4a84-9571-6b405a26799e	180	241	donor_to_target	210.5
510c2c13-6f91-4d5a-badd-e3e2d0558638	M5	D18	52db9927-6b15-4a84-9571-6b405a26799e	180	241	donor_to_target	210.5
abf5d268-c368-43bd-ae46-4b4bed21691e	M5	D18	52db9927-6b15-4a84-9571-6b405a26799e	180	241	donor_to_target	210.5
26b2762c-62ea-4965-b2b8-a60a56b477c2	M5	D18	52db9927-6b15-4a84-9571-6b405a26799e	180	241	donor_to_target	210.5
23dcae97-c5bf-4753-a41f-e9c6e16e4c7b	M5	D18	52db9927-6b15-4a84-9571-6b405a26799e	180	241	donor_to_target	210.5
d92da0fe-36e0-473a-bd4b-126c7954dfdd	M5	D18	52db9927-6b15-4a84-9571-6b405a26799e	180	241	donor_to_target	210.5
33716537-7afe-47cf-b80e-1640363659db	M5	D18	52db9927-6b15-4a84-9571-6b405a26799e	180	241	donor_to_target	210.5
78e27336-0121-440f-b564-e2d0efcc8fa9	M5	D18	52db9927-6b15-4a84-9571-6b405a26799e	180	241	donor_to_target	210.5
4257884b-7305-4b35-8b35-f1486a586ab7	M5	D18	52db9927-6b15-4a84-9571-6b405a26799e	180	241	donor_to_target	210.5
4a175f29-2beb-48d1-9b43-27367e9414c1	M5	D18	52db9927-6b15-4a84-9571-6b405a26799e	180	241	donor_to_target	210.5
43b31cdc-940f-4287-a754-dc955ea8c90e	M5	D18	52db9927-6b15-4a84-9571-6b405a26799e	180	241	donor_to_target	210.5
516a9177-bb44-4706-a84d-7c0eccdc5969	M5	D18	52db9927-6b15-4a84-9571-6b405a26799e	180	241	donor_to_target	210.5
527683a3-4e03-4592-a86e-1a1800f4608e	M5	D15	527683a3-4e03-4592-a86e-1a1800f4608e	1101	1106	target_to_donor	1103.5
527683a3-4e03-4592-a86e-1a1800f4608e	M5	D15	527683a3-4e03-4592-a86e-1a1800f4608e	1222	1288	donor_to_target	1255
bb828a1f-1998-42ac-8b5f-f4177ddadbe8	M5	D18	bb828a1f-1998-42ac-8b5f-f4177ddadbe8	427	441	target_to_donor	434
bb828a1f-1998-42ac-8b5f-f4177ddadbe8	M5	D18	bb828a1f-1998-42ac-8b5f-f4177ddadbe8	460	492	donor_to_target	476
bb828a1f-1998-42ac-8b5f-f4177ddadbe8	M5	D18	bb828a1f-1998-42ac-8b5f-f4177ddadbe8	495	497	target_to_donor	496
bb828a1f-1998-42ac-8b5f-f4177ddadbe8	M5	D18	bb828a1f-1998-42ac-8b5f-f4177ddadbe8	511	528	donor_to_target	519.5
bb828a1f-1998-42ac-8b5f-f4177ddadbe8	M5	D18	bb828a1f-1998-42ac-8b5f-f4177ddadbe8	1135	1141	target_to_donor	1138
bb828a1f-1998-42ac-8b5f-f4177ddadbe8	M5	D18	bb828a1f-1998-42ac-8b5f-f4177ddadbe8	1222	1288	donor_to_target	1255
4aadbaf3-3414-4338-a021-de78fe888586	M1	D15	c80e1b20-5ec2-5618-9dee-f882054d40ec	257	260	donor_to_target	258.5
c80e1b20-5ec2-5618-9dee-f882054d40ec	M1	D15	c80e1b20-5ec2-5618-9dee-f882054d40ec	257	260	donor_to_target	258.5
a9cdbd53-721a-4608-8b11-e2b18e1e4f66	M5	D15	a9cdbd53-721a-4608-8b11-e2b18e1e4f66	40	138	target_to_donor	89
a9cdbd53-721a-4608-8b11-e2b18e1e4f66	M5	D15	a9cdbd53-721a-4608-8b11-e2b18e1e4f66	245	256	donor_to_target	250.5
7c8a889d-db1c-422a-8439-87d44cdd5d62	M1	D15	7c8a889d-db1c-422a-8439-87d44cdd5d62	321	321	target_to_donor	321
7c8a889d-db1c-422a-8439-87d44cdd5d62	M1	D15	7c8a889d-db1c-422a-8439-87d44cdd5d62	415	426	donor_to_target	420.5
297b9fdf-519a-5478-872a-3a7e9eb52f63	M2	D13	297b9fdf-519a-5478-872a-3a7e9eb52f63	460	492	target_to_donor	476
297b9fdf-519a-5478-872a-3a7e9eb52f63	M2	D13	297b9fdf-519a-5478-872a-3a7e9eb52f63	495	497	donor_to_target	496
297b9fdf-519a-5478-872a-3a7e9eb52f63	M2	D13	297b9fdf-519a-5478-872a-3a7e9eb52f63	498	504	target_to_donor	501
297b9fdf-519a-5478-872a-3a7e9eb52f63	M2	D13	297b9fdf-519a-5478-872a-3a7e9eb52f63	511	528	donor_to_target	519.5
297b9fdf-519a-5478-872a-3a7e9eb52f63	M2	D13	297b9fdf-519a-5478-872a-3a7e9eb52f63	675	678	target_to_donor	676.5
297b9fdf-519a-5478-872a-3a7e9eb52f63	M2	D13	297b9fdf-519a-5478-872a-3a7e9eb52f63	706	722	donor_to_target	714
d217b7a4-405c-454a-a48e-649b8f9357aa	M5	D15	d217b7a4-405c-454a-a48e-649b8f9357aa	40	138	target_to_donor	89
d217b7a4-405c-454a-a48e-649b8f9357aa	M5	D15	d217b7a4-405c-454a-a48e-649b8f9357aa	245	256	donor_to_target	250.5
14d838d1-08cc-451d-ac6e-bcff77258105	M5	D15	14d838d1-08cc-451d-ac6e-bcff77258105	180	241	donor_to_target	210.5
14d838d1-08cc-451d-ac6e-bcff77258105	M5	D15	14d838d1-08cc-451d-ac6e-bcff77258105	509	510	target_to_donor	509.5
14d838d1-08cc-451d-ac6e-bcff77258105	M5	D15	14d838d1-08cc-451d-ac6e-bcff77258105	511	528	donor_to_target	519.5
d5ba3fd9-995a-42fe-b3d5-f9f2280a81af	M5	D18	14d838d1-08cc-451d-ac6e-bcff77258105	180	241	donor_to_target	210.5
d5ba3fd9-995a-42fe-b3d5-f9f2280a81af	M5	D18	14d838d1-08cc-451d-ac6e-bcff77258105	509	510	target_to_donor	509.5
d5ba3fd9-995a-42fe-b3d5-f9f2280a81af	M5	D18	14d838d1-08cc-451d-ac6e-bcff77258105	511	528	donor_to_target	519.5
e3cd611e-57ca-4933-aae4-2771850c0487	M1	D15	c38f4525-52b7-45a9-bbbf-bd5e0d0970c8	180	241	donor_to_target	210.5
2af04c50-5ee1-42fe-bc0b-3795dae6b02b	M1	D15	c38f4525-52b7-45a9-bbbf-bd5e0d0970c8	180	241	donor_to_target	210.5
70bd1e2e-d291-455c-81ac-ab285a3b3cf7	M1	D15	c38f4525-52b7-45a9-bbbf-bd5e0d0970c8	180	241	donor_to_target	210.5
c621ef5d-a92a-4941-a65a-a4a9b5fbd830	M1	D6	c38f4525-52b7-45a9-bbbf-bd5e0d0970c8	180	241	donor_to_target	210.5
39803fb8-2f0c-4fc9-9e6c-5e5935af5a7f	M4	D6	c38f4525-52b7-45a9-bbbf-bd5e0d0970c8	180	241	donor_to_target	210.5
8ac3c6be-6eee-4d0b-94a6-0493d4a43652	M5	D15	c38f4525-52b7-45a9-bbbf-bd5e0d0970c8	180	241	donor_to_target	210.5
98147881-e0ce-49ca-9f2f-b6fd32db2d74	M5	D15	c38f4525-52b7-45a9-bbbf-bd5e0d0970c8	180	241	donor_to_target	210.5
ece85527-c478-4364-9bc3-f06898551acf	M5	D15	c38f4525-52b7-45a9-bbbf-bd5e0d0970c8	180	241	donor_to_target	210.5
b08349d8-eb2b-4294-96ad-701397cabec3	M5	D15	c38f4525-52b7-45a9-bbbf-bd5e0d0970c8	180	241	donor_to_target	210.5
63a2ab60-f590-4a83-97a2-c25bdfb99d10	M5	D15	c38f4525-52b7-45a9-bbbf-bd5e0d0970c8	180	241	donor_to_target	210.5
c38f4525-52b7-45a9-bbbf-bd5e0d0970c8	M5	D15	c38f4525-52b7-45a9-bbbf-bd5e0d0970c8	180	241	donor_to_target	210.5
0f923fcf-abed-4a6c-9df9-d1f27daf3257	M5	D15	c38f4525-52b7-45a9-bbbf-bd5e0d0970c8	180	241	donor_to_target	210.5
59644703-e4c7-41c2-9807-5d466445ca3f	M5	D18	c38f4525-52b7-45a9-bbbf-bd5e0d0970c8	180	241	donor_to_target	210.5
c214547f-48b5-4250-b2d7-2f0de0b56316	M5	D18	c38f4525-52b7-45a9-bbbf-bd5e0d0970c8	180	241	donor_to_target	210.5
6bb8e010-af57-4147-9349-702bc3392120	M5	D18	c38f4525-52b7-45a9-bbbf-bd5e0d0970c8	180	241	donor_to_target	210.5
9b84699a-dfa1-479f-8325-a51d3ddd4849	M5	D18	c38f4525-52b7-45a9-bbbf-bd5e0d0970c8	180	241	donor_to_target	210.5
485cfd43-b2cc-4035-8736-40b9fe26137c	M5	D18	c38f4525-52b7-45a9-bbbf-bd5e0d0970c8	180	241	donor_to_target	210.5
0a00ad95-724a-4f16-a499-23d7d0017a8a	M5	D18	c38f4525-52b7-45a9-bbbf-bd5e0d0970c8	180	241	donor_to_target	210.5
10d840b6-e516-40ff-9dac-097823c70e2b	M5	D18	c38f4525-52b7-45a9-bbbf-bd5e0d0970c8	180	241	donor_to_target	210.5
c308b246-923c-4293-83fa-116177b95573	M5	D18	c38f4525-52b7-45a9-bbbf-bd5e0d0970c8	180	241	donor_to_target	210.5
3d6379af-c2d5-5d0a-a68a-755ecc7035a5	M5	D18	c38f4525-52b7-45a9-bbbf-bd5e0d0970c8	180	241	donor_to_target	210.5
4f180a95-dfe9-443a-a574-72b7ed43a519	M5	D18	c38f4525-52b7-45a9-bbbf-bd5e0d0970c8	180	241	donor_to_target	210.5
c6898504-74e5-494f-96ca-0984e7ab28fd	M5	D18	c38f4525-52b7-45a9-bbbf-bd5e0d0970c8	180	241	donor_to_target	210.5
b6eaa3cf-c5af-42d1-8276-b542065bc368	M5	D18	c38f4525-52b7-45a9-bbbf-bd5e0d0970c8	180	241	donor_to_target	210.5
c3c626ed-ca88-42c8-b1d8-27f25bbe298a	M5	D18	c38f4525-52b7-45a9-bbbf-bd5e0d0970c8	180	241	donor_to_target	210.5
44250243-ca82-4567-b450-5de62e88c3bd	M5	D18	c38f4525-52b7-45a9-bbbf-bd5e0d0970c8	180	241	donor_to_target	210.5
bb125eb9-6efd-5b09-84d3-f8e5be726b64	M5	D18	c38f4525-52b7-45a9-bbbf-bd5e0d0970c8	180	241	donor_to_target	210.5
87da33cd-55d9-48f4-905b-487a5c771872	M5	D18	c38f4525-52b7-45a9-bbbf-bd5e0d0970c8	180	241	donor_to_target	210.5
da88244b-4793-4fcc-b498-c9f676a6166b	M5	D18	c38f4525-52b7-45a9-bbbf-bd5e0d0970c8	180	241	donor_to_target	210.5
d5d59652-06eb-4290-8ab5-d3fae2fa608e	M5	D18	c38f4525-52b7-45a9-bbbf-bd5e0d0970c8	180	241	donor_to_target	210.5
e8fb3416-10ba-44e3-81af-be41205efd0c	M5	D18	c38f4525-52b7-45a9-bbbf-bd5e0d0970c8	180	241	donor_to_target	210.5
397e51ae-2f93-4b2a-aca1-1ce0697492f0	M5	D18	c38f4525-52b7-45a9-bbbf-bd5e0d0970c8	180	241	donor_to_target	210.5
3a8dacdd-3009-4e5e-8b36-f724f15add07	M5	D18	3a8dacdd-3009-4e5e-8b36-f724f15add07	180	241	donor_to_target	210.5
114a5f75-b168-5240-b605-aa802ecdaeaf	M1	D15	114a5f75-b168-5240-b605-aa802ecdaeaf	754	762	target_to_donor	758
114a5f75-b168-5240-b605-aa802ecdaeaf	M1	D15	114a5f75-b168-5240-b605-aa802ecdaeaf	928	940	donor_to_target	934
fa841e03-de38-49c1-8a4a-26e6c50b0db3	M1	D15	fa841e03-de38-49c1-8a4a-26e6c50b0db3	902	903	target_to_donor	902.5
fa841e03-de38-49c1-8a4a-26e6c50b0db3	M1	D15	fa841e03-de38-49c1-8a4a-26e6c50b0db3	904	908	donor_to_target	906
fa841e03-de38-49c1-8a4a-26e6c50b0db3	M1	D15	fa841e03-de38-49c1-8a4a-26e6c50b0db3	928	940	target_to_donor	934
fa841e03-de38-49c1-8a4a-26e6c50b0db3	M1	D15	fa841e03-de38-49c1-8a4a-26e6c50b0db3	1042	1047	donor_to_target	1044.5
b7610f8c-189c-4af9-9ba7-483bff383404	M1	D15	b7610f8c-189c-4af9-9ba7-483bff383404	40	138	target_to_donor	89
b7610f8c-189c-4af9-9ba7-483bff383404	M1	D15	b7610f8c-189c-4af9-9ba7-483bff383404	279	288	donor_to_target	283.5
72463246-a6c7-4b4f-874b-8ee4192f5c75	M1	D15	b7610f8c-189c-4af9-9ba7-483bff383404	40	138	target_to_donor	89
72463246-a6c7-4b4f-874b-8ee4192f5c75	M1	D15	b7610f8c-189c-4af9-9ba7-483bff383404	279	288	donor_to_target	283.5
db6be7d9-7f7f-4284-a852-30d87eadae5f	M1	D15	db6be7d9-7f7f-4284-a852-30d87eadae5f	800	806	target_to_donor	803
db6be7d9-7f7f-4284-a852-30d87eadae5f	M1	D15	db6be7d9-7f7f-4284-a852-30d87eadae5f	842	847	donor_to_target	844.5
db6be7d9-7f7f-4284-a852-30d87eadae5f	M1	D15	db6be7d9-7f7f-4284-a852-30d87eadae5f	889	893	target_to_donor	891
db6be7d9-7f7f-4284-a852-30d87eadae5f	M1	D15	db6be7d9-7f7f-4284-a852-30d87eadae5f	894	896	donor_to_target	895
db6be7d9-7f7f-4284-a852-30d87eadae5f	M1	D15	db6be7d9-7f7f-4284-a852-30d87eadae5f	947	956	target_to_donor	951.5
db6be7d9-7f7f-4284-a852-30d87eadae5f	M1	D15	db6be7d9-7f7f-4284-a852-30d87eadae5f	1018	1024	donor_to_target	1021
1c0b5d46-ee36-4c85-b98a-b14b56b08610	M1	D15	ae5c6768-c22c-402f-b761-6d21f39e5f25	139	179	target_to_donor	159
1c0b5d46-ee36-4c85-b98a-b14b56b08610	M1	D15	ae5c6768-c22c-402f-b761-6d21f39e5f25	245	256	donor_to_target	250.5
13e5bfab-f3b8-482d-a4a8-c023a7db1df1	M1	D15	ae5c6768-c22c-402f-b761-6d21f39e5f25	139	179	target_to_donor	159
13e5bfab-f3b8-482d-a4a8-c023a7db1df1	M1	D15	ae5c6768-c22c-402f-b761-6d21f39e5f25	245	256	donor_to_target	250.5
76e57e88-cc9c-4554-a197-c11cde24e086	M1	D15	ae5c6768-c22c-402f-b761-6d21f39e5f25	139	179	target_to_donor	159
76e57e88-cc9c-4554-a197-c11cde24e086	M1	D15	ae5c6768-c22c-402f-b761-6d21f39e5f25	245	256	donor_to_target	250.5
ae5c6768-c22c-402f-b761-6d21f39e5f25	M1	D15	ae5c6768-c22c-402f-b761-6d21f39e5f25	139	179	target_to_donor	159
ae5c6768-c22c-402f-b761-6d21f39e5f25	M1	D15	ae5c6768-c22c-402f-b761-6d21f39e5f25	245	256	donor_to_target	250.5
0bb5a112-a730-4865-b7e8-c9ac463fc165	M1	D15	ae5c6768-c22c-402f-b761-6d21f39e5f25	139	179	target_to_donor	159
0bb5a112-a730-4865-b7e8-c9ac463fc165	M1	D15	ae5c6768-c22c-402f-b761-6d21f39e5f25	245	256	donor_to_target	250.5
327be49f-9798-4885-9e96-872547187bad	M1	D15	327be49f-9798-4885-9e96-872547187bad	800	806	target_to_donor	803
327be49f-9798-4885-9e96-872547187bad	M1	D15	327be49f-9798-4885-9e96-872547187bad	842	847	donor_to_target	844.5
327be49f-9798-4885-9e96-872547187bad	M1	D15	327be49f-9798-4885-9e96-872547187bad	889	893	target_to_donor	891
327be49f-9798-4885-9e96-872547187bad	M1	D15	327be49f-9798-4885-9e96-872547187bad	894	896	donor_to_target	895
327be49f-9798-4885-9e96-872547187bad	M1	D15	327be49f-9798-4885-9e96-872547187bad	947	956	target_to_donor	951.5
327be49f-9798-4885-9e96-872547187bad	M1	D15	327be49f-9798-4885-9e96-872547187bad	1018	1024	donor_to_target	1021
53feb358-f61b-48e8-b392-3c6d10ce9731	M1	D6	53feb358-f61b-48e8-b392-3c6d10ce9731	585	631	donor_to_target	608
176cb88b-41f6-4b73-8d9e-a84dc77d93f1	M5	D15	176cb88b-41f6-4b73-8d9e-a84dc77d93f1	180	241	donor_to_target	210.5
a20162c7-fec7-4977-a766-41dde9e23b70	M5	D15	a20162c7-fec7-4977-a766-41dde9e23b70	1174	1176	target_to_donor	1175
a20162c7-fec7-4977-a766-41dde9e23b70	M5	D15	a20162c7-fec7-4977-a766-41dde9e23b70	1181	1221	donor_to_target	1201
8aec5eb7-ae19-452e-8cfb-a1bc6ffbed76	M5	D18	8aec5eb7-ae19-452e-8cfb-a1bc6ffbed76	180	241	donor_to_target	210.5
dda76671-8ed1-4b5b-b0af-1466d9fd0da1	M5	D18	8aec5eb7-ae19-452e-8cfb-a1bc6ffbed76	180	241	donor_to_target	210.5
d0c30024-604c-43cb-b2a2-445fd3e16488	M5	D18	8aec5eb7-ae19-452e-8cfb-a1bc6ffbed76	180	241	donor_to_target	210.5
37e16acb-1433-4dc3-b068-47920055e295	M1	D15	37e16acb-1433-4dc3-b068-47920055e295	180	241	donor_to_target	210.5
44fe1956-40d7-438a-964e-f595b69db655	M1	D15	37e16acb-1433-4dc3-b068-47920055e295	180	241	donor_to_target	210.5
bb2413de-de65-4df8-a717-8e551ae4d997	M1	D15	37e16acb-1433-4dc3-b068-47920055e295	180	241	donor_to_target	210.5
06170a4d-9425-4a2c-8ab9-35ea101dbcb2	M2	D13	37e16acb-1433-4dc3-b068-47920055e295	180	241	donor_to_target	210.5
b01a179b-8d69-49f6-9956-5b16b598cd8a	M3	D15	37e16acb-1433-4dc3-b068-47920055e295	180	241	donor_to_target	210.5
1de29492-fe70-4aab-8867-8ebf7cb38569	M1	D15	1de29492-fe70-4aab-8867-8ebf7cb38569	180	241	donor_to_target	210.5
99b14ce8-5527-4496-8356-1e2312006ee6	M5	D18	1de29492-fe70-4aab-8867-8ebf7cb38569	180	241	donor_to_target	210.5
4cffb806-54bd-4b84-be09-256c693cdb52	M5	D18	1de29492-fe70-4aab-8867-8ebf7cb38569	180	241	donor_to_target	210.5
552b1421-2a21-4e1e-b8ae-db3745d08d50	M1	D15	552b1421-2a21-4e1e-b8ae-db3745d08d50	415	426	target_to_donor	420.5
552b1421-2a21-4e1e-b8ae-db3745d08d50	M1	D15	552b1421-2a21-4e1e-b8ae-db3745d08d50	442	459	donor_to_target	450.5
5b58bf8f-4b4b-4a58-97a0-a7cc7d1fa734	M1	D15	5b58bf8f-4b4b-4a58-97a0-a7cc7d1fa734	245	256	target_to_donor	250.5
5b58bf8f-4b4b-4a58-97a0-a7cc7d1fa734	M1	D15	5b58bf8f-4b4b-4a58-97a0-a7cc7d1fa734	928	940	donor_to_target	934
5b58bf8f-4b4b-4a58-97a0-a7cc7d1fa734	M1	D15	5b58bf8f-4b4b-4a58-97a0-a7cc7d1fa734	1108	1116	target_to_donor	1112
5b58bf8f-4b4b-4a58-97a0-a7cc7d1fa734	M1	D15	5b58bf8f-4b4b-4a58-97a0-a7cc7d1fa734	1222	1288	donor_to_target	1255
5b58bf8f-4b4b-4a58-97a0-a7cc7d1fa734	M1	D15	5b58bf8f-4b4b-4a58-97a0-a7cc7d1fa734	1294	1329	target_to_donor	1311.5
5b58bf8f-4b4b-4a58-97a0-a7cc7d1fa734	M1	D15	5b58bf8f-4b4b-4a58-97a0-a7cc7d1fa734	1354	1359	donor_to_target	1356.5
a06cf525-0641-46c1-a9ea-f4e31917cda9	M2	D13	a06cf525-0641-46c1-a9ea-f4e31917cda9	9	39	target_to_donor	24
a06cf525-0641-46c1-a9ea-f4e31917cda9	M2	D13	a06cf525-0641-46c1-a9ea-f4e31917cda9	180	241	donor_to_target	210.5
be8d3e08-c926-4a24-a963-22ceb5f807c4	M3	D15	be8d3e08-c926-4a24-a963-22ceb5f807c4	322	324	target_to_donor	323
be8d3e08-c926-4a24-a963-22ceb5f807c4	M3	D15	be8d3e08-c926-4a24-a963-22ceb5f807c4	325	331	donor_to_target	328
be8d3e08-c926-4a24-a963-22ceb5f807c4	M3	D15	be8d3e08-c926-4a24-a963-22ceb5f807c4	675	678	target_to_donor	676.5
be8d3e08-c926-4a24-a963-22ceb5f807c4	M3	D15	be8d3e08-c926-4a24-a963-22ceb5f807c4	771	777	donor_to_target	774
be8d3e08-c926-4a24-a963-22ceb5f807c4	M3	D15	be8d3e08-c926-4a24-a963-22ceb5f807c4	807	816	target_to_donor	811.5
be8d3e08-c926-4a24-a963-22ceb5f807c4	M3	D15	be8d3e08-c926-4a24-a963-22ceb5f807c4	827	834	donor_to_target	830.5
c9b4c9f8-bc0a-4718-a6f1-152e9ad09aeb	M5	D15	6350193c-8b7b-4df3-bc27-5e95ff84192e	261	273	target_to_donor	267
c9b4c9f8-bc0a-4718-a6f1-152e9ad09aeb	M5	D15	6350193c-8b7b-4df3-bc27-5e95ff84192e	289	294	donor_to_target	291.5
6350193c-8b7b-4df3-bc27-5e95ff84192e	M5	D15	6350193c-8b7b-4df3-bc27-5e95ff84192e	261	273	target_to_donor	267
6350193c-8b7b-4df3-bc27-5e95ff84192e	M5	D15	6350193c-8b7b-4df3-bc27-5e95ff84192e	289	294	donor_to_target	291.5
a9c23372-74da-40cd-b685-0fd61e51c45b	M5	D15	a9c23372-74da-40cd-b685-0fd61e51c45b	180	241	target_to_donor	210.5
a9c23372-74da-40cd-b685-0fd61e51c45b	M5	D15	a9c23372-74da-40cd-b685-0fd61e51c45b	289	294	donor_to_target	291.5
a9c23372-74da-40cd-b685-0fd61e51c45b	M5	D15	a9c23372-74da-40cd-b685-0fd61e51c45b	1415	1416	target_to_donor	1415.5
a9c23372-74da-40cd-b685-0fd61e51c45b	M5	D15	a9c23372-74da-40cd-b685-0fd61e51c45b	1417	1419	donor_to_target	1418
a1be7055-fff2-4c57-aecd-847fb406cd70	M5	D18	19e1073a-a2bb-4804-83cc-c0e2b84212c1	180	241	donor_to_target	210.5
19e1073a-a2bb-4804-83cc-c0e2b84212c1	M5	D18	19e1073a-a2bb-4804-83cc-c0e2b84212c1	180	241	donor_to_target	210.5
36a103d1-a721-4457-8236-1701248ae60e	M5	D18	e17e7340-f62e-5490-9244-79a3870b33fb	180	241	donor_to_target	210.5
5e5ced8e-60e6-47e0-a698-95d899b08cea	M5	D18	e17e7340-f62e-5490-9244-79a3870b33fb	180	241	donor_to_target	210.5
c95ab0ce-f4e2-5a5d-8ab8-7d4fda19df86	M5	D18	e17e7340-f62e-5490-9244-79a3870b33fb	180	241	donor_to_target	210.5
259a8553-a1c4-406a-a66c-c65d69daed1f	M5	D18	e17e7340-f62e-5490-9244-79a3870b33fb	180	241	donor_to_target	210.5
e17e7340-f62e-5490-9244-79a3870b33fb	M5	D18	e17e7340-f62e-5490-9244-79a3870b33fb	180	241	donor_to_target	210.5
4427f906-fdff-4227-ad25-2b983655ccc0	M5	D18	e17e7340-f62e-5490-9244-79a3870b33fb	180	241	donor_to_target	210.5
241cb51b-a3be-4e9b-a63d-855513db8a1b	M1	D15	241cb51b-a3be-4e9b-a63d-855513db8a1b	302	306	target_to_donor	304
241cb51b-a3be-4e9b-a63d-855513db8a1b	M1	D15	241cb51b-a3be-4e9b-a63d-855513db8a1b	307	308	donor_to_target	307.5
241cb51b-a3be-4e9b-a63d-855513db8a1b	M1	D15	241cb51b-a3be-4e9b-a63d-855513db8a1b	985	987	target_to_donor	986
241cb51b-a3be-4e9b-a63d-855513db8a1b	M1	D15	241cb51b-a3be-4e9b-a63d-855513db8a1b	988	1009	donor_to_target	998.5
05d099ce-f03a-47e1-811a-c9572406549b	M1	D15	05d099ce-f03a-47e1-811a-c9572406549b	261	273	target_to_donor	267
05d099ce-f03a-47e1-811a-c9572406549b	M1	D15	05d099ce-f03a-47e1-811a-c9572406549b	427	441	donor_to_target	434
86f0280a-d711-4f7b-9608-3de1971061f7	M1	D15	86f0280a-d711-4f7b-9608-3de1971061f7	1051	1068	target_to_donor	1059.5
86f0280a-d711-4f7b-9608-3de1971061f7	M1	D15	86f0280a-d711-4f7b-9608-3de1971061f7	1087	1100	donor_to_target	1093.5
edfe0375-20e6-400c-a7bb-2d7f4818e9f1	M5	D18	86f0280a-d711-4f7b-9608-3de1971061f7	1051	1068	target_to_donor	1059.5
edfe0375-20e6-400c-a7bb-2d7f4818e9f1	M5	D18	86f0280a-d711-4f7b-9608-3de1971061f7	1087	1100	donor_to_target	1093.5
101c9a71-8e35-4e77-ba08-9de16940cfdf	M5	D18	86f0280a-d711-4f7b-9608-3de1971061f7	1051	1068	target_to_donor	1059.5
101c9a71-8e35-4e77-ba08-9de16940cfdf	M5	D18	86f0280a-d711-4f7b-9608-3de1971061f7	1087	1100	donor_to_target	1093.5
1e8bfc8a-aede-5e7b-ba52-c2fbaad2f363	M5	D18	86f0280a-d711-4f7b-9608-3de1971061f7	1051	1068	target_to_donor	1059.5
1e8bfc8a-aede-5e7b-ba52-c2fbaad2f363	M5	D18	86f0280a-d711-4f7b-9608-3de1971061f7	1087	1100	donor_to_target	1093.5
603589da-6543-4102-ae45-e8830393c681	M1	D15	603589da-6543-4102-ae45-e8830393c681	180	241	target_to_donor	210.5
603589da-6543-4102-ae45-e8830393c681	M1	D15	603589da-6543-4102-ae45-e8830393c681	299	301	donor_to_target	300
603589da-6543-4102-ae45-e8830393c681	M1	D15	603589da-6543-4102-ae45-e8830393c681	309	309	target_to_donor	309
603589da-6543-4102-ae45-e8830393c681	M1	D15	603589da-6543-4102-ae45-e8830393c681	415	426	donor_to_target	420.5
25c62871-d7c3-444f-a1a2-4e4e7a4c1538	M1	D15	603589da-6543-4102-ae45-e8830393c681	180	241	target_to_donor	210.5
25c62871-d7c3-444f-a1a2-4e4e7a4c1538	M1	D15	603589da-6543-4102-ae45-e8830393c681	299	301	donor_to_target	300
25c62871-d7c3-444f-a1a2-4e4e7a4c1538	M1	D15	603589da-6543-4102-ae45-e8830393c681	309	309	target_to_donor	309
25c62871-d7c3-444f-a1a2-4e4e7a4c1538	M1	D15	603589da-6543-4102-ae45-e8830393c681	415	426	donor_to_target	420.5
b59317cf-d96c-4da7-ae7b-f224dde8b951	M1	D15	b59317cf-d96c-4da7-ae7b-f224dde8b951	800	806	target_to_donor	803
b59317cf-d96c-4da7-ae7b-f224dde8b951	M1	D15	b59317cf-d96c-4da7-ae7b-f224dde8b951	842	847	donor_to_target	844.5
b59317cf-d96c-4da7-ae7b-f224dde8b951	M1	D15	b59317cf-d96c-4da7-ae7b-f224dde8b951	889	893	target_to_donor	891
b59317cf-d96c-4da7-ae7b-f224dde8b951	M1	D15	b59317cf-d96c-4da7-ae7b-f224dde8b951	894	896	donor_to_target	895
b59317cf-d96c-4da7-ae7b-f224dde8b951	M1	D15	b59317cf-d96c-4da7-ae7b-f224dde8b951	947	956	target_to_donor	951.5
b59317cf-d96c-4da7-ae7b-f224dde8b951	M1	D15	b59317cf-d96c-4da7-ae7b-f224dde8b951	1018	1024	donor_to_target	1021
9f8b5b6c-7441-4f9d-b71c-c4cf9e7be551	M1	D15	9f8b5b6c-7441-4f9d-b71c-c4cf9e7be551	257	260	donor_to_target	258.5
e9c1ede5-04ec-4f26-8e78-c1fc1fa2d718	M1	D15	e9c1ede5-04ec-4f26-8e78-c1fc1fa2d718	800	806	target_to_donor	803
e9c1ede5-04ec-4f26-8e78-c1fc1fa2d718	M1	D15	e9c1ede5-04ec-4f26-8e78-c1fc1fa2d718	842	847	donor_to_target	844.5
e9c1ede5-04ec-4f26-8e78-c1fc1fa2d718	M1	D15	e9c1ede5-04ec-4f26-8e78-c1fc1fa2d718	889	893	target_to_donor	891
e9c1ede5-04ec-4f26-8e78-c1fc1fa2d718	M1	D15	e9c1ede5-04ec-4f26-8e78-c1fc1fa2d718	894	896	donor_to_target	895
e9c1ede5-04ec-4f26-8e78-c1fc1fa2d718	M1	D15	e9c1ede5-04ec-4f26-8e78-c1fc1fa2d718	947	956	target_to_donor	951.5
e9c1ede5-04ec-4f26-8e78-c1fc1fa2d718	M1	D15	e9c1ede5-04ec-4f26-8e78-c1fc1fa2d718	1018	1024	donor_to_target	1021
120cfba8-5c46-558d-96a0-eb2450473f5f	M5	D15	120cfba8-5c46-558d-96a0-eb2450473f5f	928	940	target_to_donor	934
120cfba8-5c46-558d-96a0-eb2450473f5f	M5	D15	120cfba8-5c46-558d-96a0-eb2450473f5f	1029	1038	donor_to_target	1033.5
ba9a7cf9-6614-43a1-a155-c80478d91364	M5	D15	ba9a7cf9-6614-43a1-a155-c80478d91364	889	893	target_to_donor	891
ba9a7cf9-6614-43a1-a155-c80478d91364	M5	D15	ba9a7cf9-6614-43a1-a155-c80478d91364	894	896	donor_to_target	895
ba9a7cf9-6614-43a1-a155-c80478d91364	M5	D15	ba9a7cf9-6614-43a1-a155-c80478d91364	988	1009	target_to_donor	998.5
ba9a7cf9-6614-43a1-a155-c80478d91364	M5	D15	ba9a7cf9-6614-43a1-a155-c80478d91364	1069	1083	donor_to_target	1076
36c32021-762d-4155-b13f-c17855b15fb2	M5	D15	36c32021-762d-4155-b13f-c17855b15fb2	688	694	target_to_donor	691
36c32021-762d-4155-b13f-c17855b15fb2	M5	D15	36c32021-762d-4155-b13f-c17855b15fb2	739	744	donor_to_target	741.5
79afa811-5b76-4dd3-8bb5-bdb8035e1609	M1	D15	79afa811-5b76-4dd3-8bb5-bdb8035e1609	40	138	donor_to_target	89
79afa811-5b76-4dd3-8bb5-bdb8035e1609	M1	D15	79afa811-5b76-4dd3-8bb5-bdb8035e1609	356	358	target_to_donor	357
79afa811-5b76-4dd3-8bb5-bdb8035e1609	M1	D15	79afa811-5b76-4dd3-8bb5-bdb8035e1609	359	361	donor_to_target	360
79afa811-5b76-4dd3-8bb5-bdb8035e1609	M1	D15	79afa811-5b76-4dd3-8bb5-bdb8035e1609	947	956	target_to_donor	951.5
79afa811-5b76-4dd3-8bb5-bdb8035e1609	M1	D15	79afa811-5b76-4dd3-8bb5-bdb8035e1609	1069	1083	donor_to_target	1076
d8097fe5-0ecc-4f16-9b00-5fafabd421bd	M1	D15	d8097fe5-0ecc-4f16-9b00-5fafabd421bd	180	241	target_to_donor	210.5
d8097fe5-0ecc-4f16-9b00-5fafabd421bd	M1	D15	d8097fe5-0ecc-4f16-9b00-5fafabd421bd	415	426	donor_to_target	420.5
2eb70b52-b2d1-4396-8bee-bc5c833d0f73	M1	D15	d8097fe5-0ecc-4f16-9b00-5fafabd421bd	180	241	target_to_donor	210.5
2eb70b52-b2d1-4396-8bee-bc5c833d0f73	M1	D15	d8097fe5-0ecc-4f16-9b00-5fafabd421bd	415	426	donor_to_target	420.5
4530d478-80dd-4430-b71a-79b2cc5ed642	M1	D15	4530d478-80dd-4430-b71a-79b2cc5ed642	941	946	target_to_donor	943.5
4530d478-80dd-4430-b71a-79b2cc5ed642	M1	D15	4530d478-80dd-4430-b71a-79b2cc5ed642	1087	1100	donor_to_target	1093.5
30a88ab9-194d-4b52-bd61-ca801acadd83	M1	D15	4530d478-80dd-4430-b71a-79b2cc5ed642	941	946	target_to_donor	943.5
30a88ab9-194d-4b52-bd61-ca801acadd83	M1	D15	4530d478-80dd-4430-b71a-79b2cc5ed642	1087	1100	donor_to_target	1093.5
307dc47a-1c4c-44d1-ab0e-2732dccf4a88	M1	D15	307dc47a-1c4c-44d1-ab0e-2732dccf4a88	800	806	target_to_donor	803
307dc47a-1c4c-44d1-ab0e-2732dccf4a88	M1	D15	307dc47a-1c4c-44d1-ab0e-2732dccf4a88	842	847	donor_to_target	844.5
307dc47a-1c4c-44d1-ab0e-2732dccf4a88	M1	D15	307dc47a-1c4c-44d1-ab0e-2732dccf4a88	889	893	target_to_donor	891
307dc47a-1c4c-44d1-ab0e-2732dccf4a88	M1	D15	307dc47a-1c4c-44d1-ab0e-2732dccf4a88	894	896	donor_to_target	895
307dc47a-1c4c-44d1-ab0e-2732dccf4a88	M1	D15	307dc47a-1c4c-44d1-ab0e-2732dccf4a88	947	956	target_to_donor	951.5
307dc47a-1c4c-44d1-ab0e-2732dccf4a88	M1	D15	307dc47a-1c4c-44d1-ab0e-2732dccf4a88	1018	1024	donor_to_target	1021
81a78d66-8fe4-4cc6-b323-1720d94ab610	M1	D15	81a78d66-8fe4-4cc6-b323-1720d94ab610	1069	1083	target_to_donor	1076
81a78d66-8fe4-4cc6-b323-1720d94ab610	M1	D15	81a78d66-8fe4-4cc6-b323-1720d94ab610	1162	1171	donor_to_target	1166.5
7cf4202a-2dc5-4002-b7e7-6520a3d7131b	M1	D15	7cf4202a-2dc5-4002-b7e7-6520a3d7131b	800	806	target_to_donor	803
7cf4202a-2dc5-4002-b7e7-6520a3d7131b	M1	D15	7cf4202a-2dc5-4002-b7e7-6520a3d7131b	842	847	donor_to_target	844.5
7cf4202a-2dc5-4002-b7e7-6520a3d7131b	M1	D15	7cf4202a-2dc5-4002-b7e7-6520a3d7131b	889	893	target_to_donor	891
7cf4202a-2dc5-4002-b7e7-6520a3d7131b	M1	D15	7cf4202a-2dc5-4002-b7e7-6520a3d7131b	894	896	donor_to_target	895
7cf4202a-2dc5-4002-b7e7-6520a3d7131b	M1	D15	7cf4202a-2dc5-4002-b7e7-6520a3d7131b	947	956	target_to_donor	951.5
7cf4202a-2dc5-4002-b7e7-6520a3d7131b	M1	D15	7cf4202a-2dc5-4002-b7e7-6520a3d7131b	1018	1024	donor_to_target	1021
48b1f511-5872-5a19-a014-bb7775b03df6	M1	D15	48b1f511-5872-5a19-a014-bb7775b03df6	180	241	donor_to_target	210.5
48b1f511-5872-5a19-a014-bb7775b03df6	M1	D15	48b1f511-5872-5a19-a014-bb7775b03df6	1537	1540	target_to_donor	1538.5
48b1f511-5872-5a19-a014-bb7775b03df6	M1	D15	48b1f511-5872-5a19-a014-bb7775b03df6	1546	1546	donor_to_target	1546
f143a356-f719-449a-b7e4-19345d754719	M5	D15	f143a356-f719-449a-b7e4-19345d754719	793	799	target_to_donor	796
f143a356-f719-449a-b7e4-19345d754719	M5	D15	f143a356-f719-449a-b7e4-19345d754719	842	847	donor_to_target	844.5
f143a356-f719-449a-b7e4-19345d754719	M5	D15	f143a356-f719-449a-b7e4-19345d754719	889	893	target_to_donor	891
f143a356-f719-449a-b7e4-19345d754719	M5	D15	f143a356-f719-449a-b7e4-19345d754719	894	896	donor_to_target	895
f143a356-f719-449a-b7e4-19345d754719	M5	D15	f143a356-f719-449a-b7e4-19345d754719	947	956	target_to_donor	951.5
f143a356-f719-449a-b7e4-19345d754719	M5	D15	f143a356-f719-449a-b7e4-19345d754719	1087	1100	donor_to_target	1093.5
109f15a3-d291-4016-af49-782dd808ab53	M5	D15	109f15a3-d291-4016-af49-782dd808ab53	1051	1068	target_to_donor	1059.5
109f15a3-d291-4016-af49-782dd808ab53	M5	D15	109f15a3-d291-4016-af49-782dd808ab53	1087	1100	donor_to_target	1093.5
8ac890d3-d0e1-4ce5-afd8-ba5abe352b08	M5	D18	8ac890d3-d0e1-4ce5-afd8-ba5abe352b08	40	138	target_to_donor	89
8ac890d3-d0e1-4ce5-afd8-ba5abe352b08	M5	D18	8ac890d3-d0e1-4ce5-afd8-ba5abe352b08	180	241	donor_to_target	210.5
af312c46-c5d1-4405-a01c-923e6a222df4	M5	D18	af312c46-c5d1-4405-a01c-923e6a222df4	180	241	donor_to_target	210.5
5e0d4711-4aec-43e1-a003-9a0b2015f8d2	M1	D15	5e0d4711-4aec-43e1-a003-9a0b2015f8d2	180	241	target_to_donor	210.5
5e0d4711-4aec-43e1-a003-9a0b2015f8d2	M1	D15	5e0d4711-4aec-43e1-a003-9a0b2015f8d2	261	273	donor_to_target	267
d120d40f-8cce-4365-b5a7-32c580d4bcf2	M3	D6	d120d40f-8cce-4365-b5a7-32c580d4bcf2	139	179	target_to_donor	159
d120d40f-8cce-4365-b5a7-32c580d4bcf2	M3	D6	d120d40f-8cce-4365-b5a7-32c580d4bcf2	180	241	donor_to_target	210.5
a0b75756-22ab-44a2-bcbd-94f6ebe18eba	M5	D15	a0b75756-22ab-44a2-bcbd-94f6ebe18eba	180	241	donor_to_target	210.5
57aada90-5b22-417e-a0a7-4a4ad3a3be91	M5	D18	a0b75756-22ab-44a2-bcbd-94f6ebe18eba	180	241	donor_to_target	210.5
dd239581-4a7f-4bbd-98a3-1b73325d64dd	M5	D15	dd239581-4a7f-4bbd-98a3-1b73325d64dd	180	241	donor_to_target	210.5
501827b0-6af3-48b5-a90f-72ac7d2d0a42	M5	D15	501827b0-6af3-48b5-a90f-72ac7d2d0a42	793	799	target_to_donor	796
501827b0-6af3-48b5-a90f-72ac7d2d0a42	M5	D15	501827b0-6af3-48b5-a90f-72ac7d2d0a42	842	847	donor_to_target	844.5
501827b0-6af3-48b5-a90f-72ac7d2d0a42	M5	D15	501827b0-6af3-48b5-a90f-72ac7d2d0a42	947	956	target_to_donor	951.5
501827b0-6af3-48b5-a90f-72ac7d2d0a42	M5	D15	501827b0-6af3-48b5-a90f-72ac7d2d0a42	1087	1100	donor_to_target	1093.5
4d2e07fa-7dbd-49d4-b737-54ada287ef7e	M1	D15	4d2e07fa-7dbd-49d4-b737-54ada287ef7e	139	179	target_to_donor	159
4d2e07fa-7dbd-49d4-b737-54ada287ef7e	M1	D15	4d2e07fa-7dbd-49d4-b737-54ada287ef7e	279	288	donor_to_target	283.5
bd64879a-7b36-48c9-9409-369e8e18eeb8	M1	D15	3447e197-da26-45b9-87ab-bbec386ee4f8	415	426	target_to_donor	420.5
bd64879a-7b36-48c9-9409-369e8e18eeb8	M1	D15	3447e197-da26-45b9-87ab-bbec386ee4f8	442	459	donor_to_target	450.5
3447e197-da26-45b9-87ab-bbec386ee4f8	M1	D15	3447e197-da26-45b9-87ab-bbec386ee4f8	415	426	target_to_donor	420.5
3447e197-da26-45b9-87ab-bbec386ee4f8	M1	D15	3447e197-da26-45b9-87ab-bbec386ee4f8	442	459	donor_to_target	450.5
fc01bb4c-026a-4019-a1ba-18fb67de674b	M1	D15	3447e197-da26-45b9-87ab-bbec386ee4f8	415	426	target_to_donor	420.5
fc01bb4c-026a-4019-a1ba-18fb67de674b	M1	D15	3447e197-da26-45b9-87ab-bbec386ee4f8	442	459	donor_to_target	450.5
852ed502-0706-4747-8e66-ca2ff644948c	M1	D15	3447e197-da26-45b9-87ab-bbec386ee4f8	415	426	target_to_donor	420.5
852ed502-0706-4747-8e66-ca2ff644948c	M1	D15	3447e197-da26-45b9-87ab-bbec386ee4f8	442	459	donor_to_target	450.5
e607dcc2-c4ac-4588-8248-5b15faae40b9	M5	D18	3447e197-da26-45b9-87ab-bbec386ee4f8	415	426	target_to_donor	420.5
e607dcc2-c4ac-4588-8248-5b15faae40b9	M5	D18	3447e197-da26-45b9-87ab-bbec386ee4f8	442	459	donor_to_target	450.5
9eca0b06-0d17-46be-ad54-bb989fe64943	M5	D18	3447e197-da26-45b9-87ab-bbec386ee4f8	415	426	target_to_donor	420.5
9eca0b06-0d17-46be-ad54-bb989fe64943	M5	D18	3447e197-da26-45b9-87ab-bbec386ee4f8	442	459	donor_to_target	450.5
6ef586be-0257-4592-aabf-933bea0d517b	M1	D15	6ef586be-0257-4592-aabf-933bea0d517b	180	241	donor_to_target	210.5
17b63cd4-2f97-422a-af29-0265c89a6478	M2	D13	17b63cd4-2f97-422a-af29-0265c89a6478	460	492	target_to_donor	476
17b63cd4-2f97-422a-af29-0265c89a6478	M2	D13	17b63cd4-2f97-422a-af29-0265c89a6478	495	497	donor_to_target	496
17b63cd4-2f97-422a-af29-0265c89a6478	M2	D13	17b63cd4-2f97-422a-af29-0265c89a6478	498	504	target_to_donor	501
17b63cd4-2f97-422a-af29-0265c89a6478	M2	D13	17b63cd4-2f97-422a-af29-0265c89a6478	511	528	donor_to_target	519.5
17b63cd4-2f97-422a-af29-0265c89a6478	M2	D13	17b63cd4-2f97-422a-af29-0265c89a6478	675	678	target_to_donor	676.5
17b63cd4-2f97-422a-af29-0265c89a6478	M2	D13	17b63cd4-2f97-422a-af29-0265c89a6478	706	722	donor_to_target	714
f2267e74-06fa-51dc-bebc-fe4d4f5a8b1c	M2	D13	17b63cd4-2f97-422a-af29-0265c89a6478	460	492	target_to_donor	476
f2267e74-06fa-51dc-bebc-fe4d4f5a8b1c	M2	D13	17b63cd4-2f97-422a-af29-0265c89a6478	495	497	donor_to_target	496
f2267e74-06fa-51dc-bebc-fe4d4f5a8b1c	M2	D13	17b63cd4-2f97-422a-af29-0265c89a6478	498	504	target_to_donor	501
f2267e74-06fa-51dc-bebc-fe4d4f5a8b1c	M2	D13	17b63cd4-2f97-422a-af29-0265c89a6478	511	528	donor_to_target	519.5
f2267e74-06fa-51dc-bebc-fe4d4f5a8b1c	M2	D13	17b63cd4-2f97-422a-af29-0265c89a6478	675	678	target_to_donor	676.5
f2267e74-06fa-51dc-bebc-fe4d4f5a8b1c	M2	D13	17b63cd4-2f97-422a-af29-0265c89a6478	706	722	donor_to_target	714
15bc129a-8cd7-443a-83ff-a24fede5bb40	M2	D13	17b63cd4-2f97-422a-af29-0265c89a6478	460	492	target_to_donor	476
15bc129a-8cd7-443a-83ff-a24fede5bb40	M2	D13	17b63cd4-2f97-422a-af29-0265c89a6478	495	497	donor_to_target	496
15bc129a-8cd7-443a-83ff-a24fede5bb40	M2	D13	17b63cd4-2f97-422a-af29-0265c89a6478	498	504	target_to_donor	501
15bc129a-8cd7-443a-83ff-a24fede5bb40	M2	D13	17b63cd4-2f97-422a-af29-0265c89a6478	511	528	donor_to_target	519.5
15bc129a-8cd7-443a-83ff-a24fede5bb40	M2	D13	17b63cd4-2f97-422a-af29-0265c89a6478	675	678	target_to_donor	676.5
15bc129a-8cd7-443a-83ff-a24fede5bb40	M2	D13	17b63cd4-2f97-422a-af29-0265c89a6478	706	722	donor_to_target	714
abb4dcb6-bcdf-4187-b21f-d64b2790df38	M5	D15	abb4dcb6-bcdf-4187-b21f-d64b2790df38	180	241	target_to_donor	210.5
abb4dcb6-bcdf-4187-b21f-d64b2790df38	M5	D15	abb4dcb6-bcdf-4187-b21f-d64b2790df38	289	294	donor_to_target	291.5
ab73403b-54af-41ad-b6dc-536af6af3805	M5	D15	ab73403b-54af-41ad-b6dc-536af6af3805	40	138	target_to_donor	89
ab73403b-54af-41ad-b6dc-536af6af3805	M5	D15	ab73403b-54af-41ad-b6dc-536af6af3805	245	256	donor_to_target	250.5
ab73403b-54af-41ad-b6dc-536af6af3805	M5	D15	ab73403b-54af-41ad-b6dc-536af6af3805	345	345	target_to_donor	345
ab73403b-54af-41ad-b6dc-536af6af3805	M5	D15	ab73403b-54af-41ad-b6dc-536af6af3805	346	348	donor_to_target	347
624209aa-359a-4b5d-a175-76022b9cac6e	M5	D15	624209aa-359a-4b5d-a175-76022b9cac6e	415	426	target_to_donor	420.5
624209aa-359a-4b5d-a175-76022b9cac6e	M5	D15	624209aa-359a-4b5d-a175-76022b9cac6e	442	459	donor_to_target	450.5
9309d36d-81dd-4d70-9952-524a8fae3e1a	M5	D18	9309d36d-81dd-4d70-9952-524a8fae3e1a	427	441	target_to_donor	434
9309d36d-81dd-4d70-9952-524a8fae3e1a	M5	D18	9309d36d-81dd-4d70-9952-524a8fae3e1a	511	528	donor_to_target	519.5
9309d36d-81dd-4d70-9952-524a8fae3e1a	M5	D18	9309d36d-81dd-4d70-9952-524a8fae3e1a	1135	1141	target_to_donor	1138
9309d36d-81dd-4d70-9952-524a8fae3e1a	M5	D18	9309d36d-81dd-4d70-9952-524a8fae3e1a	1222	1288	donor_to_target	1255
1385d72a-e225-4eec-8310-6592700b3e2a	M1	D15	1385d72a-e225-4eec-8310-6592700b3e2a	415	426	target_to_donor	420.5
1385d72a-e225-4eec-8310-6592700b3e2a	M1	D15	1385d72a-e225-4eec-8310-6592700b3e2a	442	459	donor_to_target	450.5
7ea95a84-b5d2-4e09-b74c-a3a0652a1cc6	M1	D15	7ea95a84-b5d2-4e09-b74c-a3a0652a1cc6	460	492	target_to_donor	476
7ea95a84-b5d2-4e09-b74c-a3a0652a1cc6	M1	D15	7ea95a84-b5d2-4e09-b74c-a3a0652a1cc6	493	494	donor_to_target	493.5
7ea95a84-b5d2-4e09-b74c-a3a0652a1cc6	M1	D15	7ea95a84-b5d2-4e09-b74c-a3a0652a1cc6	565	584	target_to_donor	574.5
7ea95a84-b5d2-4e09-b74c-a3a0652a1cc6	M1	D15	7ea95a84-b5d2-4e09-b74c-a3a0652a1cc6	585	631	donor_to_target	608
7ea95a84-b5d2-4e09-b74c-a3a0652a1cc6	M1	D15	7ea95a84-b5d2-4e09-b74c-a3a0652a1cc6	675	678	target_to_donor	676.5
7ea95a84-b5d2-4e09-b74c-a3a0652a1cc6	M1	D15	7ea95a84-b5d2-4e09-b74c-a3a0652a1cc6	754	762	donor_to_target	758
7ea95a84-b5d2-4e09-b74c-a3a0652a1cc6	M1	D15	7ea95a84-b5d2-4e09-b74c-a3a0652a1cc6	838	841	target_to_donor	839.5
7ea95a84-b5d2-4e09-b74c-a3a0652a1cc6	M1	D15	7ea95a84-b5d2-4e09-b74c-a3a0652a1cc6	842	847	donor_to_target	844.5
7ea95a84-b5d2-4e09-b74c-a3a0652a1cc6	M1	D15	7ea95a84-b5d2-4e09-b74c-a3a0652a1cc6	889	893	target_to_donor	891
7ea95a84-b5d2-4e09-b74c-a3a0652a1cc6	M1	D15	7ea95a84-b5d2-4e09-b74c-a3a0652a1cc6	894	896	donor_to_target	895
0d55d766-8891-48b8-8d63-4720d38a4157	M1	D15	0d55d766-8891-48b8-8d63-4720d38a4157	800	806	target_to_donor	803
0d55d766-8891-48b8-8d63-4720d38a4157	M1	D15	0d55d766-8891-48b8-8d63-4720d38a4157	842	847	donor_to_target	844.5
0d55d766-8891-48b8-8d63-4720d38a4157	M1	D15	0d55d766-8891-48b8-8d63-4720d38a4157	889	893	target_to_donor	891
0d55d766-8891-48b8-8d63-4720d38a4157	M1	D15	0d55d766-8891-48b8-8d63-4720d38a4157	894	896	donor_to_target	895
0d55d766-8891-48b8-8d63-4720d38a4157	M1	D15	0d55d766-8891-48b8-8d63-4720d38a4157	947	956	target_to_donor	951.5
0d55d766-8891-48b8-8d63-4720d38a4157	M1	D15	0d55d766-8891-48b8-8d63-4720d38a4157	1018	1024	donor_to_target	1021
840628e8-5acf-4669-a9e0-cc4f31e47768	M1	D15	840628e8-5acf-4669-a9e0-cc4f31e47768	928	940	target_to_donor	934
840628e8-5acf-4669-a9e0-cc4f31e47768	M1	D15	840628e8-5acf-4669-a9e0-cc4f31e47768	1029	1038	donor_to_target	1033.5
3658d038-78fc-4b95-a3f7-1a286e0c2d9b	M2	D13	3658d038-78fc-4b95-a3f7-1a286e0c2d9b	1330	1362	target_to_donor	1346
3658d038-78fc-4b95-a3f7-1a286e0c2d9b	M2	D13	3658d038-78fc-4b95-a3f7-1a286e0c2d9b	1365	1365	donor_to_target	1365
3658d038-78fc-4b95-a3f7-1a286e0c2d9b	M2	D13	3658d038-78fc-4b95-a3f7-1a286e0c2d9b	1432	1432	target_to_donor	1432
3658d038-78fc-4b95-a3f7-1a286e0c2d9b	M2	D13	3658d038-78fc-4b95-a3f7-1a286e0c2d9b	1433	1434	donor_to_target	1433.5
0f77ea03-1467-45fb-afa8-e9bf778dfcd1	M2	D13	0f77ea03-1467-45fb-afa8-e9bf778dfcd1	9	39	target_to_donor	24
0f77ea03-1467-45fb-afa8-e9bf778dfcd1	M2	D13	0f77ea03-1467-45fb-afa8-e9bf778dfcd1	180	241	donor_to_target	210.5
0f77ea03-1467-45fb-afa8-e9bf778dfcd1	M2	D13	0f77ea03-1467-45fb-afa8-e9bf778dfcd1	554	554	target_to_donor	554
0f77ea03-1467-45fb-afa8-e9bf778dfcd1	M2	D13	0f77ea03-1467-45fb-afa8-e9bf778dfcd1	555	556	donor_to_target	555.5
11557327-152f-409e-bed0-5f366e6b4299	M3	D15	11557327-152f-409e-bed0-5f366e6b4299	395	396	target_to_donor	395.5
11557327-152f-409e-bed0-5f366e6b4299	M3	D15	11557327-152f-409e-bed0-5f366e6b4299	460	492	donor_to_target	476
11557327-152f-409e-bed0-5f366e6b4299	M3	D15	11557327-152f-409e-bed0-5f366e6b4299	735	736	target_to_donor	735.5
11557327-152f-409e-bed0-5f366e6b4299	M3	D15	11557327-152f-409e-bed0-5f366e6b4299	737	738	donor_to_target	737.5
a09bdbf8-1bd2-58c1-b03b-c315452a05df	M5	D15	a09bdbf8-1bd2-58c1-b03b-c315452a05df	180	241	target_to_donor	210.5
a09bdbf8-1bd2-58c1-b03b-c315452a05df	M5	D15	a09bdbf8-1bd2-58c1-b03b-c315452a05df	289	294	donor_to_target	291.5
63b845c1-b568-46a1-bab1-7fb2a3a11ac0	M5	D15	63b845c1-b568-46a1-bab1-7fb2a3a11ac0	688	694	target_to_donor	691
63b845c1-b568-46a1-bab1-7fb2a3a11ac0	M5	D15	63b845c1-b568-46a1-bab1-7fb2a3a11ac0	739	744	donor_to_target	741.5
c63b9249-6df3-51be-ae9b-28ba512d820c	M5	D15	63b845c1-b568-46a1-bab1-7fb2a3a11ac0	688	694	target_to_donor	691
c63b9249-6df3-51be-ae9b-28ba512d820c	M5	D15	63b845c1-b568-46a1-bab1-7fb2a3a11ac0	739	744	donor_to_target	741.5
5b32ad6f-861c-4abb-b4dc-e2e195712221	M5	D15	5b32ad6f-861c-4abb-b4dc-e2e195712221	180	241	donor_to_target	210.5
28bc650f-c243-453e-a5d3-fc397b2a696c	M5	D15	2acf969f-4f12-4ad7-90c7-0029d5d9c0b8	688	694	target_to_donor	691
28bc650f-c243-453e-a5d3-fc397b2a696c	M5	D15	2acf969f-4f12-4ad7-90c7-0029d5d9c0b8	739	744	donor_to_target	741.5
2acf969f-4f12-4ad7-90c7-0029d5d9c0b8	M5	D15	2acf969f-4f12-4ad7-90c7-0029d5d9c0b8	688	694	target_to_donor	691
2acf969f-4f12-4ad7-90c7-0029d5d9c0b8	M5	D15	2acf969f-4f12-4ad7-90c7-0029d5d9c0b8	739	744	donor_to_target	741.5
0b2953d5-cf61-4801-87d1-2b9a9e1af9ea	M5	D15	0b2953d5-cf61-4801-87d1-2b9a9e1af9ea	771	777	target_to_donor	774
0b2953d5-cf61-4801-87d1-2b9a9e1af9ea	M5	D15	0b2953d5-cf61-4801-87d1-2b9a9e1af9ea	778	783	donor_to_target	780.5
0b2953d5-cf61-4801-87d1-2b9a9e1af9ea	M5	D15	0b2953d5-cf61-4801-87d1-2b9a9e1af9ea	1222	1288	target_to_donor	1255
0b2953d5-cf61-4801-87d1-2b9a9e1af9ea	M5	D15	0b2953d5-cf61-4801-87d1-2b9a9e1af9ea	1289	1329	donor_to_target	1309
9521bbde-0118-53ee-bce6-f9305e751b1b	M5	D15	9521bbde-0118-53ee-bce6-f9305e751b1b	889	893	target_to_donor	891
9521bbde-0118-53ee-bce6-f9305e751b1b	M5	D15	9521bbde-0118-53ee-bce6-f9305e751b1b	894	896	donor_to_target	895
9521bbde-0118-53ee-bce6-f9305e751b1b	M5	D15	9521bbde-0118-53ee-bce6-f9305e751b1b	988	1009	target_to_donor	998.5
9521bbde-0118-53ee-bce6-f9305e751b1b	M5	D15	9521bbde-0118-53ee-bce6-f9305e751b1b	1069	1083	donor_to_target	1076
aea9e2ab-a6c8-4ce6-8921-39c5ed4a0790	M5	D15	aea9e2ab-a6c8-4ce6-8921-39c5ed4a0790	180	241	target_to_donor	210.5
aea9e2ab-a6c8-4ce6-8921-39c5ed4a0790	M5	D15	aea9e2ab-a6c8-4ce6-8921-39c5ed4a0790	289	294	donor_to_target	291.5
794701d0-f890-452f-8484-6a32b284fdd3	M5	D18	794701d0-f890-452f-8484-6a32b284fdd3	180	241	donor_to_target	210.5
794701d0-f890-452f-8484-6a32b284fdd3	M5	D18	794701d0-f890-452f-8484-6a32b284fdd3	679	681	target_to_donor	680
794701d0-f890-452f-8484-6a32b284fdd3	M5	D18	794701d0-f890-452f-8484-6a32b284fdd3	682	684	donor_to_target	683
31867e58-bf2c-4707-a480-4a9b94f2ece1	M5	D18	31867e58-bf2c-4707-a480-4a9b94f2ece1	180	241	donor_to_target	210.5
31867e58-bf2c-4707-a480-4a9b94f2ece1	M5	D18	31867e58-bf2c-4707-a480-4a9b94f2ece1	1432	1432	target_to_donor	1432
31867e58-bf2c-4707-a480-4a9b94f2ece1	M5	D18	31867e58-bf2c-4707-a480-4a9b94f2ece1	1435	1437	donor_to_target	1436
187fad69-669b-4c7e-943b-f3815d0b162b	M1	D15	187fad69-669b-4c7e-943b-f3815d0b162b	800	806	target_to_donor	803
187fad69-669b-4c7e-943b-f3815d0b162b	M1	D15	187fad69-669b-4c7e-943b-f3815d0b162b	842	847	donor_to_target	844.5
187fad69-669b-4c7e-943b-f3815d0b162b	M1	D15	187fad69-669b-4c7e-943b-f3815d0b162b	889	893	target_to_donor	891
187fad69-669b-4c7e-943b-f3815d0b162b	M1	D15	187fad69-669b-4c7e-943b-f3815d0b162b	894	896	donor_to_target	895
187fad69-669b-4c7e-943b-f3815d0b162b	M1	D15	187fad69-669b-4c7e-943b-f3815d0b162b	947	956	target_to_donor	951.5
187fad69-669b-4c7e-943b-f3815d0b162b	M1	D15	187fad69-669b-4c7e-943b-f3815d0b162b	1018	1024	donor_to_target	1021
0edf2a45-39b6-48b0-a478-64052f0da306	M1	D15	0edf2a45-39b6-48b0-a478-64052f0da306	279	288	donor_to_target	283.5
0edf2a45-39b6-48b0-a478-64052f0da306	M1	D15	0edf2a45-39b6-48b0-a478-64052f0da306	889	893	target_to_donor	891
0edf2a45-39b6-48b0-a478-64052f0da306	M1	D15	0edf2a45-39b6-48b0-a478-64052f0da306	894	896	donor_to_target	895
0edf2a45-39b6-48b0-a478-64052f0da306	M1	D15	0edf2a45-39b6-48b0-a478-64052f0da306	947	956	target_to_donor	951.5
0edf2a45-39b6-48b0-a478-64052f0da306	M1	D15	0edf2a45-39b6-48b0-a478-64052f0da306	1087	1100	donor_to_target	1093.5
0edf2a45-39b6-48b0-a478-64052f0da306	M1	D15	0edf2a45-39b6-48b0-a478-64052f0da306	1162	1171	target_to_donor	1166.5
0edf2a45-39b6-48b0-a478-64052f0da306	M1	D15	0edf2a45-39b6-48b0-a478-64052f0da306	1181	1221	donor_to_target	1201
ebb41b30-8aa3-4a4b-afad-f6461c285b6e	M2	D13	ebb41b30-8aa3-4a4b-afad-f6461c285b6e	40	138	target_to_donor	89
ebb41b30-8aa3-4a4b-afad-f6461c285b6e	M2	D13	ebb41b30-8aa3-4a4b-afad-f6461c285b6e	180	241	donor_to_target	210.5
e125594e-2917-4ef2-b859-18d922f63925	M2	D13	e125594e-2917-4ef2-b859-18d922f63925	706	722	target_to_donor	714
e125594e-2917-4ef2-b859-18d922f63925	M2	D13	e125594e-2917-4ef2-b859-18d922f63925	941	946	donor_to_target	943.5
e125594e-2917-4ef2-b859-18d922f63925	M2	D13	e125594e-2917-4ef2-b859-18d922f63925	1018	1024	target_to_donor	1021
e125594e-2917-4ef2-b859-18d922f63925	M2	D13	e125594e-2917-4ef2-b859-18d922f63925	1069	1083	donor_to_target	1076
7e771b2b-d48b-4044-9936-cf5b1867c6a0	M3	D6	7e771b2b-d48b-4044-9936-cf5b1867c6a0	329	331	target_to_donor	330
7e771b2b-d48b-4044-9936-cf5b1867c6a0	M3	D6	7e771b2b-d48b-4044-9936-cf5b1867c6a0	387	387	donor_to_target	387
7e771b2b-d48b-4044-9936-cf5b1867c6a0	M3	D6	7e771b2b-d48b-4044-9936-cf5b1867c6a0	401	414	target_to_donor	407.5
7e771b2b-d48b-4044-9936-cf5b1867c6a0	M3	D6	7e771b2b-d48b-4044-9936-cf5b1867c6a0	495	497	donor_to_target	496
7e771b2b-d48b-4044-9936-cf5b1867c6a0	M3	D6	7e771b2b-d48b-4044-9936-cf5b1867c6a0	498	504	target_to_donor	501
7e771b2b-d48b-4044-9936-cf5b1867c6a0	M3	D6	7e771b2b-d48b-4044-9936-cf5b1867c6a0	511	528	donor_to_target	519.5
5edb0d93-2b4b-49a0-968a-80dcf69a1b94	M5	D15	5edb0d93-2b4b-49a0-968a-80dcf69a1b94	889	893	target_to_donor	891
5edb0d93-2b4b-49a0-968a-80dcf69a1b94	M5	D15	5edb0d93-2b4b-49a0-968a-80dcf69a1b94	894	896	donor_to_target	895
5edb0d93-2b4b-49a0-968a-80dcf69a1b94	M5	D15	5edb0d93-2b4b-49a0-968a-80dcf69a1b94	988	1009	target_to_donor	998.5
5edb0d93-2b4b-49a0-968a-80dcf69a1b94	M5	D15	5edb0d93-2b4b-49a0-968a-80dcf69a1b94	1069	1083	donor_to_target	1076
914952c8-aa00-4b16-9f8f-198fb5e5c005	M5	D15	5edb0d93-2b4b-49a0-968a-80dcf69a1b94	889	893	target_to_donor	891
914952c8-aa00-4b16-9f8f-198fb5e5c005	M5	D15	5edb0d93-2b4b-49a0-968a-80dcf69a1b94	894	896	donor_to_target	895
914952c8-aa00-4b16-9f8f-198fb5e5c005	M5	D15	5edb0d93-2b4b-49a0-968a-80dcf69a1b94	988	1009	target_to_donor	998.5
914952c8-aa00-4b16-9f8f-198fb5e5c005	M5	D15	5edb0d93-2b4b-49a0-968a-80dcf69a1b94	1069	1083	donor_to_target	1076
b1628846-6d78-4034-b870-fb8fcc740213	M5	D18	5edb0d93-2b4b-49a0-968a-80dcf69a1b94	889	893	target_to_donor	891
b1628846-6d78-4034-b870-fb8fcc740213	M5	D18	5edb0d93-2b4b-49a0-968a-80dcf69a1b94	894	896	donor_to_target	895
b1628846-6d78-4034-b870-fb8fcc740213	M5	D18	5edb0d93-2b4b-49a0-968a-80dcf69a1b94	988	1009	target_to_donor	998.5
b1628846-6d78-4034-b870-fb8fcc740213	M5	D18	5edb0d93-2b4b-49a0-968a-80dcf69a1b94	1069	1083	donor_to_target	1076
9c312e95-c662-415d-b04b-cf862111b875	M5	D15	9c312e95-c662-415d-b04b-cf862111b875	180	241	donor_to_target	210.5
70f16470-a9cc-4b4f-9a4a-f3f84a460abb	M5	D18	e51d4fc4-baae-4fd9-8057-e96dada33392	928	940	target_to_donor	934
70f16470-a9cc-4b4f-9a4a-f3f84a460abb	M5	D18	e51d4fc4-baae-4fd9-8057-e96dada33392	1084	1086	donor_to_target	1085
70f16470-a9cc-4b4f-9a4a-f3f84a460abb	M5	D18	e51d4fc4-baae-4fd9-8057-e96dada33392	1135	1141	target_to_donor	1138
70f16470-a9cc-4b4f-9a4a-f3f84a460abb	M5	D18	e51d4fc4-baae-4fd9-8057-e96dada33392	1330	1353	donor_to_target	1341.5
e51d4fc4-baae-4fd9-8057-e96dada33392	M5	D18	e51d4fc4-baae-4fd9-8057-e96dada33392	928	940	target_to_donor	934
e51d4fc4-baae-4fd9-8057-e96dada33392	M5	D18	e51d4fc4-baae-4fd9-8057-e96dada33392	1084	1086	donor_to_target	1085
e51d4fc4-baae-4fd9-8057-e96dada33392	M5	D18	e51d4fc4-baae-4fd9-8057-e96dada33392	1135	1141	target_to_donor	1138
e51d4fc4-baae-4fd9-8057-e96dada33392	M5	D18	e51d4fc4-baae-4fd9-8057-e96dada33392	1330	1353	donor_to_target	1341.5
3f822443-e3a8-40fd-9ea2-47c0adce2f5c	M5	D18	e51d4fc4-baae-4fd9-8057-e96dada33392	928	940	target_to_donor	934
3f822443-e3a8-40fd-9ea2-47c0adce2f5c	M5	D18	e51d4fc4-baae-4fd9-8057-e96dada33392	1084	1086	donor_to_target	1085
3f822443-e3a8-40fd-9ea2-47c0adce2f5c	M5	D18	e51d4fc4-baae-4fd9-8057-e96dada33392	1135	1141	target_to_donor	1138
3f822443-e3a8-40fd-9ea2-47c0adce2f5c	M5	D18	e51d4fc4-baae-4fd9-8057-e96dada33392	1330	1353	donor_to_target	1341.5
3757ca35-e99d-49f9-aa1a-a7700d95ec8f	M5	D18	e51d4fc4-baae-4fd9-8057-e96dada33392	928	940	target_to_donor	934
3757ca35-e99d-49f9-aa1a-a7700d95ec8f	M5	D18	e51d4fc4-baae-4fd9-8057-e96dada33392	1084	1086	donor_to_target	1085
3757ca35-e99d-49f9-aa1a-a7700d95ec8f	M5	D18	e51d4fc4-baae-4fd9-8057-e96dada33392	1135	1141	target_to_donor	1138
3757ca35-e99d-49f9-aa1a-a7700d95ec8f	M5	D18	e51d4fc4-baae-4fd9-8057-e96dada33392	1330	1353	donor_to_target	1341.5
f3724b74-48eb-48eb-9fd1-115e01e27537	M5	D18	f3724b74-48eb-48eb-9fd1-115e01e27537	914	921	target_to_donor	917.5
f3724b74-48eb-48eb-9fd1-115e01e27537	M5	D18	f3724b74-48eb-48eb-9fd1-115e01e27537	928	940	donor_to_target	934
f3724b74-48eb-48eb-9fd1-115e01e27537	M5	D18	f3724b74-48eb-48eb-9fd1-115e01e27537	988	1009	target_to_donor	998.5
f3724b74-48eb-48eb-9fd1-115e01e27537	M5	D18	f3724b74-48eb-48eb-9fd1-115e01e27537	1051	1068	donor_to_target	1059.5
f3724b74-48eb-48eb-9fd1-115e01e27537	M5	D18	f3724b74-48eb-48eb-9fd1-115e01e27537	1069	1083	target_to_donor	1076
f3724b74-48eb-48eb-9fd1-115e01e27537	M5	D18	f3724b74-48eb-48eb-9fd1-115e01e27537	1087	1100	donor_to_target	1093.5
f4fb1ae0-fb90-447b-8b11-c38070849991	M5	D18	d1ffda4b-78fb-58b0-bae0-fe3329523fb8	139	179	donor_to_target	159
f4fb1ae0-fb90-447b-8b11-c38070849991	M5	D18	d1ffda4b-78fb-58b0-bae0-fe3329523fb8	261	273	target_to_donor	267
f4fb1ae0-fb90-447b-8b11-c38070849991	M5	D18	d1ffda4b-78fb-58b0-bae0-fe3329523fb8	279	288	donor_to_target	283.5
f4fb1ae0-fb90-447b-8b11-c38070849991	M5	D18	d1ffda4b-78fb-58b0-bae0-fe3329523fb8	947	956	target_to_donor	951.5
f4fb1ae0-fb90-447b-8b11-c38070849991	M5	D18	d1ffda4b-78fb-58b0-bae0-fe3329523fb8	1042	1047	donor_to_target	1044.5
f4fb1ae0-fb90-447b-8b11-c38070849991	M5	D18	d1ffda4b-78fb-58b0-bae0-fe3329523fb8	1051	1068	target_to_donor	1059.5
f4fb1ae0-fb90-447b-8b11-c38070849991	M5	D18	d1ffda4b-78fb-58b0-bae0-fe3329523fb8	1087	1100	donor_to_target	1093.5
b66705fc-d8ae-4910-808b-51496b6fecd0	M5	D18	d1ffda4b-78fb-58b0-bae0-fe3329523fb8	139	179	donor_to_target	159
b66705fc-d8ae-4910-808b-51496b6fecd0	M5	D18	d1ffda4b-78fb-58b0-bae0-fe3329523fb8	261	273	target_to_donor	267
b66705fc-d8ae-4910-808b-51496b6fecd0	M5	D18	d1ffda4b-78fb-58b0-bae0-fe3329523fb8	279	288	donor_to_target	283.5
b66705fc-d8ae-4910-808b-51496b6fecd0	M5	D18	d1ffda4b-78fb-58b0-bae0-fe3329523fb8	947	956	target_to_donor	951.5
b66705fc-d8ae-4910-808b-51496b6fecd0	M5	D18	d1ffda4b-78fb-58b0-bae0-fe3329523fb8	1042	1047	donor_to_target	1044.5
b66705fc-d8ae-4910-808b-51496b6fecd0	M5	D18	d1ffda4b-78fb-58b0-bae0-fe3329523fb8	1051	1068	target_to_donor	1059.5
b66705fc-d8ae-4910-808b-51496b6fecd0	M5	D18	d1ffda4b-78fb-58b0-bae0-fe3329523fb8	1087	1100	donor_to_target	1093.5
5f0f7091-70be-47cc-8db8-061f39555770	M5	D18	d1ffda4b-78fb-58b0-bae0-fe3329523fb8	139	179	donor_to_target	159
5f0f7091-70be-47cc-8db8-061f39555770	M5	D18	d1ffda4b-78fb-58b0-bae0-fe3329523fb8	261	273	target_to_donor	267
5f0f7091-70be-47cc-8db8-061f39555770	M5	D18	d1ffda4b-78fb-58b0-bae0-fe3329523fb8	279	288	donor_to_target	283.5
5f0f7091-70be-47cc-8db8-061f39555770	M5	D18	d1ffda4b-78fb-58b0-bae0-fe3329523fb8	947	956	target_to_donor	951.5
5f0f7091-70be-47cc-8db8-061f39555770	M5	D18	d1ffda4b-78fb-58b0-bae0-fe3329523fb8	1042	1047	donor_to_target	1044.5
5f0f7091-70be-47cc-8db8-061f39555770	M5	D18	d1ffda4b-78fb-58b0-bae0-fe3329523fb8	1051	1068	target_to_donor	1059.5
5f0f7091-70be-47cc-8db8-061f39555770	M5	D18	d1ffda4b-78fb-58b0-bae0-fe3329523fb8	1087	1100	donor_to_target	1093.5
2d84e5f4-cd81-4439-bd07-5cbfd08bb92a	M5	D18	d1ffda4b-78fb-58b0-bae0-fe3329523fb8	139	179	donor_to_target	159
2d84e5f4-cd81-4439-bd07-5cbfd08bb92a	M5	D18	d1ffda4b-78fb-58b0-bae0-fe3329523fb8	261	273	target_to_donor	267
2d84e5f4-cd81-4439-bd07-5cbfd08bb92a	M5	D18	d1ffda4b-78fb-58b0-bae0-fe3329523fb8	279	288	donor_to_target	283.5
2d84e5f4-cd81-4439-bd07-5cbfd08bb92a	M5	D18	d1ffda4b-78fb-58b0-bae0-fe3329523fb8	947	956	target_to_donor	951.5
2d84e5f4-cd81-4439-bd07-5cbfd08bb92a	M5	D18	d1ffda4b-78fb-58b0-bae0-fe3329523fb8	1042	1047	donor_to_target	1044.5
2d84e5f4-cd81-4439-bd07-5cbfd08bb92a	M5	D18	d1ffda4b-78fb-58b0-bae0-fe3329523fb8	1051	1068	target_to_donor	1059.5
2d84e5f4-cd81-4439-bd07-5cbfd08bb92a	M5	D18	d1ffda4b-78fb-58b0-bae0-fe3329523fb8	1087	1100	donor_to_target	1093.5
d1ffda4b-78fb-58b0-bae0-fe3329523fb8	M5	D18	d1ffda4b-78fb-58b0-bae0-fe3329523fb8	139	179	donor_to_target	159
d1ffda4b-78fb-58b0-bae0-fe3329523fb8	M5	D18	d1ffda4b-78fb-58b0-bae0-fe3329523fb8	261	273	target_to_donor	267
d1ffda4b-78fb-58b0-bae0-fe3329523fb8	M5	D18	d1ffda4b-78fb-58b0-bae0-fe3329523fb8	279	288	donor_to_target	283.5
d1ffda4b-78fb-58b0-bae0-fe3329523fb8	M5	D18	d1ffda4b-78fb-58b0-bae0-fe3329523fb8	947	956	target_to_donor	951.5
d1ffda4b-78fb-58b0-bae0-fe3329523fb8	M5	D18	d1ffda4b-78fb-58b0-bae0-fe3329523fb8	1042	1047	donor_to_target	1044.5
d1ffda4b-78fb-58b0-bae0-fe3329523fb8	M5	D18	d1ffda4b-78fb-58b0-bae0-fe3329523fb8	1051	1068	target_to_donor	1059.5
d1ffda4b-78fb-58b0-bae0-fe3329523fb8	M5	D18	d1ffda4b-78fb-58b0-bae0-fe3329523fb8	1087	1100	donor_to_target	1093.5
740e90c0-be7b-4c55-b4a0-6c41cdc515f1	M5	D18	740e90c0-be7b-4c55-b4a0-6c41cdc515f1	442	459	target_to_donor	450.5
740e90c0-be7b-4c55-b4a0-6c41cdc515f1	M5	D18	740e90c0-be7b-4c55-b4a0-6c41cdc515f1	460	492	donor_to_target	476
740e90c0-be7b-4c55-b4a0-6c41cdc515f1	M5	D18	740e90c0-be7b-4c55-b4a0-6c41cdc515f1	706	722	target_to_donor	714
740e90c0-be7b-4c55-b4a0-6c41cdc515f1	M5	D18	740e90c0-be7b-4c55-b4a0-6c41cdc515f1	730	732	donor_to_target	731
740e90c0-be7b-4c55-b4a0-6c41cdc515f1	M5	D18	740e90c0-be7b-4c55-b4a0-6c41cdc515f1	850	851	target_to_donor	850.5
740e90c0-be7b-4c55-b4a0-6c41cdc515f1	M5	D18	740e90c0-be7b-4c55-b4a0-6c41cdc515f1	852	853	donor_to_target	852.5
740e90c0-be7b-4c55-b4a0-6c41cdc515f1	M5	D18	740e90c0-be7b-4c55-b4a0-6c41cdc515f1	1422	1426	target_to_donor	1424
740e90c0-be7b-4c55-b4a0-6c41cdc515f1	M5	D18	740e90c0-be7b-4c55-b4a0-6c41cdc515f1	1427	1431	donor_to_target	1429
9b45e0ad-6056-486b-998f-b70b1e579817	M5	D6	9b45e0ad-6056-486b-998f-b70b1e579817	442	459	target_to_donor	450.5
9b45e0ad-6056-486b-998f-b70b1e579817	M5	D6	9b45e0ad-6056-486b-998f-b70b1e579817	460	494	donor_to_target	477
9b45e0ad-6056-486b-998f-b70b1e579817	M5	D6	9b45e0ad-6056-486b-998f-b70b1e579817	1162	1171	target_to_donor	1166.5
9b45e0ad-6056-486b-998f-b70b1e579817	M5	D6	9b45e0ad-6056-486b-998f-b70b1e579817	1173	1173	donor_to_target	1173
08565744-870b-4bf4-be6d-63eba29b2754	M1	D15	08565744-870b-4bf4-be6d-63eba29b2754	988	1009	target_to_donor	998.5
08565744-870b-4bf4-be6d-63eba29b2754	M1	D15	08565744-870b-4bf4-be6d-63eba29b2754	1051	1068	donor_to_target	1059.5
c1a2bbed-06ce-49d8-a81f-8e8b3686b14a	M1	D15	c1a2bbed-06ce-49d8-a81f-8e8b3686b14a	800	806	target_to_donor	803
c1a2bbed-06ce-49d8-a81f-8e8b3686b14a	M1	D15	c1a2bbed-06ce-49d8-a81f-8e8b3686b14a	842	847	donor_to_target	844.5
c1a2bbed-06ce-49d8-a81f-8e8b3686b14a	M1	D15	c1a2bbed-06ce-49d8-a81f-8e8b3686b14a	889	893	target_to_donor	891
c1a2bbed-06ce-49d8-a81f-8e8b3686b14a	M1	D15	c1a2bbed-06ce-49d8-a81f-8e8b3686b14a	894	896	donor_to_target	895
c1a2bbed-06ce-49d8-a81f-8e8b3686b14a	M1	D15	c1a2bbed-06ce-49d8-a81f-8e8b3686b14a	947	956	target_to_donor	951.5
c1a2bbed-06ce-49d8-a81f-8e8b3686b14a	M1	D15	c1a2bbed-06ce-49d8-a81f-8e8b3686b14a	1018	1024	donor_to_target	1021
78237e2d-968d-48f8-8c9f-96c3c2e5e9d5	M1	D15	c1a2bbed-06ce-49d8-a81f-8e8b3686b14a	800	806	target_to_donor	803
78237e2d-968d-48f8-8c9f-96c3c2e5e9d5	M1	D15	c1a2bbed-06ce-49d8-a81f-8e8b3686b14a	842	847	donor_to_target	844.5
78237e2d-968d-48f8-8c9f-96c3c2e5e9d5	M1	D15	c1a2bbed-06ce-49d8-a81f-8e8b3686b14a	889	893	target_to_donor	891
78237e2d-968d-48f8-8c9f-96c3c2e5e9d5	M1	D15	c1a2bbed-06ce-49d8-a81f-8e8b3686b14a	894	896	donor_to_target	895
78237e2d-968d-48f8-8c9f-96c3c2e5e9d5	M1	D15	c1a2bbed-06ce-49d8-a81f-8e8b3686b14a	947	956	target_to_donor	951.5
78237e2d-968d-48f8-8c9f-96c3c2e5e9d5	M1	D15	c1a2bbed-06ce-49d8-a81f-8e8b3686b14a	1018	1024	donor_to_target	1021
aa4b0f72-3f53-4f00-bd57-728e1b7d4eb5	M1	D15	c1a2bbed-06ce-49d8-a81f-8e8b3686b14a	800	806	target_to_donor	803
aa4b0f72-3f53-4f00-bd57-728e1b7d4eb5	M1	D15	c1a2bbed-06ce-49d8-a81f-8e8b3686b14a	842	847	donor_to_target	844.5
aa4b0f72-3f53-4f00-bd57-728e1b7d4eb5	M1	D15	c1a2bbed-06ce-49d8-a81f-8e8b3686b14a	889	893	target_to_donor	891
aa4b0f72-3f53-4f00-bd57-728e1b7d4eb5	M1	D15	c1a2bbed-06ce-49d8-a81f-8e8b3686b14a	894	896	donor_to_target	895
aa4b0f72-3f53-4f00-bd57-728e1b7d4eb5	M1	D15	c1a2bbed-06ce-49d8-a81f-8e8b3686b14a	947	956	target_to_donor	951.5
aa4b0f72-3f53-4f00-bd57-728e1b7d4eb5	M1	D15	c1a2bbed-06ce-49d8-a81f-8e8b3686b14a	1018	1024	donor_to_target	1021
031cba10-9c30-4745-983c-1d4efed327ec	M1	D15	c1a2bbed-06ce-49d8-a81f-8e8b3686b14a	800	806	target_to_donor	803
031cba10-9c30-4745-983c-1d4efed327ec	M1	D15	c1a2bbed-06ce-49d8-a81f-8e8b3686b14a	842	847	donor_to_target	844.5
031cba10-9c30-4745-983c-1d4efed327ec	M1	D15	c1a2bbed-06ce-49d8-a81f-8e8b3686b14a	889	893	target_to_donor	891
031cba10-9c30-4745-983c-1d4efed327ec	M1	D15	c1a2bbed-06ce-49d8-a81f-8e8b3686b14a	894	896	donor_to_target	895
031cba10-9c30-4745-983c-1d4efed327ec	M1	D15	c1a2bbed-06ce-49d8-a81f-8e8b3686b14a	947	956	target_to_donor	951.5
031cba10-9c30-4745-983c-1d4efed327ec	M1	D15	c1a2bbed-06ce-49d8-a81f-8e8b3686b14a	1018	1024	donor_to_target	1021
86c8d7c2-82ab-42fa-a0c0-21d747e4ea53	M1	D15	86c8d7c2-82ab-42fa-a0c0-21d747e4ea53	180	241	target_to_donor	210.5
86c8d7c2-82ab-42fa-a0c0-21d747e4ea53	M1	D15	86c8d7c2-82ab-42fa-a0c0-21d747e4ea53	415	426	donor_to_target	420.5
f27bd03a-a4a5-4251-b170-1fd3536d17ec	M1	D15	f27bd03a-a4a5-4251-b170-1fd3536d17ec	40	138	target_to_donor	89
f27bd03a-a4a5-4251-b170-1fd3536d17ec	M1	D15	f27bd03a-a4a5-4251-b170-1fd3536d17ec	180	241	donor_to_target	210.5
768f71ab-0c7d-48c1-a82c-2194e67dc7b0	M1	D15	768f71ab-0c7d-48c1-a82c-2194e67dc7b0	40	138	target_to_donor	89
768f71ab-0c7d-48c1-a82c-2194e67dc7b0	M1	D15	768f71ab-0c7d-48c1-a82c-2194e67dc7b0	279	288	donor_to_target	283.5
7dfaaa94-94c2-46b0-ab78-4c73dd718fa1	M2	D13	7dfaaa94-94c2-46b0-ab78-4c73dd718fa1	675	678	target_to_donor	676.5
7dfaaa94-94c2-46b0-ab78-4c73dd718fa1	M2	D13	7dfaaa94-94c2-46b0-ab78-4c73dd718fa1	842	847	donor_to_target	844.5
7dfaaa94-94c2-46b0-ab78-4c73dd718fa1	M2	D13	7dfaaa94-94c2-46b0-ab78-4c73dd718fa1	889	893	target_to_donor	891
7dfaaa94-94c2-46b0-ab78-4c73dd718fa1	M2	D13	7dfaaa94-94c2-46b0-ab78-4c73dd718fa1	894	896	donor_to_target	895
7dfaaa94-94c2-46b0-ab78-4c73dd718fa1	M2	D13	7dfaaa94-94c2-46b0-ab78-4c73dd718fa1	947	956	target_to_donor	951.5
7dfaaa94-94c2-46b0-ab78-4c73dd718fa1	M2	D13	7dfaaa94-94c2-46b0-ab78-4c73dd718fa1	1010	1015	donor_to_target	1012.5
28d4c41e-a53a-5a23-b3f4-dc673b3a2391	M3	D15	28d4c41e-a53a-5a23-b3f4-dc673b3a2391	180	241	target_to_donor	210.5
28d4c41e-a53a-5a23-b3f4-dc673b3a2391	M3	D15	28d4c41e-a53a-5a23-b3f4-dc673b3a2391	442	459	donor_to_target	450.5
be38545f-5f1a-4205-81b0-b57e404cd884	M3	D15	63b36e7e-b1cd-4d10-880a-7b1666daaa88	180	241	donor_to_target	210.5
be38545f-5f1a-4205-81b0-b57e404cd884	M3	D15	63b36e7e-b1cd-4d10-880a-7b1666daaa88	415	426	target_to_donor	420.5
be38545f-5f1a-4205-81b0-b57e404cd884	M3	D15	63b36e7e-b1cd-4d10-880a-7b1666daaa88	511	528	donor_to_target	519.5
b21bf6c6-4909-4fe3-b03d-bdf0a0ebd4ec	M3	D15	63b36e7e-b1cd-4d10-880a-7b1666daaa88	180	241	donor_to_target	210.5
b21bf6c6-4909-4fe3-b03d-bdf0a0ebd4ec	M3	D15	63b36e7e-b1cd-4d10-880a-7b1666daaa88	415	426	target_to_donor	420.5
b21bf6c6-4909-4fe3-b03d-bdf0a0ebd4ec	M3	D15	63b36e7e-b1cd-4d10-880a-7b1666daaa88	511	528	donor_to_target	519.5
63b36e7e-b1cd-4d10-880a-7b1666daaa88	M3	D15	63b36e7e-b1cd-4d10-880a-7b1666daaa88	180	241	donor_to_target	210.5
63b36e7e-b1cd-4d10-880a-7b1666daaa88	M3	D15	63b36e7e-b1cd-4d10-880a-7b1666daaa88	415	426	target_to_donor	420.5
63b36e7e-b1cd-4d10-880a-7b1666daaa88	M3	D15	63b36e7e-b1cd-4d10-880a-7b1666daaa88	511	528	donor_to_target	519.5
d1444073-8f1d-45ee-81f4-53a420bbfe0d	M5	D18	d1444073-8f1d-45ee-81f4-53a420bbfe0d	9	39	target_to_donor	24
d1444073-8f1d-45ee-81f4-53a420bbfe0d	M5	D18	d1444073-8f1d-45ee-81f4-53a420bbfe0d	180	241	donor_to_target	210.5
d1444073-8f1d-45ee-81f4-53a420bbfe0d	M5	D18	d1444073-8f1d-45ee-81f4-53a420bbfe0d	1432	1432	target_to_donor	1432
d1444073-8f1d-45ee-81f4-53a420bbfe0d	M5	D18	d1444073-8f1d-45ee-81f4-53a420bbfe0d	1437	1437	donor_to_target	1437
edcc0999-53f0-49fe-b98c-122bc210b375	M5	D18	dca67dda-0fa8-46b5-9bed-e2b9face4a33	1069	1083	target_to_donor	1076
edcc0999-53f0-49fe-b98c-122bc210b375	M5	D18	dca67dda-0fa8-46b5-9bed-e2b9face4a33	1087	1100	donor_to_target	1093.5
edcc0999-53f0-49fe-b98c-122bc210b375	M5	D18	dca67dda-0fa8-46b5-9bed-e2b9face4a33	1162	1171	target_to_donor	1166.5
edcc0999-53f0-49fe-b98c-122bc210b375	M5	D18	dca67dda-0fa8-46b5-9bed-e2b9face4a33	1330	1353	donor_to_target	1341.5
d83b0855-fcc0-4253-82e2-051e3f0e68ac	M5	D18	dca67dda-0fa8-46b5-9bed-e2b9face4a33	1069	1083	target_to_donor	1076
d83b0855-fcc0-4253-82e2-051e3f0e68ac	M5	D18	dca67dda-0fa8-46b5-9bed-e2b9face4a33	1087	1100	donor_to_target	1093.5
d83b0855-fcc0-4253-82e2-051e3f0e68ac	M5	D18	dca67dda-0fa8-46b5-9bed-e2b9face4a33	1162	1171	target_to_donor	1166.5
d83b0855-fcc0-4253-82e2-051e3f0e68ac	M5	D18	dca67dda-0fa8-46b5-9bed-e2b9face4a33	1330	1353	donor_to_target	1341.5
e884a498-68ed-4231-a288-3c3111b14ef2	M5	D18	dca67dda-0fa8-46b5-9bed-e2b9face4a33	1069	1083	target_to_donor	1076
e884a498-68ed-4231-a288-3c3111b14ef2	M5	D18	dca67dda-0fa8-46b5-9bed-e2b9face4a33	1087	1100	donor_to_target	1093.5
e884a498-68ed-4231-a288-3c3111b14ef2	M5	D18	dca67dda-0fa8-46b5-9bed-e2b9face4a33	1162	1171	target_to_donor	1166.5
e884a498-68ed-4231-a288-3c3111b14ef2	M5	D18	dca67dda-0fa8-46b5-9bed-e2b9face4a33	1330	1353	donor_to_target	1341.5
b09fcb0b-ee14-5f9f-bcc9-46be68ff3ee5	M5	D18	dca67dda-0fa8-46b5-9bed-e2b9face4a33	1069	1083	target_to_donor	1076
b09fcb0b-ee14-5f9f-bcc9-46be68ff3ee5	M5	D18	dca67dda-0fa8-46b5-9bed-e2b9face4a33	1087	1100	donor_to_target	1093.5
b09fcb0b-ee14-5f9f-bcc9-46be68ff3ee5	M5	D18	dca67dda-0fa8-46b5-9bed-e2b9face4a33	1162	1171	target_to_donor	1166.5
b09fcb0b-ee14-5f9f-bcc9-46be68ff3ee5	M5	D18	dca67dda-0fa8-46b5-9bed-e2b9face4a33	1330	1353	donor_to_target	1341.5
f7fcc4a7-2182-40d3-896c-7285a291f027	M5	D18	dca67dda-0fa8-46b5-9bed-e2b9face4a33	1069	1083	target_to_donor	1076
f7fcc4a7-2182-40d3-896c-7285a291f027	M5	D18	dca67dda-0fa8-46b5-9bed-e2b9face4a33	1087	1100	donor_to_target	1093.5
f7fcc4a7-2182-40d3-896c-7285a291f027	M5	D18	dca67dda-0fa8-46b5-9bed-e2b9face4a33	1162	1171	target_to_donor	1166.5
f7fcc4a7-2182-40d3-896c-7285a291f027	M5	D18	dca67dda-0fa8-46b5-9bed-e2b9face4a33	1330	1353	donor_to_target	1341.5
771d03f1-d6ec-4193-86d4-0a6783652091	M5	D18	dca67dda-0fa8-46b5-9bed-e2b9face4a33	1069	1083	target_to_donor	1076
771d03f1-d6ec-4193-86d4-0a6783652091	M5	D18	dca67dda-0fa8-46b5-9bed-e2b9face4a33	1087	1100	donor_to_target	1093.5
771d03f1-d6ec-4193-86d4-0a6783652091	M5	D18	dca67dda-0fa8-46b5-9bed-e2b9face4a33	1162	1171	target_to_donor	1166.5
771d03f1-d6ec-4193-86d4-0a6783652091	M5	D18	dca67dda-0fa8-46b5-9bed-e2b9face4a33	1330	1353	donor_to_target	1341.5
0e3b581b-0470-4c90-bc4d-6ff7ac9059a7	M5	D18	dca67dda-0fa8-46b5-9bed-e2b9face4a33	1069	1083	target_to_donor	1076
0e3b581b-0470-4c90-bc4d-6ff7ac9059a7	M5	D18	dca67dda-0fa8-46b5-9bed-e2b9face4a33	1087	1100	donor_to_target	1093.5
0e3b581b-0470-4c90-bc4d-6ff7ac9059a7	M5	D18	dca67dda-0fa8-46b5-9bed-e2b9face4a33	1162	1171	target_to_donor	1166.5
0e3b581b-0470-4c90-bc4d-6ff7ac9059a7	M5	D18	dca67dda-0fa8-46b5-9bed-e2b9face4a33	1330	1353	donor_to_target	1341.5
98eaa0e1-d4c8-4dcb-bad5-b42e228573d7	M5	D18	dca67dda-0fa8-46b5-9bed-e2b9face4a33	1069	1083	target_to_donor	1076
98eaa0e1-d4c8-4dcb-bad5-b42e228573d7	M5	D18	dca67dda-0fa8-46b5-9bed-e2b9face4a33	1087	1100	donor_to_target	1093.5
98eaa0e1-d4c8-4dcb-bad5-b42e228573d7	M5	D18	dca67dda-0fa8-46b5-9bed-e2b9face4a33	1162	1171	target_to_donor	1166.5
98eaa0e1-d4c8-4dcb-bad5-b42e228573d7	M5	D18	dca67dda-0fa8-46b5-9bed-e2b9face4a33	1330	1353	donor_to_target	1341.5
f2f61810-0c70-413d-af5c-8aaae75f6cca	M5	D18	dca67dda-0fa8-46b5-9bed-e2b9face4a33	1069	1083	target_to_donor	1076
f2f61810-0c70-413d-af5c-8aaae75f6cca	M5	D18	dca67dda-0fa8-46b5-9bed-e2b9face4a33	1087	1100	donor_to_target	1093.5
f2f61810-0c70-413d-af5c-8aaae75f6cca	M5	D18	dca67dda-0fa8-46b5-9bed-e2b9face4a33	1162	1171	target_to_donor	1166.5
f2f61810-0c70-413d-af5c-8aaae75f6cca	M5	D18	dca67dda-0fa8-46b5-9bed-e2b9face4a33	1330	1353	donor_to_target	1341.5
191ae655-b430-438c-818f-8e715b5ca4dc	M5	D18	dca67dda-0fa8-46b5-9bed-e2b9face4a33	1069	1083	target_to_donor	1076
191ae655-b430-438c-818f-8e715b5ca4dc	M5	D18	dca67dda-0fa8-46b5-9bed-e2b9face4a33	1087	1100	donor_to_target	1093.5
191ae655-b430-438c-818f-8e715b5ca4dc	M5	D18	dca67dda-0fa8-46b5-9bed-e2b9face4a33	1162	1171	target_to_donor	1166.5
191ae655-b430-438c-818f-8e715b5ca4dc	M5	D18	dca67dda-0fa8-46b5-9bed-e2b9face4a33	1330	1353	donor_to_target	1341.5
6cd29383-3b92-4842-80be-0b38389c3329	M5	D18	dca67dda-0fa8-46b5-9bed-e2b9face4a33	1069	1083	target_to_donor	1076
6cd29383-3b92-4842-80be-0b38389c3329	M5	D18	dca67dda-0fa8-46b5-9bed-e2b9face4a33	1087	1100	donor_to_target	1093.5
6cd29383-3b92-4842-80be-0b38389c3329	M5	D18	dca67dda-0fa8-46b5-9bed-e2b9face4a33	1162	1171	target_to_donor	1166.5
6cd29383-3b92-4842-80be-0b38389c3329	M5	D18	dca67dda-0fa8-46b5-9bed-e2b9face4a33	1330	1353	donor_to_target	1341.5
5e8f6671-7fcc-47b9-8e28-e55d919fb129	M5	D18	dca67dda-0fa8-46b5-9bed-e2b9face4a33	1069	1083	target_to_donor	1076
5e8f6671-7fcc-47b9-8e28-e55d919fb129	M5	D18	dca67dda-0fa8-46b5-9bed-e2b9face4a33	1087	1100	donor_to_target	1093.5
5e8f6671-7fcc-47b9-8e28-e55d919fb129	M5	D18	dca67dda-0fa8-46b5-9bed-e2b9face4a33	1162	1171	target_to_donor	1166.5
5e8f6671-7fcc-47b9-8e28-e55d919fb129	M5	D18	dca67dda-0fa8-46b5-9bed-e2b9face4a33	1330	1353	donor_to_target	1341.5
c9f0d182-f0f9-4fa5-bc4d-fda31fb2f51f	M5	D18	dca67dda-0fa8-46b5-9bed-e2b9face4a33	1069	1083	target_to_donor	1076
c9f0d182-f0f9-4fa5-bc4d-fda31fb2f51f	M5	D18	dca67dda-0fa8-46b5-9bed-e2b9face4a33	1087	1100	donor_to_target	1093.5
c9f0d182-f0f9-4fa5-bc4d-fda31fb2f51f	M5	D18	dca67dda-0fa8-46b5-9bed-e2b9face4a33	1162	1171	target_to_donor	1166.5
c9f0d182-f0f9-4fa5-bc4d-fda31fb2f51f	M5	D18	dca67dda-0fa8-46b5-9bed-e2b9face4a33	1330	1353	donor_to_target	1341.5
59d331c8-d97e-4ebb-953d-7a4fb7e8d2bf	M5	D18	dca67dda-0fa8-46b5-9bed-e2b9face4a33	1069	1083	target_to_donor	1076
59d331c8-d97e-4ebb-953d-7a4fb7e8d2bf	M5	D18	dca67dda-0fa8-46b5-9bed-e2b9face4a33	1087	1100	donor_to_target	1093.5
59d331c8-d97e-4ebb-953d-7a4fb7e8d2bf	M5	D18	dca67dda-0fa8-46b5-9bed-e2b9face4a33	1162	1171	target_to_donor	1166.5
59d331c8-d97e-4ebb-953d-7a4fb7e8d2bf	M5	D18	dca67dda-0fa8-46b5-9bed-e2b9face4a33	1330	1353	donor_to_target	1341.5
a8301e6a-feca-4a50-bf76-9cc0c47d8343	M5	D18	dca67dda-0fa8-46b5-9bed-e2b9face4a33	1069	1083	target_to_donor	1076
a8301e6a-feca-4a50-bf76-9cc0c47d8343	M5	D18	dca67dda-0fa8-46b5-9bed-e2b9face4a33	1087	1100	donor_to_target	1093.5
a8301e6a-feca-4a50-bf76-9cc0c47d8343	M5	D18	dca67dda-0fa8-46b5-9bed-e2b9face4a33	1162	1171	target_to_donor	1166.5
a8301e6a-feca-4a50-bf76-9cc0c47d8343	M5	D18	dca67dda-0fa8-46b5-9bed-e2b9face4a33	1330	1353	donor_to_target	1341.5
dca67dda-0fa8-46b5-9bed-e2b9face4a33	M5	D18	dca67dda-0fa8-46b5-9bed-e2b9face4a33	1069	1083	target_to_donor	1076
dca67dda-0fa8-46b5-9bed-e2b9face4a33	M5	D18	dca67dda-0fa8-46b5-9bed-e2b9face4a33	1087	1100	donor_to_target	1093.5
dca67dda-0fa8-46b5-9bed-e2b9face4a33	M5	D18	dca67dda-0fa8-46b5-9bed-e2b9face4a33	1162	1171	target_to_donor	1166.5
dca67dda-0fa8-46b5-9bed-e2b9face4a33	M5	D18	dca67dda-0fa8-46b5-9bed-e2b9face4a33	1330	1353	donor_to_target	1341.5
1b992ab3-86fd-4bad-87a8-92efe81000bd	M5	D18	dca67dda-0fa8-46b5-9bed-e2b9face4a33	1069	1083	target_to_donor	1076
1b992ab3-86fd-4bad-87a8-92efe81000bd	M5	D18	dca67dda-0fa8-46b5-9bed-e2b9face4a33	1087	1100	donor_to_target	1093.5
1b992ab3-86fd-4bad-87a8-92efe81000bd	M5	D18	dca67dda-0fa8-46b5-9bed-e2b9face4a33	1162	1171	target_to_donor	1166.5
1b992ab3-86fd-4bad-87a8-92efe81000bd	M5	D18	dca67dda-0fa8-46b5-9bed-e2b9face4a33	1330	1353	donor_to_target	1341.5
528c7881-9af2-43b9-bee5-7e5cf6038267	M5	D18	dca67dda-0fa8-46b5-9bed-e2b9face4a33	1069	1083	target_to_donor	1076
528c7881-9af2-43b9-bee5-7e5cf6038267	M5	D18	dca67dda-0fa8-46b5-9bed-e2b9face4a33	1087	1100	donor_to_target	1093.5
528c7881-9af2-43b9-bee5-7e5cf6038267	M5	D18	dca67dda-0fa8-46b5-9bed-e2b9face4a33	1162	1171	target_to_donor	1166.5
528c7881-9af2-43b9-bee5-7e5cf6038267	M5	D18	dca67dda-0fa8-46b5-9bed-e2b9face4a33	1330	1353	donor_to_target	1341.5
1a897047-da4a-4869-9da1-9266f40f3be3	M5	D18	dca67dda-0fa8-46b5-9bed-e2b9face4a33	1069	1083	target_to_donor	1076
1a897047-da4a-4869-9da1-9266f40f3be3	M5	D18	dca67dda-0fa8-46b5-9bed-e2b9face4a33	1087	1100	donor_to_target	1093.5
1a897047-da4a-4869-9da1-9266f40f3be3	M5	D18	dca67dda-0fa8-46b5-9bed-e2b9face4a33	1162	1171	target_to_donor	1166.5
1a897047-da4a-4869-9da1-9266f40f3be3	M5	D18	dca67dda-0fa8-46b5-9bed-e2b9face4a33	1330	1353	donor_to_target	1341.5
a5e89d5b-6a1e-4eee-9221-4c9d899ecfb6	M5	D18	dca67dda-0fa8-46b5-9bed-e2b9face4a33	1069	1083	target_to_donor	1076
a5e89d5b-6a1e-4eee-9221-4c9d899ecfb6	M5	D18	dca67dda-0fa8-46b5-9bed-e2b9face4a33	1087	1100	donor_to_target	1093.5
a5e89d5b-6a1e-4eee-9221-4c9d899ecfb6	M5	D18	dca67dda-0fa8-46b5-9bed-e2b9face4a33	1162	1171	target_to_donor	1166.5
a5e89d5b-6a1e-4eee-9221-4c9d899ecfb6	M5	D18	dca67dda-0fa8-46b5-9bed-e2b9face4a33	1330	1353	donor_to_target	1341.5
237cbb39-fa63-4ea0-b10f-60cd08c76111	M5	D18	dca67dda-0fa8-46b5-9bed-e2b9face4a33	1069	1083	target_to_donor	1076
237cbb39-fa63-4ea0-b10f-60cd08c76111	M5	D18	dca67dda-0fa8-46b5-9bed-e2b9face4a33	1087	1100	donor_to_target	1093.5
237cbb39-fa63-4ea0-b10f-60cd08c76111	M5	D18	dca67dda-0fa8-46b5-9bed-e2b9face4a33	1162	1171	target_to_donor	1166.5
237cbb39-fa63-4ea0-b10f-60cd08c76111	M5	D18	dca67dda-0fa8-46b5-9bed-e2b9face4a33	1330	1353	donor_to_target	1341.5
bb3d78d3-e500-4751-901e-144fde5b55d0	M5	D18	bb3d78d3-e500-4751-901e-144fde5b55d0	735	736	target_to_donor	735.5
bb3d78d3-e500-4751-901e-144fde5b55d0	M5	D18	bb3d78d3-e500-4751-901e-144fde5b55d0	739	744	donor_to_target	741.5
bb3d78d3-e500-4751-901e-144fde5b55d0	M5	D18	bb3d78d3-e500-4751-901e-144fde5b55d0	1051	1068	target_to_donor	1059.5
bb3d78d3-e500-4751-901e-144fde5b55d0	M5	D18	bb3d78d3-e500-4751-901e-144fde5b55d0	1069	1083	donor_to_target	1076
20d382a3-e6bd-4fba-a2c0-c2257e776f14	M1	D15	20d382a3-e6bd-4fba-a2c0-c2257e776f14	800	806	target_to_donor	803
20d382a3-e6bd-4fba-a2c0-c2257e776f14	M1	D15	20d382a3-e6bd-4fba-a2c0-c2257e776f14	842	847	donor_to_target	844.5
20d382a3-e6bd-4fba-a2c0-c2257e776f14	M1	D15	20d382a3-e6bd-4fba-a2c0-c2257e776f14	889	893	target_to_donor	891
20d382a3-e6bd-4fba-a2c0-c2257e776f14	M1	D15	20d382a3-e6bd-4fba-a2c0-c2257e776f14	894	896	donor_to_target	895
20d382a3-e6bd-4fba-a2c0-c2257e776f14	M1	D15	20d382a3-e6bd-4fba-a2c0-c2257e776f14	947	956	target_to_donor	951.5
20d382a3-e6bd-4fba-a2c0-c2257e776f14	M1	D15	20d382a3-e6bd-4fba-a2c0-c2257e776f14	1018	1024	donor_to_target	1021
20939df1-0379-47ca-9c28-238bed571826	M1	D15	20939df1-0379-47ca-9c28-238bed571826	180	241	donor_to_target	210.5
20939df1-0379-47ca-9c28-238bed571826	M1	D15	20939df1-0379-47ca-9c28-238bed571826	739	744	target_to_donor	741.5
20939df1-0379-47ca-9c28-238bed571826	M1	D15	20939df1-0379-47ca-9c28-238bed571826	754	762	donor_to_target	758
826acc18-6c84-4324-a159-dd07f396be60	M1	D15	826acc18-6c84-4324-a159-dd07f396be60	261	273	donor_to_target	267
826acc18-6c84-4324-a159-dd07f396be60	M1	D15	826acc18-6c84-4324-a159-dd07f396be60	1539	1540	target_to_donor	1539.5
826acc18-6c84-4324-a159-dd07f396be60	M1	D15	826acc18-6c84-4324-a159-dd07f396be60	1541	1547	donor_to_target	1544
b91cee48-0ff9-46d6-b187-08377f6f19ae	M1	D15	b91cee48-0ff9-46d6-b187-08377f6f19ae	460	492	target_to_donor	476
b91cee48-0ff9-46d6-b187-08377f6f19ae	M1	D15	b91cee48-0ff9-46d6-b187-08377f6f19ae	499	507	donor_to_target	503
b91cee48-0ff9-46d6-b187-08377f6f19ae	M1	D15	b91cee48-0ff9-46d6-b187-08377f6f19ae	511	528	target_to_donor	519.5
b91cee48-0ff9-46d6-b187-08377f6f19ae	M1	D15	b91cee48-0ff9-46d6-b187-08377f6f19ae	585	631	donor_to_target	608
b91cee48-0ff9-46d6-b187-08377f6f19ae	M1	D15	b91cee48-0ff9-46d6-b187-08377f6f19ae	650	674	target_to_donor	662
b91cee48-0ff9-46d6-b187-08377f6f19ae	M1	D15	b91cee48-0ff9-46d6-b187-08377f6f19ae	745	748	donor_to_target	746.5
b91cee48-0ff9-46d6-b187-08377f6f19ae	M1	D15	b91cee48-0ff9-46d6-b187-08377f6f19ae	793	799	target_to_donor	796
b91cee48-0ff9-46d6-b187-08377f6f19ae	M1	D15	b91cee48-0ff9-46d6-b187-08377f6f19ae	807	816	donor_to_target	811.5
85d41610-25b3-5ad4-b125-6270685d13f2	M1	D15	85d41610-25b3-5ad4-b125-6270685d13f2	1051	1068	target_to_donor	1059.5
85d41610-25b3-5ad4-b125-6270685d13f2	M1	D15	85d41610-25b3-5ad4-b125-6270685d13f2	1087	1100	donor_to_target	1093.5
85d41610-25b3-5ad4-b125-6270685d13f2	M1	D15	85d41610-25b3-5ad4-b125-6270685d13f2	1135	1141	target_to_donor	1138
85d41610-25b3-5ad4-b125-6270685d13f2	M1	D15	85d41610-25b3-5ad4-b125-6270685d13f2	1294	1329	donor_to_target	1311.5
708f3105-da94-56d5-814c-e07cd07b4f8f	M1	D15	708f3105-da94-56d5-814c-e07cd07b4f8f	745	748	target_to_donor	746.5
708f3105-da94-56d5-814c-e07cd07b4f8f	M1	D15	708f3105-da94-56d5-814c-e07cd07b4f8f	749	753	donor_to_target	751
708f3105-da94-56d5-814c-e07cd07b4f8f	M1	D15	708f3105-da94-56d5-814c-e07cd07b4f8f	771	777	target_to_donor	774
708f3105-da94-56d5-814c-e07cd07b4f8f	M1	D15	708f3105-da94-56d5-814c-e07cd07b4f8f	842	847	donor_to_target	844.5
708f3105-da94-56d5-814c-e07cd07b4f8f	M1	D15	708f3105-da94-56d5-814c-e07cd07b4f8f	889	893	target_to_donor	891
708f3105-da94-56d5-814c-e07cd07b4f8f	M1	D15	708f3105-da94-56d5-814c-e07cd07b4f8f	894	896	donor_to_target	895
708f3105-da94-56d5-814c-e07cd07b4f8f	M1	D15	708f3105-da94-56d5-814c-e07cd07b4f8f	947	956	target_to_donor	951.5
708f3105-da94-56d5-814c-e07cd07b4f8f	M1	D15	708f3105-da94-56d5-814c-e07cd07b4f8f	1042	1047	donor_to_target	1044.5
da7b577c-868e-45bb-8702-10fec1f75acb	M1	D15	da7b577c-868e-45bb-8702-10fec1f75acb	139	179	target_to_donor	159
da7b577c-868e-45bb-8702-10fec1f75acb	M1	D15	da7b577c-868e-45bb-8702-10fec1f75acb	245	256	donor_to_target	250.5
e2496bea-52c1-49d2-91e0-caeb000df817	M1	D15	e2496bea-52c1-49d2-91e0-caeb000df817	754	762	target_to_donor	758
e2496bea-52c1-49d2-91e0-caeb000df817	M1	D15	e2496bea-52c1-49d2-91e0-caeb000df817	928	940	donor_to_target	934
fa2f816f-da72-4963-b1e7-c235f9f56898	M2	D13	fa2f816f-da72-4963-b1e7-c235f9f56898	9	39	target_to_donor	24
fa2f816f-da72-4963-b1e7-c235f9f56898	M2	D13	fa2f816f-da72-4963-b1e7-c235f9f56898	180	241	donor_to_target	210.5
714908eb-c8d4-43c7-834f-4503b2b47ad9	M5	D18	fa2f816f-da72-4963-b1e7-c235f9f56898	9	39	target_to_donor	24
714908eb-c8d4-43c7-834f-4503b2b47ad9	M5	D18	fa2f816f-da72-4963-b1e7-c235f9f56898	180	241	donor_to_target	210.5
640f0574-dc5d-4454-be39-0f0bcfb6a43d	M2	D13	640f0574-dc5d-4454-be39-0f0bcfb6a43d	40	138	target_to_donor	89
640f0574-dc5d-4454-be39-0f0bcfb6a43d	M2	D13	640f0574-dc5d-4454-be39-0f0bcfb6a43d	180	241	donor_to_target	210.5
86b7205c-e5be-50f4-934d-5312c67c8b11	M3	D15	86b7205c-e5be-50f4-934d-5312c67c8b11	565	584	target_to_donor	574.5
86b7205c-e5be-50f4-934d-5312c67c8b11	M3	D15	86b7205c-e5be-50f4-934d-5312c67c8b11	585	631	donor_to_target	608
86b7205c-e5be-50f4-934d-5312c67c8b11	M3	D15	86b7205c-e5be-50f4-934d-5312c67c8b11	675	678	target_to_donor	676.5
86b7205c-e5be-50f4-934d-5312c67c8b11	M3	D15	86b7205c-e5be-50f4-934d-5312c67c8b11	754	762	donor_to_target	758
86b7205c-e5be-50f4-934d-5312c67c8b11	M3	D15	86b7205c-e5be-50f4-934d-5312c67c8b11	793	799	target_to_donor	796
86b7205c-e5be-50f4-934d-5312c67c8b11	M3	D15	86b7205c-e5be-50f4-934d-5312c67c8b11	842	847	donor_to_target	844.5
86b7205c-e5be-50f4-934d-5312c67c8b11	M3	D15	86b7205c-e5be-50f4-934d-5312c67c8b11	889	893	target_to_donor	891
86b7205c-e5be-50f4-934d-5312c67c8b11	M3	D15	86b7205c-e5be-50f4-934d-5312c67c8b11	894	896	donor_to_target	895
82899f23-7c4d-4f4a-af7f-295ceecfc5d0	M3	D15	82899f23-7c4d-4f4a-af7f-295ceecfc5d0	395	396	target_to_donor	395.5
82899f23-7c4d-4f4a-af7f-295ceecfc5d0	M3	D15	82899f23-7c4d-4f4a-af7f-295ceecfc5d0	460	492	donor_to_target	476
d2014141-862c-46e9-805a-4f34e1e29421	M3	D15	d2014141-862c-46e9-805a-4f34e1e29421	1222	1288	target_to_donor	1255
d2014141-862c-46e9-805a-4f34e1e29421	M3	D15	d2014141-862c-46e9-805a-4f34e1e29421	1330	1353	donor_to_target	1341.5
22c1a8c4-628e-4c4b-bb9b-f03175d781cd	M4	D6	22c1a8c4-628e-4c4b-bb9b-f03175d781cd	180	241	target_to_donor	210.5
22c1a8c4-628e-4c4b-bb9b-f03175d781cd	M4	D6	22c1a8c4-628e-4c4b-bb9b-f03175d781cd	388	397	donor_to_target	392.5
22c1a8c4-628e-4c4b-bb9b-f03175d781cd	M4	D6	22c1a8c4-628e-4c4b-bb9b-f03175d781cd	398	402	target_to_donor	400
22c1a8c4-628e-4c4b-bb9b-f03175d781cd	M4	D6	22c1a8c4-628e-4c4b-bb9b-f03175d781cd	408	410	donor_to_target	409
22c1a8c4-628e-4c4b-bb9b-f03175d781cd	M4	D6	22c1a8c4-628e-4c4b-bb9b-f03175d781cd	412	414	target_to_donor	413
22c1a8c4-628e-4c4b-bb9b-f03175d781cd	M4	D6	22c1a8c4-628e-4c4b-bb9b-f03175d781cd	495	497	donor_to_target	496
22c1a8c4-628e-4c4b-bb9b-f03175d781cd	M4	D6	22c1a8c4-628e-4c4b-bb9b-f03175d781cd	498	504	target_to_donor	501
22c1a8c4-628e-4c4b-bb9b-f03175d781cd	M4	D6	22c1a8c4-628e-4c4b-bb9b-f03175d781cd	511	528	donor_to_target	519.5
22c1a8c4-628e-4c4b-bb9b-f03175d781cd	M4	D6	22c1a8c4-628e-4c4b-bb9b-f03175d781cd	529	537	target_to_donor	533
22c1a8c4-628e-4c4b-bb9b-f03175d781cd	M4	D6	22c1a8c4-628e-4c4b-bb9b-f03175d781cd	541	545	donor_to_target	543
22c1a8c4-628e-4c4b-bb9b-f03175d781cd	M4	D6	22c1a8c4-628e-4c4b-bb9b-f03175d781cd	546	553	target_to_donor	549.5
22c1a8c4-628e-4c4b-bb9b-f03175d781cd	M4	D6	22c1a8c4-628e-4c4b-bb9b-f03175d781cd	585	631	donor_to_target	608
22c1a8c4-628e-4c4b-bb9b-f03175d781cd	M4	D6	22c1a8c4-628e-4c4b-bb9b-f03175d781cd	675	678	target_to_donor	676.5
22c1a8c4-628e-4c4b-bb9b-f03175d781cd	M4	D6	22c1a8c4-628e-4c4b-bb9b-f03175d781cd	842	847	donor_to_target	844.5
22c1a8c4-628e-4c4b-bb9b-f03175d781cd	M4	D6	22c1a8c4-628e-4c4b-bb9b-f03175d781cd	889	893	target_to_donor	891
22c1a8c4-628e-4c4b-bb9b-f03175d781cd	M4	D6	22c1a8c4-628e-4c4b-bb9b-f03175d781cd	894	896	donor_to_target	895
22c1a8c4-628e-4c4b-bb9b-f03175d781cd	M4	D6	22c1a8c4-628e-4c4b-bb9b-f03175d781cd	947	956	target_to_donor	951.5
22c1a8c4-628e-4c4b-bb9b-f03175d781cd	M4	D6	22c1a8c4-628e-4c4b-bb9b-f03175d781cd	1010	1015	donor_to_target	1012.5
4fc92774-3c69-4f5f-a6bd-c57f91f10c3f	M5	D15	4fc92774-3c69-4f5f-a6bd-c57f91f10c3f	40	138	target_to_donor	89
4fc92774-3c69-4f5f-a6bd-c57f91f10c3f	M5	D15	4fc92774-3c69-4f5f-a6bd-c57f91f10c3f	245	256	donor_to_target	250.5
895bc379-ef48-46c8-972c-c61c9b6d5cca	M5	D15	895bc379-ef48-46c8-972c-c61c9b6d5cca	180	241	donor_to_target	210.5
8269b75c-33c9-4274-9489-85af881e103d	M5	D15	8269b75c-33c9-4274-9489-85af881e103d	180	241	donor_to_target	210.5
1ae982c3-8673-42bb-b6ab-8dd3c29e9dd8	M5	D18	1ae982c3-8673-42bb-b6ab-8dd3c29e9dd8	9	39	target_to_donor	24
1ae982c3-8673-42bb-b6ab-8dd3c29e9dd8	M5	D18	1ae982c3-8673-42bb-b6ab-8dd3c29e9dd8	180	241	donor_to_target	210.5
da32c98a-be72-4899-95c6-841a953f00db	M5	D18	da32c98a-be72-4899-95c6-841a953f00db	1120	1122	target_to_donor	1121
da32c98a-be72-4899-95c6-841a953f00db	M5	D18	da32c98a-be72-4899-95c6-841a953f00db	1181	1221	donor_to_target	1201
f65a0f2a-cfbc-4713-a211-dc174cf89bce	M5	D18	f65a0f2a-cfbc-4713-a211-dc174cf89bce	928	940	target_to_donor	934
f65a0f2a-cfbc-4713-a211-dc174cf89bce	M5	D18	f65a0f2a-cfbc-4713-a211-dc174cf89bce	1084	1086	donor_to_target	1085
f65a0f2a-cfbc-4713-a211-dc174cf89bce	M5	D18	f65a0f2a-cfbc-4713-a211-dc174cf89bce	1135	1141	target_to_donor	1138
f65a0f2a-cfbc-4713-a211-dc174cf89bce	M5	D18	f65a0f2a-cfbc-4713-a211-dc174cf89bce	1330	1353	donor_to_target	1341.5
bf858da4-49b0-59b5-a871-9e60101385d4	M5	D18	bf858da4-49b0-59b5-a871-9e60101385d4	928	940	target_to_donor	934
bf858da4-49b0-59b5-a871-9e60101385d4	M5	D18	bf858da4-49b0-59b5-a871-9e60101385d4	1084	1086	donor_to_target	1085
bf858da4-49b0-59b5-a871-9e60101385d4	M5	D18	bf858da4-49b0-59b5-a871-9e60101385d4	1135	1141	target_to_donor	1138
bf858da4-49b0-59b5-a871-9e60101385d4	M5	D18	bf858da4-49b0-59b5-a871-9e60101385d4	1330	1353	donor_to_target	1341.5
e19ddb91-a462-4dcf-b172-14136f3121e7	M5	D18	5252f6a7-f9a7-4fe6-a434-61b62bff1c29	928	940	target_to_donor	934
e19ddb91-a462-4dcf-b172-14136f3121e7	M5	D18	5252f6a7-f9a7-4fe6-a434-61b62bff1c29	1084	1086	donor_to_target	1085
e19ddb91-a462-4dcf-b172-14136f3121e7	M5	D18	5252f6a7-f9a7-4fe6-a434-61b62bff1c29	1135	1141	target_to_donor	1138
e19ddb91-a462-4dcf-b172-14136f3121e7	M5	D18	5252f6a7-f9a7-4fe6-a434-61b62bff1c29	1330	1353	donor_to_target	1341.5
ea21aebe-de24-4cd8-8ca5-937a2e04350f	M5	D18	5252f6a7-f9a7-4fe6-a434-61b62bff1c29	928	940	target_to_donor	934
ea21aebe-de24-4cd8-8ca5-937a2e04350f	M5	D18	5252f6a7-f9a7-4fe6-a434-61b62bff1c29	1084	1086	donor_to_target	1085
ea21aebe-de24-4cd8-8ca5-937a2e04350f	M5	D18	5252f6a7-f9a7-4fe6-a434-61b62bff1c29	1135	1141	target_to_donor	1138
ea21aebe-de24-4cd8-8ca5-937a2e04350f	M5	D18	5252f6a7-f9a7-4fe6-a434-61b62bff1c29	1330	1353	donor_to_target	1341.5
d98f703f-66fc-59bd-902b-8db6b852fb48	M5	D18	5252f6a7-f9a7-4fe6-a434-61b62bff1c29	928	940	target_to_donor	934
d98f703f-66fc-59bd-902b-8db6b852fb48	M5	D18	5252f6a7-f9a7-4fe6-a434-61b62bff1c29	1084	1086	donor_to_target	1085
d98f703f-66fc-59bd-902b-8db6b852fb48	M5	D18	5252f6a7-f9a7-4fe6-a434-61b62bff1c29	1135	1141	target_to_donor	1138
d98f703f-66fc-59bd-902b-8db6b852fb48	M5	D18	5252f6a7-f9a7-4fe6-a434-61b62bff1c29	1330	1353	donor_to_target	1341.5
2d48f385-01d4-5a8f-bc3b-1778f52a3086	M5	D18	5252f6a7-f9a7-4fe6-a434-61b62bff1c29	928	940	target_to_donor	934
2d48f385-01d4-5a8f-bc3b-1778f52a3086	M5	D18	5252f6a7-f9a7-4fe6-a434-61b62bff1c29	1084	1086	donor_to_target	1085
2d48f385-01d4-5a8f-bc3b-1778f52a3086	M5	D18	5252f6a7-f9a7-4fe6-a434-61b62bff1c29	1135	1141	target_to_donor	1138
2d48f385-01d4-5a8f-bc3b-1778f52a3086	M5	D18	5252f6a7-f9a7-4fe6-a434-61b62bff1c29	1330	1353	donor_to_target	1341.5
f906f324-0d10-5282-8478-aad01be8beed	M5	D18	5252f6a7-f9a7-4fe6-a434-61b62bff1c29	928	940	target_to_donor	934
f906f324-0d10-5282-8478-aad01be8beed	M5	D18	5252f6a7-f9a7-4fe6-a434-61b62bff1c29	1084	1086	donor_to_target	1085
f906f324-0d10-5282-8478-aad01be8beed	M5	D18	5252f6a7-f9a7-4fe6-a434-61b62bff1c29	1135	1141	target_to_donor	1138
f906f324-0d10-5282-8478-aad01be8beed	M5	D18	5252f6a7-f9a7-4fe6-a434-61b62bff1c29	1330	1353	donor_to_target	1341.5
37c0f574-e3fb-40c2-a140-bade724614d6	M5	D18	5252f6a7-f9a7-4fe6-a434-61b62bff1c29	928	940	target_to_donor	934
37c0f574-e3fb-40c2-a140-bade724614d6	M5	D18	5252f6a7-f9a7-4fe6-a434-61b62bff1c29	1084	1086	donor_to_target	1085
37c0f574-e3fb-40c2-a140-bade724614d6	M5	D18	5252f6a7-f9a7-4fe6-a434-61b62bff1c29	1135	1141	target_to_donor	1138
37c0f574-e3fb-40c2-a140-bade724614d6	M5	D18	5252f6a7-f9a7-4fe6-a434-61b62bff1c29	1330	1353	donor_to_target	1341.5
5252f6a7-f9a7-4fe6-a434-61b62bff1c29	M5	D18	5252f6a7-f9a7-4fe6-a434-61b62bff1c29	928	940	target_to_donor	934
5252f6a7-f9a7-4fe6-a434-61b62bff1c29	M5	D18	5252f6a7-f9a7-4fe6-a434-61b62bff1c29	1084	1086	donor_to_target	1085
5252f6a7-f9a7-4fe6-a434-61b62bff1c29	M5	D18	5252f6a7-f9a7-4fe6-a434-61b62bff1c29	1135	1141	target_to_donor	1138
5252f6a7-f9a7-4fe6-a434-61b62bff1c29	M5	D18	5252f6a7-f9a7-4fe6-a434-61b62bff1c29	1330	1353	donor_to_target	1341.5
669e8599-9288-462a-91dc-94d76c51a5db	M5	D18	f5b25d70-d88a-4517-aa25-409a03c20948	427	441	target_to_donor	434
669e8599-9288-462a-91dc-94d76c51a5db	M5	D18	f5b25d70-d88a-4517-aa25-409a03c20948	460	492	donor_to_target	476
02b7eaa4-e92b-4992-b17b-286da1919a25	M5	D18	f5b25d70-d88a-4517-aa25-409a03c20948	427	441	target_to_donor	434
02b7eaa4-e92b-4992-b17b-286da1919a25	M5	D18	f5b25d70-d88a-4517-aa25-409a03c20948	460	492	donor_to_target	476
f5b25d70-d88a-4517-aa25-409a03c20948	M5	D18	f5b25d70-d88a-4517-aa25-409a03c20948	427	441	target_to_donor	434
f5b25d70-d88a-4517-aa25-409a03c20948	M5	D18	f5b25d70-d88a-4517-aa25-409a03c20948	460	492	donor_to_target	476
1256fc58-494e-466b-8f77-65dbe851f483	M5	D18	1256fc58-494e-466b-8f77-65dbe851f483	180	241	donor_to_target	210.5
0ef06ef9-6388-4094-acc8-14ebbdffbbe6	M1	D15	0ef06ef9-6388-4094-acc8-14ebbdffbbe6	800	806	target_to_donor	803
0ef06ef9-6388-4094-acc8-14ebbdffbbe6	M1	D15	0ef06ef9-6388-4094-acc8-14ebbdffbbe6	842	847	donor_to_target	844.5
0ef06ef9-6388-4094-acc8-14ebbdffbbe6	M1	D15	0ef06ef9-6388-4094-acc8-14ebbdffbbe6	889	893	target_to_donor	891
0ef06ef9-6388-4094-acc8-14ebbdffbbe6	M1	D15	0ef06ef9-6388-4094-acc8-14ebbdffbbe6	894	896	donor_to_target	895
0ef06ef9-6388-4094-acc8-14ebbdffbbe6	M1	D15	0ef06ef9-6388-4094-acc8-14ebbdffbbe6	923	924	target_to_donor	923.5
0ef06ef9-6388-4094-acc8-14ebbdffbbe6	M1	D15	0ef06ef9-6388-4094-acc8-14ebbdffbbe6	926	926	donor_to_target	926
0ef06ef9-6388-4094-acc8-14ebbdffbbe6	M1	D15	0ef06ef9-6388-4094-acc8-14ebbdffbbe6	957	960	target_to_donor	958.5
0ef06ef9-6388-4094-acc8-14ebbdffbbe6	M1	D15	0ef06ef9-6388-4094-acc8-14ebbdffbbe6	1018	1024	donor_to_target	1021
e08a28ca-a342-4915-8d9b-37275bb602d3	M1	D15	e08a28ca-a342-4915-8d9b-37275bb602d3	279	288	donor_to_target	283.5
e08a28ca-a342-4915-8d9b-37275bb602d3	M1	D15	e08a28ca-a342-4915-8d9b-37275bb602d3	889	893	target_to_donor	891
e08a28ca-a342-4915-8d9b-37275bb602d3	M1	D15	e08a28ca-a342-4915-8d9b-37275bb602d3	894	896	donor_to_target	895
e08a28ca-a342-4915-8d9b-37275bb602d3	M1	D15	e08a28ca-a342-4915-8d9b-37275bb602d3	947	956	target_to_donor	951.5
e08a28ca-a342-4915-8d9b-37275bb602d3	M1	D15	e08a28ca-a342-4915-8d9b-37275bb602d3	1087	1100	donor_to_target	1093.5
e08a28ca-a342-4915-8d9b-37275bb602d3	M1	D15	e08a28ca-a342-4915-8d9b-37275bb602d3	1162	1171	target_to_donor	1166.5
e08a28ca-a342-4915-8d9b-37275bb602d3	M1	D15	e08a28ca-a342-4915-8d9b-37275bb602d3	1181	1221	donor_to_target	1201
eccecd98-02b2-4272-9799-ac3a23a2a375	M1	D15	eccecd98-02b2-4272-9799-ac3a23a2a375	800	806	target_to_donor	803
eccecd98-02b2-4272-9799-ac3a23a2a375	M1	D15	eccecd98-02b2-4272-9799-ac3a23a2a375	842	847	donor_to_target	844.5
eccecd98-02b2-4272-9799-ac3a23a2a375	M1	D15	eccecd98-02b2-4272-9799-ac3a23a2a375	889	893	target_to_donor	891
eccecd98-02b2-4272-9799-ac3a23a2a375	M1	D15	eccecd98-02b2-4272-9799-ac3a23a2a375	894	896	donor_to_target	895
eccecd98-02b2-4272-9799-ac3a23a2a375	M1	D15	eccecd98-02b2-4272-9799-ac3a23a2a375	947	956	target_to_donor	951.5
eccecd98-02b2-4272-9799-ac3a23a2a375	M1	D15	eccecd98-02b2-4272-9799-ac3a23a2a375	1042	1047	donor_to_target	1044.5
eccecd98-02b2-4272-9799-ac3a23a2a375	M1	D15	eccecd98-02b2-4272-9799-ac3a23a2a375	1051	1068	target_to_donor	1059.5
eccecd98-02b2-4272-9799-ac3a23a2a375	M1	D15	eccecd98-02b2-4272-9799-ac3a23a2a375	1087	1100	donor_to_target	1093.5
eccecd98-02b2-4272-9799-ac3a23a2a375	M1	D15	eccecd98-02b2-4272-9799-ac3a23a2a375	1462	1462	target_to_donor	1462
eccecd98-02b2-4272-9799-ac3a23a2a375	M1	D15	eccecd98-02b2-4272-9799-ac3a23a2a375	1463	1465	donor_to_target	1464
1546eb84-3fd6-4def-8287-3b1db6da754e	M1	D15	1546eb84-3fd6-4def-8287-3b1db6da754e	40	138	donor_to_target	89
1546eb84-3fd6-4def-8287-3b1db6da754e	M1	D15	1546eb84-3fd6-4def-8287-3b1db6da754e	947	956	target_to_donor	951.5
1546eb84-3fd6-4def-8287-3b1db6da754e	M1	D15	1546eb84-3fd6-4def-8287-3b1db6da754e	1069	1083	donor_to_target	1076
35e282c8-3b48-4ef9-8b43-598608397199	M1	D15	35e282c8-3b48-4ef9-8b43-598608397199	40	138	target_to_donor	89
35e282c8-3b48-4ef9-8b43-598608397199	M1	D15	35e282c8-3b48-4ef9-8b43-598608397199	180	241	donor_to_target	210.5
b0cef680-7552-4d3f-8479-cbd4e90d8658	M1	D15	b0cef680-7552-4d3f-8479-cbd4e90d8658	415	426	target_to_donor	420.5
b0cef680-7552-4d3f-8479-cbd4e90d8658	M1	D15	b0cef680-7552-4d3f-8479-cbd4e90d8658	442	459	donor_to_target	450.5
b0cef680-7552-4d3f-8479-cbd4e90d8658	M1	D15	b0cef680-7552-4d3f-8479-cbd4e90d8658	764	768	target_to_donor	766
b0cef680-7552-4d3f-8479-cbd4e90d8658	M1	D15	b0cef680-7552-4d3f-8479-cbd4e90d8658	769	770	donor_to_target	769.5
c411fdef-e2e4-46d1-b9e0-019f5376803a	M1	D15	c411fdef-e2e4-46d1-b9e0-019f5376803a	800	806	target_to_donor	803
c411fdef-e2e4-46d1-b9e0-019f5376803a	M1	D15	c411fdef-e2e4-46d1-b9e0-019f5376803a	842	847	donor_to_target	844.5
c411fdef-e2e4-46d1-b9e0-019f5376803a	M1	D15	c411fdef-e2e4-46d1-b9e0-019f5376803a	889	893	target_to_donor	891
c411fdef-e2e4-46d1-b9e0-019f5376803a	M1	D15	c411fdef-e2e4-46d1-b9e0-019f5376803a	894	896	donor_to_target	895
c411fdef-e2e4-46d1-b9e0-019f5376803a	M1	D15	c411fdef-e2e4-46d1-b9e0-019f5376803a	947	956	target_to_donor	951.5
c411fdef-e2e4-46d1-b9e0-019f5376803a	M1	D15	c411fdef-e2e4-46d1-b9e0-019f5376803a	1018	1024	donor_to_target	1021
557e98fe-5320-4050-983d-ad623a7ae1a2	M3	D15	557e98fe-5320-4050-983d-ad623a7ae1a2	180	241	donor_to_target	210.5
dc247628-15bc-4695-a038-04ed38be74ba	M3	D15	dc247628-15bc-4695-a038-04ed38be74ba	40	138	target_to_donor	89
dc247628-15bc-4695-a038-04ed38be74ba	M3	D15	dc247628-15bc-4695-a038-04ed38be74ba	180	241	donor_to_target	210.5
0706a7ba-e875-4964-83b5-b9145fa5ef21	M5	D18	0706a7ba-e875-4964-83b5-b9145fa5ef21	40	138	donor_to_target	89
0706a7ba-e875-4964-83b5-b9145fa5ef21	M5	D18	0706a7ba-e875-4964-83b5-b9145fa5ef21	988	1009	target_to_donor	998.5
0706a7ba-e875-4964-83b5-b9145fa5ef21	M5	D18	0706a7ba-e875-4964-83b5-b9145fa5ef21	1051	1068	donor_to_target	1059.5
e4b30ac2-dd90-4835-b8ee-1d24d7dab661	M5	D18	0706a7ba-e875-4964-83b5-b9145fa5ef21	40	138	donor_to_target	89
e4b30ac2-dd90-4835-b8ee-1d24d7dab661	M5	D18	0706a7ba-e875-4964-83b5-b9145fa5ef21	988	1009	target_to_donor	998.5
e4b30ac2-dd90-4835-b8ee-1d24d7dab661	M5	D18	0706a7ba-e875-4964-83b5-b9145fa5ef21	1051	1068	donor_to_target	1059.5
a059d4fc-669b-4f95-a7b8-07f0ffebe08e	M5	D18	a059d4fc-669b-4f95-a7b8-07f0ffebe08e	40	138	donor_to_target	89
a059d4fc-669b-4f95-a7b8-07f0ffebe08e	M5	D18	a059d4fc-669b-4f95-a7b8-07f0ffebe08e	541	545	target_to_donor	543
a059d4fc-669b-4f95-a7b8-07f0ffebe08e	M5	D18	a059d4fc-669b-4f95-a7b8-07f0ffebe08e	645	649	donor_to_target	647
a059d4fc-669b-4f95-a7b8-07f0ffebe08e	M5	D18	a059d4fc-669b-4f95-a7b8-07f0ffebe08e	706	722	target_to_donor	714
a059d4fc-669b-4f95-a7b8-07f0ffebe08e	M5	D18	a059d4fc-669b-4f95-a7b8-07f0ffebe08e	724	734	donor_to_target	729
a059d4fc-669b-4f95-a7b8-07f0ffebe08e	M5	D18	a059d4fc-669b-4f95-a7b8-07f0ffebe08e	739	744	target_to_donor	741.5
a059d4fc-669b-4f95-a7b8-07f0ffebe08e	M5	D18	a059d4fc-669b-4f95-a7b8-07f0ffebe08e	754	762	donor_to_target	758
a059d4fc-669b-4f95-a7b8-07f0ffebe08e	M5	D18	a059d4fc-669b-4f95-a7b8-07f0ffebe08e	1402	1403	target_to_donor	1402.5
a059d4fc-669b-4f95-a7b8-07f0ffebe08e	M5	D18	a059d4fc-669b-4f95-a7b8-07f0ffebe08e	1404	1405	donor_to_target	1404.5
52eba208-a93b-4d10-9920-e5f6eb0b3cf8	M5	D18	52eba208-a93b-4d10-9920-e5f6eb0b3cf8	139	179	donor_to_target	159
52eba208-a93b-4d10-9920-e5f6eb0b3cf8	M5	D18	52eba208-a93b-4d10-9920-e5f6eb0b3cf8	261	273	target_to_donor	267
52eba208-a93b-4d10-9920-e5f6eb0b3cf8	M5	D18	52eba208-a93b-4d10-9920-e5f6eb0b3cf8	279	288	donor_to_target	283.5
52eba208-a93b-4d10-9920-e5f6eb0b3cf8	M5	D18	52eba208-a93b-4d10-9920-e5f6eb0b3cf8	947	956	target_to_donor	951.5
52eba208-a93b-4d10-9920-e5f6eb0b3cf8	M5	D18	52eba208-a93b-4d10-9920-e5f6eb0b3cf8	1087	1100	donor_to_target	1093.5
1ed56593-fdcd-436b-a18d-3f0561c59d93	M5	D18	52eba208-a93b-4d10-9920-e5f6eb0b3cf8	139	179	donor_to_target	159
1ed56593-fdcd-436b-a18d-3f0561c59d93	M5	D18	52eba208-a93b-4d10-9920-e5f6eb0b3cf8	261	273	target_to_donor	267
1ed56593-fdcd-436b-a18d-3f0561c59d93	M5	D18	52eba208-a93b-4d10-9920-e5f6eb0b3cf8	279	288	donor_to_target	283.5
1ed56593-fdcd-436b-a18d-3f0561c59d93	M5	D18	52eba208-a93b-4d10-9920-e5f6eb0b3cf8	947	956	target_to_donor	951.5
1ed56593-fdcd-436b-a18d-3f0561c59d93	M5	D18	52eba208-a93b-4d10-9920-e5f6eb0b3cf8	1087	1100	donor_to_target	1093.5
a77ef486-12e3-471f-8512-e5ec75c94a43	M5	D18	1384fca2-caf4-4aa2-9d88-f784ef4c0cfa	1069	1083	target_to_donor	1076
a77ef486-12e3-471f-8512-e5ec75c94a43	M5	D18	1384fca2-caf4-4aa2-9d88-f784ef4c0cfa	1087	1100	donor_to_target	1093.5
a77ef486-12e3-471f-8512-e5ec75c94a43	M5	D18	1384fca2-caf4-4aa2-9d88-f784ef4c0cfa	1162	1171	target_to_donor	1166.5
a77ef486-12e3-471f-8512-e5ec75c94a43	M5	D18	1384fca2-caf4-4aa2-9d88-f784ef4c0cfa	1330	1353	donor_to_target	1341.5
2efdb8b5-3c72-4bed-a161-0b49013b41f2	M5	D18	1384fca2-caf4-4aa2-9d88-f784ef4c0cfa	1069	1083	target_to_donor	1076
2efdb8b5-3c72-4bed-a161-0b49013b41f2	M5	D18	1384fca2-caf4-4aa2-9d88-f784ef4c0cfa	1087	1100	donor_to_target	1093.5
2efdb8b5-3c72-4bed-a161-0b49013b41f2	M5	D18	1384fca2-caf4-4aa2-9d88-f784ef4c0cfa	1162	1171	target_to_donor	1166.5
2efdb8b5-3c72-4bed-a161-0b49013b41f2	M5	D18	1384fca2-caf4-4aa2-9d88-f784ef4c0cfa	1330	1353	donor_to_target	1341.5
5b20015a-b22d-4fd5-a944-7966d5fa1788	M5	D18	1384fca2-caf4-4aa2-9d88-f784ef4c0cfa	1069	1083	target_to_donor	1076
5b20015a-b22d-4fd5-a944-7966d5fa1788	M5	D18	1384fca2-caf4-4aa2-9d88-f784ef4c0cfa	1087	1100	donor_to_target	1093.5
5b20015a-b22d-4fd5-a944-7966d5fa1788	M5	D18	1384fca2-caf4-4aa2-9d88-f784ef4c0cfa	1162	1171	target_to_donor	1166.5
5b20015a-b22d-4fd5-a944-7966d5fa1788	M5	D18	1384fca2-caf4-4aa2-9d88-f784ef4c0cfa	1330	1353	donor_to_target	1341.5
8284cb1f-0e26-4b37-b4c4-1382dbb44f40	M5	D18	1384fca2-caf4-4aa2-9d88-f784ef4c0cfa	1069	1083	target_to_donor	1076
8284cb1f-0e26-4b37-b4c4-1382dbb44f40	M5	D18	1384fca2-caf4-4aa2-9d88-f784ef4c0cfa	1087	1100	donor_to_target	1093.5
8284cb1f-0e26-4b37-b4c4-1382dbb44f40	M5	D18	1384fca2-caf4-4aa2-9d88-f784ef4c0cfa	1162	1171	target_to_donor	1166.5
8284cb1f-0e26-4b37-b4c4-1382dbb44f40	M5	D18	1384fca2-caf4-4aa2-9d88-f784ef4c0cfa	1330	1353	donor_to_target	1341.5
43e28e87-acfa-45ab-8166-3b4a8528d1c2	M5	D18	1384fca2-caf4-4aa2-9d88-f784ef4c0cfa	1069	1083	target_to_donor	1076
43e28e87-acfa-45ab-8166-3b4a8528d1c2	M5	D18	1384fca2-caf4-4aa2-9d88-f784ef4c0cfa	1087	1100	donor_to_target	1093.5
43e28e87-acfa-45ab-8166-3b4a8528d1c2	M5	D18	1384fca2-caf4-4aa2-9d88-f784ef4c0cfa	1162	1171	target_to_donor	1166.5
43e28e87-acfa-45ab-8166-3b4a8528d1c2	M5	D18	1384fca2-caf4-4aa2-9d88-f784ef4c0cfa	1330	1353	donor_to_target	1341.5
1b321676-788f-44de-a0e4-9ada252ab624	M5	D18	1384fca2-caf4-4aa2-9d88-f784ef4c0cfa	1069	1083	target_to_donor	1076
1b321676-788f-44de-a0e4-9ada252ab624	M5	D18	1384fca2-caf4-4aa2-9d88-f784ef4c0cfa	1087	1100	donor_to_target	1093.5
1b321676-788f-44de-a0e4-9ada252ab624	M5	D18	1384fca2-caf4-4aa2-9d88-f784ef4c0cfa	1162	1171	target_to_donor	1166.5
1b321676-788f-44de-a0e4-9ada252ab624	M5	D18	1384fca2-caf4-4aa2-9d88-f784ef4c0cfa	1330	1353	donor_to_target	1341.5
14610b08-62fe-44d8-9186-946ecaf9d7bf	M5	D18	1384fca2-caf4-4aa2-9d88-f784ef4c0cfa	1069	1083	target_to_donor	1076
14610b08-62fe-44d8-9186-946ecaf9d7bf	M5	D18	1384fca2-caf4-4aa2-9d88-f784ef4c0cfa	1087	1100	donor_to_target	1093.5
14610b08-62fe-44d8-9186-946ecaf9d7bf	M5	D18	1384fca2-caf4-4aa2-9d88-f784ef4c0cfa	1162	1171	target_to_donor	1166.5
14610b08-62fe-44d8-9186-946ecaf9d7bf	M5	D18	1384fca2-caf4-4aa2-9d88-f784ef4c0cfa	1330	1353	donor_to_target	1341.5
68e17fd4-da69-43b9-917c-ed7ed496eac3	M5	D18	1384fca2-caf4-4aa2-9d88-f784ef4c0cfa	1069	1083	target_to_donor	1076
68e17fd4-da69-43b9-917c-ed7ed496eac3	M5	D18	1384fca2-caf4-4aa2-9d88-f784ef4c0cfa	1087	1100	donor_to_target	1093.5
68e17fd4-da69-43b9-917c-ed7ed496eac3	M5	D18	1384fca2-caf4-4aa2-9d88-f784ef4c0cfa	1162	1171	target_to_donor	1166.5
68e17fd4-da69-43b9-917c-ed7ed496eac3	M5	D18	1384fca2-caf4-4aa2-9d88-f784ef4c0cfa	1330	1353	donor_to_target	1341.5
c68b2049-bfe3-4e9a-88f4-9aca183a89c1	M5	D18	1384fca2-caf4-4aa2-9d88-f784ef4c0cfa	1069	1083	target_to_donor	1076
c68b2049-bfe3-4e9a-88f4-9aca183a89c1	M5	D18	1384fca2-caf4-4aa2-9d88-f784ef4c0cfa	1087	1100	donor_to_target	1093.5
c68b2049-bfe3-4e9a-88f4-9aca183a89c1	M5	D18	1384fca2-caf4-4aa2-9d88-f784ef4c0cfa	1162	1171	target_to_donor	1166.5
c68b2049-bfe3-4e9a-88f4-9aca183a89c1	M5	D18	1384fca2-caf4-4aa2-9d88-f784ef4c0cfa	1330	1353	donor_to_target	1341.5
1856288b-2a43-47ad-8b79-620d079e9e22	M5	D18	1384fca2-caf4-4aa2-9d88-f784ef4c0cfa	1069	1083	target_to_donor	1076
1856288b-2a43-47ad-8b79-620d079e9e22	M5	D18	1384fca2-caf4-4aa2-9d88-f784ef4c0cfa	1087	1100	donor_to_target	1093.5
1856288b-2a43-47ad-8b79-620d079e9e22	M5	D18	1384fca2-caf4-4aa2-9d88-f784ef4c0cfa	1162	1171	target_to_donor	1166.5
1856288b-2a43-47ad-8b79-620d079e9e22	M5	D18	1384fca2-caf4-4aa2-9d88-f784ef4c0cfa	1330	1353	donor_to_target	1341.5
1384fca2-caf4-4aa2-9d88-f784ef4c0cfa	M5	D18	1384fca2-caf4-4aa2-9d88-f784ef4c0cfa	1069	1083	target_to_donor	1076
1384fca2-caf4-4aa2-9d88-f784ef4c0cfa	M5	D18	1384fca2-caf4-4aa2-9d88-f784ef4c0cfa	1087	1100	donor_to_target	1093.5
1384fca2-caf4-4aa2-9d88-f784ef4c0cfa	M5	D18	1384fca2-caf4-4aa2-9d88-f784ef4c0cfa	1162	1171	target_to_donor	1166.5
1384fca2-caf4-4aa2-9d88-f784ef4c0cfa	M5	D18	1384fca2-caf4-4aa2-9d88-f784ef4c0cfa	1330	1353	donor_to_target	1341.5
a2c577c3-0670-4f33-b9f4-a9ef7678ce99	M5	D18	1384fca2-caf4-4aa2-9d88-f784ef4c0cfa	1069	1083	target_to_donor	1076
a2c577c3-0670-4f33-b9f4-a9ef7678ce99	M5	D18	1384fca2-caf4-4aa2-9d88-f784ef4c0cfa	1087	1100	donor_to_target	1093.5
a2c577c3-0670-4f33-b9f4-a9ef7678ce99	M5	D18	1384fca2-caf4-4aa2-9d88-f784ef4c0cfa	1162	1171	target_to_donor	1166.5
a2c577c3-0670-4f33-b9f4-a9ef7678ce99	M5	D18	1384fca2-caf4-4aa2-9d88-f784ef4c0cfa	1330	1353	donor_to_target	1341.5
2ef57a06-cee3-43d8-af5e-63b3e88cc126	M1	D15	2ef57a06-cee3-43d8-af5e-63b3e88cc126	279	288	donor_to_target	283.5
2ef57a06-cee3-43d8-af5e-63b3e88cc126	M1	D15	2ef57a06-cee3-43d8-af5e-63b3e88cc126	889	893	target_to_donor	891
2ef57a06-cee3-43d8-af5e-63b3e88cc126	M1	D15	2ef57a06-cee3-43d8-af5e-63b3e88cc126	894	896	donor_to_target	895
2ef57a06-cee3-43d8-af5e-63b3e88cc126	M1	D15	2ef57a06-cee3-43d8-af5e-63b3e88cc126	947	956	target_to_donor	951.5
2ef57a06-cee3-43d8-af5e-63b3e88cc126	M1	D15	2ef57a06-cee3-43d8-af5e-63b3e88cc126	1087	1100	donor_to_target	1093.5
2ef57a06-cee3-43d8-af5e-63b3e88cc126	M1	D15	2ef57a06-cee3-43d8-af5e-63b3e88cc126	1162	1171	target_to_donor	1166.5
2ef57a06-cee3-43d8-af5e-63b3e88cc126	M1	D15	2ef57a06-cee3-43d8-af5e-63b3e88cc126	1181	1221	donor_to_target	1201
3a889a77-ae3c-400a-a534-745e2ec78936	M1	D15	3a889a77-ae3c-400a-a534-745e2ec78936	565	584	target_to_donor	574.5
3a889a77-ae3c-400a-a534-745e2ec78936	M1	D15	3a889a77-ae3c-400a-a534-745e2ec78936	585	631	donor_to_target	608
3a889a77-ae3c-400a-a534-745e2ec78936	M1	D15	3a889a77-ae3c-400a-a534-745e2ec78936	675	678	target_to_donor	676.5
3a889a77-ae3c-400a-a534-745e2ec78936	M1	D15	3a889a77-ae3c-400a-a534-745e2ec78936	754	762	donor_to_target	758
3a889a77-ae3c-400a-a534-745e2ec78936	M1	D15	3a889a77-ae3c-400a-a534-745e2ec78936	838	841	target_to_donor	839.5
3a889a77-ae3c-400a-a534-745e2ec78936	M1	D15	3a889a77-ae3c-400a-a534-745e2ec78936	842	847	donor_to_target	844.5
3a889a77-ae3c-400a-a534-745e2ec78936	M1	D15	3a889a77-ae3c-400a-a534-745e2ec78936	889	893	target_to_donor	891
3a889a77-ae3c-400a-a534-745e2ec78936	M1	D15	3a889a77-ae3c-400a-a534-745e2ec78936	894	896	donor_to_target	895
f7939ca2-a0cf-40e3-a651-e1db1619a3af	M1	D15	f7939ca2-a0cf-40e3-a651-e1db1619a3af	40	138	target_to_donor	89
f7939ca2-a0cf-40e3-a651-e1db1619a3af	M1	D15	f7939ca2-a0cf-40e3-a651-e1db1619a3af	279	288	donor_to_target	283.5
f7939ca2-a0cf-40e3-a651-e1db1619a3af	M1	D15	f7939ca2-a0cf-40e3-a651-e1db1619a3af	884	885	target_to_donor	884.5
f7939ca2-a0cf-40e3-a651-e1db1619a3af	M1	D15	f7939ca2-a0cf-40e3-a651-e1db1619a3af	894	896	donor_to_target	895
c836bb79-55c5-49b4-9005-91624b5dc05e	M1	D15	c836bb79-55c5-49b4-9005-91624b5dc05e	1029	1038	target_to_donor	1033.5
c836bb79-55c5-49b4-9005-91624b5dc05e	M1	D15	c836bb79-55c5-49b4-9005-91624b5dc05e	1087	1100	donor_to_target	1093.5
c836bb79-55c5-49b4-9005-91624b5dc05e	M1	D15	c836bb79-55c5-49b4-9005-91624b5dc05e	1123	1134	target_to_donor	1128.5
c836bb79-55c5-49b4-9005-91624b5dc05e	M1	D15	c836bb79-55c5-49b4-9005-91624b5dc05e	1155	1158	donor_to_target	1156.5
aeeefa80-bae8-4e2c-b6e3-74d1e5ba97de	M1	D15	aeeefa80-bae8-4e2c-b6e3-74d1e5ba97de	415	426	target_to_donor	420.5
aeeefa80-bae8-4e2c-b6e3-74d1e5ba97de	M1	D15	aeeefa80-bae8-4e2c-b6e3-74d1e5ba97de	442	459	donor_to_target	450.5
aeeefa80-bae8-4e2c-b6e3-74d1e5ba97de	M1	D15	aeeefa80-bae8-4e2c-b6e3-74d1e5ba97de	778	783	target_to_donor	780.5
aeeefa80-bae8-4e2c-b6e3-74d1e5ba97de	M1	D15	aeeefa80-bae8-4e2c-b6e3-74d1e5ba97de	827	834	donor_to_target	830.5
f5d75265-a434-4e31-997b-e0951536c9d7	M1	D6	f5d75265-a434-4e31-997b-e0951536c9d7	180	241	target_to_donor	210.5
f5d75265-a434-4e31-997b-e0951536c9d7	M1	D6	f5d75265-a434-4e31-997b-e0951536c9d7	387	387	donor_to_target	387
f5d75265-a434-4e31-997b-e0951536c9d7	M1	D6	f5d75265-a434-4e31-997b-e0951536c9d7	412	414	target_to_donor	413
f5d75265-a434-4e31-997b-e0951536c9d7	M1	D6	f5d75265-a434-4e31-997b-e0951536c9d7	495	497	donor_to_target	496
f5d75265-a434-4e31-997b-e0951536c9d7	M1	D6	f5d75265-a434-4e31-997b-e0951536c9d7	498	504	target_to_donor	501
f5d75265-a434-4e31-997b-e0951536c9d7	M1	D6	f5d75265-a434-4e31-997b-e0951536c9d7	511	528	donor_to_target	519.5
f5d75265-a434-4e31-997b-e0951536c9d7	M1	D6	f5d75265-a434-4e31-997b-e0951536c9d7	529	537	target_to_donor	533
f5d75265-a434-4e31-997b-e0951536c9d7	M1	D6	f5d75265-a434-4e31-997b-e0951536c9d7	541	545	donor_to_target	543
f5d75265-a434-4e31-997b-e0951536c9d7	M1	D6	f5d75265-a434-4e31-997b-e0951536c9d7	546	553	target_to_donor	549.5
f5d75265-a434-4e31-997b-e0951536c9d7	M1	D6	f5d75265-a434-4e31-997b-e0951536c9d7	585	631	donor_to_target	608
ee3d4799-c3da-4867-bf4b-94fd35be7670	M2	D13	ee3d4799-c3da-4867-bf4b-94fd35be7670	9	39	target_to_donor	24
ee3d4799-c3da-4867-bf4b-94fd35be7670	M2	D13	ee3d4799-c3da-4867-bf4b-94fd35be7670	180	241	donor_to_target	210.5
52c34f30-2629-486c-aacd-b2f478ac9325	M3	D15	52c34f30-2629-486c-aacd-b2f478ac9325	9	39	target_to_donor	24
52c34f30-2629-486c-aacd-b2f478ac9325	M3	D15	52c34f30-2629-486c-aacd-b2f478ac9325	139	179	donor_to_target	159
52c34f30-2629-486c-aacd-b2f478ac9325	M3	D15	52c34f30-2629-486c-aacd-b2f478ac9325	245	256	target_to_donor	250.5
52c34f30-2629-486c-aacd-b2f478ac9325	M3	D15	52c34f30-2629-486c-aacd-b2f478ac9325	289	294	donor_to_target	291.5
f28567cc-0608-4528-9e60-46817b563cd1	M3	D15	f28567cc-0608-4528-9e60-46817b563cd1	261	273	donor_to_target	267
df996942-a595-40be-a070-066b4ff1aad1	M5	D15	df996942-a595-40be-a070-066b4ff1aad1	180	241	donor_to_target	210.5
5a72af00-57eb-4b61-9356-de75f96553f9	M5	D15	5a72af00-57eb-4b61-9356-de75f96553f9	863	871	target_to_donor	867
5a72af00-57eb-4b61-9356-de75f96553f9	M5	D15	5a72af00-57eb-4b61-9356-de75f96553f9	872	876	donor_to_target	874
5a72af00-57eb-4b61-9356-de75f96553f9	M5	D15	5a72af00-57eb-4b61-9356-de75f96553f9	1222	1288	target_to_donor	1255
5a72af00-57eb-4b61-9356-de75f96553f9	M5	D15	5a72af00-57eb-4b61-9356-de75f96553f9	1289	1293	donor_to_target	1291
1151ffbb-a6e1-4258-9b76-e5976ee5ac42	M5	D15	1151ffbb-a6e1-4258-9b76-e5976ee5ac42	442	459	target_to_donor	450.5
1151ffbb-a6e1-4258-9b76-e5976ee5ac42	M5	D15	1151ffbb-a6e1-4258-9b76-e5976ee5ac42	460	492	donor_to_target	476
d6d303ac-c11c-4785-940b-d924c27ac836	M5	D18	d6d303ac-c11c-4785-940b-d924c27ac836	415	426	target_to_donor	420.5
d6d303ac-c11c-4785-940b-d924c27ac836	M5	D18	d6d303ac-c11c-4785-940b-d924c27ac836	511	528	donor_to_target	519.5
d6d303ac-c11c-4785-940b-d924c27ac836	M5	D18	d6d303ac-c11c-4785-940b-d924c27ac836	650	674	target_to_donor	662
d6d303ac-c11c-4785-940b-d924c27ac836	M5	D18	d6d303ac-c11c-4785-940b-d924c27ac836	688	694	donor_to_target	691
d6d303ac-c11c-4785-940b-d924c27ac836	M5	D18	d6d303ac-c11c-4785-940b-d924c27ac836	771	777	target_to_donor	774
d6d303ac-c11c-4785-940b-d924c27ac836	M5	D18	d6d303ac-c11c-4785-940b-d924c27ac836	807	816	donor_to_target	811.5
d6d303ac-c11c-4785-940b-d924c27ac836	M5	D18	d6d303ac-c11c-4785-940b-d924c27ac836	904	908	target_to_donor	906
d6d303ac-c11c-4785-940b-d924c27ac836	M5	D18	d6d303ac-c11c-4785-940b-d924c27ac836	1029	1038	donor_to_target	1033.5
7901e958-e208-45ca-a01e-ed9c84a88d81	M5	D18	d6d303ac-c11c-4785-940b-d924c27ac836	415	426	target_to_donor	420.5
7901e958-e208-45ca-a01e-ed9c84a88d81	M5	D18	d6d303ac-c11c-4785-940b-d924c27ac836	511	528	donor_to_target	519.5
7901e958-e208-45ca-a01e-ed9c84a88d81	M5	D18	d6d303ac-c11c-4785-940b-d924c27ac836	650	674	target_to_donor	662
7901e958-e208-45ca-a01e-ed9c84a88d81	M5	D18	d6d303ac-c11c-4785-940b-d924c27ac836	688	694	donor_to_target	691
7901e958-e208-45ca-a01e-ed9c84a88d81	M5	D18	d6d303ac-c11c-4785-940b-d924c27ac836	771	777	target_to_donor	774
7901e958-e208-45ca-a01e-ed9c84a88d81	M5	D18	d6d303ac-c11c-4785-940b-d924c27ac836	807	816	donor_to_target	811.5
7901e958-e208-45ca-a01e-ed9c84a88d81	M5	D18	d6d303ac-c11c-4785-940b-d924c27ac836	904	908	target_to_donor	906
7901e958-e208-45ca-a01e-ed9c84a88d81	M5	D18	d6d303ac-c11c-4785-940b-d924c27ac836	1029	1038	donor_to_target	1033.5
e8643a08-2d4f-4212-956f-c5f9536825db	M5	D18	e8643a08-2d4f-4212-956f-c5f9536825db	180	241	donor_to_target	210.5
332ea7c2-c188-5a3e-be40-c9df74888d72	M5	D18	332ea7c2-c188-5a3e-be40-c9df74888d72	9	39	target_to_donor	24
332ea7c2-c188-5a3e-be40-c9df74888d72	M5	D18	332ea7c2-c188-5a3e-be40-c9df74888d72	180	241	donor_to_target	210.5
332ea7c2-c188-5a3e-be40-c9df74888d72	M5	D18	332ea7c2-c188-5a3e-be40-c9df74888d72	893	893	target_to_donor	893
332ea7c2-c188-5a3e-be40-c9df74888d72	M5	D18	332ea7c2-c188-5a3e-be40-c9df74888d72	894	896	donor_to_target	895
a95d156c-2643-4164-9d1a-9ad0cfa8c03a	M5	D18	a95d156c-2643-4164-9d1a-9ad0cfa8c03a	541	545	target_to_donor	543
a95d156c-2643-4164-9d1a-9ad0cfa8c03a	M5	D18	a95d156c-2643-4164-9d1a-9ad0cfa8c03a	645	649	donor_to_target	647
a95d156c-2643-4164-9d1a-9ad0cfa8c03a	M5	D18	a95d156c-2643-4164-9d1a-9ad0cfa8c03a	706	722	target_to_donor	714
a95d156c-2643-4164-9d1a-9ad0cfa8c03a	M5	D18	a95d156c-2643-4164-9d1a-9ad0cfa8c03a	754	762	donor_to_target	758
18f6e966-c479-4e74-828b-3bd3d7da6956	M5	D18	18f6e966-c479-4e74-828b-3bd3d7da6956	9	39	target_to_donor	24
18f6e966-c479-4e74-828b-3bd3d7da6956	M5	D18	18f6e966-c479-4e74-828b-3bd3d7da6956	180	241	donor_to_target	210.5
97402765-5dc3-43f6-a503-af1a1d3ffa6c	M1	D15	97402765-5dc3-43f6-a503-af1a1d3ffa6c	1354	1359	target_to_donor	1356.5
97402765-5dc3-43f6-a503-af1a1d3ffa6c	M1	D15	97402765-5dc3-43f6-a503-af1a1d3ffa6c	1366	1366	donor_to_target	1366
731c109a-4e23-4214-8393-9a21f5d0445a	M1	D15	731c109a-4e23-4214-8393-9a21f5d0445a	180	241	donor_to_target	210.5
731c109a-4e23-4214-8393-9a21f5d0445a	M1	D15	731c109a-4e23-4214-8393-9a21f5d0445a	1360	1362	target_to_donor	1361
731c109a-4e23-4214-8393-9a21f5d0445a	M1	D15	731c109a-4e23-4214-8393-9a21f5d0445a	1363	1364	donor_to_target	1363.5
c4429390-29db-4619-9b40-00e7f92c767f	M1	D15	c4429390-29db-4619-9b40-00e7f92c767f	1029	1038	target_to_donor	1033.5
c4429390-29db-4619-9b40-00e7f92c767f	M1	D15	c4429390-29db-4619-9b40-00e7f92c767f	1087	1100	donor_to_target	1093.5
b7e41b0c-5b4f-4f17-b83d-b9dcf34824f9	M1	D15	b7e41b0c-5b4f-4f17-b83d-b9dcf34824f9	927	927	target_to_donor	927
b7e41b0c-5b4f-4f17-b83d-b9dcf34824f9	M1	D15	b7e41b0c-5b4f-4f17-b83d-b9dcf34824f9	928	940	donor_to_target	934
b7e41b0c-5b4f-4f17-b83d-b9dcf34824f9	M1	D15	b7e41b0c-5b4f-4f17-b83d-b9dcf34824f9	1467	1468	target_to_donor	1467.5
b7e41b0c-5b4f-4f17-b83d-b9dcf34824f9	M1	D15	b7e41b0c-5b4f-4f17-b83d-b9dcf34824f9	1469	1470	donor_to_target	1469.5
ac23fdfd-b649-4119-8ed7-0990a413be60	M1	D15	ac23fdfd-b649-4119-8ed7-0990a413be60	415	426	target_to_donor	420.5
ac23fdfd-b649-4119-8ed7-0990a413be60	M1	D15	ac23fdfd-b649-4119-8ed7-0990a413be60	442	459	donor_to_target	450.5
76e58fb6-39d4-415b-a171-762685f70555	M1	D15	76e58fb6-39d4-415b-a171-762685f70555	180	241	donor_to_target	210.5
2e3b3190-b99b-462c-b259-5963c520e14c	M1	D15	2e3b3190-b99b-462c-b259-5963c520e14c	415	426	target_to_donor	420.5
2e3b3190-b99b-462c-b259-5963c520e14c	M1	D15	2e3b3190-b99b-462c-b259-5963c520e14c	442	459	donor_to_target	450.5
2e3b3190-b99b-462c-b259-5963c520e14c	M1	D15	2e3b3190-b99b-462c-b259-5963c520e14c	1432	1432	target_to_donor	1432
2e3b3190-b99b-462c-b259-5963c520e14c	M1	D15	2e3b3190-b99b-462c-b259-5963c520e14c	1433	1434	donor_to_target	1433.5
cd092a99-3bc2-4c2c-bf89-0d42f71cd6c8	M1	D15	cd092a99-3bc2-4c2c-bf89-0d42f71cd6c8	442	459	target_to_donor	450.5
cd092a99-3bc2-4c2c-bf89-0d42f71cd6c8	M1	D15	cd092a99-3bc2-4c2c-bf89-0d42f71cd6c8	460	494	donor_to_target	477
083fd44a-f836-4d36-ba0c-5500de48ed53	M1	D15	083fd44a-f836-4d36-ba0c-5500de48ed53	800	806	target_to_donor	803
083fd44a-f836-4d36-ba0c-5500de48ed53	M1	D15	083fd44a-f836-4d36-ba0c-5500de48ed53	842	847	donor_to_target	844.5
083fd44a-f836-4d36-ba0c-5500de48ed53	M1	D15	083fd44a-f836-4d36-ba0c-5500de48ed53	889	893	target_to_donor	891
083fd44a-f836-4d36-ba0c-5500de48ed53	M1	D15	083fd44a-f836-4d36-ba0c-5500de48ed53	894	896	donor_to_target	895
083fd44a-f836-4d36-ba0c-5500de48ed53	M1	D15	083fd44a-f836-4d36-ba0c-5500de48ed53	947	956	target_to_donor	951.5
083fd44a-f836-4d36-ba0c-5500de48ed53	M1	D15	083fd44a-f836-4d36-ba0c-5500de48ed53	1018	1024	donor_to_target	1021
083fd44a-f836-4d36-ba0c-5500de48ed53	M1	D15	083fd44a-f836-4d36-ba0c-5500de48ed53	1294	1329	target_to_donor	1311.5
083fd44a-f836-4d36-ba0c-5500de48ed53	M1	D15	083fd44a-f836-4d36-ba0c-5500de48ed53	1330	1353	donor_to_target	1341.5
682732f1-4b87-4f3a-beef-31c77142d44d	M1	D6	682732f1-4b87-4f3a-beef-31c77142d44d	706	722	target_to_donor	714
682732f1-4b87-4f3a-beef-31c77142d44d	M1	D6	682732f1-4b87-4f3a-beef-31c77142d44d	730	732	donor_to_target	731
e07f9b44-b6ae-462f-bc82-207e03abad86	M3	D15	e07f9b44-b6ae-462f-bc82-207e03abad86	139	179	target_to_donor	159
e07f9b44-b6ae-462f-bc82-207e03abad86	M3	D15	e07f9b44-b6ae-462f-bc82-207e03abad86	745	748	donor_to_target	746.5
e07f9b44-b6ae-462f-bc82-207e03abad86	M3	D15	e07f9b44-b6ae-462f-bc82-207e03abad86	862	876	target_to_donor	869
e07f9b44-b6ae-462f-bc82-207e03abad86	M3	D15	e07f9b44-b6ae-462f-bc82-207e03abad86	877	885	donor_to_target	881
e07f9b44-b6ae-462f-bc82-207e03abad86	M3	D15	e07f9b44-b6ae-462f-bc82-207e03abad86	893	894	target_to_donor	893.5
e07f9b44-b6ae-462f-bc82-207e03abad86	M3	D15	e07f9b44-b6ae-462f-bc82-207e03abad86	928	940	donor_to_target	934
e07f9b44-b6ae-462f-bc82-207e03abad86	M3	D15	e07f9b44-b6ae-462f-bc82-207e03abad86	1222	1288	target_to_donor	1255
e07f9b44-b6ae-462f-bc82-207e03abad86	M3	D15	e07f9b44-b6ae-462f-bc82-207e03abad86	1354	1359	donor_to_target	1356.5
a2f54bba-8bb4-4078-b0e6-22643a81f820	M3	D15	a2f54bba-8bb4-4078-b0e6-22643a81f820	244	244	target_to_donor	244
a2f54bba-8bb4-4078-b0e6-22643a81f820	M3	D15	a2f54bba-8bb4-4078-b0e6-22643a81f820	245	256	donor_to_target	250.5
a2f54bba-8bb4-4078-b0e6-22643a81f820	M3	D15	a2f54bba-8bb4-4078-b0e6-22643a81f820	442	459	target_to_donor	450.5
a2f54bba-8bb4-4078-b0e6-22643a81f820	M3	D15	a2f54bba-8bb4-4078-b0e6-22643a81f820	460	492	donor_to_target	476
a2f54bba-8bb4-4078-b0e6-22643a81f820	M3	D15	a2f54bba-8bb4-4078-b0e6-22643a81f820	1489	1490	target_to_donor	1489.5
a2f54bba-8bb4-4078-b0e6-22643a81f820	M3	D15	a2f54bba-8bb4-4078-b0e6-22643a81f820	1491	1492	donor_to_target	1491.5
ee4d2f31-5486-4621-8c49-25270b0347bc	M5	D15	ee4d2f31-5486-4621-8c49-25270b0347bc	688	694	target_to_donor	691
ee4d2f31-5486-4621-8c49-25270b0347bc	M5	D15	ee4d2f31-5486-4621-8c49-25270b0347bc	739	744	donor_to_target	741.5
4fa50743-1180-59c2-a077-7fca0a48b556	M5	D18	4fa50743-1180-59c2-a077-7fca0a48b556	180	241	donor_to_target	210.5
47d58e6f-35a5-4c9e-a0c2-3aa35544636f	M5	D18	d07faa5b-4767-44ec-907f-8b8e74b19d63	180	241	donor_to_target	210.5
d07faa5b-4767-44ec-907f-8b8e74b19d63	M5	D18	d07faa5b-4767-44ec-907f-8b8e74b19d63	180	241	donor_to_target	210.5
c2f1773a-1a01-5b4f-a1ae-b980a0096217	M5	D18	d07faa5b-4767-44ec-907f-8b8e74b19d63	180	241	donor_to_target	210.5
cec46937-1c49-4295-89d8-7a24d0ce9361	M5	D18	d07faa5b-4767-44ec-907f-8b8e74b19d63	180	241	donor_to_target	210.5
624c69c8-5f53-420f-8da4-f604c8ca3fae	M5	D18	d07faa5b-4767-44ec-907f-8b8e74b19d63	180	241	donor_to_target	210.5
61249828-eb64-4d41-8162-687073ad4d48	M5	D18	61249828-eb64-4d41-8162-687073ad4d48	9	39	target_to_donor	24
61249828-eb64-4d41-8162-687073ad4d48	M5	D18	61249828-eb64-4d41-8162-687073ad4d48	180	241	donor_to_target	210.5
61249828-eb64-4d41-8162-687073ad4d48	M5	D18	61249828-eb64-4d41-8162-687073ad4d48	1431	1431	target_to_donor	1431
61249828-eb64-4d41-8162-687073ad4d48	M5	D18	61249828-eb64-4d41-8162-687073ad4d48	1433	1433	donor_to_target	1433
d52454f1-b653-4a70-8151-2a8f0b3e9d4c	M5	D18	d52454f1-b653-4a70-8151-2a8f0b3e9d4c	180	241	donor_to_target	210.5
06259e1a-05c0-590b-b51f-061ce7cca7a6	M5	D18	a3cd4644-3179-4bca-8ca1-bc0551111d4b	1087	1100	target_to_donor	1093.5
06259e1a-05c0-590b-b51f-061ce7cca7a6	M5	D18	a3cd4644-3179-4bca-8ca1-bc0551111d4b	1118	1118	donor_to_target	1118
06259e1a-05c0-590b-b51f-061ce7cca7a6	M5	D18	a3cd4644-3179-4bca-8ca1-bc0551111d4b	1123	1134	target_to_donor	1128.5
06259e1a-05c0-590b-b51f-061ce7cca7a6	M5	D18	a3cd4644-3179-4bca-8ca1-bc0551111d4b	1181	1221	donor_to_target	1201
a3cd4644-3179-4bca-8ca1-bc0551111d4b	M5	D18	a3cd4644-3179-4bca-8ca1-bc0551111d4b	1087	1100	target_to_donor	1093.5
a3cd4644-3179-4bca-8ca1-bc0551111d4b	M5	D18	a3cd4644-3179-4bca-8ca1-bc0551111d4b	1118	1118	donor_to_target	1118
a3cd4644-3179-4bca-8ca1-bc0551111d4b	M5	D18	a3cd4644-3179-4bca-8ca1-bc0551111d4b	1123	1134	target_to_donor	1128.5
a3cd4644-3179-4bca-8ca1-bc0551111d4b	M5	D18	a3cd4644-3179-4bca-8ca1-bc0551111d4b	1181	1221	donor_to_target	1201
d53fd69e-e834-4add-867b-3833bcdf3fba	M5	D18	d53fd69e-e834-4add-867b-3833bcdf3fba	180	241	donor_to_target	210.5
be320aa7-b7b2-40c4-9ad1-09071774daff	M5	D18	be320aa7-b7b2-40c4-9ad1-09071774daff	1029	1038	target_to_donor	1033.5
be320aa7-b7b2-40c4-9ad1-09071774daff	M5	D18	be320aa7-b7b2-40c4-9ad1-09071774daff	1069	1083	donor_to_target	1076
6dcf5eec-caac-55e2-852b-5188107fc484	M1	D15	6dcf5eec-caac-55e2-852b-5188107fc484	245	256	donor_to_target	250.5
e4464637-7c0c-4e0a-8955-2257c73135bc	M1	D15	e4464637-7c0c-4e0a-8955-2257c73135bc	415	426	donor_to_target	420.5
e4464637-7c0c-4e0a-8955-2257c73135bc	M1	D15	e4464637-7c0c-4e0a-8955-2257c73135bc	495	497	target_to_donor	496
e4464637-7c0c-4e0a-8955-2257c73135bc	M1	D15	e4464637-7c0c-4e0a-8955-2257c73135bc	988	1009	donor_to_target	998.5
9051e331-f958-4cfb-bd0c-17cf79b1920c	M1	D15	9051e331-f958-4cfb-bd0c-17cf79b1920c	1145	1149	target_to_donor	1147
9051e331-f958-4cfb-bd0c-17cf79b1920c	M1	D15	9051e331-f958-4cfb-bd0c-17cf79b1920c	1181	1221	donor_to_target	1201
e6dd33d4-5253-4cc3-8389-c76854490bea	M1	D15	e6dd33d4-5253-4cc3-8389-c76854490bea	40	138	target_to_donor	89
e6dd33d4-5253-4cc3-8389-c76854490bea	M1	D15	e6dd33d4-5253-4cc3-8389-c76854490bea	180	241	donor_to_target	210.5
e6dd33d4-5253-4cc3-8389-c76854490bea	M1	D15	e6dd33d4-5253-4cc3-8389-c76854490bea	884	888	target_to_donor	886
e6dd33d4-5253-4cc3-8389-c76854490bea	M1	D15	e6dd33d4-5253-4cc3-8389-c76854490bea	889	892	donor_to_target	890.5
e6dd33d4-5253-4cc3-8389-c76854490bea	M1	D15	e6dd33d4-5253-4cc3-8389-c76854490bea	1528	1531	target_to_donor	1529.5
e6dd33d4-5253-4cc3-8389-c76854490bea	M1	D15	e6dd33d4-5253-4cc3-8389-c76854490bea	1532	1533	donor_to_target	1532.5
1866db33-8d76-48d6-bc98-13d8d0e19f9e	M1	D15	1866db33-8d76-48d6-bc98-13d8d0e19f9e	415	426	target_to_donor	420.5
1866db33-8d76-48d6-bc98-13d8d0e19f9e	M1	D15	1866db33-8d76-48d6-bc98-13d8d0e19f9e	442	459	donor_to_target	450.5
f65bd734-33a8-4adc-b422-06d9517a2eb2	M1	D15	f65bd734-33a8-4adc-b422-06d9517a2eb2	40	138	target_to_donor	89
f65bd734-33a8-4adc-b422-06d9517a2eb2	M1	D15	f65bd734-33a8-4adc-b422-06d9517a2eb2	180	241	donor_to_target	210.5
c18b766d-d7b9-4725-b293-cfe7405e5c36	M2	D13	c18b766d-d7b9-4725-b293-cfe7405e5c36	675	678	target_to_donor	676.5
c18b766d-d7b9-4725-b293-cfe7405e5c36	M2	D13	c18b766d-d7b9-4725-b293-cfe7405e5c36	724	729	donor_to_target	726.5
c18b766d-d7b9-4725-b293-cfe7405e5c36	M2	D13	c18b766d-d7b9-4725-b293-cfe7405e5c36	733	734	target_to_donor	733.5
c18b766d-d7b9-4725-b293-cfe7405e5c36	M2	D13	c18b766d-d7b9-4725-b293-cfe7405e5c36	842	847	donor_to_target	844.5
c18b766d-d7b9-4725-b293-cfe7405e5c36	M2	D13	c18b766d-d7b9-4725-b293-cfe7405e5c36	889	893	target_to_donor	891
c18b766d-d7b9-4725-b293-cfe7405e5c36	M2	D13	c18b766d-d7b9-4725-b293-cfe7405e5c36	894	896	donor_to_target	895
c18b766d-d7b9-4725-b293-cfe7405e5c36	M2	D13	c18b766d-d7b9-4725-b293-cfe7405e5c36	947	956	target_to_donor	951.5
c18b766d-d7b9-4725-b293-cfe7405e5c36	M2	D13	c18b766d-d7b9-4725-b293-cfe7405e5c36	964	966	donor_to_target	965
c18b766d-d7b9-4725-b293-cfe7405e5c36	M2	D13	c18b766d-d7b9-4725-b293-cfe7405e5c36	974	984	target_to_donor	979
c18b766d-d7b9-4725-b293-cfe7405e5c36	M2	D13	c18b766d-d7b9-4725-b293-cfe7405e5c36	1010	1015	donor_to_target	1012.5
c01a4816-ef98-41dd-a396-38a7ea7e7190	M5	D15	c01a4816-ef98-41dd-a396-38a7ea7e7190	675	678	target_to_donor	676.5
c01a4816-ef98-41dd-a396-38a7ea7e7190	M5	D15	c01a4816-ef98-41dd-a396-38a7ea7e7190	730	732	donor_to_target	731
c01a4816-ef98-41dd-a396-38a7ea7e7190	M5	D15	c01a4816-ef98-41dd-a396-38a7ea7e7190	739	744	target_to_donor	741.5
c01a4816-ef98-41dd-a396-38a7ea7e7190	M5	D15	c01a4816-ef98-41dd-a396-38a7ea7e7190	784	792	donor_to_target	788
5543c8e7-be3e-48fe-99fd-8b7e1996b9b4	M5	D15	5543c8e7-be3e-48fe-99fd-8b7e1996b9b4	688	694	target_to_donor	691
5543c8e7-be3e-48fe-99fd-8b7e1996b9b4	M5	D15	5543c8e7-be3e-48fe-99fd-8b7e1996b9b4	739	744	donor_to_target	741.5
f775aa64-1025-470a-b6db-9f572578978b	M5	D18	f775aa64-1025-470a-b6db-9f572578978b	139	179	target_to_donor	159
f775aa64-1025-470a-b6db-9f572578978b	M5	D18	f775aa64-1025-470a-b6db-9f572578978b	245	256	donor_to_target	250.5
c8f6e984-09ab-4568-a6f9-30dfae3943d3	M5	D18	c8f6e984-09ab-4568-a6f9-30dfae3943d3	1108	1116	target_to_donor	1112
c8f6e984-09ab-4568-a6f9-30dfae3943d3	M5	D18	c8f6e984-09ab-4568-a6f9-30dfae3943d3	1181	1221	donor_to_target	1201
a4dd6798-a497-4912-b014-c7bf7d9b1ded	M5	D18	c8f6e984-09ab-4568-a6f9-30dfae3943d3	1108	1116	target_to_donor	1112
a4dd6798-a497-4912-b014-c7bf7d9b1ded	M5	D18	c8f6e984-09ab-4568-a6f9-30dfae3943d3	1181	1221	donor_to_target	1201
ed171f05-6211-4e1b-ace4-d1929c1533af	M5	D18	ed171f05-6211-4e1b-ace4-d1929c1533af	9	39	target_to_donor	24
ed171f05-6211-4e1b-ace4-d1929c1533af	M5	D18	ed171f05-6211-4e1b-ace4-d1929c1533af	180	241	donor_to_target	210.5
6cf9aea6-17af-40c4-bf89-c5a8561daff7	M5	D18	6cf9aea6-17af-40c4-bf89-c5a8561daff7	180	241	donor_to_target	210.5
6cf9aea6-17af-40c4-bf89-c5a8561daff7	M5	D18	6cf9aea6-17af-40c4-bf89-c5a8561daff7	387	387	target_to_donor	387
6cf9aea6-17af-40c4-bf89-c5a8561daff7	M5	D18	6cf9aea6-17af-40c4-bf89-c5a8561daff7	388	394	donor_to_target	391
03ee4120-48cb-42df-9628-d392fd01f2fd	M5	D18	3e084a87-4361-4fa8-925f-2f8bf2cca703	914	921	target_to_donor	917.5
03ee4120-48cb-42df-9628-d392fd01f2fd	M5	D18	3e084a87-4361-4fa8-925f-2f8bf2cca703	928	940	donor_to_target	934
03ee4120-48cb-42df-9628-d392fd01f2fd	M5	D18	3e084a87-4361-4fa8-925f-2f8bf2cca703	988	1009	target_to_donor	998.5
03ee4120-48cb-42df-9628-d392fd01f2fd	M5	D18	3e084a87-4361-4fa8-925f-2f8bf2cca703	1051	1068	donor_to_target	1059.5
03ee4120-48cb-42df-9628-d392fd01f2fd	M5	D18	3e084a87-4361-4fa8-925f-2f8bf2cca703	1069	1083	target_to_donor	1076
03ee4120-48cb-42df-9628-d392fd01f2fd	M5	D18	3e084a87-4361-4fa8-925f-2f8bf2cca703	1087	1100	donor_to_target	1093.5
3e084a87-4361-4fa8-925f-2f8bf2cca703	M5	D18	3e084a87-4361-4fa8-925f-2f8bf2cca703	914	921	target_to_donor	917.5
3e084a87-4361-4fa8-925f-2f8bf2cca703	M5	D18	3e084a87-4361-4fa8-925f-2f8bf2cca703	928	940	donor_to_target	934
3e084a87-4361-4fa8-925f-2f8bf2cca703	M5	D18	3e084a87-4361-4fa8-925f-2f8bf2cca703	988	1009	target_to_donor	998.5
3e084a87-4361-4fa8-925f-2f8bf2cca703	M5	D18	3e084a87-4361-4fa8-925f-2f8bf2cca703	1051	1068	donor_to_target	1059.5
3e084a87-4361-4fa8-925f-2f8bf2cca703	M5	D18	3e084a87-4361-4fa8-925f-2f8bf2cca703	1069	1083	target_to_donor	1076
3e084a87-4361-4fa8-925f-2f8bf2cca703	M5	D18	3e084a87-4361-4fa8-925f-2f8bf2cca703	1087	1100	donor_to_target	1093.5
ae938066-339f-4819-a49c-c4ed564bbf9d	M5	D18	ae938066-339f-4819-a49c-c4ed564bbf9d	139	179	donor_to_target	159
ae938066-339f-4819-a49c-c4ed564bbf9d	M5	D18	ae938066-339f-4819-a49c-c4ed564bbf9d	261	273	target_to_donor	267
ae938066-339f-4819-a49c-c4ed564bbf9d	M5	D18	ae938066-339f-4819-a49c-c4ed564bbf9d	279	288	donor_to_target	283.5
ae938066-339f-4819-a49c-c4ed564bbf9d	M5	D18	ae938066-339f-4819-a49c-c4ed564bbf9d	947	956	target_to_donor	951.5
ae938066-339f-4819-a49c-c4ed564bbf9d	M5	D18	ae938066-339f-4819-a49c-c4ed564bbf9d	1087	1100	donor_to_target	1093.5
24a5f9dc-d02d-44f7-b4d7-06065f374a9b	M5	D18	24a5f9dc-d02d-44f7-b4d7-06065f374a9b	914	921	target_to_donor	917.5
24a5f9dc-d02d-44f7-b4d7-06065f374a9b	M5	D18	24a5f9dc-d02d-44f7-b4d7-06065f374a9b	928	940	donor_to_target	934
24a5f9dc-d02d-44f7-b4d7-06065f374a9b	M5	D18	24a5f9dc-d02d-44f7-b4d7-06065f374a9b	988	1009	target_to_donor	998.5
24a5f9dc-d02d-44f7-b4d7-06065f374a9b	M5	D18	24a5f9dc-d02d-44f7-b4d7-06065f374a9b	1051	1068	donor_to_target	1059.5
24a5f9dc-d02d-44f7-b4d7-06065f374a9b	M5	D18	24a5f9dc-d02d-44f7-b4d7-06065f374a9b	1069	1083	target_to_donor	1076
24a5f9dc-d02d-44f7-b4d7-06065f374a9b	M5	D18	24a5f9dc-d02d-44f7-b4d7-06065f374a9b	1087	1100	donor_to_target	1093.5
60b59eb9-07f5-473e-b563-be76ce7dd8e6	M5	D18	af6b09fb-302a-4c4a-9d8f-01726d268484	427	441	target_to_donor	434
60b59eb9-07f5-473e-b563-be76ce7dd8e6	M5	D18	af6b09fb-302a-4c4a-9d8f-01726d268484	511	528	donor_to_target	519.5
60b59eb9-07f5-473e-b563-be76ce7dd8e6	M5	D18	af6b09fb-302a-4c4a-9d8f-01726d268484	1135	1141	target_to_donor	1138
60b59eb9-07f5-473e-b563-be76ce7dd8e6	M5	D18	af6b09fb-302a-4c4a-9d8f-01726d268484	1222	1288	donor_to_target	1255
af6b09fb-302a-4c4a-9d8f-01726d268484	M5	D18	af6b09fb-302a-4c4a-9d8f-01726d268484	427	441	target_to_donor	434
af6b09fb-302a-4c4a-9d8f-01726d268484	M5	D18	af6b09fb-302a-4c4a-9d8f-01726d268484	511	528	donor_to_target	519.5
af6b09fb-302a-4c4a-9d8f-01726d268484	M5	D18	af6b09fb-302a-4c4a-9d8f-01726d268484	1135	1141	target_to_donor	1138
af6b09fb-302a-4c4a-9d8f-01726d268484	M5	D18	af6b09fb-302a-4c4a-9d8f-01726d268484	1222	1288	donor_to_target	1255
084cc9fc-8051-4228-b750-e4e92fec183f	M5	D18	084cc9fc-8051-4228-b750-e4e92fec183f	40	138	donor_to_target	89
084cc9fc-8051-4228-b750-e4e92fec183f	M5	D18	084cc9fc-8051-4228-b750-e4e92fec183f	988	1009	target_to_donor	998.5
084cc9fc-8051-4228-b750-e4e92fec183f	M5	D18	084cc9fc-8051-4228-b750-e4e92fec183f	1051	1068	donor_to_target	1059.5
cf4da9e1-7720-4ae7-87da-7706a8f3dff0	M5	D18	cf4da9e1-7720-4ae7-87da-7706a8f3dff0	180	241	donor_to_target	210.5
575cb2b6-0d8d-41f5-83c8-9e5d02fe381b	M5	D18	530aca9d-5bef-41db-bd30-c5e50f28aa1e	914	921	target_to_donor	917.5
575cb2b6-0d8d-41f5-83c8-9e5d02fe381b	M5	D18	530aca9d-5bef-41db-bd30-c5e50f28aa1e	928	940	donor_to_target	934
575cb2b6-0d8d-41f5-83c8-9e5d02fe381b	M5	D18	530aca9d-5bef-41db-bd30-c5e50f28aa1e	988	1009	target_to_donor	998.5
575cb2b6-0d8d-41f5-83c8-9e5d02fe381b	M5	D18	530aca9d-5bef-41db-bd30-c5e50f28aa1e	1051	1068	donor_to_target	1059.5
575cb2b6-0d8d-41f5-83c8-9e5d02fe381b	M5	D18	530aca9d-5bef-41db-bd30-c5e50f28aa1e	1069	1083	target_to_donor	1076
575cb2b6-0d8d-41f5-83c8-9e5d02fe381b	M5	D18	530aca9d-5bef-41db-bd30-c5e50f28aa1e	1087	1100	donor_to_target	1093.5
196630e8-bcdd-5890-8dca-27ab0eee59e5	M5	D18	530aca9d-5bef-41db-bd30-c5e50f28aa1e	914	921	target_to_donor	917.5
196630e8-bcdd-5890-8dca-27ab0eee59e5	M5	D18	530aca9d-5bef-41db-bd30-c5e50f28aa1e	928	940	donor_to_target	934
196630e8-bcdd-5890-8dca-27ab0eee59e5	M5	D18	530aca9d-5bef-41db-bd30-c5e50f28aa1e	988	1009	target_to_donor	998.5
196630e8-bcdd-5890-8dca-27ab0eee59e5	M5	D18	530aca9d-5bef-41db-bd30-c5e50f28aa1e	1051	1068	donor_to_target	1059.5
196630e8-bcdd-5890-8dca-27ab0eee59e5	M5	D18	530aca9d-5bef-41db-bd30-c5e50f28aa1e	1069	1083	target_to_donor	1076
196630e8-bcdd-5890-8dca-27ab0eee59e5	M5	D18	530aca9d-5bef-41db-bd30-c5e50f28aa1e	1087	1100	donor_to_target	1093.5
530aca9d-5bef-41db-bd30-c5e50f28aa1e	M5	D18	530aca9d-5bef-41db-bd30-c5e50f28aa1e	914	921	target_to_donor	917.5
530aca9d-5bef-41db-bd30-c5e50f28aa1e	M5	D18	530aca9d-5bef-41db-bd30-c5e50f28aa1e	928	940	donor_to_target	934
530aca9d-5bef-41db-bd30-c5e50f28aa1e	M5	D18	530aca9d-5bef-41db-bd30-c5e50f28aa1e	988	1009	target_to_donor	998.5
530aca9d-5bef-41db-bd30-c5e50f28aa1e	M5	D18	530aca9d-5bef-41db-bd30-c5e50f28aa1e	1051	1068	donor_to_target	1059.5
530aca9d-5bef-41db-bd30-c5e50f28aa1e	M5	D18	530aca9d-5bef-41db-bd30-c5e50f28aa1e	1069	1083	target_to_donor	1076
530aca9d-5bef-41db-bd30-c5e50f28aa1e	M5	D18	530aca9d-5bef-41db-bd30-c5e50f28aa1e	1087	1100	donor_to_target	1093.5
f0a1a57e-adff-4f9f-a72e-9dfb34416b9a	M1	D15	f0a1a57e-adff-4f9f-a72e-9dfb34416b9a	1360	1362	target_to_donor	1361
f0a1a57e-adff-4f9f-a72e-9dfb34416b9a	M1	D15	f0a1a57e-adff-4f9f-a72e-9dfb34416b9a	1363	1365	donor_to_target	1364
19898331-2ac4-458b-9aed-4e9b113e4a40	M1	D15	19898331-2ac4-458b-9aed-4e9b113e4a40	442	459	target_to_donor	450.5
19898331-2ac4-458b-9aed-4e9b113e4a40	M1	D15	19898331-2ac4-458b-9aed-4e9b113e4a40	460	494	donor_to_target	477
19898331-2ac4-458b-9aed-4e9b113e4a40	M1	D15	19898331-2ac4-458b-9aed-4e9b113e4a40	1533	1533	target_to_donor	1533
19898331-2ac4-458b-9aed-4e9b113e4a40	M1	D15	19898331-2ac4-458b-9aed-4e9b113e4a40	1539	1540	donor_to_target	1539.5
19898331-2ac4-458b-9aed-4e9b113e4a40	M1	D15	19898331-2ac4-458b-9aed-4e9b113e4a40	1556	1558	target_to_donor	1557
19898331-2ac4-458b-9aed-4e9b113e4a40	M1	D15	19898331-2ac4-458b-9aed-4e9b113e4a40	1560	1561	donor_to_target	1560.5
62f99fc1-a74b-4efd-afb0-12de93ff0d59	M1	D15	62f99fc1-a74b-4efd-afb0-12de93ff0d59	415	426	target_to_donor	420.5
62f99fc1-a74b-4efd-afb0-12de93ff0d59	M1	D15	62f99fc1-a74b-4efd-afb0-12de93ff0d59	442	459	donor_to_target	450.5
d0a47ab3-8d7c-47e8-a0aa-6bd92e5b27ec	M1	D15	d0a47ab3-8d7c-47e8-a0aa-6bd92e5b27ec	800	806	target_to_donor	803
d0a47ab3-8d7c-47e8-a0aa-6bd92e5b27ec	M1	D15	d0a47ab3-8d7c-47e8-a0aa-6bd92e5b27ec	827	837	donor_to_target	832
d0a47ab3-8d7c-47e8-a0aa-6bd92e5b27ec	M1	D15	d0a47ab3-8d7c-47e8-a0aa-6bd92e5b27ec	889	893	target_to_donor	891
d0a47ab3-8d7c-47e8-a0aa-6bd92e5b27ec	M1	D15	d0a47ab3-8d7c-47e8-a0aa-6bd92e5b27ec	894	896	donor_to_target	895
d0a47ab3-8d7c-47e8-a0aa-6bd92e5b27ec	M1	D15	d0a47ab3-8d7c-47e8-a0aa-6bd92e5b27ec	947	956	target_to_donor	951.5
d0a47ab3-8d7c-47e8-a0aa-6bd92e5b27ec	M1	D15	d0a47ab3-8d7c-47e8-a0aa-6bd92e5b27ec	1018	1024	donor_to_target	1021
21adff9b-d54f-4f75-97a4-1847eee50eda	M1	D15	21adff9b-d54f-4f75-97a4-1847eee50eda	180	241	donor_to_target	210.5
be720177-5754-410e-84ca-5852e264fe02	M1	D15	be720177-5754-410e-84ca-5852e264fe02	139	179	target_to_donor	159
be720177-5754-410e-84ca-5852e264fe02	M1	D15	be720177-5754-410e-84ca-5852e264fe02	511	528	donor_to_target	519.5
be720177-5754-410e-84ca-5852e264fe02	M1	D15	be720177-5754-410e-84ca-5852e264fe02	686	687	target_to_donor	686.5
be720177-5754-410e-84ca-5852e264fe02	M1	D15	be720177-5754-410e-84ca-5852e264fe02	688	694	donor_to_target	691
56d78848-3fda-4cc8-87cb-9ae672c4255c	M1	D15	56d78848-3fda-4cc8-87cb-9ae672c4255c	415	426	target_to_donor	420.5
56d78848-3fda-4cc8-87cb-9ae672c4255c	M1	D15	56d78848-3fda-4cc8-87cb-9ae672c4255c	442	459	donor_to_target	450.5
56d78848-3fda-4cc8-87cb-9ae672c4255c	M1	D15	56d78848-3fda-4cc8-87cb-9ae672c4255c	964	966	target_to_donor	965
56d78848-3fda-4cc8-87cb-9ae672c4255c	M1	D15	56d78848-3fda-4cc8-87cb-9ae672c4255c	974	984	donor_to_target	979
d5e06c11-530a-5fff-bf0d-d5f482973a09	M2	D13	d5e06c11-530a-5fff-bf0d-d5f482973a09	40	138	target_to_donor	89
d5e06c11-530a-5fff-bf0d-d5f482973a09	M2	D13	d5e06c11-530a-5fff-bf0d-d5f482973a09	180	241	donor_to_target	210.5
5d069d87-cecf-5fae-8142-1219bd409374	M3	D15	5d069d87-cecf-5fae-8142-1219bd409374	565	584	target_to_donor	574.5
5d069d87-cecf-5fae-8142-1219bd409374	M3	D15	5d069d87-cecf-5fae-8142-1219bd409374	585	631	donor_to_target	608
5d069d87-cecf-5fae-8142-1219bd409374	M3	D15	5d069d87-cecf-5fae-8142-1219bd409374	675	678	target_to_donor	676.5
5d069d87-cecf-5fae-8142-1219bd409374	M3	D15	5d069d87-cecf-5fae-8142-1219bd409374	754	762	donor_to_target	758
5d069d87-cecf-5fae-8142-1219bd409374	M3	D15	5d069d87-cecf-5fae-8142-1219bd409374	793	799	target_to_donor	796
5d069d87-cecf-5fae-8142-1219bd409374	M3	D15	5d069d87-cecf-5fae-8142-1219bd409374	842	847	donor_to_target	844.5
5d069d87-cecf-5fae-8142-1219bd409374	M3	D15	5d069d87-cecf-5fae-8142-1219bd409374	889	893	target_to_donor	891
5d069d87-cecf-5fae-8142-1219bd409374	M3	D15	5d069d87-cecf-5fae-8142-1219bd409374	894	896	donor_to_target	895
f61bc575-9142-433f-a7ad-d30a1b092403	M3	D15	f61bc575-9142-433f-a7ad-d30a1b092403	180	241	donor_to_target	210.5
f61bc575-9142-433f-a7ad-d30a1b092403	M3	D15	f61bc575-9142-433f-a7ad-d30a1b092403	261	273	target_to_donor	267
f61bc575-9142-433f-a7ad-d30a1b092403	M3	D15	f61bc575-9142-433f-a7ad-d30a1b092403	827	834	donor_to_target	830.5
f61bc575-9142-433f-a7ad-d30a1b092403	M3	D15	f61bc575-9142-433f-a7ad-d30a1b092403	842	847	target_to_donor	844.5
f61bc575-9142-433f-a7ad-d30a1b092403	M3	D15	f61bc575-9142-433f-a7ad-d30a1b092403	1354	1359	donor_to_target	1356.5
4e989a5d-c373-4e98-91ce-7c83f71d4fd5	M3	D15	4e989a5d-c373-4e98-91ce-7c83f71d4fd5	40	138	target_to_donor	89
4e989a5d-c373-4e98-91ce-7c83f71d4fd5	M3	D15	4e989a5d-c373-4e98-91ce-7c83f71d4fd5	180	241	donor_to_target	210.5
4e989a5d-c373-4e98-91ce-7c83f71d4fd5	M3	D15	4e989a5d-c373-4e98-91ce-7c83f71d4fd5	415	426	target_to_donor	420.5
4e989a5d-c373-4e98-91ce-7c83f71d4fd5	M3	D15	4e989a5d-c373-4e98-91ce-7c83f71d4fd5	511	528	donor_to_target	519.5
4e989a5d-c373-4e98-91ce-7c83f71d4fd5	M3	D15	4e989a5d-c373-4e98-91ce-7c83f71d4fd5	557	564	target_to_donor	560.5
4e989a5d-c373-4e98-91ce-7c83f71d4fd5	M3	D15	4e989a5d-c373-4e98-91ce-7c83f71d4fd5	585	631	donor_to_target	608
dec862a3-6f4c-4a66-b2a8-412dfae3ef52	M4	D6	dec862a3-6f4c-4a66-b2a8-412dfae3ef52	9	39	target_to_donor	24
dec862a3-6f4c-4a66-b2a8-412dfae3ef52	M4	D6	dec862a3-6f4c-4a66-b2a8-412dfae3ef52	442	459	donor_to_target	450.5
3dde8024-88a0-427b-a5a5-740fd7aa58b3	M5	D15	3dde8024-88a0-427b-a5a5-740fd7aa58b3	356	358	target_to_donor	357
3dde8024-88a0-427b-a5a5-740fd7aa58b3	M5	D15	3dde8024-88a0-427b-a5a5-740fd7aa58b3	362	362	donor_to_target	362
3dde8024-88a0-427b-a5a5-740fd7aa58b3	M5	D15	3dde8024-88a0-427b-a5a5-740fd7aa58b3	365	366	target_to_donor	365.5
3dde8024-88a0-427b-a5a5-740fd7aa58b3	M5	D15	3dde8024-88a0-427b-a5a5-740fd7aa58b3	369	369	donor_to_target	369
3dde8024-88a0-427b-a5a5-740fd7aa58b3	M5	D15	3dde8024-88a0-427b-a5a5-740fd7aa58b3	706	722	target_to_donor	714
3dde8024-88a0-427b-a5a5-740fd7aa58b3	M5	D15	3dde8024-88a0-427b-a5a5-740fd7aa58b3	733	734	donor_to_target	733.5
3dde8024-88a0-427b-a5a5-740fd7aa58b3	M5	D15	3dde8024-88a0-427b-a5a5-740fd7aa58b3	860	861	target_to_donor	860.5
3dde8024-88a0-427b-a5a5-740fd7aa58b3	M5	D15	3dde8024-88a0-427b-a5a5-740fd7aa58b3	862	865	donor_to_target	863.5
3dde8024-88a0-427b-a5a5-740fd7aa58b3	M5	D15	3dde8024-88a0-427b-a5a5-740fd7aa58b3	928	940	target_to_donor	934
3dde8024-88a0-427b-a5a5-740fd7aa58b3	M5	D15	3dde8024-88a0-427b-a5a5-740fd7aa58b3	941	946	donor_to_target	943.5
3dde8024-88a0-427b-a5a5-740fd7aa58b3	M5	D15	3dde8024-88a0-427b-a5a5-740fd7aa58b3	1289	1293	target_to_donor	1291
3dde8024-88a0-427b-a5a5-740fd7aa58b3	M5	D15	3dde8024-88a0-427b-a5a5-740fd7aa58b3	1294	1329	donor_to_target	1311.5
89ea5dd1-0df3-4873-a13d-9a762581a3ce	M5	D18	89ea5dd1-0df3-4873-a13d-9a762581a3ce	427	441	target_to_donor	434
89ea5dd1-0df3-4873-a13d-9a762581a3ce	M5	D18	89ea5dd1-0df3-4873-a13d-9a762581a3ce	511	528	donor_to_target	519.5
89ea5dd1-0df3-4873-a13d-9a762581a3ce	M5	D18	89ea5dd1-0df3-4873-a13d-9a762581a3ce	1135	1141	target_to_donor	1138
89ea5dd1-0df3-4873-a13d-9a762581a3ce	M5	D18	89ea5dd1-0df3-4873-a13d-9a762581a3ce	1162	1171	donor_to_target	1166.5
89ea5dd1-0df3-4873-a13d-9a762581a3ce	M5	D18	89ea5dd1-0df3-4873-a13d-9a762581a3ce	1174	1176	target_to_donor	1175
89ea5dd1-0df3-4873-a13d-9a762581a3ce	M5	D18	89ea5dd1-0df3-4873-a13d-9a762581a3ce	1222	1288	donor_to_target	1255
1eb11284-0f30-494b-9a22-8ccef280c08e	M5	D18	1eb11284-0f30-494b-9a22-8ccef280c08e	889	893	target_to_donor	891
1eb11284-0f30-494b-9a22-8ccef280c08e	M5	D18	1eb11284-0f30-494b-9a22-8ccef280c08e	894	896	donor_to_target	895
1eb11284-0f30-494b-9a22-8ccef280c08e	M5	D18	1eb11284-0f30-494b-9a22-8ccef280c08e	947	956	target_to_donor	951.5
1eb11284-0f30-494b-9a22-8ccef280c08e	M5	D18	1eb11284-0f30-494b-9a22-8ccef280c08e	1051	1068	donor_to_target	1059.5
af8ec7d1-d1f8-4e31-bdda-85207b335e6b	M5	D18	af8ec7d1-d1f8-4e31-bdda-85207b335e6b	180	241	donor_to_target	210.5
af8ec7d1-d1f8-4e31-bdda-85207b335e6b	M5	D18	af8ec7d1-d1f8-4e31-bdda-85207b335e6b	427	459	target_to_donor	443
af8ec7d1-d1f8-4e31-bdda-85207b335e6b	M5	D18	af8ec7d1-d1f8-4e31-bdda-85207b335e6b	460	492	donor_to_target	476
af8ec7d1-d1f8-4e31-bdda-85207b335e6b	M5	D18	af8ec7d1-d1f8-4e31-bdda-85207b335e6b	1422	1422	target_to_donor	1422
af8ec7d1-d1f8-4e31-bdda-85207b335e6b	M5	D18	af8ec7d1-d1f8-4e31-bdda-85207b335e6b	1423	1426	donor_to_target	1424.5
cf4a05ce-d94e-4f8d-a0a4-68bdb4824395	M5	D18	cf4a05ce-d94e-4f8d-a0a4-68bdb4824395	40	138	target_to_donor	89
cf4a05ce-d94e-4f8d-a0a4-68bdb4824395	M5	D18	cf4a05ce-d94e-4f8d-a0a4-68bdb4824395	180	241	donor_to_target	210.5
5884dbb5-0c21-5b06-90c4-ed277f288634	M5	D18	75c08220-6591-428e-bd01-7651d1bb1c85	1120	1122	target_to_donor	1121
5884dbb5-0c21-5b06-90c4-ed277f288634	M5	D18	75c08220-6591-428e-bd01-7651d1bb1c85	1181	1221	donor_to_target	1201
75c08220-6591-428e-bd01-7651d1bb1c85	M5	D18	75c08220-6591-428e-bd01-7651d1bb1c85	1120	1122	target_to_donor	1121
75c08220-6591-428e-bd01-7651d1bb1c85	M5	D18	75c08220-6591-428e-bd01-7651d1bb1c85	1181	1221	donor_to_target	1201
fd6bba22-8da7-4ad5-bf2d-dd198ff9f4b7	M5	D18	75c08220-6591-428e-bd01-7651d1bb1c85	1120	1122	target_to_donor	1121
fd6bba22-8da7-4ad5-bf2d-dd198ff9f4b7	M5	D18	75c08220-6591-428e-bd01-7651d1bb1c85	1181	1221	donor_to_target	1201
71a715c8-0869-458e-ad98-47a9a1546f59	M5	D18	71a715c8-0869-458e-ad98-47a9a1546f59	460	492	target_to_donor	476
71a715c8-0869-458e-ad98-47a9a1546f59	M5	D18	71a715c8-0869-458e-ad98-47a9a1546f59	493	494	donor_to_target	493.5
71a715c8-0869-458e-ad98-47a9a1546f59	M5	D18	71a715c8-0869-458e-ad98-47a9a1546f59	928	940	target_to_donor	934
71a715c8-0869-458e-ad98-47a9a1546f59	M5	D18	71a715c8-0869-458e-ad98-47a9a1546f59	1084	1086	donor_to_target	1085
71a715c8-0869-458e-ad98-47a9a1546f59	M5	D18	71a715c8-0869-458e-ad98-47a9a1546f59	1135	1141	target_to_donor	1138
71a715c8-0869-458e-ad98-47a9a1546f59	M5	D18	71a715c8-0869-458e-ad98-47a9a1546f59	1330	1353	donor_to_target	1341.5
45176065-c291-4906-b607-f37dbeb85371	M5	D18	45176065-c291-4906-b607-f37dbeb85371	557	564	target_to_donor	560.5
45176065-c291-4906-b607-f37dbeb85371	M5	D18	45176065-c291-4906-b607-f37dbeb85371	565	584	donor_to_target	574.5
45176065-c291-4906-b607-f37dbeb85371	M5	D18	45176065-c291-4906-b607-f37dbeb85371	914	921	target_to_donor	917.5
45176065-c291-4906-b607-f37dbeb85371	M5	D18	45176065-c291-4906-b607-f37dbeb85371	928	940	donor_to_target	934
45176065-c291-4906-b607-f37dbeb85371	M5	D18	45176065-c291-4906-b607-f37dbeb85371	988	1009	target_to_donor	998.5
45176065-c291-4906-b607-f37dbeb85371	M5	D18	45176065-c291-4906-b607-f37dbeb85371	1051	1068	donor_to_target	1059.5
45176065-c291-4906-b607-f37dbeb85371	M5	D18	45176065-c291-4906-b607-f37dbeb85371	1069	1083	target_to_donor	1076
45176065-c291-4906-b607-f37dbeb85371	M5	D18	45176065-c291-4906-b607-f37dbeb85371	1087	1100	donor_to_target	1093.5
45176065-c291-4906-b607-f37dbeb85371	M5	D18	45176065-c291-4906-b607-f37dbeb85371	1533	1533	target_to_donor	1533
45176065-c291-4906-b607-f37dbeb85371	M5	D18	45176065-c291-4906-b607-f37dbeb85371	1534	1536	donor_to_target	1535
f24a6435-73b2-4429-83fe-187b95bd6e7a	M5	D18	f24a6435-73b2-4429-83fe-187b95bd6e7a	427	441	target_to_donor	434
f24a6435-73b2-4429-83fe-187b95bd6e7a	M5	D18	f24a6435-73b2-4429-83fe-187b95bd6e7a	511	528	donor_to_target	519.5
f24a6435-73b2-4429-83fe-187b95bd6e7a	M5	D18	f24a6435-73b2-4429-83fe-187b95bd6e7a	1135	1141	target_to_donor	1138
f24a6435-73b2-4429-83fe-187b95bd6e7a	M5	D18	f24a6435-73b2-4429-83fe-187b95bd6e7a	1222	1288	donor_to_target	1255
77d39daf-5d6d-43fc-a0e1-2361bb65bee2	M5	D18	77d39daf-5d6d-43fc-a0e1-2361bb65bee2	180	241	donor_to_target	210.5
77d39daf-5d6d-43fc-a0e1-2361bb65bee2	M5	D18	77d39daf-5d6d-43fc-a0e1-2361bb65bee2	1423	1424	target_to_donor	1423.5
77d39daf-5d6d-43fc-a0e1-2361bb65bee2	M5	D18	77d39daf-5d6d-43fc-a0e1-2361bb65bee2	1425	1426	donor_to_target	1425.5
c931a017-226e-46ec-9ddf-6c6140090b26	M5	D18	c931a017-226e-46ec-9ddf-6c6140090b26	139	179	target_to_donor	159
c931a017-226e-46ec-9ddf-6c6140090b26	M5	D18	c931a017-226e-46ec-9ddf-6c6140090b26	245	256	donor_to_target	250.5
e4396c86-b381-4d47-94ff-c89b79aeb099	M5	D18	e4396c86-b381-4d47-94ff-c89b79aeb099	40	138	target_to_donor	89
e4396c86-b381-4d47-94ff-c89b79aeb099	M5	D18	e4396c86-b381-4d47-94ff-c89b79aeb099	180	241	donor_to_target	210.5
f53106f8-dc79-44b7-8aec-69c54f8884e7	M5	D18	f53106f8-dc79-44b7-8aec-69c54f8884e7	180	241	target_to_donor	210.5
f53106f8-dc79-44b7-8aec-69c54f8884e7	M5	D18	f53106f8-dc79-44b7-8aec-69c54f8884e7	442	459	donor_to_target	450.5
4452ad5b-38f9-4ad4-ade6-3eae5423dff5	M5	D18	4452ad5b-38f9-4ad4-ade6-3eae5423dff5	914	921	target_to_donor	917.5
4452ad5b-38f9-4ad4-ade6-3eae5423dff5	M5	D18	4452ad5b-38f9-4ad4-ade6-3eae5423dff5	928	940	donor_to_target	934
4452ad5b-38f9-4ad4-ade6-3eae5423dff5	M5	D18	4452ad5b-38f9-4ad4-ade6-3eae5423dff5	988	1009	target_to_donor	998.5
4452ad5b-38f9-4ad4-ade6-3eae5423dff5	M5	D18	4452ad5b-38f9-4ad4-ade6-3eae5423dff5	1051	1068	donor_to_target	1059.5
4452ad5b-38f9-4ad4-ade6-3eae5423dff5	M5	D18	4452ad5b-38f9-4ad4-ade6-3eae5423dff5	1069	1083	target_to_donor	1076
4452ad5b-38f9-4ad4-ade6-3eae5423dff5	M5	D18	4452ad5b-38f9-4ad4-ade6-3eae5423dff5	1087	1100	donor_to_target	1093.5
49e0b877-e08f-4f78-b5fc-aa1840620a5a	M5	D18	49e0b877-e08f-4f78-b5fc-aa1840620a5a	180	241	donor_to_target	210.5
49e0b877-e08f-4f78-b5fc-aa1840620a5a	M5	D18	49e0b877-e08f-4f78-b5fc-aa1840620a5a	261	273	target_to_donor	267
49e0b877-e08f-4f78-b5fc-aa1840620a5a	M5	D18	49e0b877-e08f-4f78-b5fc-aa1840620a5a	279	288	donor_to_target	283.5
49e0b877-e08f-4f78-b5fc-aa1840620a5a	M5	D18	49e0b877-e08f-4f78-b5fc-aa1840620a5a	650	674	target_to_donor	662
49e0b877-e08f-4f78-b5fc-aa1840620a5a	M5	D18	49e0b877-e08f-4f78-b5fc-aa1840620a5a	695	704	donor_to_target	699.5
18dcb816-1d7e-4249-be88-389819ee5912	M1	D15	18dcb816-1d7e-4249-be88-389819ee5912	40	138	target_to_donor	89
18dcb816-1d7e-4249-be88-389819ee5912	M1	D15	18dcb816-1d7e-4249-be88-389819ee5912	279	288	donor_to_target	283.5
18dcb816-1d7e-4249-be88-389819ee5912	M1	D15	18dcb816-1d7e-4249-be88-389819ee5912	511	528	target_to_donor	519.5
18dcb816-1d7e-4249-be88-389819ee5912	M1	D15	18dcb816-1d7e-4249-be88-389819ee5912	529	533	donor_to_target	531
18dcb816-1d7e-4249-be88-389819ee5912	M1	D15	18dcb816-1d7e-4249-be88-389819ee5912	1502	1503	target_to_donor	1502.5
18dcb816-1d7e-4249-be88-389819ee5912	M1	D15	18dcb816-1d7e-4249-be88-389819ee5912	1504	1507	donor_to_target	1505.5
18dcb816-1d7e-4249-be88-389819ee5912	M1	D15	18dcb816-1d7e-4249-be88-389819ee5912	1523	1523	target_to_donor	1523
18dcb816-1d7e-4249-be88-389819ee5912	M1	D15	18dcb816-1d7e-4249-be88-389819ee5912	1525	1526	donor_to_target	1525.5
ffa5bdea-d819-512f-81fa-e4cae9ee667b	M1	D15	ffa5bdea-d819-512f-81fa-e4cae9ee667b	40	138	target_to_donor	89
ffa5bdea-d819-512f-81fa-e4cae9ee667b	M1	D15	ffa5bdea-d819-512f-81fa-e4cae9ee667b	180	241	donor_to_target	210.5
ffa5bdea-d819-512f-81fa-e4cae9ee667b	M1	D15	ffa5bdea-d819-512f-81fa-e4cae9ee667b	557	564	target_to_donor	560.5
ffa5bdea-d819-512f-81fa-e4cae9ee667b	M1	D15	ffa5bdea-d819-512f-81fa-e4cae9ee667b	565	584	donor_to_target	574.5
5fad440f-b96f-4e4b-9e7d-37753183e29a	M3	D15	5fad440f-b96f-4e4b-9e7d-37753183e29a	1567	1568	target_to_donor	1567.5
5fad440f-b96f-4e4b-9e7d-37753183e29a	M3	D15	5fad440f-b96f-4e4b-9e7d-37753183e29a	1569	1570	donor_to_target_edge	1569.5
023e8588-7d23-56ef-ab75-4fde5d1d5b66	M4	D13	023e8588-7d23-56ef-ab75-4fde5d1d5b66	387	387	target_to_donor	387
023e8588-7d23-56ef-ab75-4fde5d1d5b66	M4	D13	023e8588-7d23-56ef-ab75-4fde5d1d5b66	388	394	donor_to_target	391
68c20e20-1408-4108-b006-8ea4f89f0ee4	M5	D15	68c20e20-1408-4108-b006-8ea4f89f0ee4	40	138	target_to_donor	89
68c20e20-1408-4108-b006-8ea4f89f0ee4	M5	D15	68c20e20-1408-4108-b006-8ea4f89f0ee4	245	256	donor_to_target	250.5
2367c2ed-30ff-5902-ba9e-455fb312e8d7	M5	D18	2367c2ed-30ff-5902-ba9e-455fb312e8d7	139	179	donor_to_target	159
2367c2ed-30ff-5902-ba9e-455fb312e8d7	M5	D18	2367c2ed-30ff-5902-ba9e-455fb312e8d7	261	273	target_to_donor	267
2367c2ed-30ff-5902-ba9e-455fb312e8d7	M5	D18	2367c2ed-30ff-5902-ba9e-455fb312e8d7	279	288	donor_to_target	283.5
2367c2ed-30ff-5902-ba9e-455fb312e8d7	M5	D18	2367c2ed-30ff-5902-ba9e-455fb312e8d7	947	956	target_to_donor	951.5
2367c2ed-30ff-5902-ba9e-455fb312e8d7	M5	D18	2367c2ed-30ff-5902-ba9e-455fb312e8d7	1087	1100	donor_to_target	1093.5
5ab73b53-fefa-46f0-ba45-494f2b419056	M5	D18	5ab73b53-fefa-46f0-ba45-494f2b419056	914	921	target_to_donor	917.5
5ab73b53-fefa-46f0-ba45-494f2b419056	M5	D18	5ab73b53-fefa-46f0-ba45-494f2b419056	928	940	donor_to_target	934
5ab73b53-fefa-46f0-ba45-494f2b419056	M5	D18	5ab73b53-fefa-46f0-ba45-494f2b419056	988	1009	target_to_donor	998.5
5ab73b53-fefa-46f0-ba45-494f2b419056	M5	D18	5ab73b53-fefa-46f0-ba45-494f2b419056	1051	1068	donor_to_target	1059.5
5ab73b53-fefa-46f0-ba45-494f2b419056	M5	D18	5ab73b53-fefa-46f0-ba45-494f2b419056	1069	1083	target_to_donor	1076
5ab73b53-fefa-46f0-ba45-494f2b419056	M5	D18	5ab73b53-fefa-46f0-ba45-494f2b419056	1087	1100	donor_to_target	1093.5
a3118b6d-ab61-4574-b324-5f6cf428c7a2	M5	D18	a3118b6d-ab61-4574-b324-5f6cf428c7a2	139	179	donor_to_target	159
a3118b6d-ab61-4574-b324-5f6cf428c7a2	M5	D18	a3118b6d-ab61-4574-b324-5f6cf428c7a2	261	273	target_to_donor	267
a3118b6d-ab61-4574-b324-5f6cf428c7a2	M5	D18	a3118b6d-ab61-4574-b324-5f6cf428c7a2	279	288	donor_to_target	283.5
a3118b6d-ab61-4574-b324-5f6cf428c7a2	M5	D18	a3118b6d-ab61-4574-b324-5f6cf428c7a2	345	345	target_to_donor	345
a3118b6d-ab61-4574-b324-5f6cf428c7a2	M5	D18	a3118b6d-ab61-4574-b324-5f6cf428c7a2	346	354	donor_to_target	350
a3118b6d-ab61-4574-b324-5f6cf428c7a2	M5	D18	a3118b6d-ab61-4574-b324-5f6cf428c7a2	947	956	target_to_donor	951.5
a3118b6d-ab61-4574-b324-5f6cf428c7a2	M5	D18	a3118b6d-ab61-4574-b324-5f6cf428c7a2	1087	1100	donor_to_target	1093.5
28753b5e-525c-4f32-ac3a-74f1096755d2	M5	D18	28753b5e-525c-4f32-ac3a-74f1096755d2	180	241	donor_to_target	210.5
aebe4b7c-424a-423b-adbe-95501e3d2c03	M5	D18	aebe4b7c-424a-423b-adbe-95501e3d2c03	180	241	donor_to_target	210.5
96e84b34-029e-5517-a3e9-137a8c5ced23	M5	D18	96e84b34-029e-5517-a3e9-137a8c5ced23	180	241	target_to_donor	210.5
96e84b34-029e-5517-a3e9-137a8c5ced23	M5	D18	96e84b34-029e-5517-a3e9-137a8c5ced23	261	273	donor_to_target	267
96e84b34-029e-5517-a3e9-137a8c5ced23	M5	D18	96e84b34-029e-5517-a3e9-137a8c5ced23	279	288	target_to_donor	283.5
96e84b34-029e-5517-a3e9-137a8c5ced23	M5	D18	96e84b34-029e-5517-a3e9-137a8c5ced23	289	294	donor_to_target	291.5
96e84b34-029e-5517-a3e9-137a8c5ced23	M5	D18	96e84b34-029e-5517-a3e9-137a8c5ced23	974	984	target_to_donor	979
96e84b34-029e-5517-a3e9-137a8c5ced23	M5	D18	96e84b34-029e-5517-a3e9-137a8c5ced23	1069	1083	donor_to_target	1076
3655efb7-a6a2-5a83-a1cb-1b6db0d5ad75	M5	D18	3655efb7-a6a2-5a83-a1cb-1b6db0d5ad75	343	343	target_to_donor	343
3655efb7-a6a2-5a83-a1cb-1b6db0d5ad75	M5	D18	3655efb7-a6a2-5a83-a1cb-1b6db0d5ad75	345	355	donor_to_target	350
2a109645-93d8-4150-b622-30f87922d501	M5	D18	2a109645-93d8-4150-b622-30f87922d501	180	241	donor_to_target	210.5
1fa1cb2f-dbc1-4b12-ad3c-afa377eb97d3	M5	D18	1fa1cb2f-dbc1-4b12-ad3c-afa377eb97d3	180	241	donor_to_target	210.5
0a1bbe8d-1507-4acd-8afb-88187f3bcd37	M5	D18	0a1bbe8d-1507-4acd-8afb-88187f3bcd37	180	241	donor_to_target	210.5
b869fc15-3797-42cb-8d73-8e9daeb9ac39	M5	D18	b869fc15-3797-42cb-8d73-8e9daeb9ac39	40	138	donor_to_target	89
b869fc15-3797-42cb-8d73-8e9daeb9ac39	M5	D18	b869fc15-3797-42cb-8d73-8e9daeb9ac39	541	545	target_to_donor	543
b869fc15-3797-42cb-8d73-8e9daeb9ac39	M5	D18	b869fc15-3797-42cb-8d73-8e9daeb9ac39	645	649	donor_to_target	647
b869fc15-3797-42cb-8d73-8e9daeb9ac39	M5	D18	b869fc15-3797-42cb-8d73-8e9daeb9ac39	706	722	target_to_donor	714
b869fc15-3797-42cb-8d73-8e9daeb9ac39	M5	D18	b869fc15-3797-42cb-8d73-8e9daeb9ac39	754	762	donor_to_target	758
8248fdf3-a53c-415e-8f8d-301d527d8e19	M5	D18	8248fdf3-a53c-415e-8f8d-301d527d8e19	909	913	target_to_donor	911
8248fdf3-a53c-415e-8f8d-301d527d8e19	M5	D18	8248fdf3-a53c-415e-8f8d-301d527d8e19	961	962	donor_to_target	961.5
8248fdf3-a53c-415e-8f8d-301d527d8e19	M5	D18	8248fdf3-a53c-415e-8f8d-301d527d8e19	974	984	target_to_donor	979
8248fdf3-a53c-415e-8f8d-301d527d8e19	M5	D18	8248fdf3-a53c-415e-8f8d-301d527d8e19	1084	1086	donor_to_target	1085
8248fdf3-a53c-415e-8f8d-301d527d8e19	M5	D18	8248fdf3-a53c-415e-8f8d-301d527d8e19	1181	1221	target_to_donor	1201
8248fdf3-a53c-415e-8f8d-301d527d8e19	M5	D18	8248fdf3-a53c-415e-8f8d-301d527d8e19	1222	1288	donor_to_target	1255
d1c0b1b6-f9bd-4c65-9ccc-8742e8c41f9c	M5	D18	9fc7077e-9f1c-4967-b2ab-35c438be68df	180	241	donor_to_target	210.5
9fc7077e-9f1c-4967-b2ab-35c438be68df	M5	D18	9fc7077e-9f1c-4967-b2ab-35c438be68df	180	241	donor_to_target	210.5
d6461a55-1916-4b3e-af14-54294e30eae5	M5	D18	d6461a55-1916-4b3e-af14-54294e30eae5	180	241	donor_to_target	210.5
6d9d2466-68fb-44a6-8550-97e7ea81e312	M1	D15	6d9d2466-68fb-44a6-8550-97e7ea81e312	565	584	target_to_donor	574.5
6d9d2466-68fb-44a6-8550-97e7ea81e312	M1	D15	6d9d2466-68fb-44a6-8550-97e7ea81e312	585	631	donor_to_target	608
6d9d2466-68fb-44a6-8550-97e7ea81e312	M1	D15	6d9d2466-68fb-44a6-8550-97e7ea81e312	675	678	target_to_donor	676.5
6d9d2466-68fb-44a6-8550-97e7ea81e312	M1	D15	6d9d2466-68fb-44a6-8550-97e7ea81e312	754	762	donor_to_target	758
6d9d2466-68fb-44a6-8550-97e7ea81e312	M1	D15	6d9d2466-68fb-44a6-8550-97e7ea81e312	838	841	target_to_donor	839.5
6d9d2466-68fb-44a6-8550-97e7ea81e312	M1	D15	6d9d2466-68fb-44a6-8550-97e7ea81e312	842	847	donor_to_target	844.5
6d9d2466-68fb-44a6-8550-97e7ea81e312	M1	D15	6d9d2466-68fb-44a6-8550-97e7ea81e312	889	893	target_to_donor	891
6d9d2466-68fb-44a6-8550-97e7ea81e312	M1	D15	6d9d2466-68fb-44a6-8550-97e7ea81e312	894	896	donor_to_target	895
da5432e1-3ec4-4115-b642-9e79241284d1	M1	D15	da5432e1-3ec4-4115-b642-9e79241284d1	800	806	target_to_donor	803
da5432e1-3ec4-4115-b642-9e79241284d1	M1	D15	da5432e1-3ec4-4115-b642-9e79241284d1	842	847	donor_to_target	844.5
da5432e1-3ec4-4115-b642-9e79241284d1	M1	D15	da5432e1-3ec4-4115-b642-9e79241284d1	889	893	target_to_donor	891
da5432e1-3ec4-4115-b642-9e79241284d1	M1	D15	da5432e1-3ec4-4115-b642-9e79241284d1	894	896	donor_to_target	895
da5432e1-3ec4-4115-b642-9e79241284d1	M1	D15	da5432e1-3ec4-4115-b642-9e79241284d1	947	956	target_to_donor	951.5
da5432e1-3ec4-4115-b642-9e79241284d1	M1	D15	da5432e1-3ec4-4115-b642-9e79241284d1	1018	1024	donor_to_target	1021
0923417b-09b2-491d-92dc-070a922b034d	M2	D13	0923417b-09b2-491d-92dc-070a922b034d	9	39	target_to_donor	24
0923417b-09b2-491d-92dc-070a922b034d	M2	D13	0923417b-09b2-491d-92dc-070a922b034d	180	241	donor_to_target	210.5
0923417b-09b2-491d-92dc-070a922b034d	M2	D13	0923417b-09b2-491d-92dc-070a922b034d	245	256	target_to_donor	250.5
0923417b-09b2-491d-92dc-070a922b034d	M2	D13	0923417b-09b2-491d-92dc-070a922b034d	257	260	donor_to_target	258.5
7200d24f-c5df-425a-a741-13b34e46ebd5	M3	D15	7200d24f-c5df-425a-a741-13b34e46ebd5	40	138	target_to_donor	89
7200d24f-c5df-425a-a741-13b34e46ebd5	M3	D15	7200d24f-c5df-425a-a741-13b34e46ebd5	403	407	donor_to_target	405
7200d24f-c5df-425a-a741-13b34e46ebd5	M3	D15	7200d24f-c5df-425a-a741-13b34e46ebd5	412	414	target_to_donor	413
7200d24f-c5df-425a-a741-13b34e46ebd5	M3	D15	7200d24f-c5df-425a-a741-13b34e46ebd5	442	459	donor_to_target	450.5
7200d24f-c5df-425a-a741-13b34e46ebd5	M3	D15	7200d24f-c5df-425a-a741-13b34e46ebd5	511	528	target_to_donor	519.5
7200d24f-c5df-425a-a741-13b34e46ebd5	M3	D15	7200d24f-c5df-425a-a741-13b34e46ebd5	534	537	donor_to_target	535.5
7200d24f-c5df-425a-a741-13b34e46ebd5	M3	D15	7200d24f-c5df-425a-a741-13b34e46ebd5	540	545	target_to_donor	542.5
7200d24f-c5df-425a-a741-13b34e46ebd5	M3	D15	7200d24f-c5df-425a-a741-13b34e46ebd5	585	631	donor_to_target	608
7200d24f-c5df-425a-a741-13b34e46ebd5	M3	D15	7200d24f-c5df-425a-a741-13b34e46ebd5	675	678	target_to_donor	676.5
7200d24f-c5df-425a-a741-13b34e46ebd5	M3	D15	7200d24f-c5df-425a-a741-13b34e46ebd5	827	834	donor_to_target	830.5
30e924bb-2613-49a8-8896-496c408fd0b7	M3	D15	30e924bb-2613-49a8-8896-496c408fd0b7	310	324	target_to_donor	317
30e924bb-2613-49a8-8896-496c408fd0b7	M3	D15	30e924bb-2613-49a8-8896-496c408fd0b7	328	328	donor_to_target	328
30e924bb-2613-49a8-8896-496c408fd0b7	M3	D15	30e924bb-2613-49a8-8896-496c408fd0b7	675	678	target_to_donor	676.5
30e924bb-2613-49a8-8896-496c408fd0b7	M3	D15	30e924bb-2613-49a8-8896-496c408fd0b7	771	777	donor_to_target	774
30e924bb-2613-49a8-8896-496c408fd0b7	M3	D15	30e924bb-2613-49a8-8896-496c408fd0b7	807	816	target_to_donor	811.5
30e924bb-2613-49a8-8896-496c408fd0b7	M3	D15	30e924bb-2613-49a8-8896-496c408fd0b7	827	834	donor_to_target	830.5
141c71cc-9f27-5d48-ae8f-c5090324d4ab	M3	D15	141c71cc-9f27-5d48-ae8f-c5090324d4ab	739	744	target_to_donor	741.5
141c71cc-9f27-5d48-ae8f-c5090324d4ab	M3	D15	141c71cc-9f27-5d48-ae8f-c5090324d4ab	842	847	donor_to_target	844.5
141c71cc-9f27-5d48-ae8f-c5090324d4ab	M3	D15	141c71cc-9f27-5d48-ae8f-c5090324d4ab	947	956	target_to_donor	951.5
141c71cc-9f27-5d48-ae8f-c5090324d4ab	M3	D15	141c71cc-9f27-5d48-ae8f-c5090324d4ab	1155	1158	donor_to_target	1156.5
913f7ac8-b265-477a-9503-8a5c6d8fc62a	M5	D15	913f7ac8-b265-477a-9503-8a5c6d8fc62a	302	306	target_to_donor	304
913f7ac8-b265-477a-9503-8a5c6d8fc62a	M5	D15	913f7ac8-b265-477a-9503-8a5c6d8fc62a	415	426	donor_to_target	420.5
49dd786a-789b-4482-981f-1a5edbe23325	M5	D15	49dd786a-789b-4482-981f-1a5edbe23325	139	179	donor_to_target	159
49dd786a-789b-4482-981f-1a5edbe23325	M5	D15	49dd786a-789b-4482-981f-1a5edbe23325	460	492	target_to_donor	476
49dd786a-789b-4482-981f-1a5edbe23325	M5	D15	49dd786a-789b-4482-981f-1a5edbe23325	499	510	donor_to_target	504.5
d6745eea-8f05-424b-a067-47b19b3ebe68	M5	D18	d6745eea-8f05-424b-a067-47b19b3ebe68	261	273	target_to_donor	267
d6745eea-8f05-424b-a067-47b19b3ebe68	M5	D18	d6745eea-8f05-424b-a067-47b19b3ebe68	279	288	donor_to_target	283.5
d6745eea-8f05-424b-a067-47b19b3ebe68	M5	D18	d6745eea-8f05-424b-a067-47b19b3ebe68	415	426	target_to_donor	420.5
d6745eea-8f05-424b-a067-47b19b3ebe68	M5	D18	d6745eea-8f05-424b-a067-47b19b3ebe68	442	459	donor_to_target	450.5
bc86ef4f-b3fb-44b1-84f8-d3099bd09f25	M5	D18	bc86ef4f-b3fb-44b1-84f8-d3099bd09f25	889	893	target_to_donor	891
bc86ef4f-b3fb-44b1-84f8-d3099bd09f25	M5	D18	bc86ef4f-b3fb-44b1-84f8-d3099bd09f25	894	896	donor_to_target	895
bc86ef4f-b3fb-44b1-84f8-d3099bd09f25	M5	D18	bc86ef4f-b3fb-44b1-84f8-d3099bd09f25	947	956	target_to_donor	951.5
bc86ef4f-b3fb-44b1-84f8-d3099bd09f25	M5	D18	bc86ef4f-b3fb-44b1-84f8-d3099bd09f25	1051	1068	donor_to_target	1059.5
bc86ef4f-b3fb-44b1-84f8-d3099bd09f25	M5	D18	bc86ef4f-b3fb-44b1-84f8-d3099bd09f25	1422	1422	target_to_donor	1422
bc86ef4f-b3fb-44b1-84f8-d3099bd09f25	M5	D18	bc86ef4f-b3fb-44b1-84f8-d3099bd09f25	1423	1426	donor_to_target	1424.5
bc86ef4f-b3fb-44b1-84f8-d3099bd09f25	M5	D18	bc86ef4f-b3fb-44b1-84f8-d3099bd09f25	1523	1523	target_to_donor	1523
bc86ef4f-b3fb-44b1-84f8-d3099bd09f25	M5	D18	bc86ef4f-b3fb-44b1-84f8-d3099bd09f25	1525	1526	donor_to_target	1525.5
f6d55256-85d8-45fa-9dd9-8ccc80d56ccf	M5	D18	f6d55256-85d8-45fa-9dd9-8ccc80d56ccf	928	940	target_to_donor	934
f6d55256-85d8-45fa-9dd9-8ccc80d56ccf	M5	D18	f6d55256-85d8-45fa-9dd9-8ccc80d56ccf	1084	1086	donor_to_target	1085
f6d55256-85d8-45fa-9dd9-8ccc80d56ccf	M5	D18	f6d55256-85d8-45fa-9dd9-8ccc80d56ccf	1135	1141	target_to_donor	1138
f6d55256-85d8-45fa-9dd9-8ccc80d56ccf	M5	D18	f6d55256-85d8-45fa-9dd9-8ccc80d56ccf	1330	1353	donor_to_target	1341.5
3bb17b39-12ae-4efb-9cbb-cd8ffa8a5302	M5	D18	3bb17b39-12ae-4efb-9cbb-cd8ffa8a5302	40	138	donor_to_target	89
3bb17b39-12ae-4efb-9cbb-cd8ffa8a5302	M5	D18	3bb17b39-12ae-4efb-9cbb-cd8ffa8a5302	541	545	target_to_donor	543
3bb17b39-12ae-4efb-9cbb-cd8ffa8a5302	M5	D18	3bb17b39-12ae-4efb-9cbb-cd8ffa8a5302	645	649	donor_to_target	647
3bb17b39-12ae-4efb-9cbb-cd8ffa8a5302	M5	D18	3bb17b39-12ae-4efb-9cbb-cd8ffa8a5302	706	722	target_to_donor	714
3bb17b39-12ae-4efb-9cbb-cd8ffa8a5302	M5	D18	3bb17b39-12ae-4efb-9cbb-cd8ffa8a5302	754	762	donor_to_target	758
5ad3decc-da74-4bde-bace-b6ba0cc8a434	M5	D18	5ad3decc-da74-4bde-bace-b6ba0cc8a434	914	921	target_to_donor	917.5
5ad3decc-da74-4bde-bace-b6ba0cc8a434	M5	D18	5ad3decc-da74-4bde-bace-b6ba0cc8a434	928	940	donor_to_target	934
5ad3decc-da74-4bde-bace-b6ba0cc8a434	M5	D18	5ad3decc-da74-4bde-bace-b6ba0cc8a434	988	1009	target_to_donor	998.5
5ad3decc-da74-4bde-bace-b6ba0cc8a434	M5	D18	5ad3decc-da74-4bde-bace-b6ba0cc8a434	1051	1068	donor_to_target	1059.5
5ad3decc-da74-4bde-bace-b6ba0cc8a434	M5	D18	5ad3decc-da74-4bde-bace-b6ba0cc8a434	1069	1083	target_to_donor	1076
5ad3decc-da74-4bde-bace-b6ba0cc8a434	M5	D18	5ad3decc-da74-4bde-bace-b6ba0cc8a434	1087	1100	donor_to_target	1093.5
b5284fcb-a87c-4303-bce5-1223b374cd1e	M5	D18	b5284fcb-a87c-4303-bce5-1223b374cd1e	914	921	target_to_donor	917.5
b5284fcb-a87c-4303-bce5-1223b374cd1e	M5	D18	b5284fcb-a87c-4303-bce5-1223b374cd1e	928	940	donor_to_target	934
b5284fcb-a87c-4303-bce5-1223b374cd1e	M5	D18	b5284fcb-a87c-4303-bce5-1223b374cd1e	988	1009	target_to_donor	998.5
b5284fcb-a87c-4303-bce5-1223b374cd1e	M5	D18	b5284fcb-a87c-4303-bce5-1223b374cd1e	1051	1068	donor_to_target	1059.5
b5284fcb-a87c-4303-bce5-1223b374cd1e	M5	D18	b5284fcb-a87c-4303-bce5-1223b374cd1e	1069	1083	target_to_donor	1076
b5284fcb-a87c-4303-bce5-1223b374cd1e	M5	D18	b5284fcb-a87c-4303-bce5-1223b374cd1e	1087	1100	donor_to_target	1093.5
8ce58949-e025-41f1-8535-ccf45a35760b	M5	D18	8ce58949-e025-41f1-8535-ccf45a35760b	914	921	target_to_donor	917.5
8ce58949-e025-41f1-8535-ccf45a35760b	M5	D18	8ce58949-e025-41f1-8535-ccf45a35760b	928	940	donor_to_target	934
8ce58949-e025-41f1-8535-ccf45a35760b	M5	D18	8ce58949-e025-41f1-8535-ccf45a35760b	988	1009	target_to_donor	998.5
8ce58949-e025-41f1-8535-ccf45a35760b	M5	D18	8ce58949-e025-41f1-8535-ccf45a35760b	1051	1068	donor_to_target	1059.5
8ce58949-e025-41f1-8535-ccf45a35760b	M5	D18	8ce58949-e025-41f1-8535-ccf45a35760b	1069	1083	target_to_donor	1076
8ce58949-e025-41f1-8535-ccf45a35760b	M5	D18	8ce58949-e025-41f1-8535-ccf45a35760b	1087	1100	donor_to_target	1093.5
cc7483aa-4259-4ae4-8cfa-3bc148ae2603	M5	D18	cc7483aa-4259-4ae4-8cfa-3bc148ae2603	1069	1083	target_to_donor	1076
cc7483aa-4259-4ae4-8cfa-3bc148ae2603	M5	D18	cc7483aa-4259-4ae4-8cfa-3bc148ae2603	1087	1100	donor_to_target	1093.5
cc7483aa-4259-4ae4-8cfa-3bc148ae2603	M5	D18	cc7483aa-4259-4ae4-8cfa-3bc148ae2603	1162	1171	target_to_donor	1166.5
cc7483aa-4259-4ae4-8cfa-3bc148ae2603	M5	D18	cc7483aa-4259-4ae4-8cfa-3bc148ae2603	1330	1353	donor_to_target	1341.5
021a5721-965c-4fa1-a3e9-f7eeac94f24e	M5	D18	021a5721-965c-4fa1-a3e9-f7eeac94f24e	180	241	donor_to_target	210.5
021a5721-965c-4fa1-a3e9-f7eeac94f24e	M5	D18	021a5721-965c-4fa1-a3e9-f7eeac94f24e	1029	1041	target_to_donor	1035
021a5721-965c-4fa1-a3e9-f7eeac94f24e	M5	D18	021a5721-965c-4fa1-a3e9-f7eeac94f24e	1051	1068	donor_to_target	1059.5
aa0237b0-6c10-4830-ad90-0ca24aa64fe0	M5	D18	aa0237b0-6c10-4830-ad90-0ca24aa64fe0	642	644	target_to_donor	643
aa0237b0-6c10-4830-ad90-0ca24aa64fe0	M5	D18	aa0237b0-6c10-4830-ad90-0ca24aa64fe0	650	674	donor_to_target	662
aa0237b0-6c10-4830-ad90-0ca24aa64fe0	M5	D18	aa0237b0-6c10-4830-ad90-0ca24aa64fe0	1069	1083	target_to_donor	1076
aa0237b0-6c10-4830-ad90-0ca24aa64fe0	M5	D18	aa0237b0-6c10-4830-ad90-0ca24aa64fe0	1087	1100	donor_to_target	1093.5
aa0237b0-6c10-4830-ad90-0ca24aa64fe0	M5	D18	aa0237b0-6c10-4830-ad90-0ca24aa64fe0	1162	1171	target_to_donor	1166.5
aa0237b0-6c10-4830-ad90-0ca24aa64fe0	M5	D18	aa0237b0-6c10-4830-ad90-0ca24aa64fe0	1330	1353	donor_to_target	1341.5
76aa13aa-66d9-4bb9-b265-a93a3422cef2	M5	D18	76aa13aa-66d9-4bb9-b265-a93a3422cef2	427	441	target_to_donor	434
76aa13aa-66d9-4bb9-b265-a93a3422cef2	M5	D18	76aa13aa-66d9-4bb9-b265-a93a3422cef2	460	492	donor_to_target	476
f6c55cdd-39c0-48db-91dc-13830bcd6a7a	M1	D15	f6c55cdd-39c0-48db-91dc-13830bcd6a7a	415	426	target_to_donor	420.5
f6c55cdd-39c0-48db-91dc-13830bcd6a7a	M1	D15	f6c55cdd-39c0-48db-91dc-13830bcd6a7a	442	459	donor_to_target	450.5
bae1dfa8-620d-41f5-bde1-ccaff74bf30f	M1	D15	bae1dfa8-620d-41f5-bde1-ccaff74bf30f	1135	1141	target_to_donor	1138
bae1dfa8-620d-41f5-bde1-ccaff74bf30f	M1	D15	bae1dfa8-620d-41f5-bde1-ccaff74bf30f	1181	1221	donor_to_target	1201
829832f7-1a77-4bf5-83e5-2c517647b62b	M1	D15	829832f7-1a77-4bf5-83e5-2c517647b62b	1069	1083	target_to_donor	1076
829832f7-1a77-4bf5-83e5-2c517647b62b	M1	D15	829832f7-1a77-4bf5-83e5-2c517647b62b	1162	1171	donor_to_target	1166.5
489d5924-e9bd-4041-b5f7-339acdfe7bc3	M1	D15	489d5924-e9bd-4041-b5f7-339acdfe7bc3	1135	1141	target_to_donor	1138
489d5924-e9bd-4041-b5f7-339acdfe7bc3	M1	D15	489d5924-e9bd-4041-b5f7-339acdfe7bc3	1162	1171	donor_to_target	1166.5
489d5924-e9bd-4041-b5f7-339acdfe7bc3	M1	D15	489d5924-e9bd-4041-b5f7-339acdfe7bc3	1174	1176	target_to_donor	1175
489d5924-e9bd-4041-b5f7-339acdfe7bc3	M1	D15	489d5924-e9bd-4041-b5f7-339acdfe7bc3	1181	1221	donor_to_target	1201
a5280cd7-9e04-406c-b986-be03222b787e	M1	D15	a5280cd7-9e04-406c-b986-be03222b787e	40	138	target_to_donor	89
a5280cd7-9e04-406c-b986-be03222b787e	M1	D15	a5280cd7-9e04-406c-b986-be03222b787e	180	241	donor_to_target	210.5
a5280cd7-9e04-406c-b986-be03222b787e	M1	D15	a5280cd7-9e04-406c-b986-be03222b787e	1415	1416	target_to_donor	1415.5
a5280cd7-9e04-406c-b986-be03222b787e	M1	D15	a5280cd7-9e04-406c-b986-be03222b787e	1418	1420	donor_to_target	1419
bb3c5627-8542-4a61-b637-adf9da367b96	M1	D15	bb3c5627-8542-4a61-b637-adf9da367b96	139	179	target_to_donor	159
bb3c5627-8542-4a61-b637-adf9da367b96	M1	D15	bb3c5627-8542-4a61-b637-adf9da367b96	511	528	donor_to_target	519.5
9a86b855-9d66-4ced-bbf6-ab3c1d6501cb	M1	D15	9a86b855-9d66-4ced-bbf6-ab3c1d6501cb	180	241	target_to_donor	210.5
9a86b855-9d66-4ced-bbf6-ab3c1d6501cb	M1	D15	9a86b855-9d66-4ced-bbf6-ab3c1d6501cb	585	631	donor_to_target	608
9a86b855-9d66-4ced-bbf6-ab3c1d6501cb	M1	D15	9a86b855-9d66-4ced-bbf6-ab3c1d6501cb	1438	1440	target_to_donor	1439
9a86b855-9d66-4ced-bbf6-ab3c1d6501cb	M1	D15	9a86b855-9d66-4ced-bbf6-ab3c1d6501cb	1444	1447	donor_to_target	1445.5
b3f9d530-ceb5-4057-a739-70978dc17c6f	M3	D15	b3f9d530-ceb5-4057-a739-70978dc17c6f	279	288	donor_to_target	283.5
65250bdc-4ff8-486e-b7e1-dbb74f407a6f	M5	D15	65250bdc-4ff8-486e-b7e1-dbb74f407a6f	245	256	donor_to_target	250.5
5d72d1a3-7705-46af-b6af-343657e0c495	M5	D18	5d72d1a3-7705-46af-b6af-343657e0c495	914	921	target_to_donor	917.5
5d72d1a3-7705-46af-b6af-343657e0c495	M5	D18	5d72d1a3-7705-46af-b6af-343657e0c495	928	940	donor_to_target	934
5d72d1a3-7705-46af-b6af-343657e0c495	M5	D18	5d72d1a3-7705-46af-b6af-343657e0c495	988	1009	target_to_donor	998.5
5d72d1a3-7705-46af-b6af-343657e0c495	M5	D18	5d72d1a3-7705-46af-b6af-343657e0c495	1051	1068	donor_to_target	1059.5
5d72d1a3-7705-46af-b6af-343657e0c495	M5	D18	5d72d1a3-7705-46af-b6af-343657e0c495	1069	1083	target_to_donor	1076
5d72d1a3-7705-46af-b6af-343657e0c495	M5	D18	5d72d1a3-7705-46af-b6af-343657e0c495	1087	1100	donor_to_target	1093.5
a25bfa96-0ca3-4633-a216-fa6fea7b5693	M5	D18	a25bfa96-0ca3-4633-a216-fa6fea7b5693	1069	1083	target_to_donor	1076
a25bfa96-0ca3-4633-a216-fa6fea7b5693	M5	D18	a25bfa96-0ca3-4633-a216-fa6fea7b5693	1087	1100	donor_to_target	1093.5
a25bfa96-0ca3-4633-a216-fa6fea7b5693	M5	D18	a25bfa96-0ca3-4633-a216-fa6fea7b5693	1162	1171	target_to_donor	1166.5
a25bfa96-0ca3-4633-a216-fa6fea7b5693	M5	D18	a25bfa96-0ca3-4633-a216-fa6fea7b5693	1330	1353	donor_to_target	1341.5
5a419bf9-43b3-4a88-9d19-eb7a9fcad798	M5	D18	a25bfa96-0ca3-4633-a216-fa6fea7b5693	1069	1083	target_to_donor	1076
5a419bf9-43b3-4a88-9d19-eb7a9fcad798	M5	D18	a25bfa96-0ca3-4633-a216-fa6fea7b5693	1087	1100	donor_to_target	1093.5
5a419bf9-43b3-4a88-9d19-eb7a9fcad798	M5	D18	a25bfa96-0ca3-4633-a216-fa6fea7b5693	1162	1171	target_to_donor	1166.5
5a419bf9-43b3-4a88-9d19-eb7a9fcad798	M5	D18	a25bfa96-0ca3-4633-a216-fa6fea7b5693	1330	1353	donor_to_target	1341.5
879d2c1c-14db-44a3-b9ec-898c5aebceb2	M5	D18	a25bfa96-0ca3-4633-a216-fa6fea7b5693	1069	1083	target_to_donor	1076
879d2c1c-14db-44a3-b9ec-898c5aebceb2	M5	D18	a25bfa96-0ca3-4633-a216-fa6fea7b5693	1087	1100	donor_to_target	1093.5
879d2c1c-14db-44a3-b9ec-898c5aebceb2	M5	D18	a25bfa96-0ca3-4633-a216-fa6fea7b5693	1162	1171	target_to_donor	1166.5
879d2c1c-14db-44a3-b9ec-898c5aebceb2	M5	D18	a25bfa96-0ca3-4633-a216-fa6fea7b5693	1330	1353	donor_to_target	1341.5
5e4421ca-d140-4ab8-ac75-b813c89e4283	M5	D18	5e4421ca-d140-4ab8-ac75-b813c89e4283	754	762	target_to_donor	758
5e4421ca-d140-4ab8-ac75-b813c89e4283	M5	D18	5e4421ca-d140-4ab8-ac75-b813c89e4283	763	766	donor_to_target	764.5
5e4421ca-d140-4ab8-ac75-b813c89e4283	M5	D18	5e4421ca-d140-4ab8-ac75-b813c89e4283	778	783	target_to_donor	780.5
5e4421ca-d140-4ab8-ac75-b813c89e4283	M5	D18	5e4421ca-d140-4ab8-ac75-b813c89e4283	784	806	donor_to_target	795
5e4421ca-d140-4ab8-ac75-b813c89e4283	M5	D18	5e4421ca-d140-4ab8-ac75-b813c89e4283	807	817	target_to_donor	812
5e4421ca-d140-4ab8-ac75-b813c89e4283	M5	D18	5e4421ca-d140-4ab8-ac75-b813c89e4283	822	834	donor_to_target	828
5e4421ca-d140-4ab8-ac75-b813c89e4283	M5	D18	5e4421ca-d140-4ab8-ac75-b813c89e4283	850	851	target_to_donor	850.5
5e4421ca-d140-4ab8-ac75-b813c89e4283	M5	D18	5e4421ca-d140-4ab8-ac75-b813c89e4283	852	856	donor_to_target	854
5e4421ca-d140-4ab8-ac75-b813c89e4283	M5	D18	5e4421ca-d140-4ab8-ac75-b813c89e4283	1108	1116	target_to_donor	1112
5e4421ca-d140-4ab8-ac75-b813c89e4283	M5	D18	5e4421ca-d140-4ab8-ac75-b813c89e4283	1181	1221	donor_to_target	1201
ead2507d-fb79-402d-b46a-a18cafc4cc50	M5	D18	ead2507d-fb79-402d-b46a-a18cafc4cc50	415	426	target_to_donor	420.5
ead2507d-fb79-402d-b46a-a18cafc4cc50	M5	D18	ead2507d-fb79-402d-b46a-a18cafc4cc50	511	528	donor_to_target	519.5
ead2507d-fb79-402d-b46a-a18cafc4cc50	M5	D18	ead2507d-fb79-402d-b46a-a18cafc4cc50	650	674	target_to_donor	662
ead2507d-fb79-402d-b46a-a18cafc4cc50	M5	D18	ead2507d-fb79-402d-b46a-a18cafc4cc50	688	694	donor_to_target	691
ead2507d-fb79-402d-b46a-a18cafc4cc50	M5	D18	ead2507d-fb79-402d-b46a-a18cafc4cc50	771	777	target_to_donor	774
ead2507d-fb79-402d-b46a-a18cafc4cc50	M5	D18	ead2507d-fb79-402d-b46a-a18cafc4cc50	807	816	donor_to_target	811.5
ead2507d-fb79-402d-b46a-a18cafc4cc50	M5	D18	ead2507d-fb79-402d-b46a-a18cafc4cc50	904	908	target_to_donor	906
ead2507d-fb79-402d-b46a-a18cafc4cc50	M5	D18	ead2507d-fb79-402d-b46a-a18cafc4cc50	1029	1038	donor_to_target	1033.5
d226acfe-03d2-4814-a235-00b742a69e0b	M5	D18	d226acfe-03d2-4814-a235-00b742a69e0b	928	940	target_to_donor	934
d226acfe-03d2-4814-a235-00b742a69e0b	M5	D18	d226acfe-03d2-4814-a235-00b742a69e0b	961	962	donor_to_target	961.5
d226acfe-03d2-4814-a235-00b742a69e0b	M5	D18	d226acfe-03d2-4814-a235-00b742a69e0b	964	973	target_to_donor	968.5
d226acfe-03d2-4814-a235-00b742a69e0b	M5	D18	d226acfe-03d2-4814-a235-00b742a69e0b	1084	1086	donor_to_target	1085
d226acfe-03d2-4814-a235-00b742a69e0b	M5	D18	d226acfe-03d2-4814-a235-00b742a69e0b	1135	1141	target_to_donor	1138
d226acfe-03d2-4814-a235-00b742a69e0b	M5	D18	d226acfe-03d2-4814-a235-00b742a69e0b	1330	1353	donor_to_target	1341.5
d226acfe-03d2-4814-a235-00b742a69e0b	M5	D18	d226acfe-03d2-4814-a235-00b742a69e0b	1401	1401	target_to_donor	1401
d226acfe-03d2-4814-a235-00b742a69e0b	M5	D18	d226acfe-03d2-4814-a235-00b742a69e0b	1402	1404	donor_to_target	1403
80a474d0-57de-582f-a82e-453801e1dddd	M5	D18	80a474d0-57de-582f-a82e-453801e1dddd	889	893	target_to_donor	891
80a474d0-57de-582f-a82e-453801e1dddd	M5	D18	80a474d0-57de-582f-a82e-453801e1dddd	894	896	donor_to_target	895
80a474d0-57de-582f-a82e-453801e1dddd	M5	D18	80a474d0-57de-582f-a82e-453801e1dddd	947	956	target_to_donor	951.5
80a474d0-57de-582f-a82e-453801e1dddd	M5	D18	80a474d0-57de-582f-a82e-453801e1dddd	1051	1068	donor_to_target	1059.5
df5f6afb-86c1-4854-978a-6e7b2afc4566	M5	D18	df5f6afb-86c1-4854-978a-6e7b2afc4566	180	241	target_to_donor	210.5
df5f6afb-86c1-4854-978a-6e7b2afc4566	M5	D18	df5f6afb-86c1-4854-978a-6e7b2afc4566	442	459	donor_to_target	450.5
fc08009e-fe5c-473e-9be9-2b490ee06846	M5	D18	fc08009e-fe5c-473e-9be9-2b490ee06846	1029	1038	target_to_donor	1033.5
fc08009e-fe5c-473e-9be9-2b490ee06846	M5	D18	fc08009e-fe5c-473e-9be9-2b490ee06846	1069	1083	donor_to_target	1076
3e4643a7-c5d2-4336-8e95-baba881438ed	M5	D18	fc08009e-fe5c-473e-9be9-2b490ee06846	1029	1038	target_to_donor	1033.5
3e4643a7-c5d2-4336-8e95-baba881438ed	M5	D18	fc08009e-fe5c-473e-9be9-2b490ee06846	1069	1083	donor_to_target	1076
53a0a682-6e86-4e0c-9097-0cdf8d0e387b	M5	D18	53a0a682-6e86-4e0c-9097-0cdf8d0e387b	9	39	target_to_donor	24
53a0a682-6e86-4e0c-9097-0cdf8d0e387b	M5	D18	53a0a682-6e86-4e0c-9097-0cdf8d0e387b	180	241	donor_to_target	210.5
53a0a682-6e86-4e0c-9097-0cdf8d0e387b	M5	D18	53a0a682-6e86-4e0c-9097-0cdf8d0e387b	1069	1086	target_to_donor	1077.5
53a0a682-6e86-4e0c-9097-0cdf8d0e387b	M5	D18	53a0a682-6e86-4e0c-9097-0cdf8d0e387b	1087	1100	donor_to_target	1093.5
519a4cd1-8015-4da7-ac3a-90c780dc63f6	M5	D18	519a4cd1-8015-4da7-ac3a-90c780dc63f6	914	921	target_to_donor	917.5
519a4cd1-8015-4da7-ac3a-90c780dc63f6	M5	D18	519a4cd1-8015-4da7-ac3a-90c780dc63f6	928	940	donor_to_target	934
519a4cd1-8015-4da7-ac3a-90c780dc63f6	M5	D18	519a4cd1-8015-4da7-ac3a-90c780dc63f6	988	1009	target_to_donor	998.5
519a4cd1-8015-4da7-ac3a-90c780dc63f6	M5	D18	519a4cd1-8015-4da7-ac3a-90c780dc63f6	1051	1068	donor_to_target	1059.5
519a4cd1-8015-4da7-ac3a-90c780dc63f6	M5	D18	519a4cd1-8015-4da7-ac3a-90c780dc63f6	1069	1083	target_to_donor	1076
519a4cd1-8015-4da7-ac3a-90c780dc63f6	M5	D18	519a4cd1-8015-4da7-ac3a-90c780dc63f6	1087	1100	donor_to_target	1093.5
01928031-718a-4565-9428-43961cf9a8b6	M5	D18	01928031-718a-4565-9428-43961cf9a8b6	180	241	donor_to_target	210.5
01928031-718a-4565-9428-43961cf9a8b6	M5	D18	01928031-718a-4565-9428-43961cf9a8b6	511	528	target_to_donor	519.5
01928031-718a-4565-9428-43961cf9a8b6	M5	D18	01928031-718a-4565-9428-43961cf9a8b6	529	533	donor_to_target	531
9fee3f8c-de0d-4b15-a8ec-a9d69f190d18	M5	D18	9fee3f8c-de0d-4b15-a8ec-a9d69f190d18	40	138	target_to_donor	89
9fee3f8c-de0d-4b15-a8ec-a9d69f190d18	M5	D18	9fee3f8c-de0d-4b15-a8ec-a9d69f190d18	180	241	donor_to_target	210.5
c49fc9a6-5fcc-4619-950b-268a94a57a97	M5	D18	c49fc9a6-5fcc-4619-950b-268a94a57a97	914	921	target_to_donor	917.5
c49fc9a6-5fcc-4619-950b-268a94a57a97	M5	D18	c49fc9a6-5fcc-4619-950b-268a94a57a97	928	940	donor_to_target	934
c49fc9a6-5fcc-4619-950b-268a94a57a97	M5	D18	c49fc9a6-5fcc-4619-950b-268a94a57a97	988	1009	target_to_donor	998.5
c49fc9a6-5fcc-4619-950b-268a94a57a97	M5	D18	c49fc9a6-5fcc-4619-950b-268a94a57a97	1051	1068	donor_to_target	1059.5
c49fc9a6-5fcc-4619-950b-268a94a57a97	M5	D18	c49fc9a6-5fcc-4619-950b-268a94a57a97	1069	1083	target_to_donor	1076
c49fc9a6-5fcc-4619-950b-268a94a57a97	M5	D18	c49fc9a6-5fcc-4619-950b-268a94a57a97	1087	1100	donor_to_target	1093.5
b0415c32-617a-4a45-9d02-abd9d35ab1dc	M1	D15	b0415c32-617a-4a45-9d02-abd9d35ab1dc	40	138	target_to_donor	89
b0415c32-617a-4a45-9d02-abd9d35ab1dc	M1	D15	b0415c32-617a-4a45-9d02-abd9d35ab1dc	279	288	donor_to_target	283.5
b0415c32-617a-4a45-9d02-abd9d35ab1dc	M1	D15	b0415c32-617a-4a45-9d02-abd9d35ab1dc	735	736	target_to_donor	735.5
b0415c32-617a-4a45-9d02-abd9d35ab1dc	M1	D15	b0415c32-617a-4a45-9d02-abd9d35ab1dc	737	738	donor_to_target	737.5
474afef3-b954-5277-a77d-97b1bedaa715	M1	D15	474afef3-b954-5277-a77d-97b1bedaa715	1051	1068	target_to_donor	1059.5
474afef3-b954-5277-a77d-97b1bedaa715	M1	D15	474afef3-b954-5277-a77d-97b1bedaa715	1087	1100	donor_to_target	1093.5
474afef3-b954-5277-a77d-97b1bedaa715	M1	D15	474afef3-b954-5277-a77d-97b1bedaa715	1135	1141	target_to_donor	1138
474afef3-b954-5277-a77d-97b1bedaa715	M1	D15	474afef3-b954-5277-a77d-97b1bedaa715	1294	1329	donor_to_target	1311.5
ba60fd05-1903-4a40-a68a-2f22283dd347	M5	D18	ba60fd05-1903-4a40-a68a-2f22283dd347	9	39	target_to_donor	24
ba60fd05-1903-4a40-a68a-2f22283dd347	M5	D18	ba60fd05-1903-4a40-a68a-2f22283dd347	180	241	donor_to_target	210.5
88726b6c-ba00-4333-a050-dda0fad48f91	M5	D18	88726b6c-ba00-4333-a050-dda0fad48f91	427	441	target_to_donor	434
88726b6c-ba00-4333-a050-dda0fad48f91	M5	D18	88726b6c-ba00-4333-a050-dda0fad48f91	460	492	donor_to_target	476
236a513d-83ae-444a-8923-eda3a06588ea	M5	D18	236a513d-83ae-444a-8923-eda3a06588ea	309	321	target_to_donor	315
236a513d-83ae-444a-8923-eda3a06588ea	M5	D18	236a513d-83ae-444a-8923-eda3a06588ea	325	327	donor_to_target	326
1437e74a-3912-41de-ab84-5b308bff9e6e	M5	D18	1437e74a-3912-41de-ab84-5b308bff9e6e	1162	1171	target_to_donor	1166.5
1437e74a-3912-41de-ab84-5b308bff9e6e	M5	D18	1437e74a-3912-41de-ab84-5b308bff9e6e	1289	1293	donor_to_target	1291
91397241-9737-528d-87c6-be62f32fd195	M5	D18	1437e74a-3912-41de-ab84-5b308bff9e6e	1162	1171	target_to_donor	1166.5
91397241-9737-528d-87c6-be62f32fd195	M5	D18	1437e74a-3912-41de-ab84-5b308bff9e6e	1289	1293	donor_to_target	1291
476ae9ff-9cd6-413e-a341-b125ee639880	M5	D18	476ae9ff-9cd6-413e-a341-b125ee639880	914	921	target_to_donor	917.5
476ae9ff-9cd6-413e-a341-b125ee639880	M5	D18	476ae9ff-9cd6-413e-a341-b125ee639880	928	940	donor_to_target	934
476ae9ff-9cd6-413e-a341-b125ee639880	M5	D18	476ae9ff-9cd6-413e-a341-b125ee639880	988	1009	target_to_donor	998.5
476ae9ff-9cd6-413e-a341-b125ee639880	M5	D18	476ae9ff-9cd6-413e-a341-b125ee639880	1051	1068	donor_to_target	1059.5
476ae9ff-9cd6-413e-a341-b125ee639880	M5	D18	476ae9ff-9cd6-413e-a341-b125ee639880	1069	1083	target_to_donor	1076
476ae9ff-9cd6-413e-a341-b125ee639880	M5	D18	476ae9ff-9cd6-413e-a341-b125ee639880	1087	1100	donor_to_target	1093.5
323a61f3-223e-4a9a-86ae-7ad300c06fa6	M5	D18	323a61f3-223e-4a9a-86ae-7ad300c06fa6	139	179	target_to_donor	159
323a61f3-223e-4a9a-86ae-7ad300c06fa6	M5	D18	323a61f3-223e-4a9a-86ae-7ad300c06fa6	245	256	donor_to_target	250.5
1c302ab6-b535-41a0-8884-5d6475885a01	M5	D18	1c6d633d-9170-42de-a100-417e32d641c1	1120	1122	target_to_donor	1121
1c302ab6-b535-41a0-8884-5d6475885a01	M5	D18	1c6d633d-9170-42de-a100-417e32d641c1	1181	1221	donor_to_target	1201
700ec884-b3f2-5f91-a67e-6c822b154ef2	M5	D18	1c6d633d-9170-42de-a100-417e32d641c1	1120	1122	target_to_donor	1121
700ec884-b3f2-5f91-a67e-6c822b154ef2	M5	D18	1c6d633d-9170-42de-a100-417e32d641c1	1181	1221	donor_to_target	1201
1c6d633d-9170-42de-a100-417e32d641c1	M5	D18	1c6d633d-9170-42de-a100-417e32d641c1	1120	1122	target_to_donor	1121
1c6d633d-9170-42de-a100-417e32d641c1	M5	D18	1c6d633d-9170-42de-a100-417e32d641c1	1181	1221	donor_to_target	1201
2cbc73dd-0cad-4000-b26e-11662891f454	M5	D18	2c15c617-977a-4907-9d5e-ef9b02e2ccc7	889	893	target_to_donor	891
2cbc73dd-0cad-4000-b26e-11662891f454	M5	D18	2c15c617-977a-4907-9d5e-ef9b02e2ccc7	894	896	donor_to_target	895
2cbc73dd-0cad-4000-b26e-11662891f454	M5	D18	2c15c617-977a-4907-9d5e-ef9b02e2ccc7	947	956	target_to_donor	951.5
2cbc73dd-0cad-4000-b26e-11662891f454	M5	D18	2c15c617-977a-4907-9d5e-ef9b02e2ccc7	1051	1068	donor_to_target	1059.5
1f865666-4acb-4f35-9d39-5a6f94008e1f	M5	D18	2c15c617-977a-4907-9d5e-ef9b02e2ccc7	889	893	target_to_donor	891
1f865666-4acb-4f35-9d39-5a6f94008e1f	M5	D18	2c15c617-977a-4907-9d5e-ef9b02e2ccc7	894	896	donor_to_target	895
1f865666-4acb-4f35-9d39-5a6f94008e1f	M5	D18	2c15c617-977a-4907-9d5e-ef9b02e2ccc7	947	956	target_to_donor	951.5
1f865666-4acb-4f35-9d39-5a6f94008e1f	M5	D18	2c15c617-977a-4907-9d5e-ef9b02e2ccc7	1051	1068	donor_to_target	1059.5
2c15c617-977a-4907-9d5e-ef9b02e2ccc7	M5	D18	2c15c617-977a-4907-9d5e-ef9b02e2ccc7	889	893	target_to_donor	891
2c15c617-977a-4907-9d5e-ef9b02e2ccc7	M5	D18	2c15c617-977a-4907-9d5e-ef9b02e2ccc7	894	896	donor_to_target	895
2c15c617-977a-4907-9d5e-ef9b02e2ccc7	M5	D18	2c15c617-977a-4907-9d5e-ef9b02e2ccc7	947	956	target_to_donor	951.5
2c15c617-977a-4907-9d5e-ef9b02e2ccc7	M5	D18	2c15c617-977a-4907-9d5e-ef9b02e2ccc7	1051	1068	donor_to_target	1059.5
79d2ebe3-9a47-41c8-a13a-69184851d7f0	M5	D18	2c15c617-977a-4907-9d5e-ef9b02e2ccc7	889	893	target_to_donor	891
79d2ebe3-9a47-41c8-a13a-69184851d7f0	M5	D18	2c15c617-977a-4907-9d5e-ef9b02e2ccc7	894	896	donor_to_target	895
79d2ebe3-9a47-41c8-a13a-69184851d7f0	M5	D18	2c15c617-977a-4907-9d5e-ef9b02e2ccc7	947	956	target_to_donor	951.5
79d2ebe3-9a47-41c8-a13a-69184851d7f0	M5	D18	2c15c617-977a-4907-9d5e-ef9b02e2ccc7	1051	1068	donor_to_target	1059.5
9a42d9af-0359-4903-83f6-1e2cd0cfba6f	M5	D18	9a42d9af-0359-4903-83f6-1e2cd0cfba6f	427	441	target_to_donor	434
9a42d9af-0359-4903-83f6-1e2cd0cfba6f	M5	D18	9a42d9af-0359-4903-83f6-1e2cd0cfba6f	460	492	donor_to_target	476
ca77499d-bc99-4dee-b608-470c7c05774f	M5	D18	ca77499d-bc99-4dee-b608-470c7c05774f	928	940	target_to_donor	934
ca77499d-bc99-4dee-b608-470c7c05774f	M5	D18	ca77499d-bc99-4dee-b608-470c7c05774f	1084	1086	donor_to_target	1085
ca77499d-bc99-4dee-b608-470c7c05774f	M5	D18	ca77499d-bc99-4dee-b608-470c7c05774f	1135	1141	target_to_donor	1138
ca77499d-bc99-4dee-b608-470c7c05774f	M5	D18	ca77499d-bc99-4dee-b608-470c7c05774f	1330	1353	donor_to_target	1341.5
be6a17eb-d251-41b5-938c-525bb143a756	M5	D18	be6a17eb-d251-41b5-938c-525bb143a756	40	138	donor_to_target	89
be6a17eb-d251-41b5-938c-525bb143a756	M5	D18	be6a17eb-d251-41b5-938c-525bb143a756	541	545	target_to_donor	543
be6a17eb-d251-41b5-938c-525bb143a756	M5	D18	be6a17eb-d251-41b5-938c-525bb143a756	645	649	donor_to_target	647
be6a17eb-d251-41b5-938c-525bb143a756	M5	D18	be6a17eb-d251-41b5-938c-525bb143a756	706	722	target_to_donor	714
be6a17eb-d251-41b5-938c-525bb143a756	M5	D18	be6a17eb-d251-41b5-938c-525bb143a756	754	762	donor_to_target	758
93bfd738-0cb0-49c8-ac81-886ee2b1ec6e	M5	D18	93bfd738-0cb0-49c8-ac81-886ee2b1ec6e	427	441	target_to_donor	434
93bfd738-0cb0-49c8-ac81-886ee2b1ec6e	M5	D18	93bfd738-0cb0-49c8-ac81-886ee2b1ec6e	511	528	donor_to_target	519.5
93bfd738-0cb0-49c8-ac81-886ee2b1ec6e	M5	D18	93bfd738-0cb0-49c8-ac81-886ee2b1ec6e	1135	1141	target_to_donor	1138
93bfd738-0cb0-49c8-ac81-886ee2b1ec6e	M5	D18	93bfd738-0cb0-49c8-ac81-886ee2b1ec6e	1222	1288	donor_to_target	1255
8659df89-c121-446a-b5d1-4ac337b7ba1f	M1	D15	8659df89-c121-446a-b5d1-4ac337b7ba1f	928	940	target_to_donor	934
8659df89-c121-446a-b5d1-4ac337b7ba1f	M1	D15	8659df89-c121-446a-b5d1-4ac337b7ba1f	1029	1038	donor_to_target	1033.5
0f0ff4da-cdb3-4d5b-9c03-f4efbdd64854	M1	D15	0f0ff4da-cdb3-4d5b-9c03-f4efbdd64854	745	748	target_to_donor	746.5
0f0ff4da-cdb3-4d5b-9c03-f4efbdd64854	M1	D15	0f0ff4da-cdb3-4d5b-9c03-f4efbdd64854	749	753	donor_to_target	751
0f0ff4da-cdb3-4d5b-9c03-f4efbdd64854	M1	D15	0f0ff4da-cdb3-4d5b-9c03-f4efbdd64854	771	777	target_to_donor	774
0f0ff4da-cdb3-4d5b-9c03-f4efbdd64854	M1	D15	0f0ff4da-cdb3-4d5b-9c03-f4efbdd64854	842	847	donor_to_target	844.5
0f0ff4da-cdb3-4d5b-9c03-f4efbdd64854	M1	D15	0f0ff4da-cdb3-4d5b-9c03-f4efbdd64854	889	893	target_to_donor	891
0f0ff4da-cdb3-4d5b-9c03-f4efbdd64854	M1	D15	0f0ff4da-cdb3-4d5b-9c03-f4efbdd64854	894	896	donor_to_target	895
0f0ff4da-cdb3-4d5b-9c03-f4efbdd64854	M1	D15	0f0ff4da-cdb3-4d5b-9c03-f4efbdd64854	947	956	target_to_donor	951.5
0f0ff4da-cdb3-4d5b-9c03-f4efbdd64854	M1	D15	0f0ff4da-cdb3-4d5b-9c03-f4efbdd64854	1042	1047	donor_to_target	1044.5
c9cfe710-1353-4d99-aecd-453bb991c7c8	M3	D15	c9cfe710-1353-4d99-aecd-453bb991c7c8	180	241	target_to_donor	210.5
c9cfe710-1353-4d99-aecd-453bb991c7c8	M3	D15	c9cfe710-1353-4d99-aecd-453bb991c7c8	442	459	donor_to_target	450.5
3651b920-c065-4eca-92e7-29f8afaa8194	M5	D15	3651b920-c065-4eca-92e7-29f8afaa8194	793	799	target_to_donor	796
3651b920-c065-4eca-92e7-29f8afaa8194	M5	D15	3651b920-c065-4eca-92e7-29f8afaa8194	842	847	donor_to_target	844.5
3651b920-c065-4eca-92e7-29f8afaa8194	M5	D15	3651b920-c065-4eca-92e7-29f8afaa8194	889	893	target_to_donor	891
3651b920-c065-4eca-92e7-29f8afaa8194	M5	D15	3651b920-c065-4eca-92e7-29f8afaa8194	894	896	donor_to_target	895
3651b920-c065-4eca-92e7-29f8afaa8194	M5	D15	3651b920-c065-4eca-92e7-29f8afaa8194	947	956	target_to_donor	951.5
3651b920-c065-4eca-92e7-29f8afaa8194	M5	D15	3651b920-c065-4eca-92e7-29f8afaa8194	1051	1068	donor_to_target	1059.5
b00076dd-9810-4d6c-961c-7df64b53ff25	M5	D15	b00076dd-9810-4d6c-961c-7df64b53ff25	180	241	donor_to_target	210.5
b00076dd-9810-4d6c-961c-7df64b53ff25	M5	D15	b00076dd-9810-4d6c-961c-7df64b53ff25	1048	1050	target_to_donor	1049
b00076dd-9810-4d6c-961c-7df64b53ff25	M5	D15	b00076dd-9810-4d6c-961c-7df64b53ff25	1051	1068	donor_to_target	1059.5
9542e69a-2613-55d1-b883-d3066614deff	M5	D18	9542e69a-2613-55d1-b883-d3066614deff	139	179	donor_to_target	159
9542e69a-2613-55d1-b883-d3066614deff	M5	D18	9542e69a-2613-55d1-b883-d3066614deff	261	273	target_to_donor	267
9542e69a-2613-55d1-b883-d3066614deff	M5	D18	9542e69a-2613-55d1-b883-d3066614deff	279	288	donor_to_target	283.5
9542e69a-2613-55d1-b883-d3066614deff	M5	D18	9542e69a-2613-55d1-b883-d3066614deff	947	956	target_to_donor	951.5
9542e69a-2613-55d1-b883-d3066614deff	M5	D18	9542e69a-2613-55d1-b883-d3066614deff	1087	1100	donor_to_target	1093.5
a0e40aab-688f-4fb1-b582-76288e58beec	M5	D18	a0e40aab-688f-4fb1-b582-76288e58beec	180	241	donor_to_target	210.5
9836c721-30f2-43d3-b057-c2033151ae6e	M5	D18	9836c721-30f2-43d3-b057-c2033151ae6e	180	241	target_to_donor	210.5
9836c721-30f2-43d3-b057-c2033151ae6e	M5	D18	9836c721-30f2-43d3-b057-c2033151ae6e	274	276	donor_to_target	275
9836c721-30f2-43d3-b057-c2033151ae6e	M5	D18	9836c721-30f2-43d3-b057-c2033151ae6e	442	459	target_to_donor	450.5
9836c721-30f2-43d3-b057-c2033151ae6e	M5	D18	9836c721-30f2-43d3-b057-c2033151ae6e	511	528	donor_to_target	519.5
529ecc5f-2e8d-568c-ba90-32d429e14cc0	M5	D18	529ecc5f-2e8d-568c-ba90-32d429e14cc0	40	138	donor_to_target	89
529ecc5f-2e8d-568c-ba90-32d429e14cc0	M5	D18	529ecc5f-2e8d-568c-ba90-32d429e14cc0	541	545	target_to_donor	543
529ecc5f-2e8d-568c-ba90-32d429e14cc0	M5	D18	529ecc5f-2e8d-568c-ba90-32d429e14cc0	645	649	donor_to_target	647
529ecc5f-2e8d-568c-ba90-32d429e14cc0	M5	D18	529ecc5f-2e8d-568c-ba90-32d429e14cc0	706	722	target_to_donor	714
529ecc5f-2e8d-568c-ba90-32d429e14cc0	M5	D18	529ecc5f-2e8d-568c-ba90-32d429e14cc0	754	762	donor_to_target	758
6cae6c42-7513-41d5-a3b5-ab01e7c636c3	M5	D18	6cae6c42-7513-41d5-a3b5-ab01e7c636c3	340	342	target_to_donor	341
6cae6c42-7513-41d5-a3b5-ab01e7c636c3	M5	D18	6cae6c42-7513-41d5-a3b5-ab01e7c636c3	344	345	donor_to_target	344.5
6cae6c42-7513-41d5-a3b5-ab01e7c636c3	M5	D18	6cae6c42-7513-41d5-a3b5-ab01e7c636c3	928	940	target_to_donor	934
6cae6c42-7513-41d5-a3b5-ab01e7c636c3	M5	D18	6cae6c42-7513-41d5-a3b5-ab01e7c636c3	1084	1086	donor_to_target	1085
6cae6c42-7513-41d5-a3b5-ab01e7c636c3	M5	D18	6cae6c42-7513-41d5-a3b5-ab01e7c636c3	1135	1141	target_to_donor	1138
6cae6c42-7513-41d5-a3b5-ab01e7c636c3	M5	D18	6cae6c42-7513-41d5-a3b5-ab01e7c636c3	1330	1353	donor_to_target	1341.5
81fca8cc-a59a-43c9-9671-6dc4f859e5d2	M5	D18	81fca8cc-a59a-43c9-9671-6dc4f859e5d2	180	241	donor_to_target	210.5
4fd31489-8a28-4b5e-ad3d-d0d8c92317e7	M5	D18	4fd31489-8a28-4b5e-ad3d-d0d8c92317e7	9	39	target_to_donor	24
4fd31489-8a28-4b5e-ad3d-d0d8c92317e7	M5	D18	4fd31489-8a28-4b5e-ad3d-d0d8c92317e7	180	241	donor_to_target	210.5
0d623d19-708e-40aa-92ca-844d0e4820ef	M5	D18	0d623d19-708e-40aa-92ca-844d0e4820ef	180	241	target_to_donor	210.5
0d623d19-708e-40aa-92ca-844d0e4820ef	M5	D18	0d623d19-708e-40aa-92ca-844d0e4820ef	359	365	donor_to_target	362
0d623d19-708e-40aa-92ca-844d0e4820ef	M5	D18	0d623d19-708e-40aa-92ca-844d0e4820ef	366	369	target_to_donor	367.5
0d623d19-708e-40aa-92ca-844d0e4820ef	M5	D18	0d623d19-708e-40aa-92ca-844d0e4820ef	370	371	donor_to_target	370.5
0d623d19-708e-40aa-92ca-844d0e4820ef	M5	D18	0d623d19-708e-40aa-92ca-844d0e4820ef	378	387	target_to_donor	382.5
0d623d19-708e-40aa-92ca-844d0e4820ef	M5	D18	0d623d19-708e-40aa-92ca-844d0e4820ef	388	397	donor_to_target	392.5
0d623d19-708e-40aa-92ca-844d0e4820ef	M5	D18	0d623d19-708e-40aa-92ca-844d0e4820ef	398	402	target_to_donor	400
0d623d19-708e-40aa-92ca-844d0e4820ef	M5	D18	0d623d19-708e-40aa-92ca-844d0e4820ef	408	410	donor_to_target	409
0d623d19-708e-40aa-92ca-844d0e4820ef	M5	D18	0d623d19-708e-40aa-92ca-844d0e4820ef	412	414	target_to_donor	413
0d623d19-708e-40aa-92ca-844d0e4820ef	M5	D18	0d623d19-708e-40aa-92ca-844d0e4820ef	442	459	donor_to_target	450.5
733bbbc8-cd11-497d-89f7-f82a9f8e3002	M5	D18	733bbbc8-cd11-497d-89f7-f82a9f8e3002	139	179	donor_to_target	159
733bbbc8-cd11-497d-89f7-f82a9f8e3002	M5	D18	733bbbc8-cd11-497d-89f7-f82a9f8e3002	261	273	target_to_donor	267
733bbbc8-cd11-497d-89f7-f82a9f8e3002	M5	D18	733bbbc8-cd11-497d-89f7-f82a9f8e3002	279	288	donor_to_target	283.5
733bbbc8-cd11-497d-89f7-f82a9f8e3002	M5	D18	733bbbc8-cd11-497d-89f7-f82a9f8e3002	947	956	target_to_donor	951.5
733bbbc8-cd11-497d-89f7-f82a9f8e3002	M5	D18	733bbbc8-cd11-497d-89f7-f82a9f8e3002	1087	1100	donor_to_target	1093.5
aa6c9a32-b6db-4c45-a787-e418d81da1a0	M1	D15	aa6c9a32-b6db-4c45-a787-e418d81da1a0	800	806	target_to_donor	803
aa6c9a32-b6db-4c45-a787-e418d81da1a0	M1	D15	aa6c9a32-b6db-4c45-a787-e418d81da1a0	842	847	donor_to_target	844.5
aa6c9a32-b6db-4c45-a787-e418d81da1a0	M1	D15	aa6c9a32-b6db-4c45-a787-e418d81da1a0	889	893	target_to_donor	891
aa6c9a32-b6db-4c45-a787-e418d81da1a0	M1	D15	aa6c9a32-b6db-4c45-a787-e418d81da1a0	894	899	donor_to_target	896.5
aa6c9a32-b6db-4c45-a787-e418d81da1a0	M1	D15	aa6c9a32-b6db-4c45-a787-e418d81da1a0	947	956	target_to_donor	951.5
aa6c9a32-b6db-4c45-a787-e418d81da1a0	M1	D15	aa6c9a32-b6db-4c45-a787-e418d81da1a0	1018	1024	donor_to_target	1021
3f63e458-9650-41bd-9e92-4329c6c22171	M2	D13	3f63e458-9650-41bd-9e92-4329c6c22171	139	179	target_to_donor	159
3f63e458-9650-41bd-9e92-4329c6c22171	M2	D13	3f63e458-9650-41bd-9e92-4329c6c22171	180	241	donor_to_target	210.5
1f7f6a96-e565-40f3-a56b-471661e5c238	M3	D15	1f7f6a96-e565-40f3-a56b-471661e5c238	739	744	target_to_donor	741.5
1f7f6a96-e565-40f3-a56b-471661e5c238	M3	D15	1f7f6a96-e565-40f3-a56b-471661e5c238	842	847	donor_to_target	844.5
1f7f6a96-e565-40f3-a56b-471661e5c238	M3	D15	1f7f6a96-e565-40f3-a56b-471661e5c238	889	893	target_to_donor	891
1f7f6a96-e565-40f3-a56b-471661e5c238	M3	D15	1f7f6a96-e565-40f3-a56b-471661e5c238	894	896	donor_to_target	895
1f7f6a96-e565-40f3-a56b-471661e5c238	M3	D15	1f7f6a96-e565-40f3-a56b-471661e5c238	947	956	target_to_donor	951.5
1f7f6a96-e565-40f3-a56b-471661e5c238	M3	D15	1f7f6a96-e565-40f3-a56b-471661e5c238	1155	1158	donor_to_target	1156.5
3b3103c0-7079-4ede-94d8-200d87620d14	M3	D15	3b3103c0-7079-4ede-94d8-200d87620d14	675	678	target_to_donor	676.5
3b3103c0-7079-4ede-94d8-200d87620d14	M3	D15	3b3103c0-7079-4ede-94d8-200d87620d14	778	783	donor_to_target	780.5
3b3103c0-7079-4ede-94d8-200d87620d14	M3	D15	3b3103c0-7079-4ede-94d8-200d87620d14	793	799	target_to_donor	796
3b3103c0-7079-4ede-94d8-200d87620d14	M3	D15	3b3103c0-7079-4ede-94d8-200d87620d14	842	847	donor_to_target	844.5
3b3103c0-7079-4ede-94d8-200d87620d14	M3	D15	3b3103c0-7079-4ede-94d8-200d87620d14	889	893	target_to_donor	891
3b3103c0-7079-4ede-94d8-200d87620d14	M3	D15	3b3103c0-7079-4ede-94d8-200d87620d14	894	896	donor_to_target	895
c1498e90-9ebe-4f88-ae4f-6c2d9a435ba9	M5	D18	c1498e90-9ebe-4f88-ae4f-6c2d9a435ba9	415	426	target_to_donor	420.5
c1498e90-9ebe-4f88-ae4f-6c2d9a435ba9	M5	D18	c1498e90-9ebe-4f88-ae4f-6c2d9a435ba9	511	528	donor_to_target	519.5
c1498e90-9ebe-4f88-ae4f-6c2d9a435ba9	M5	D18	c1498e90-9ebe-4f88-ae4f-6c2d9a435ba9	650	674	target_to_donor	662
c1498e90-9ebe-4f88-ae4f-6c2d9a435ba9	M5	D18	c1498e90-9ebe-4f88-ae4f-6c2d9a435ba9	688	694	donor_to_target	691
c1498e90-9ebe-4f88-ae4f-6c2d9a435ba9	M5	D18	c1498e90-9ebe-4f88-ae4f-6c2d9a435ba9	771	777	target_to_donor	774
c1498e90-9ebe-4f88-ae4f-6c2d9a435ba9	M5	D18	c1498e90-9ebe-4f88-ae4f-6c2d9a435ba9	807	816	donor_to_target	811.5
c1498e90-9ebe-4f88-ae4f-6c2d9a435ba9	M5	D18	c1498e90-9ebe-4f88-ae4f-6c2d9a435ba9	904	908	target_to_donor	906
c1498e90-9ebe-4f88-ae4f-6c2d9a435ba9	M5	D18	c1498e90-9ebe-4f88-ae4f-6c2d9a435ba9	1029	1038	donor_to_target	1033.5
c1498e90-9ebe-4f88-ae4f-6c2d9a435ba9	M5	D18	c1498e90-9ebe-4f88-ae4f-6c2d9a435ba9	1289	1293	target_to_donor	1291
c1498e90-9ebe-4f88-ae4f-6c2d9a435ba9	M5	D18	c1498e90-9ebe-4f88-ae4f-6c2d9a435ba9	1294	1329	donor_to_target	1311.5
4cfb4d3e-b9d2-4f4a-960a-67c696f01c4d	M5	D18	c1498e90-9ebe-4f88-ae4f-6c2d9a435ba9	415	426	target_to_donor	420.5
4cfb4d3e-b9d2-4f4a-960a-67c696f01c4d	M5	D18	c1498e90-9ebe-4f88-ae4f-6c2d9a435ba9	511	528	donor_to_target	519.5
4cfb4d3e-b9d2-4f4a-960a-67c696f01c4d	M5	D18	c1498e90-9ebe-4f88-ae4f-6c2d9a435ba9	650	674	target_to_donor	662
4cfb4d3e-b9d2-4f4a-960a-67c696f01c4d	M5	D18	c1498e90-9ebe-4f88-ae4f-6c2d9a435ba9	688	694	donor_to_target	691
4cfb4d3e-b9d2-4f4a-960a-67c696f01c4d	M5	D18	c1498e90-9ebe-4f88-ae4f-6c2d9a435ba9	771	777	target_to_donor	774
4cfb4d3e-b9d2-4f4a-960a-67c696f01c4d	M5	D18	c1498e90-9ebe-4f88-ae4f-6c2d9a435ba9	807	816	donor_to_target	811.5
4cfb4d3e-b9d2-4f4a-960a-67c696f01c4d	M5	D18	c1498e90-9ebe-4f88-ae4f-6c2d9a435ba9	904	908	target_to_donor	906
4cfb4d3e-b9d2-4f4a-960a-67c696f01c4d	M5	D18	c1498e90-9ebe-4f88-ae4f-6c2d9a435ba9	1029	1038	donor_to_target	1033.5
4cfb4d3e-b9d2-4f4a-960a-67c696f01c4d	M5	D18	c1498e90-9ebe-4f88-ae4f-6c2d9a435ba9	1289	1293	target_to_donor	1291
4cfb4d3e-b9d2-4f4a-960a-67c696f01c4d	M5	D18	c1498e90-9ebe-4f88-ae4f-6c2d9a435ba9	1294	1329	donor_to_target	1311.5
fdea9fb8-d81e-423d-8f85-7f18699bd017	M5	D18	fdea9fb8-d81e-423d-8f85-7f18699bd017	914	921	target_to_donor	917.5
fdea9fb8-d81e-423d-8f85-7f18699bd017	M5	D18	fdea9fb8-d81e-423d-8f85-7f18699bd017	928	940	donor_to_target	934
fdea9fb8-d81e-423d-8f85-7f18699bd017	M5	D18	fdea9fb8-d81e-423d-8f85-7f18699bd017	988	1009	target_to_donor	998.5
fdea9fb8-d81e-423d-8f85-7f18699bd017	M5	D18	fdea9fb8-d81e-423d-8f85-7f18699bd017	1051	1068	donor_to_target	1059.5
fdea9fb8-d81e-423d-8f85-7f18699bd017	M5	D18	fdea9fb8-d81e-423d-8f85-7f18699bd017	1069	1083	target_to_donor	1076
fdea9fb8-d81e-423d-8f85-7f18699bd017	M5	D18	fdea9fb8-d81e-423d-8f85-7f18699bd017	1087	1100	donor_to_target	1093.5
2e75326c-11fc-47f6-9fa0-85c791fe5f2e	M5	D18	2e75326c-11fc-47f6-9fa0-85c791fe5f2e	914	921	target_to_donor	917.5
2e75326c-11fc-47f6-9fa0-85c791fe5f2e	M5	D18	2e75326c-11fc-47f6-9fa0-85c791fe5f2e	928	940	donor_to_target	934
2e75326c-11fc-47f6-9fa0-85c791fe5f2e	M5	D18	2e75326c-11fc-47f6-9fa0-85c791fe5f2e	988	1009	target_to_donor	998.5
2e75326c-11fc-47f6-9fa0-85c791fe5f2e	M5	D18	2e75326c-11fc-47f6-9fa0-85c791fe5f2e	1051	1068	donor_to_target	1059.5
2e75326c-11fc-47f6-9fa0-85c791fe5f2e	M5	D18	2e75326c-11fc-47f6-9fa0-85c791fe5f2e	1069	1083	target_to_donor	1076
2e75326c-11fc-47f6-9fa0-85c791fe5f2e	M5	D18	2e75326c-11fc-47f6-9fa0-85c791fe5f2e	1087	1100	donor_to_target	1093.5
6e1d8a98-063c-4e29-8f10-16c8970d4eb6	M5	D18	6e1d8a98-063c-4e29-8f10-16c8970d4eb6	889	893	target_to_donor	891
6e1d8a98-063c-4e29-8f10-16c8970d4eb6	M5	D18	6e1d8a98-063c-4e29-8f10-16c8970d4eb6	894	896	donor_to_target	895
6e1d8a98-063c-4e29-8f10-16c8970d4eb6	M5	D18	6e1d8a98-063c-4e29-8f10-16c8970d4eb6	947	956	target_to_donor	951.5
6e1d8a98-063c-4e29-8f10-16c8970d4eb6	M5	D18	6e1d8a98-063c-4e29-8f10-16c8970d4eb6	1051	1068	donor_to_target	1059.5
b6ec8fb6-92ae-408a-b527-b34aad09ece4	M5	D18	b6ec8fb6-92ae-408a-b527-b34aad09ece4	180	241	donor_to_target	210.5
b6ec8fb6-92ae-408a-b527-b34aad09ece4	M5	D18	b6ec8fb6-92ae-408a-b527-b34aad09ece4	1523	1523	target_to_donor	1523
b6ec8fb6-92ae-408a-b527-b34aad09ece4	M5	D18	b6ec8fb6-92ae-408a-b527-b34aad09ece4	1524	1526	donor_to_target	1525
6cbd18dd-20f7-460a-a87e-1e3d1730d99c	M5	D18	6cbd18dd-20f7-460a-a87e-1e3d1730d99c	180	241	donor_to_target	210.5
d41f5aae-fc2f-4157-a00b-75710e7a45b6	M5	D18	d41f5aae-fc2f-4157-a00b-75710e7a45b6	838	841	target_to_donor	839.5
d41f5aae-fc2f-4157-a00b-75710e7a45b6	M5	D18	d41f5aae-fc2f-4157-a00b-75710e7a45b6	842	847	donor_to_target	844.5
d41f5aae-fc2f-4157-a00b-75710e7a45b6	M5	D18	d41f5aae-fc2f-4157-a00b-75710e7a45b6	889	893	target_to_donor	891
d41f5aae-fc2f-4157-a00b-75710e7a45b6	M5	D18	d41f5aae-fc2f-4157-a00b-75710e7a45b6	894	896	donor_to_target	895
d41f5aae-fc2f-4157-a00b-75710e7a45b6	M5	D18	d41f5aae-fc2f-4157-a00b-75710e7a45b6	947	956	target_to_donor	951.5
d41f5aae-fc2f-4157-a00b-75710e7a45b6	M5	D18	d41f5aae-fc2f-4157-a00b-75710e7a45b6	1069	1083	donor_to_target	1076
bd21ea38-1be7-40a4-8872-92d7ed33e8a6	M5	D18	bd21ea38-1be7-40a4-8872-92d7ed33e8a6	180	241	donor_to_target	210.5
3d628c14-9d1f-404e-afe2-6a5c347c0ea9	M5	D18	3d628c14-9d1f-404e-afe2-6a5c347c0ea9	928	940	target_to_donor	934
3d628c14-9d1f-404e-afe2-6a5c347c0ea9	M5	D18	3d628c14-9d1f-404e-afe2-6a5c347c0ea9	1084	1086	donor_to_target	1085
3d628c14-9d1f-404e-afe2-6a5c347c0ea9	M5	D18	3d628c14-9d1f-404e-afe2-6a5c347c0ea9	1135	1141	target_to_donor	1138
3d628c14-9d1f-404e-afe2-6a5c347c0ea9	M5	D18	3d628c14-9d1f-404e-afe2-6a5c347c0ea9	1330	1353	donor_to_target	1341.5
376a34e1-5160-4938-a9d0-11df82b687e3	M5	D18	376a34e1-5160-4938-a9d0-11df82b687e3	40	138	donor_to_target	89
376a34e1-5160-4938-a9d0-11df82b687e3	M5	D18	376a34e1-5160-4938-a9d0-11df82b687e3	245	260	target_to_donor	252.5
376a34e1-5160-4938-a9d0-11df82b687e3	M5	D18	376a34e1-5160-4938-a9d0-11df82b687e3	261	273	donor_to_target	267
376a34e1-5160-4938-a9d0-11df82b687e3	M5	D18	376a34e1-5160-4938-a9d0-11df82b687e3	541	545	target_to_donor	543
376a34e1-5160-4938-a9d0-11df82b687e3	M5	D18	376a34e1-5160-4938-a9d0-11df82b687e3	645	649	donor_to_target	647
376a34e1-5160-4938-a9d0-11df82b687e3	M5	D18	376a34e1-5160-4938-a9d0-11df82b687e3	706	722	target_to_donor	714
376a34e1-5160-4938-a9d0-11df82b687e3	M5	D18	376a34e1-5160-4938-a9d0-11df82b687e3	754	762	donor_to_target	758
b738ae9d-742a-46a9-a01b-5188a6b3caa6	M5	D18	b738ae9d-742a-46a9-a01b-5188a6b3caa6	180	241	donor_to_target	210.5
b738ae9d-742a-46a9-a01b-5188a6b3caa6	M5	D18	b738ae9d-742a-46a9-a01b-5188a6b3caa6	261	273	target_to_donor	267
b738ae9d-742a-46a9-a01b-5188a6b3caa6	M5	D18	b738ae9d-742a-46a9-a01b-5188a6b3caa6	279	288	donor_to_target	283.5
b738ae9d-742a-46a9-a01b-5188a6b3caa6	M5	D18	b738ae9d-742a-46a9-a01b-5188a6b3caa6	650	674	target_to_donor	662
b738ae9d-742a-46a9-a01b-5188a6b3caa6	M5	D18	b738ae9d-742a-46a9-a01b-5188a6b3caa6	679	681	donor_to_target	680
b738ae9d-742a-46a9-a01b-5188a6b3caa6	M5	D18	b738ae9d-742a-46a9-a01b-5188a6b3caa6	685	685	target_to_donor	685
b738ae9d-742a-46a9-a01b-5188a6b3caa6	M5	D18	b738ae9d-742a-46a9-a01b-5188a6b3caa6	695	704	donor_to_target	699.5
a4ea056f-869a-4627-8604-401495eb3e4c	M5	D18	a4ea056f-869a-4627-8604-401495eb3e4c	914	921	target_to_donor	917.5
a4ea056f-869a-4627-8604-401495eb3e4c	M5	D18	a4ea056f-869a-4627-8604-401495eb3e4c	928	940	donor_to_target	934
a4ea056f-869a-4627-8604-401495eb3e4c	M5	D18	a4ea056f-869a-4627-8604-401495eb3e4c	988	1009	target_to_donor	998.5
a4ea056f-869a-4627-8604-401495eb3e4c	M5	D18	a4ea056f-869a-4627-8604-401495eb3e4c	1051	1068	donor_to_target	1059.5
a4ea056f-869a-4627-8604-401495eb3e4c	M5	D18	a4ea056f-869a-4627-8604-401495eb3e4c	1069	1083	target_to_donor	1076
a4ea056f-869a-4627-8604-401495eb3e4c	M5	D18	a4ea056f-869a-4627-8604-401495eb3e4c	1087	1100	donor_to_target	1093.5
a4ea056f-869a-4627-8604-401495eb3e4c	M5	D18	a4ea056f-869a-4627-8604-401495eb3e4c	1523	1523	target_to_donor	1523
a4ea056f-869a-4627-8604-401495eb3e4c	M5	D18	a4ea056f-869a-4627-8604-401495eb3e4c	1524	1526	donor_to_target	1525
f444aa61-3c9a-498c-9e06-9589d9485b4f	M5	D18	f444aa61-3c9a-498c-9e06-9589d9485b4f	1069	1083	target_to_donor	1076
f444aa61-3c9a-498c-9e06-9589d9485b4f	M5	D18	f444aa61-3c9a-498c-9e06-9589d9485b4f	1087	1100	donor_to_target	1093.5
f444aa61-3c9a-498c-9e06-9589d9485b4f	M5	D18	f444aa61-3c9a-498c-9e06-9589d9485b4f	1162	1171	target_to_donor	1166.5
f444aa61-3c9a-498c-9e06-9589d9485b4f	M5	D18	f444aa61-3c9a-498c-9e06-9589d9485b4f	1330	1353	donor_to_target	1341.5
45946df1-1518-4629-af2c-76c8c3f9997d	M1	D15	45946df1-1518-4629-af2c-76c8c3f9997d	257	260	donor_to_target	258.5
45946df1-1518-4629-af2c-76c8c3f9997d	M1	D15	45946df1-1518-4629-af2c-76c8c3f9997d	534	539	target_to_donor	536.5
45946df1-1518-4629-af2c-76c8c3f9997d	M1	D15	45946df1-1518-4629-af2c-76c8c3f9997d	541	545	donor_to_target	543
b4168db6-f6db-40d9-8248-ba0b4bf9df12	M2	D13	b4168db6-f6db-40d9-8248-ba0b4bf9df12	9	39	target_to_donor	24
b4168db6-f6db-40d9-8248-ba0b4bf9df12	M2	D13	b4168db6-f6db-40d9-8248-ba0b4bf9df12	180	241	donor_to_target	210.5
81b5b1d7-98a1-48c5-9f7d-0a4b6e076481	M5	D18	81b5b1d7-98a1-48c5-9f7d-0a4b6e076481	914	921	target_to_donor	917.5
81b5b1d7-98a1-48c5-9f7d-0a4b6e076481	M5	D18	81b5b1d7-98a1-48c5-9f7d-0a4b6e076481	928	940	donor_to_target	934
81b5b1d7-98a1-48c5-9f7d-0a4b6e076481	M5	D18	81b5b1d7-98a1-48c5-9f7d-0a4b6e076481	988	1009	target_to_donor	998.5
81b5b1d7-98a1-48c5-9f7d-0a4b6e076481	M5	D18	81b5b1d7-98a1-48c5-9f7d-0a4b6e076481	1051	1068	donor_to_target	1059.5
81b5b1d7-98a1-48c5-9f7d-0a4b6e076481	M5	D18	81b5b1d7-98a1-48c5-9f7d-0a4b6e076481	1069	1083	target_to_donor	1076
81b5b1d7-98a1-48c5-9f7d-0a4b6e076481	M5	D18	81b5b1d7-98a1-48c5-9f7d-0a4b6e076481	1087	1100	donor_to_target	1093.5
493d62c1-2e0d-4f74-b43f-ecd1d1822314	M5	D18	493d62c1-2e0d-4f74-b43f-ecd1d1822314	180	241	donor_to_target	210.5
4888f7e5-7f70-4f76-8bda-11e9c46eaeb9	M5	D18	4888f7e5-7f70-4f76-8bda-11e9c46eaeb9	914	921	target_to_donor	917.5
4888f7e5-7f70-4f76-8bda-11e9c46eaeb9	M5	D18	4888f7e5-7f70-4f76-8bda-11e9c46eaeb9	928	940	donor_to_target	934
4888f7e5-7f70-4f76-8bda-11e9c46eaeb9	M5	D18	4888f7e5-7f70-4f76-8bda-11e9c46eaeb9	988	1009	target_to_donor	998.5
4888f7e5-7f70-4f76-8bda-11e9c46eaeb9	M5	D18	4888f7e5-7f70-4f76-8bda-11e9c46eaeb9	1087	1100	donor_to_target	1093.5
3537841c-f33c-459a-a589-ef8ce82ff0c0	M5	D18	3537841c-f33c-459a-a589-ef8ce82ff0c0	180	241	target_to_donor	210.5
3537841c-f33c-459a-a589-ef8ce82ff0c0	M5	D18	3537841c-f33c-459a-a589-ef8ce82ff0c0	274	276	donor_to_target	275
3537841c-f33c-459a-a589-ef8ce82ff0c0	M5	D18	3537841c-f33c-459a-a589-ef8ce82ff0c0	442	459	target_to_donor	450.5
3537841c-f33c-459a-a589-ef8ce82ff0c0	M5	D18	3537841c-f33c-459a-a589-ef8ce82ff0c0	511	528	donor_to_target	519.5
f8cf0ab1-a678-414b-93c1-3b2c098cf0f0	M5	D18	f8cf0ab1-a678-414b-93c1-3b2c098cf0f0	40	138	target_to_donor	89
f8cf0ab1-a678-414b-93c1-3b2c098cf0f0	M5	D18	f8cf0ab1-a678-414b-93c1-3b2c098cf0f0	139	179	donor_to_target	159
f8cf0ab1-a678-414b-93c1-3b2c098cf0f0	M5	D18	f8cf0ab1-a678-414b-93c1-3b2c098cf0f0	180	241	target_to_donor	210.5
f8cf0ab1-a678-414b-93c1-3b2c098cf0f0	M5	D18	f8cf0ab1-a678-414b-93c1-3b2c098cf0f0	261	273	donor_to_target	267
f8cf0ab1-a678-414b-93c1-3b2c098cf0f0	M5	D18	f8cf0ab1-a678-414b-93c1-3b2c098cf0f0	279	288	target_to_donor	283.5
f8cf0ab1-a678-414b-93c1-3b2c098cf0f0	M5	D18	f8cf0ab1-a678-414b-93c1-3b2c098cf0f0	297	298	donor_to_target	297.5
f8cf0ab1-a678-414b-93c1-3b2c098cf0f0	M5	D18	f8cf0ab1-a678-414b-93c1-3b2c098cf0f0	299	306	target_to_donor	302.5
f8cf0ab1-a678-414b-93c1-3b2c098cf0f0	M5	D18	f8cf0ab1-a678-414b-93c1-3b2c098cf0f0	307	308	donor_to_target	307.5
f8cf0ab1-a678-414b-93c1-3b2c098cf0f0	M5	D18	f8cf0ab1-a678-414b-93c1-3b2c098cf0f0	332	339	target_to_donor	335.5
f8cf0ab1-a678-414b-93c1-3b2c098cf0f0	M5	D18	f8cf0ab1-a678-414b-93c1-3b2c098cf0f0	344	344	donor_to_target	344
f8cf0ab1-a678-414b-93c1-3b2c098cf0f0	M5	D18	f8cf0ab1-a678-414b-93c1-3b2c098cf0f0	974	984	target_to_donor	979
f8cf0ab1-a678-414b-93c1-3b2c098cf0f0	M5	D18	f8cf0ab1-a678-414b-93c1-3b2c098cf0f0	1069	1083	donor_to_target	1076
448f8d4f-aa41-4776-bcea-7467a55e7c2d	M5	D18	448f8d4f-aa41-4776-bcea-7467a55e7c2d	427	441	target_to_donor	434
448f8d4f-aa41-4776-bcea-7467a55e7c2d	M5	D18	448f8d4f-aa41-4776-bcea-7467a55e7c2d	511	528	donor_to_target	519.5
448f8d4f-aa41-4776-bcea-7467a55e7c2d	M5	D18	448f8d4f-aa41-4776-bcea-7467a55e7c2d	1135	1141	target_to_donor	1138
448f8d4f-aa41-4776-bcea-7467a55e7c2d	M5	D18	448f8d4f-aa41-4776-bcea-7467a55e7c2d	1222	1288	donor_to_target	1255
5ec702fc-7421-49a0-b689-9f730a3b7e15	M5	D18	5ec702fc-7421-49a0-b689-9f730a3b7e15	427	441	target_to_donor	434
5ec702fc-7421-49a0-b689-9f730a3b7e15	M5	D18	5ec702fc-7421-49a0-b689-9f730a3b7e15	511	528	donor_to_target	519.5
5ec702fc-7421-49a0-b689-9f730a3b7e15	M5	D18	5ec702fc-7421-49a0-b689-9f730a3b7e15	1135	1141	target_to_donor	1138
5ec702fc-7421-49a0-b689-9f730a3b7e15	M5	D18	5ec702fc-7421-49a0-b689-9f730a3b7e15	1222	1288	donor_to_target	1255
e6825f35-a480-4f5e-b07e-c5aa7665740c	M5	D18	e6825f35-a480-4f5e-b07e-c5aa7665740c	914	921	target_to_donor	917.5
e6825f35-a480-4f5e-b07e-c5aa7665740c	M5	D18	e6825f35-a480-4f5e-b07e-c5aa7665740c	928	940	donor_to_target	934
e6825f35-a480-4f5e-b07e-c5aa7665740c	M5	D18	e6825f35-a480-4f5e-b07e-c5aa7665740c	988	1009	target_to_donor	998.5
e6825f35-a480-4f5e-b07e-c5aa7665740c	M5	D18	e6825f35-a480-4f5e-b07e-c5aa7665740c	1051	1068	donor_to_target	1059.5
e6825f35-a480-4f5e-b07e-c5aa7665740c	M5	D18	e6825f35-a480-4f5e-b07e-c5aa7665740c	1069	1083	target_to_donor	1076
e6825f35-a480-4f5e-b07e-c5aa7665740c	M5	D18	e6825f35-a480-4f5e-b07e-c5aa7665740c	1087	1100	donor_to_target	1093.5
e6825f35-a480-4f5e-b07e-c5aa7665740c	M5	D18	e6825f35-a480-4f5e-b07e-c5aa7665740c	1431	1431	target_to_donor	1431
e6825f35-a480-4f5e-b07e-c5aa7665740c	M5	D18	e6825f35-a480-4f5e-b07e-c5aa7665740c	1435	1437	donor_to_target	1436
c15760e2-af05-4936-b402-5575799a24c2	M5	D18	c15760e2-af05-4936-b402-5575799a24c2	1354	1362	target_to_donor	1358
c15760e2-af05-4936-b402-5575799a24c2	M5	D18	c15760e2-af05-4936-b402-5575799a24c2	1365	1366	donor_to_target	1365.5
c15760e2-af05-4936-b402-5575799a24c2	M5	D18	c15760e2-af05-4936-b402-5575799a24c2	1373	1375	target_to_donor	1374
c15760e2-af05-4936-b402-5575799a24c2	M5	D18	c15760e2-af05-4936-b402-5575799a24c2	1376	1379	donor_to_target	1377.5
e8cef896-b020-46db-a399-c7e22db70ed7	M1	D15	e8cef896-b020-46db-a399-c7e22db70ed7	988	1009	target_to_donor	998.5
e8cef896-b020-46db-a399-c7e22db70ed7	M1	D15	e8cef896-b020-46db-a399-c7e22db70ed7	1051	1068	donor_to_target	1059.5
eebc7b30-ae28-46ae-9689-2f68e6e94ebe	M1	D15	eebc7b30-ae28-46ae-9689-2f68e6e94ebe	257	260	target_to_donor	258.5
eebc7b30-ae28-46ae-9689-2f68e6e94ebe	M1	D15	eebc7b30-ae28-46ae-9689-2f68e6e94ebe	279	288	donor_to_target	283.5
eebc7b30-ae28-46ae-9689-2f68e6e94ebe	M1	D15	eebc7b30-ae28-46ae-9689-2f68e6e94ebe	299	301	target_to_donor	300
eebc7b30-ae28-46ae-9689-2f68e6e94ebe	M1	D15	eebc7b30-ae28-46ae-9689-2f68e6e94ebe	302	306	donor_to_target	304
eebc7b30-ae28-46ae-9689-2f68e6e94ebe	M1	D15	eebc7b30-ae28-46ae-9689-2f68e6e94ebe	800	806	target_to_donor	803
eebc7b30-ae28-46ae-9689-2f68e6e94ebe	M1	D15	eebc7b30-ae28-46ae-9689-2f68e6e94ebe	842	847	donor_to_target	844.5
eebc7b30-ae28-46ae-9689-2f68e6e94ebe	M1	D15	eebc7b30-ae28-46ae-9689-2f68e6e94ebe	889	893	target_to_donor	891
eebc7b30-ae28-46ae-9689-2f68e6e94ebe	M1	D15	eebc7b30-ae28-46ae-9689-2f68e6e94ebe	894	896	donor_to_target	895
eebc7b30-ae28-46ae-9689-2f68e6e94ebe	M1	D15	eebc7b30-ae28-46ae-9689-2f68e6e94ebe	947	956	target_to_donor	951.5
eebc7b30-ae28-46ae-9689-2f68e6e94ebe	M1	D15	eebc7b30-ae28-46ae-9689-2f68e6e94ebe	1018	1024	donor_to_target	1021
652112dc-f85e-4176-92f4-466ea88e9c78	M3	D15	652112dc-f85e-4176-92f4-466ea88e9c78	180	241	donor_to_target	210.5
0a0954fb-4006-4b75-8f64-771d20856211	M4	D13	0a0954fb-4006-4b75-8f64-771d20856211	279	288	target_to_donor	283.5
0a0954fb-4006-4b75-8f64-771d20856211	M4	D13	0a0954fb-4006-4b75-8f64-771d20856211	295	295	donor_to_target	295
0a0954fb-4006-4b75-8f64-771d20856211	M4	D13	0a0954fb-4006-4b75-8f64-771d20856211	325	339	target_to_donor	332
0a0954fb-4006-4b75-8f64-771d20856211	M4	D13	0a0954fb-4006-4b75-8f64-771d20856211	340	342	donor_to_target	341
0a0954fb-4006-4b75-8f64-771d20856211	M4	D13	0a0954fb-4006-4b75-8f64-771d20856211	738	738	target_to_donor	738
0a0954fb-4006-4b75-8f64-771d20856211	M4	D13	0a0954fb-4006-4b75-8f64-771d20856211	745	748	donor_to_target	746.5
9bb95134-cf13-4d2d-a8bd-c79402dc8211	M5	D15	9bb95134-cf13-4d2d-a8bd-c79402dc8211	557	564	target_to_donor	560.5
9bb95134-cf13-4d2d-a8bd-c79402dc8211	M5	D15	9bb95134-cf13-4d2d-a8bd-c79402dc8211	565	584	donor_to_target	574.5
9bb95134-cf13-4d2d-a8bd-c79402dc8211	M5	D15	9bb95134-cf13-4d2d-a8bd-c79402dc8211	688	694	target_to_donor	691
9bb95134-cf13-4d2d-a8bd-c79402dc8211	M5	D15	9bb95134-cf13-4d2d-a8bd-c79402dc8211	739	744	donor_to_target	741.5
85c03ffa-f636-4a9a-a5bb-c08ce64855ff	M5	D18	85c03ffa-f636-4a9a-a5bb-c08ce64855ff	139	179	donor_to_target	159
85c03ffa-f636-4a9a-a5bb-c08ce64855ff	M5	D18	85c03ffa-f636-4a9a-a5bb-c08ce64855ff	261	273	target_to_donor	267
85c03ffa-f636-4a9a-a5bb-c08ce64855ff	M5	D18	85c03ffa-f636-4a9a-a5bb-c08ce64855ff	279	288	donor_to_target	283.5
85c03ffa-f636-4a9a-a5bb-c08ce64855ff	M5	D18	85c03ffa-f636-4a9a-a5bb-c08ce64855ff	947	956	target_to_donor	951.5
85c03ffa-f636-4a9a-a5bb-c08ce64855ff	M5	D18	85c03ffa-f636-4a9a-a5bb-c08ce64855ff	1087	1100	donor_to_target	1093.5
85c03ffa-f636-4a9a-a5bb-c08ce64855ff	M5	D18	85c03ffa-f636-4a9a-a5bb-c08ce64855ff	1360	1362	target_to_donor	1361
85c03ffa-f636-4a9a-a5bb-c08ce64855ff	M5	D18	85c03ffa-f636-4a9a-a5bb-c08ce64855ff	1365	1366	donor_to_target	1365.5
0093f349-d594-5883-8245-9bd244240f35	M5	D18	0093f349-d594-5883-8245-9bd244240f35	180	241	donor_to_target	210.5
66031abb-20b7-48ec-9e57-aa46b4479057	M5	D18	66031abb-20b7-48ec-9e57-aa46b4479057	9	39	target_to_donor	24
66031abb-20b7-48ec-9e57-aa46b4479057	M5	D18	66031abb-20b7-48ec-9e57-aa46b4479057	180	241	donor_to_target	210.5
66031abb-20b7-48ec-9e57-aa46b4479057	M5	D18	66031abb-20b7-48ec-9e57-aa46b4479057	857	859	target_to_donor	858
66031abb-20b7-48ec-9e57-aa46b4479057	M5	D18	66031abb-20b7-48ec-9e57-aa46b4479057	860	862	donor_to_target	861
66031abb-20b7-48ec-9e57-aa46b4479057	M5	D18	66031abb-20b7-48ec-9e57-aa46b4479057	884	888	target_to_donor	886
66031abb-20b7-48ec-9e57-aa46b4479057	M5	D18	66031abb-20b7-48ec-9e57-aa46b4479057	893	893	donor_to_target	893
66031abb-20b7-48ec-9e57-aa46b4479057	M5	D18	66031abb-20b7-48ec-9e57-aa46b4479057	894	896	target_to_donor	895
66031abb-20b7-48ec-9e57-aa46b4479057	M5	D18	66031abb-20b7-48ec-9e57-aa46b4479057	904	908	donor_to_target	906
d2172f16-e18f-4878-897e-39bf34a35c45	M5	D18	d2172f16-e18f-4878-897e-39bf34a35c45	40	138	donor_to_target	89
d2172f16-e18f-4878-897e-39bf34a35c45	M5	D18	d2172f16-e18f-4878-897e-39bf34a35c45	988	1009	target_to_donor	998.5
d2172f16-e18f-4878-897e-39bf34a35c45	M5	D18	d2172f16-e18f-4878-897e-39bf34a35c45	1051	1068	donor_to_target	1059.5
63c25feb-bfdb-4092-8479-d100ec4f8434	M5	D18	63c25feb-bfdb-4092-8479-d100ec4f8434	1029	1038	target_to_donor	1033.5
63c25feb-bfdb-4092-8479-d100ec4f8434	M5	D18	63c25feb-bfdb-4092-8479-d100ec4f8434	1069	1083	donor_to_target	1076
9871fa73-73d0-4ffe-8a4f-3b8f47d9bb35	M5	D18	9871fa73-73d0-4ffe-8a4f-3b8f47d9bb35	914	921	target_to_donor	917.5
9871fa73-73d0-4ffe-8a4f-3b8f47d9bb35	M5	D18	9871fa73-73d0-4ffe-8a4f-3b8f47d9bb35	928	940	donor_to_target	934
9871fa73-73d0-4ffe-8a4f-3b8f47d9bb35	M5	D18	9871fa73-73d0-4ffe-8a4f-3b8f47d9bb35	988	1009	target_to_donor	998.5
9871fa73-73d0-4ffe-8a4f-3b8f47d9bb35	M5	D18	9871fa73-73d0-4ffe-8a4f-3b8f47d9bb35	1051	1068	donor_to_target	1059.5
9871fa73-73d0-4ffe-8a4f-3b8f47d9bb35	M5	D18	9871fa73-73d0-4ffe-8a4f-3b8f47d9bb35	1069	1083	target_to_donor	1076
9871fa73-73d0-4ffe-8a4f-3b8f47d9bb35	M5	D18	9871fa73-73d0-4ffe-8a4f-3b8f47d9bb35	1087	1100	donor_to_target	1093.5
9871fa73-73d0-4ffe-8a4f-3b8f47d9bb35	M5	D18	9871fa73-73d0-4ffe-8a4f-3b8f47d9bb35	1527	1527	target_to_donor	1527
9871fa73-73d0-4ffe-8a4f-3b8f47d9bb35	M5	D18	9871fa73-73d0-4ffe-8a4f-3b8f47d9bb35	1532	1532	donor_to_target	1532
dd5fe54d-a676-4194-99a1-8ef96c29899a	M5	D18	01c3d76e-41fb-413a-9ac7-4cc1bf46c643	415	426	target_to_donor	420.5
dd5fe54d-a676-4194-99a1-8ef96c29899a	M5	D18	01c3d76e-41fb-413a-9ac7-4cc1bf46c643	442	459	donor_to_target	450.5
dd5fe54d-a676-4194-99a1-8ef96c29899a	M5	D18	01c3d76e-41fb-413a-9ac7-4cc1bf46c643	460	492	target_to_donor	476
dd5fe54d-a676-4194-99a1-8ef96c29899a	M5	D18	01c3d76e-41fb-413a-9ac7-4cc1bf46c643	511	528	donor_to_target	519.5
dd5fe54d-a676-4194-99a1-8ef96c29899a	M5	D18	01c3d76e-41fb-413a-9ac7-4cc1bf46c643	650	674	target_to_donor	662
dd5fe54d-a676-4194-99a1-8ef96c29899a	M5	D18	01c3d76e-41fb-413a-9ac7-4cc1bf46c643	688	694	donor_to_target	691
dd5fe54d-a676-4194-99a1-8ef96c29899a	M5	D18	01c3d76e-41fb-413a-9ac7-4cc1bf46c643	771	777	target_to_donor	774
dd5fe54d-a676-4194-99a1-8ef96c29899a	M5	D18	01c3d76e-41fb-413a-9ac7-4cc1bf46c643	807	816	donor_to_target	811.5
dd5fe54d-a676-4194-99a1-8ef96c29899a	M5	D18	01c3d76e-41fb-413a-9ac7-4cc1bf46c643	904	908	target_to_donor	906
dd5fe54d-a676-4194-99a1-8ef96c29899a	M5	D18	01c3d76e-41fb-413a-9ac7-4cc1bf46c643	1029	1038	donor_to_target	1033.5
01c3d76e-41fb-413a-9ac7-4cc1bf46c643	M5	D18	01c3d76e-41fb-413a-9ac7-4cc1bf46c643	415	426	target_to_donor	420.5
01c3d76e-41fb-413a-9ac7-4cc1bf46c643	M5	D18	01c3d76e-41fb-413a-9ac7-4cc1bf46c643	442	459	donor_to_target	450.5
01c3d76e-41fb-413a-9ac7-4cc1bf46c643	M5	D18	01c3d76e-41fb-413a-9ac7-4cc1bf46c643	460	492	target_to_donor	476
01c3d76e-41fb-413a-9ac7-4cc1bf46c643	M5	D18	01c3d76e-41fb-413a-9ac7-4cc1bf46c643	511	528	donor_to_target	519.5
01c3d76e-41fb-413a-9ac7-4cc1bf46c643	M5	D18	01c3d76e-41fb-413a-9ac7-4cc1bf46c643	650	674	target_to_donor	662
01c3d76e-41fb-413a-9ac7-4cc1bf46c643	M5	D18	01c3d76e-41fb-413a-9ac7-4cc1bf46c643	688	694	donor_to_target	691
01c3d76e-41fb-413a-9ac7-4cc1bf46c643	M5	D18	01c3d76e-41fb-413a-9ac7-4cc1bf46c643	771	777	target_to_donor	774
01c3d76e-41fb-413a-9ac7-4cc1bf46c643	M5	D18	01c3d76e-41fb-413a-9ac7-4cc1bf46c643	807	816	donor_to_target	811.5
01c3d76e-41fb-413a-9ac7-4cc1bf46c643	M5	D18	01c3d76e-41fb-413a-9ac7-4cc1bf46c643	904	908	target_to_donor	906
01c3d76e-41fb-413a-9ac7-4cc1bf46c643	M5	D18	01c3d76e-41fb-413a-9ac7-4cc1bf46c643	1029	1038	donor_to_target	1033.5
b290b399-d3c9-4e55-bf30-a5183a118345	M5	D18	b290b399-d3c9-4e55-bf30-a5183a118345	40	138	target_to_donor	89
b290b399-d3c9-4e55-bf30-a5183a118345	M5	D18	b290b399-d3c9-4e55-bf30-a5183a118345	180	241	donor_to_target	210.5
b290b399-d3c9-4e55-bf30-a5183a118345	M5	D18	b290b399-d3c9-4e55-bf30-a5183a118345	1330	1359	target_to_donor	1344.5
b290b399-d3c9-4e55-bf30-a5183a118345	M5	D18	b290b399-d3c9-4e55-bf30-a5183a118345	1363	1364	donor_to_target	1363.5
c3a33308-0623-4c5c-ad46-1ce0b5c02870	M1	D15	c3a33308-0623-4c5c-ad46-1ce0b5c02870	9	39	target_to_donor	24
c3a33308-0623-4c5c-ad46-1ce0b5c02870	M1	D15	c3a33308-0623-4c5c-ad46-1ce0b5c02870	180	241	donor_to_target	210.5
c3a33308-0623-4c5c-ad46-1ce0b5c02870	M1	D15	c3a33308-0623-4c5c-ad46-1ce0b5c02870	957	960	target_to_donor	958.5
c3a33308-0623-4c5c-ad46-1ce0b5c02870	M1	D15	c3a33308-0623-4c5c-ad46-1ce0b5c02870	961	973	donor_to_target	967
7739ee47-ba83-44f9-b9f1-c1535d329f30	M1	D15	7739ee47-ba83-44f9-b9f1-c1535d329f30	40	138	target_to_donor	89
7739ee47-ba83-44f9-b9f1-c1535d329f30	M1	D15	7739ee47-ba83-44f9-b9f1-c1535d329f30	180	241	donor_to_target	210.5
7739ee47-ba83-44f9-b9f1-c1535d329f30	M1	D15	7739ee47-ba83-44f9-b9f1-c1535d329f30	739	744	target_to_donor	741.5
7739ee47-ba83-44f9-b9f1-c1535d329f30	M1	D15	7739ee47-ba83-44f9-b9f1-c1535d329f30	754	762	donor_to_target	758
fbea7589-750c-41e9-9644-cb5013a592c4	M1	D15	fbea7589-750c-41e9-9644-cb5013a592c4	9	138	target_to_donor	73.5
fbea7589-750c-41e9-9644-cb5013a592c4	M1	D15	fbea7589-750c-41e9-9644-cb5013a592c4	245	256	donor_to_target	250.5
fbea7589-750c-41e9-9644-cb5013a592c4	M1	D15	fbea7589-750c-41e9-9644-cb5013a592c4	257	260	target_to_donor	258.5
fbea7589-750c-41e9-9644-cb5013a592c4	M1	D15	fbea7589-750c-41e9-9644-cb5013a592c4	279	288	donor_to_target	283.5
fbea7589-750c-41e9-9644-cb5013a592c4	M1	D15	fbea7589-750c-41e9-9644-cb5013a592c4	927	927	target_to_donor	927
[truncated: 917 more rows]

## Sheet: ED_5G
mouse	day	mosaic_read_count	count	norm_recombs
M1	D6	7	1965077	15.128744064481953
M1	D15	164	5966743	116.73226817377588
M2	D6	1	472447	8.989412569028907
M2	D13	27	5077612	22.583365369390176
M3	D6	4	1955900	8.685558566388874
M3	D15	40	6012346	28.255333275895964
M4	D6	7	1946819	15.270627110173058
M4	D13	6	4247021	6
M5	D6	1	1658220	2.5611927247289263
M5	D15	95	5379696	74.9981
M5	D18	437	6366847	291.50192819145803
