# Supplementary material for: DNA damage drives antigen diversification in Trypanosoma brucei
Source: Nature. 2026 Apr 8;654(8117):219–28. doi: 10.1038/s41586-026-10337-6 (PMC13233330; doi:10.1038/s41586-026-10337-6)
Supplement: Supplementary file 16 — Source Data Extended Data Fig. 6 [file 41586_2026_10337_MOESM16_ESM.xlsx]

## Sheet: ED_6A
mouse	day	genotype	donor_VSG	avg_pos	type_of_event	count
D2-D3	DOX	NoGuide.Parental	VSG-228	558	donor_to_target	1
D2-D3	DOX	NoGuide.Parental	VSG-228	669	target_to_donor	1
D2-D3	DOX	NoGuide.Parental	VSG-228	691.5	target_to_donor	1
D2-D3	DOX	NoGuide.Parental	VSG-228	730	donor_to_target	1
D2-D3	DOX	NoGuide.Parental	VSG-228	742.5	donor_to_target	1
D2-D3	DOX	NoGuide.Parental	VSG-2986	782.5	target_to_donor	1
D2-D3	DOX	NoGuide.Parental	VSG-3110	675	donor_to_target	1
D2-D3	DOX	NoGuide.Parental	family	840.5	target_to_donor	1
D2-D3	DOX	AnTat.592.Parental	VSG-228	558	donor_to_target	2
D2-D3	DOX	AnTat.592.Parental	VSG-228	783	target_to_donor	1
D2-D3	DOX	AnTat.592.Parental	VSG-2986	225.5	donor_to_target	1
D2-D3	DOX	AnTat.592.Parental	VSG-2986	636.5	target_to_donor	4
D2-D3	DOX	AnTat.592.Parental	VSG-2986	645.5	target_to_donor	17
D2-D3	DOX	AnTat.592.Parental	VSG-2986	654	target_to_donor	5
D2-D3	DOX	AnTat.592.Parental	VSG-2986	669.5	target_to_donor	19
D2-D3	DOX	AnTat.592.Parental	VSG-2986	677.5	target_to_donor	1
D2-D3	DOX	AnTat.592.Parental	VSG-2986	683	target_to_donor	15
D2-D3	DOX	AnTat.592.Parental	VSG-2986	689	target_to_donor	97
D2-D3	DOX	AnTat.592.Parental	VSG-2986	693	target_to_donor	30
D2-D3	DOX	AnTat.592.Parental	VSG-2986	698	donor_to_target	19
D2-D3	DOX	AnTat.592.Parental	VSG-2986	698	donor_to_target_edge	2
D2-D3	DOX	AnTat.592.Parental	VSG-2986	698.5	donor_to_target	1
D2-D3	DOX	AnTat.592.Parental	VSG-2986	698.5	target_to_donor	1
D2-D3	DOX	AnTat.592.Parental	VSG-2986	707.5	donor_to_target	3
D2-D3	DOX	AnTat.592.Parental	VSG-2986	722	donor_to_target	18
D2-D3	DOX	AnTat.592.Parental	VSG-2986	722	target_to_donor	2
D2-D3	DOX	AnTat.592.Parental	VSG-2986	742.5	donor_to_target	28
D2-D3	DOX	AnTat.592.Parental	VSG-2986	742.5	donor_to_target_edge	2
D2-D3	DOX	AnTat.592.Parental	VSG-2986	754.5	donor_to_target	19
D2-D3	DOX	AnTat.592.Parental	VSG-2986	754.5	target_to_donor	1
D2-D3	DOX	AnTat.592.Parental	VSG-2986	771.5	donor_to_target	5
D2-D3	DOX	AnTat.592.Parental	VSG-2986	791.5	donor_to_target_edge	1
D2-D3	DOX	AnTat.592.Parental	VSG-3110	637	target_to_donor	1
D2-D3	DOX	AnTat.592.Tubulin	VSG-228	558	donor_to_target	1
D2-D3	DOX	AnTat.592.Tubulin	VSG-228	614.5	target_to_donor	1
D2-D3	DOX	AnTat.592.Tubulin	VSG-228	621	donor_to_target	1
D2-D3	DOX	AnTat.592.Tubulin	VSG-228	649	target_to_donor	1
D2-D3	DOX	AnTat.592.Tubulin	VSG-228	654.5	target_to_donor	2
D2-D3	DOX	AnTat.592.Tubulin	VSG-228	669	target_to_donor	9
D2-D3	DOX	AnTat.592.Tubulin	VSG-228	676	target_to_donor	6
D2-D3	DOX	AnTat.592.Tubulin	VSG-228	680	target_to_donor	3
D2-D3	DOX	AnTat.592.Tubulin	VSG-228	685	target_to_donor	77
D2-D3	DOX	AnTat.592.Tubulin	VSG-228	691.5	target_to_donor	408
D2-D3	DOX	AnTat.592.Tubulin	VSG-228	692	target_to_donor	1
D2-D3	DOX	AnTat.592.Tubulin	VSG-228	712	donor_to_target	7
D2-D3	DOX	AnTat.592.Tubulin	VSG-228	712	donor_to_target_edge	3
D2-D3	DOX	AnTat.592.Tubulin	VSG-228	712	target_to_donor	1
D2-D3	DOX	AnTat.592.Tubulin	VSG-228	717	donor_to_target	1
D2-D3	DOX	AnTat.592.Tubulin	VSG-228	721	donor_to_target	8
D2-D3	DOX	AnTat.592.Tubulin	VSG-228	730	donor_to_target	99
D2-D3	DOX	AnTat.592.Tubulin	VSG-228	730	donor_to_target_edge	4
D2-D3	DOX	AnTat.592.Tubulin	VSG-228	742.5	donor_to_target	146
D2-D3	DOX	AnTat.592.Tubulin	VSG-228	742.5	donor_to_target_edge	2
D2-D3	DOX	AnTat.592.Tubulin	VSG-228	750.5	donor_to_target	33
D2-D3	DOX	AnTat.592.Tubulin	VSG-228	753.5	donor_to_target	1
D2-D3	DOX	AnTat.592.Tubulin	VSG-228	757.5	donor_to_target	4
D2-D3	DOX	AnTat.592.Tubulin	VSG-228	775.5	donor_to_target	3
D2-D3	DOX	AnTat.592.Tubulin	VSG-228	783	donor_to_target	2
D2-D3	DOX	AnTat.592.Tubulin	VSG-228	783	donor_to_target_edge	2
D2-D3	DOX	AnTat.592.Tubulin	VSG-228	792	donor_to_target	1
D2-D3	DOX	AnTat.592.Tubulin	VSG-228	1518	donor_to_target	1
D2-D3	DOX	AnTat.592.Tubulin	VSG-2986	210	target_to_donor	1
D2-D3	DOX	AnTat.592.Tubulin	VSG-2986	225.5	donor_to_target	1
D2-D3	DOX	AnTat.592.Tubulin	VSG-2986	636.5	target_to_donor	8
D2-D3	DOX	AnTat.592.Tubulin	VSG-2986	645.5	target_to_donor	4
D2-D3	DOX	AnTat.592.Tubulin	VSG-2986	654	target_to_donor	1
D2-D3	DOX	AnTat.592.Tubulin	VSG-2986	669.5	target_to_donor	8
D2-D3	DOX	AnTat.592.Tubulin	VSG-2986	677.5	target_to_donor	2
D2-D3	DOX	AnTat.592.Tubulin	VSG-2986	683	target_to_donor	13
D2-D3	DOX	AnTat.592.Tubulin	VSG-2986	689	target_to_donor	94
D2-D3	DOX	AnTat.592.Tubulin	VSG-2986	693	target_to_donor	50
D2-D3	DOX	AnTat.592.Tubulin	VSG-2986	698	donor_to_target	7
D2-D3	DOX	AnTat.592.Tubulin	VSG-2986	698	donor_to_target_edge	2
D2-D3	DOX	AnTat.592.Tubulin	VSG-2986	707.5	donor_to_target_edge	1
D2-D3	DOX	AnTat.592.Tubulin	VSG-2986	722	donor_to_target	7
D2-D3	DOX	AnTat.592.Tubulin	VSG-2986	722	target_to_donor	3
D2-D3	DOX	AnTat.592.Tubulin	VSG-2986	742.5	donor_to_target	25
D2-D3	DOX	AnTat.592.Tubulin	VSG-2986	742.5	donor_to_target_edge	3
D2-D3	DOX	AnTat.592.Tubulin	VSG-2986	754.5	donor_to_target	19
D2-D3	DOX	AnTat.592.Tubulin	VSG-2986	771.5	donor_to_target	13
D2-D3	DOX	AnTat.592.Tubulin	VSG-2986	782.5	donor_to_target	1
D2-D3	DOX	AnTat.592.Tubulin	VSG-2986	782.5	donor_to_target_edge	1
D2-D3	DOX	AnTat.592.Tubulin	VSG-2986	782.5	target_to_donor	2
D2-D3	DOX	AnTat.592.Tubulin	family	704.8333333333333	target_to_donor	1
D2-D3	DOX	AnTat.592.Tubulin	family	744.6666666666667	donor_to_target	1
D2-D3	DOX	AnTat.592.rDNA	VSG-228	558	donor_to_target	2
D2-D3	DOX	AnTat.592.rDNA	VSG-228	645	target_to_donor	2
D2-D3	DOX	AnTat.592.rDNA	VSG-228	654.5	target_to_donor	1
D2-D3	DOX	AnTat.592.rDNA	VSG-228	669	target_to_donor	12
D2-D3	DOX	AnTat.592.rDNA	VSG-228	676	target_to_donor	8
D2-D3	DOX	AnTat.592.rDNA	VSG-228	680	target_to_donor	1
D2-D3	DOX	AnTat.592.rDNA	VSG-228	685	target_to_donor	72
D2-D3	DOX	AnTat.592.rDNA	VSG-228	691.5	target_to_donor	459
D2-D3	DOX	AnTat.592.rDNA	VSG-228	692	target_to_donor	2
D2-D3	DOX	AnTat.592.rDNA	VSG-228	698	donor_to_target	1
D2-D3	DOX	AnTat.592.rDNA	VSG-228	698.5	donor_to_target	1
D2-D3	DOX	AnTat.592.rDNA	VSG-228	712	donor_to_target	9
D2-D3	DOX	AnTat.592.rDNA	VSG-228	712	donor_to_target_edge	3
D2-D3	DOX	AnTat.592.rDNA	VSG-228	712	target_to_donor	1
D2-D3	DOX	AnTat.592.rDNA	VSG-228	721	donor_to_target	9
D2-D3	DOX	AnTat.592.rDNA	VSG-228	730	donor_to_target	128
D2-D3	DOX	AnTat.592.rDNA	VSG-228	730	donor_to_target_edge	2
D2-D3	DOX	AnTat.592.rDNA	VSG-228	730	target_to_donor	1
D2-D3	DOX	AnTat.592.rDNA	VSG-228	742.5	donor_to_target	171
D2-D3	DOX	AnTat.592.rDNA	VSG-228	742.5	donor_to_target_edge	3
D2-D3	DOX	AnTat.592.rDNA	VSG-228	742.5	target_to_donor_edge	1
D2-D3	DOX	AnTat.592.rDNA	VSG-228	750.5	donor_to_target	46
D2-D3	DOX	AnTat.592.rDNA	VSG-228	750.5	donor_to_target_edge	2
D2-D3	DOX	AnTat.592.rDNA	VSG-228	757.5	donor_to_target	2
D2-D3	DOX	AnTat.592.rDNA	VSG-228	765	donor_to_target	1
D2-D3	DOX	AnTat.592.rDNA	VSG-228	775.5	donor_to_target	4
D2-D3	DOX	AnTat.592.rDNA	VSG-228	780	donor_to_target	1
D2-D3	DOX	AnTat.592.rDNA	VSG-228	783	donor_to_target	2
D2-D3	DOX	AnTat.592.rDNA	VSG-228	792	donor_to_target_edge	1
D2-D3	DOX	AnTat.592.rDNA	VSG-2986	630	target_to_donor	1
D2-D3	DOX	AnTat.592.rDNA	VSG-2986	636.5	target_to_donor	7
D2-D3	DOX	AnTat.592.rDNA	VSG-2986	645.5	target_to_donor	10
D2-D3	DOX	AnTat.592.rDNA	VSG-2986	654	target_to_donor	2
D2-D3	DOX	AnTat.592.rDNA	VSG-2986	669.5	target_to_donor	14
D2-D3	DOX	AnTat.592.rDNA	VSG-2986	683	target_to_donor	12
D2-D3	DOX	AnTat.592.rDNA	VSG-2986	689	target_to_donor	68
D2-D3	DOX	AnTat.592.rDNA	VSG-2986	690.5	target_to_donor	1
D2-D3	DOX	AnTat.592.rDNA	VSG-2986	693	target_to_donor	65
D2-D3	DOX	AnTat.592.rDNA	VSG-2986	693.5	target_to_donor	1
D2-D3	DOX	AnTat.592.rDNA	VSG-2986	698	donor_to_target	19
D2-D3	DOX	AnTat.592.rDNA	VSG-2986	698	donor_to_target_edge	3
D2-D3	DOX	AnTat.592.rDNA	VSG-2986	707.5	target_to_donor	1
D2-D3	DOX	AnTat.592.rDNA	VSG-2986	722	donor_to_target	10
D2-D3	DOX	AnTat.592.rDNA	VSG-2986	722	target_to_donor	4
D2-D3	DOX	AnTat.592.rDNA	VSG-2986	742.5	donor_to_target	21
D2-D3	DOX	AnTat.592.rDNA	VSG-2986	742.5	donor_to_target_edge	6
D2-D3	DOX	AnTat.592.rDNA	VSG-2986	754.5	donor_to_target	14
D2-D3	DOX	AnTat.592.rDNA	VSG-2986	754.5	target_to_donor	3
D2-D3	DOX	AnTat.592.rDNA	VSG-2986	771.5	donor_to_target	8
D2-D3	DOX	AnTat.592.rDNA	VSG-2986	782.5	donor_to_target_edge	1
D2-D3	DOX	AnTat.592.rDNA	VSG-2986	791.5	donor_to_target	1
D2-D3	DOX	AnTat.592.rDNA	VSG-2986	811	donor_to_target	1
D2-D3	DOX	AnTat.592.rDNA	family	690.25	target_to_donor	1
D2-D3	DOX	AnTat.592.rDNA	family	692.25	target_to_donor	1
D2-D3	DOX	AnTat.592.rDNA	family	712	donor_to_target_edge	1
D2-D3	DOX	AnTat.592.rDNA	family	721.5	donor_to_target	1
D2-D3	DOX	AnTat.592.Minichr	VSG-228	654.5	target_to_donor	4
D2-D3	DOX	AnTat.592.Minichr	VSG-228	669	target_to_donor	9
D2-D3	DOX	AnTat.592.Minichr	VSG-228	676	target_to_donor	7
D2-D3	DOX	AnTat.592.Minichr	VSG-228	680	target_to_donor	1
D2-D3	DOX	AnTat.592.Minichr	VSG-228	685	target_to_donor	65
D2-D3	DOX	AnTat.592.Minichr	VSG-228	688	target_to_donor	1
D2-D3	DOX	AnTat.592.Minichr	VSG-228	691.5	target_to_donor	474
D2-D3	DOX	AnTat.592.Minichr	VSG-228	694.5	target_to_donor	1
D2-D3	DOX	AnTat.592.Minichr	VSG-228	698	donor_to_target	2
D2-D3	DOX	AnTat.592.Minichr	VSG-228	698.5	donor_to_target	1
D2-D3	DOX	AnTat.592.Minichr	VSG-228	702	target_to_donor	1
D2-D3	DOX	AnTat.592.Minichr	VSG-228	712	donor_to_target	7
D2-D3	DOX	AnTat.592.Minichr	VSG-228	712	donor_to_target_edge	3
D2-D3	DOX	AnTat.592.Minichr	VSG-228	712	target_to_donor	1
D2-D3	DOX	AnTat.592.Minichr	VSG-228	721	donor_to_target	6
D2-D3	DOX	AnTat.592.Minichr	VSG-228	724	donor_to_target	2
D2-D3	DOX	AnTat.592.Minichr	VSG-228	730	donor_to_target	155
D2-D3	DOX	AnTat.592.Minichr	VSG-228	730	donor_to_target_edge	1
D2-D3	DOX	AnTat.592.Minichr	VSG-228	730	target_to_donor	1
D2-D3	DOX	AnTat.592.Minichr	VSG-228	736	donor_to_target	1
D2-D3	DOX	AnTat.592.Minichr	VSG-228	742.5	donor_to_target	154
D2-D3	DOX	AnTat.592.Minichr	VSG-228	742.5	target_to_donor	1
D2-D3	DOX	AnTat.592.Minichr	VSG-228	744.5	donor_to_target	1
D2-D3	DOX	AnTat.592.Minichr	VSG-228	750.5	donor_to_target	29
D2-D3	DOX	AnTat.592.Minichr	VSG-228	750.5	donor_to_target_edge	1
D2-D3	DOX	AnTat.592.Minichr	VSG-228	757.5	donor_to_target	2
D2-D3	DOX	AnTat.592.Minichr	VSG-228	765	donor_to_target	1
D2-D3	DOX	AnTat.592.Minichr	VSG-228	775.5	donor_to_target	3
D2-D3	DOX	AnTat.592.Minichr	VSG-228	783	donor_to_target	2
D2-D3	DOX	AnTat.592.Minichr	VSG-228	1177	donor_to_target	1
D2-D3	DOX	AnTat.592.Minichr	VSG-228	1360	donor_to_target_edge	1
D2-D3	DOX	AnTat.592.Minichr	VSG-228	1518	donor_to_target	1
D2-D3	DOX	AnTat.592.Minichr	VSG-2986	645.5	target_to_donor	6
D2-D3	DOX	AnTat.592.Minichr	VSG-2986	654	target_to_donor	1
D2-D3	DOX	AnTat.592.Minichr	VSG-2986	669.5	target_to_donor	2
D2-D3	DOX	AnTat.592.Minichr	VSG-2986	683	target_to_donor	3
D2-D3	DOX	AnTat.592.Minichr	VSG-2986	689	target_to_donor	32
D2-D3	DOX	AnTat.592.Minichr	VSG-2986	693	target_to_donor	31
D2-D3	DOX	AnTat.592.Minichr	VSG-2986	698	donor_to_target	5
D2-D3	DOX	AnTat.592.Minichr	VSG-2986	722	donor_to_target	1
D2-D3	DOX	AnTat.592.Minichr	VSG-2986	722	target_to_donor	3
D2-D3	DOX	AnTat.592.Minichr	VSG-2986	742.5	donor_to_target	10
D2-D3	DOX	AnTat.592.Minichr	VSG-2986	754.5	donor_to_target	8
D2-D3	DOX	AnTat.592.Minichr	VSG-2986	755	donor_to_target	1
D2-D3	DOX	AnTat.592.Minichr	VSG-2986	771.5	donor_to_target	3
D2-D3	DOX	AnTat.592.Minichr	VSG-2986	782.5	target_to_donor	2
D2-D3	DOX	AnTat.592.Minichr	VSG-3110	675	target_to_donor	1
D2-D3	DOX	AnTat.592.Minichr	family	690.25	target_to_donor	1
D2-D3	DOX	AnTat.592.Minichr	family	726	donor_to_target	1
D2-D3	DOX	AnTat.592.Minichr	family	1261	target_to_donor	1
D2-D3	DOX	AnTat.592.Minichr	family	1298.5	donor_to_target_edge	1

## Sheet: ED_6C
mouse	day	genotype	donor_VSG	avg_pos	type_of_event	count
E4-C8a	DOX	AnTat.592.Parental	VSG-2986	645.5	target_to_donor	12
E4-C8a	DOX	AnTat.592.Parental	VSG-2986	683	target_to_donor	8
E4-C8a	DOX	AnTat.592.Parental	VSG-2986	689	target_to_donor	17
E4-C8a	DOX	AnTat.592.Parental	VSG-2986	690.5	target_to_donor	1
E4-C8a	DOX	AnTat.592.Parental	VSG-2986	693	target_to_donor	12
E4-C8a	DOX	AnTat.592.Parental	VSG-2986	742.5	donor_to_target	6
E4-C8a	DOX	AnTat.592.Parental	VSG-2986	754.5	donor_to_target	2
E4-C8a	DOX	AnTat.592.rDNA	VSG-228	422	target_to_donor	2
E4-C8a	DOX	AnTat.592.rDNA	VSG-228	558	donor_to_target	1
E4-C8a	DOX	AnTat.592.rDNA	VSG-228	645	target_to_donor	4
E4-C8a	DOX	AnTat.592.rDNA	VSG-228	654.5	target_to_donor	8
E4-C8a	DOX	AnTat.592.rDNA	VSG-228	663	target_to_donor	1
E4-C8a	DOX	AnTat.592.rDNA	VSG-228	669	target_to_donor	18
E4-C8a	DOX	AnTat.592.rDNA	VSG-228	676	target_to_donor	15
E4-C8a	DOX	AnTat.592.rDNA	VSG-228	680	target_to_donor	8
E4-C8a	DOX	AnTat.592.rDNA	VSG-228	685	target_to_donor	204
E4-C8a	DOX	AnTat.592.rDNA	VSG-228	691.5	target_to_donor	1122
E4-C8a	DOX	AnTat.592.rDNA	VSG-228	692	target_to_donor	1
E4-C8a	DOX	AnTat.592.rDNA	VSG-228	698	donor_to_target	8
E4-C8a	DOX	AnTat.592.rDNA	VSG-228	698	target_to_donor	3
E4-C8a	DOX	AnTat.592.rDNA	VSG-228	712	donor_to_target	10
E4-C8a	DOX	AnTat.592.rDNA	VSG-228	712	donor_to_target_edge	3
E4-C8a	DOX	AnTat.592.rDNA	VSG-228	712	target_to_donor	2
E4-C8a	DOX	AnTat.592.rDNA	VSG-228	721	donor_to_target	9
E4-C8a	DOX	AnTat.592.rDNA	VSG-228	721	donor_to_target_edge	1
E4-C8a	DOX	AnTat.592.rDNA	VSG-228	730	donor_to_target	255
E4-C8a	DOX	AnTat.592.rDNA	VSG-228	730	donor_to_target_edge	11
E4-C8a	DOX	AnTat.592.rDNA	VSG-228	730	target_to_donor	4
E4-C8a	DOX	AnTat.592.rDNA	VSG-228	742.5	donor_to_target	364
E4-C8a	DOX	AnTat.592.rDNA	VSG-228	742.5	donor_to_target_edge	8
E4-C8a	DOX	AnTat.592.rDNA	VSG-228	742.5	target_to_donor	1
E4-C8a	DOX	AnTat.592.rDNA	VSG-228	750.5	donor_to_target	88
E4-C8a	DOX	AnTat.592.rDNA	VSG-228	757.5	donor_to_target	3
E4-C8a	DOX	AnTat.592.rDNA	VSG-228	764	target_to_donor_edge	1
E4-C8a	DOX	AnTat.592.rDNA	VSG-228	775.5	donor_to_target	7
E4-C8a	DOX	AnTat.592.rDNA	VSG-228	783	donor_to_target	1
E4-C8a	DOX	AnTat.592.rDNA	VSG-228	792	donor_to_target	4
E4-C8a	DOX	AnTat.592.rDNA	VSG-228	792	donor_to_target_edge	3
E4-C8a	DOX	AnTat.592.rDNA	VSG-228	799	target_to_donor_edge	1
E4-C8a	DOX	AnTat.592.rDNA	VSG-228	1123.5	target_to_donor	1
E4-C8a	DOX	AnTat.592.rDNA	VSG-228	1143.5	donor_to_target	2
E4-C8a	DOX	AnTat.592.rDNA	VSG-228	1177	donor_to_target	16
E4-C8a	DOX	AnTat.592.rDNA	VSG-228	1209.5	donor_to_target	2
E4-C8a	DOX	AnTat.592.rDNA	VSG-228	1226.5	donor_to_target	1
E4-C8a	DOX	AnTat.592.rDNA	VSG-228	1246	donor_to_target	1
E4-C8a	DOX	AnTat.592.rDNA	VSG-228	1246	target_to_donor	1
E4-C8a	DOX	AnTat.592.rDNA	VSG-228	1300	donor_to_target	1
E4-C8a	DOX	AnTat.592.rDNA	VSG-228	1375.5	donor_to_target	3
E4-C8a	DOX	AnTat.592.rDNA	VSG-228	1405	donor_to_target	2
E4-C8a	DOX	AnTat.592.rDNA	VSG-228	1485	donor_to_target	3
E4-C8a	DOX	AnTat.592.rDNA	VSG-228	1518	donor_to_target	1
E4-C8a	DOX	AnTat.592.rDNA	VSG-2986	608.5	target_to_donor	1
E4-C8a	DOX	AnTat.592.rDNA	VSG-2986	636.5	target_to_donor	4
E4-C8a	DOX	AnTat.592.rDNA	VSG-2986	645.5	target_to_donor	6
E4-C8a	DOX	AnTat.592.rDNA	VSG-2986	654	target_to_donor	7
E4-C8a	DOX	AnTat.592.rDNA	VSG-2986	669.5	target_to_donor	7
E4-C8a	DOX	AnTat.592.rDNA	VSG-2986	683	target_to_donor	16
E4-C8a	DOX	AnTat.592.rDNA	VSG-2986	689	target_to_donor	73
E4-C8a	DOX	AnTat.592.rDNA	VSG-2986	693	target_to_donor	66
E4-C8a	DOX	AnTat.592.rDNA	VSG-2986	698	donor_to_target	12
E4-C8a	DOX	AnTat.592.rDNA	VSG-2986	706	donor_to_target	1
E4-C8a	DOX	AnTat.592.rDNA	VSG-2986	722	donor_to_target	8
E4-C8a	DOX	AnTat.592.rDNA	VSG-2986	722	donor_to_target_edge	2
E4-C8a	DOX	AnTat.592.rDNA	VSG-2986	722	target_to_donor	5
E4-C8a	DOX	AnTat.592.rDNA	VSG-2986	742.5	donor_to_target	15
E4-C8a	DOX	AnTat.592.rDNA	VSG-2986	742.5	donor_to_target_edge	5
E4-C8a	DOX	AnTat.592.rDNA	VSG-2986	754.5	donor_to_target	23
E4-C8a	DOX	AnTat.592.rDNA	VSG-2986	771.5	donor_to_target	8
E4-C8a	DOX	AnTat.592.rDNA	VSG-2986	782.5	donor_to_target	1
E4-C8a	DOX	AnTat.592.rDNA	VSG-2986	791.5	donor_to_target	1
E4-C8a	DOX	AnTat.592.rDNA	VSG-2986	805.5	donor_to_target	1
E4-C8a	DOX	AnTat.592.rDNA	VSG-3110	696	donor_to_target	1
E4-C8a	DOX	AnTat.592.rDNA	VSG-3110	734.5	target_to_donor	1
E4-C8a	DOX	AnTat.592.rDNA	VSG-3110	770	donor_to_target_edge	1
E4-C8a	DOX	AnTat.592.rDNA	VSG-7358	1295	target_to_donor	1
E4-C8a	DOX	AnTat.592.rDNA	family	690.25	target_to_donor	1
E4-C8a	DOX	AnTat.592.rDNA	family	726	donor_to_target	1
E4-C8a	DOX	AnTat.592.rDNA-noUTR-C	VSG-228	382	target_to_donor	1
E4-C8a	DOX	AnTat.592.rDNA-noUTR-C	VSG-228	654.5	target_to_donor	1
E4-C8a	DOX	AnTat.592.rDNA-noUTR-C	VSG-228	669	target_to_donor	12
E4-C8a	DOX	AnTat.592.rDNA-noUTR-C	VSG-228	676	target_to_donor	7
E4-C8a	DOX	AnTat.592.rDNA-noUTR-C	VSG-228	685	target_to_donor	108
E4-C8a	DOX	AnTat.592.rDNA-noUTR-C	VSG-228	691.5	target_to_donor	490
E4-C8a	DOX	AnTat.592.rDNA-noUTR-C	VSG-228	707.5	donor_to_target	1
E4-C8a	DOX	AnTat.592.rDNA-noUTR-C	VSG-228	712	donor_to_target	5
E4-C8a	DOX	AnTat.592.rDNA-noUTR-C	VSG-228	712	donor_to_target_edge	2
E4-C8a	DOX	AnTat.592.rDNA-noUTR-C	VSG-228	721	donor_to_target	7
E4-C8a	DOX	AnTat.592.rDNA-noUTR-C	VSG-228	730	donor_to_target	123
E4-C8a	DOX	AnTat.592.rDNA-noUTR-C	VSG-228	730	donor_to_target_edge	6
E4-C8a	DOX	AnTat.592.rDNA-noUTR-C	VSG-228	730	target_to_donor	1
E4-C8a	DOX	AnTat.592.rDNA-noUTR-C	VSG-228	742.5	donor_to_target	181
E4-C8a	DOX	AnTat.592.rDNA-noUTR-C	VSG-228	742.5	donor_to_target_edge	3
E4-C8a	DOX	AnTat.592.rDNA-noUTR-C	VSG-228	742.5	target_to_donor	2
E4-C8a	DOX	AnTat.592.rDNA-noUTR-C	VSG-228	750.5	donor_to_target	39
E4-C8a	DOX	AnTat.592.rDNA-noUTR-C	VSG-228	757.5	donor_to_target	4
E4-C8a	DOX	AnTat.592.rDNA-noUTR-C	VSG-228	775.5	donor_to_target	8
E4-C8a	DOX	AnTat.592.rDNA-noUTR-C	VSG-228	775.5	donor_to_target_edge	2
E4-C8a	DOX	AnTat.592.rDNA-noUTR-C	VSG-228	783	donor_to_target_edge	2
E4-C8a	DOX	AnTat.592.rDNA-noUTR-C	VSG-228	1177	donor_to_target	6
E4-C8a	DOX	AnTat.592.rDNA-noUTR-C	VSG-228	1177	target_to_donor	1
E4-C8a	DOX	AnTat.592.rDNA-noUTR-C	VSG-228	1267.5	donor_to_target	1
E4-C8a	DOX	AnTat.592.rDNA-noUTR-C	VSG-228	1300	donor_to_target	1
E4-C8a	DOX	AnTat.592.rDNA-noUTR-C	VSG-228	1405	donor_to_target	1
E4-C8a	DOX	AnTat.592.rDNA-noUTR-C	VSG-2986	636.5	target_to_donor	3
E4-C8a	DOX	AnTat.592.rDNA-noUTR-C	VSG-2986	645.5	target_to_donor	2
E4-C8a	DOX	AnTat.592.rDNA-noUTR-C	VSG-2986	654	target_to_donor	2
E4-C8a	DOX	AnTat.592.rDNA-noUTR-C	VSG-2986	669.5	target_to_donor	1
E4-C8a	DOX	AnTat.592.rDNA-noUTR-C	VSG-2986	677.5	target_to_donor	1
E4-C8a	DOX	AnTat.592.rDNA-noUTR-C	VSG-2986	683	target_to_donor	3
E4-C8a	DOX	AnTat.592.rDNA-noUTR-C	VSG-2986	689	target_to_donor	46
E4-C8a	DOX	AnTat.592.rDNA-noUTR-C	VSG-2986	693	target_to_donor	26
E4-C8a	DOX	AnTat.592.rDNA-noUTR-C	VSG-2986	698	donor_to_target	3
E4-C8a	DOX	AnTat.592.rDNA-noUTR-C	VSG-2986	698.5	donor_to_target	1
E4-C8a	DOX	AnTat.592.rDNA-noUTR-C	VSG-2986	722	donor_to_target	4
E4-C8a	DOX	AnTat.592.rDNA-noUTR-C	VSG-2986	722	target_to_donor	5
E4-C8a	DOX	AnTat.592.rDNA-noUTR-C	VSG-2986	742.5	donor_to_target	11
E4-C8a	DOX	AnTat.592.rDNA-noUTR-C	VSG-2986	754.5	donor_to_target	14
E4-C8a	DOX	AnTat.592.rDNA-noUTR-C	VSG-2986	771.5	donor_to_target	4
E4-C8a	DOX	AnTat.592.rDNA-noUTR-C	VSG-3110	614	target_to_donor	1
E4-C8a	DOX	AnTat.592.rDNA-noUTR-C	VSG-3110	637	donor_to_target	1
E4-C8a	DOX	AnTat.592.rDNA-noUTR-C	VSG-3110	734.5	target_to_donor	1
E4-C8a	DOX	AnTat.592.rDNA-500-C	VSG-228	621	target_to_donor	2
E4-C8a	DOX	AnTat.592.rDNA-500-C	VSG-228	669	target_to_donor	6
E4-C8a	DOX	AnTat.592.rDNA-500-C	VSG-228	676	target_to_donor	5
E4-C8a	DOX	AnTat.592.rDNA-500-C	VSG-228	680	target_to_donor	1
E4-C8a	DOX	AnTat.592.rDNA-500-C	VSG-228	685	target_to_donor	52
E4-C8a	DOX	AnTat.592.rDNA-500-C	VSG-228	691.5	target_to_donor	208
E4-C8a	DOX	AnTat.592.rDNA-500-C	VSG-228	698	donor_to_target	4
E4-C8a	DOX	AnTat.592.rDNA-500-C	VSG-228	712	donor_to_target	2
E4-C8a	DOX	AnTat.592.rDNA-500-C	VSG-228	721	donor_to_target	1
E4-C8a	DOX	AnTat.592.rDNA-500-C	VSG-228	730	donor_to_target	52
E4-C8a	DOX	AnTat.592.rDNA-500-C	VSG-228	742.5	donor_to_target	66
E4-C8a	DOX	AnTat.592.rDNA-500-C	VSG-228	742.5	donor_to_target_edge	2
E4-C8a	DOX	AnTat.592.rDNA-500-C	VSG-228	750.5	donor_to_target	8
E4-C8a	DOX	AnTat.592.rDNA-500-C	VSG-228	757.5	donor_to_target	1
E4-C8a	DOX	AnTat.592.rDNA-500-C	VSG-228	775.5	donor_to_target	4
E4-C8a	DOX	AnTat.592.rDNA-500-C	VSG-228	775.5	donor_to_target_edge	1
E4-C8a	DOX	AnTat.592.rDNA-500-C	VSG-228	783	donor_to_target_edge	1
E4-C8a	DOX	AnTat.592.rDNA-500-C	VSG-228	1177	donor_to_target	1
E4-C8a	DOX	AnTat.592.rDNA-500-C	VSG-228	1568	donor_to_target	1
E4-C8a	DOX	AnTat.592.rDNA-500-C	VSG-2986	623.5	target_to_donor	1
E4-C8a	DOX	AnTat.592.rDNA-500-C	VSG-2986	636.5	target_to_donor	2
E4-C8a	DOX	AnTat.592.rDNA-500-C	VSG-2986	645.5	target_to_donor	3
E4-C8a	DOX	AnTat.592.rDNA-500-C	VSG-2986	654	target_to_donor	1
E4-C8a	DOX	AnTat.592.rDNA-500-C	VSG-2986	669.5	donor_to_target_edge	1
E4-C8a	DOX	AnTat.592.rDNA-500-C	VSG-2986	669.5	target_to_donor	3
E4-C8a	DOX	AnTat.592.rDNA-500-C	VSG-2986	677.5	target_to_donor	3
E4-C8a	DOX	AnTat.592.rDNA-500-C	VSG-2986	683	target_to_donor	2
E4-C8a	DOX	AnTat.592.rDNA-500-C	VSG-2986	689	target_to_donor	26
E4-C8a	DOX	AnTat.592.rDNA-500-C	VSG-2986	693	target_to_donor	18
E4-C8a	DOX	AnTat.592.rDNA-500-C	VSG-2986	698	donor_to_target_edge	2
E4-C8a	DOX	AnTat.592.rDNA-500-C	VSG-2986	722	donor_to_target	1
E4-C8a	DOX	AnTat.592.rDNA-500-C	VSG-2986	742.5	donor_to_target	6
E4-C8a	DOX	AnTat.592.rDNA-500-C	VSG-2986	742.5	donor_to_target_edge	3
E4-C8a	DOX	AnTat.592.rDNA-500-C	VSG-2986	754.5	donor_to_target	3
E4-C8a	DOX	AnTat.592.rDNA-500-C	VSG-2986	771.5	donor_to_target	2
E4-C8a	DOX	AnTat.592.rDNA-500-C	VSG-3110	1252.5	target_to_donor	1
E4-C8a	DOX	AnTat.592.rDNA-500-C	family	1295	target_to_donor	1
E4-C8a	DOX	AnTat.592.rDNA-500-C	family	1328	donor_to_target	1
E4-C8a	DOX	AnTat.592.400	VSG-228	639.5	target_to_donor	1
E4-C8a	DOX	AnTat.592.400	VSG-228	645	target_to_donor	3
E4-C8a	DOX	AnTat.592.400	VSG-228	654.5	target_to_donor	1
E4-C8a	DOX	AnTat.592.400	VSG-228	665	target_to_donor	1
E4-C8a	DOX	AnTat.592.400	VSG-228	669	target_to_donor	10
E4-C8a	DOX	AnTat.592.400	VSG-228	676	target_to_donor	11
E4-C8a	DOX	AnTat.592.400	VSG-228	680	target_to_donor	2
E4-C8a	DOX	AnTat.592.400	VSG-228	685	target_to_donor	129
E4-C8a	DOX	AnTat.592.400	VSG-228	688	target_to_donor	1
E4-C8a	DOX	AnTat.592.400	VSG-228	691.5	target_to_donor	669
E4-C8a	DOX	AnTat.592.400	VSG-228	692	target_to_donor	1
E4-C8a	DOX	AnTat.592.400	VSG-228	698	target_to_donor	1
E4-C8a	DOX	AnTat.592.400	VSG-228	712	donor_to_target	14
E4-C8a	DOX	AnTat.592.400	VSG-228	712	donor_to_target_edge	5
E4-C8a	DOX	AnTat.592.400	VSG-228	721	donor_to_target	18
E4-C8a	DOX	AnTat.592.400	VSG-228	730	donor_to_target	204
E4-C8a	DOX	AnTat.592.400	VSG-228	730	donor_to_target_edge	3
E4-C8a	DOX	AnTat.592.400	VSG-228	742.5	donor_to_target	198
E4-C8a	DOX	AnTat.592.400	VSG-228	742.5	donor_to_target_edge	2
E4-C8a	DOX	AnTat.592.400	VSG-228	750.5	donor_to_target	51
E4-C8a	DOX	AnTat.592.400	VSG-228	757.5	donor_to_target	6
E4-C8a	DOX	AnTat.592.400	VSG-228	775.5	donor_to_target	11
E4-C8a	DOX	AnTat.592.400	VSG-228	775.5	donor_to_target_edge	1
E4-C8a	DOX	AnTat.592.400	VSG-228	792	donor_to_target	1
E4-C8a	DOX	AnTat.592.400	VSG-228	799	target_to_donor_edge	1
E4-C8a	DOX	AnTat.592.400	VSG-2986	630	target_to_donor	1
E4-C8a	DOX	AnTat.592.400	VSG-2986	636.5	target_to_donor	1
E4-C8a	DOX	AnTat.592.400	VSG-2986	645.5	target_to_donor	5
E4-C8a	DOX	AnTat.592.400	VSG-2986	654	target_to_donor	3
E4-C8a	DOX	AnTat.592.400	VSG-2986	656	target_to_donor	1
E4-C8a	DOX	AnTat.592.400	VSG-2986	669	target_to_donor	1
E4-C8a	DOX	AnTat.592.400	VSG-2986	669.5	target_to_donor	6
E4-C8a	DOX	AnTat.592.400	VSG-2986	677.5	target_to_donor	1
E4-C8a	DOX	AnTat.592.400	VSG-2986	683	target_to_donor	9
E4-C8a	DOX	AnTat.592.400	VSG-2986	689	target_to_donor	45
E4-C8a	DOX	AnTat.592.400	VSG-2986	693	target_to_donor	43
E4-C8a	DOX	AnTat.592.400	VSG-2986	698	donor_to_target	6
E4-C8a	DOX	AnTat.592.400	VSG-2986	698.5	donor_to_target	1
E4-C8a	DOX	AnTat.592.400	VSG-2986	703	target_to_donor	1
E4-C8a	DOX	AnTat.592.400	VSG-2986	722	donor_to_target	9
E4-C8a	DOX	AnTat.592.400	VSG-2986	722	target_to_donor	3
E4-C8a	DOX	AnTat.592.400	VSG-2986	742.5	donor_to_target	23
E4-C8a	DOX	AnTat.592.400	VSG-2986	742.5	donor_to_target_edge	4
E4-C8a	DOX	AnTat.592.400	VSG-2986	754.5	donor_to_target	7
E4-C8a	DOX	AnTat.592.400	VSG-2986	754.5	target_to_donor	1
E4-C8a	DOX	AnTat.592.400	VSG-2986	771.5	donor_to_target	3
E4-C8a	DOX	AnTat.592.400	VSG-2986	771.5	target_to_donor	1
E4-C8a	DOX	AnTat.592.400	VSG-2986	1261.5	donor_to_target	1
E4-C8a	DOX	AnTat.592.300	VSG-228	654.5	target_to_donor	1
E4-C8a	DOX	AnTat.592.300	VSG-228	669	target_to_donor	13
E4-C8a	DOX	AnTat.592.300	VSG-228	676	target_to_donor	13
E4-C8a	DOX	AnTat.592.300	VSG-228	680	target_to_donor	4
E4-C8a	DOX	AnTat.592.300	VSG-228	685	target_to_donor	142
E4-C8a	DOX	AnTat.592.300	VSG-228	686.5	target_to_donor	1
E4-C8a	DOX	AnTat.592.300	VSG-228	691.5	target_to_donor	690
E4-C8a	DOX	AnTat.592.300	VSG-228	712	donor_to_target	10
E4-C8a	DOX	AnTat.592.300	VSG-228	712	donor_to_target_edge	3
E4-C8a	DOX	AnTat.592.300	VSG-228	712	target_to_donor	1
E4-C8a	DOX	AnTat.592.300	VSG-228	721	donor_to_target	15
E4-C8a	DOX	AnTat.592.300	VSG-228	724	donor_to_target	1
E4-C8a	DOX	AnTat.592.300	VSG-228	729.5	donor_to_target	1
E4-C8a	DOX	AnTat.592.300	VSG-228	730	donor_to_target	227
E4-C8a	DOX	AnTat.592.300	VSG-228	730	donor_to_target_edge	8
E4-C8a	DOX	AnTat.592.300	VSG-228	742.5	donor_to_target	237
E4-C8a	DOX	AnTat.592.300	VSG-228	744.5	donor_to_target	1
E4-C8a	DOX	AnTat.592.300	VSG-228	750.5	donor_to_target	58
E4-C8a	DOX	AnTat.592.300	VSG-228	757.5	donor_to_target	2
E4-C8a	DOX	AnTat.592.300	VSG-228	775.5	donor_to_target	10
E4-C8a	DOX	AnTat.592.300	VSG-228	775.5	donor_to_target_edge	1
E4-C8a	DOX	AnTat.592.300	VSG-228	783	donor_to_target	1
E4-C8a	DOX	AnTat.592.300	VSG-228	783	donor_to_target_edge	1
E4-C8a	DOX	AnTat.592.300	VSG-228	792	donor_to_target_edge	1
E4-C8a	DOX	AnTat.592.300	VSG-2986	618.5	target_to_donor	1
E4-C8a	DOX	AnTat.592.300	VSG-2986	636.5	target_to_donor	3
E4-C8a	DOX	AnTat.592.300	VSG-2986	645.5	target_to_donor	6
E4-C8a	DOX	AnTat.592.300	VSG-2986	654	donor_to_target	1
E4-C8a	DOX	AnTat.592.300	VSG-2986	654	target_to_donor	2
E4-C8a	DOX	AnTat.592.300	VSG-2986	669.5	target_to_donor	8
E4-C8a	DOX	AnTat.592.300	VSG-2986	677.5	target_to_donor	1
E4-C8a	DOX	AnTat.592.300	VSG-2986	683	target_to_donor	16
E4-C8a	DOX	AnTat.592.300	VSG-2986	689	target_to_donor	129
E4-C8a	DOX	AnTat.592.300	VSG-2986	693	target_to_donor	69
E4-C8a	DOX	AnTat.592.300	VSG-2986	694.5	donor_to_target	1
E4-C8a	DOX	AnTat.592.300	VSG-2986	698	donor_to_target	9
E4-C8a	DOX	AnTat.592.300	VSG-2986	698	donor_to_target_edge	1
E4-C8a	DOX	AnTat.592.300	VSG-2986	698.5	donor_to_target	1
E4-C8a	DOX	AnTat.592.300	VSG-2986	722	donor_to_target	4
E4-C8a	DOX	AnTat.592.300	VSG-2986	722	target_to_donor	10
E4-C8a	DOX	AnTat.592.300	VSG-2986	742.5	donor_to_target	38
E4-C8a	DOX	AnTat.592.300	VSG-2986	742.5	donor_to_target_edge	2
E4-C8a	DOX	AnTat.592.300	VSG-2986	754.5	donor_to_target	25
E4-C8a	DOX	AnTat.592.300	VSG-2986	754.5	donor_to_target_edge	1
E4-C8a	DOX	AnTat.592.300	VSG-2986	771.5	donor_to_target	14
E4-C8a	DOX	AnTat.592.300	VSG-2986	782.5	donor_to_target_edge	1
E4-C8a	DOX	AnTat.592.300	VSG-2986	791.5	donor_to_target_edge	1
E4-C8a	DOX	AnTat.592.300	VSG-2986	805.5	donor_to_target	1
E4-C8a	DOX	AnTat.592.300	VSG-2986	853.5	target_to_donor	1
E4-C8a	DOX	AnTat.592.300	VSG-2986	1224	donor_to_target	1
E4-C8a	DOX	AnTat.592.300	VSG-3110	675	target_to_donor	1
E4-C8a	DOX	AnTat.592.300	VSG-3110	696	donor_to_target	1
E4-C8a	DOX	AnTat.592.300	VSG-3110	734.5	target_to_donor	1
E4-C8a	DOX	AnTat.592.300	family	690.25	target_to_donor	1
E4-C8a	DOX	AnTat.592.300	family	692.25	target_to_donor	3
E4-C8a	DOX	AnTat.592.300	family	721.5	donor_to_target	1
E4-C8a	DOX	AnTat.592.300	family	728.25	target_to_donor	2
E4-C8a	DOX	AnTat.592.300	family	742.5	donor_to_target	1
E4-C8a	DOX	AnTat.592.300	family	742.5	donor_to_target_edge	1
E4-C8a	DOX	AnTat.592.300	family	752.5	donor_to_target	1
E4-C8a	DOX	AnTat.592.200	VSG-228	654.5	target_to_donor	3
E4-C8a	DOX	AnTat.592.200	VSG-228	660.5	target_to_donor	1
E4-C8a	DOX	AnTat.592.200	VSG-228	669	target_to_donor	10
E4-C8a	DOX	AnTat.592.200	VSG-228	676	target_to_donor	9
E4-C8a	DOX	AnTat.592.200	VSG-228	680	target_to_donor	2
E4-C8a	DOX	AnTat.592.200	VSG-228	685	target_to_donor	94
E4-C8a	DOX	AnTat.592.200	VSG-228	691.5	donor_to_target	1
E4-C8a	DOX	AnTat.592.200	VSG-228	691.5	target_to_donor	528
E4-C8a	DOX	AnTat.592.200	VSG-228	692	target_to_donor	3
E4-C8a	DOX	AnTat.592.200	VSG-228	712	donor_to_target	9
E4-C8a	DOX	AnTat.592.200	VSG-228	712	donor_to_target_edge	5
E4-C8a	DOX	AnTat.592.200	VSG-228	721	donor_to_target	5
E4-C8a	DOX	AnTat.592.200	VSG-228	724	donor_to_target	1
E4-C8a	DOX	AnTat.592.200	VSG-228	730	donor_to_target	197
E4-C8a	DOX	AnTat.592.200	VSG-228	730	donor_to_target_edge	6
E4-C8a	DOX	AnTat.592.200	VSG-228	730	target_to_donor	1
E4-C8a	DOX	AnTat.592.200	VSG-228	742.5	donor_to_target	171
E4-C8a	DOX	AnTat.592.200	VSG-228	742.5	donor_to_target_edge	7
E4-C8a	DOX	AnTat.592.200	VSG-228	750.5	donor_to_target	39
E4-C8a	DOX	AnTat.592.200	VSG-228	757.5	donor_to_target	8
E4-C8a	DOX	AnTat.592.200	VSG-228	757.5	target_to_donor	1
E4-C8a	DOX	AnTat.592.200	VSG-228	775.5	donor_to_target	4
E4-C8a	DOX	AnTat.592.200	VSG-228	775.5	donor_to_target_edge	2
E4-C8a	DOX	AnTat.592.200	VSG-228	783	donor_to_target	3
E4-C8a	DOX	AnTat.592.200	VSG-228	783	donor_to_target_edge	1
E4-C8a	DOX	AnTat.592.200	VSG-2986	225.5	donor_to_target	1
E4-C8a	DOX	AnTat.592.200	VSG-2986	465	target_to_donor	1
E4-C8a	DOX	AnTat.592.200	VSG-2986	618.5	target_to_donor	1
E4-C8a	DOX	AnTat.592.200	VSG-2986	630	target_to_donor	1
E4-C8a	DOX	AnTat.592.200	VSG-2986	636.5	target_to_donor	4
E4-C8a	DOX	AnTat.592.200	VSG-2986	645.5	target_to_donor	7
E4-C8a	DOX	AnTat.592.200	VSG-2986	654	target_to_donor	4
E4-C8a	DOX	AnTat.592.200	VSG-2986	669.5	target_to_donor	6
E4-C8a	DOX	AnTat.592.200	VSG-2986	683	target_to_donor	12
E4-C8a	DOX	AnTat.592.200	VSG-2986	689	target_to_donor	100
E4-C8a	DOX	AnTat.592.200	VSG-2986	693	target_to_donor	80
E4-C8a	DOX	AnTat.592.200	VSG-2986	695.5	target_to_donor	1
E4-C8a	DOX	AnTat.592.200	VSG-2986	698	donor_to_target	10
E4-C8a	DOX	AnTat.592.200	VSG-2986	722	donor_to_target	4
E4-C8a	DOX	AnTat.592.200	VSG-2986	722	target_to_donor	6
E4-C8a	DOX	AnTat.592.200	VSG-2986	742.5	donor_to_target	34
E4-C8a	DOX	AnTat.592.200	VSG-2986	742.5	donor_to_target_edge	8
E4-C8a	DOX	AnTat.592.200	VSG-2986	754.5	donor_to_target	19
E4-C8a	DOX	AnTat.592.200	VSG-2986	771.5	donor_to_target	14
E4-C8a	DOX	AnTat.592.200	VSG-2986	782.5	donor_to_target_edge	3
E4-C8a	DOX	AnTat.592.200	VSG-2986	791.5	target_to_donor_edge	1
E4-C8a	DOX	AnTat.592.200	VSG-2986	1187	donor_to_target	1
E4-C8a	DOX	AnTat.592.200	family	666	target_to_donor	1
E4-C8a	DOX	AnTat.592.200	family	692.25	target_to_donor	2
E4-C8a	DOX	AnTat.592.200	family	717	donor_to_target	1
E4-C8a	DOX	AnTat.592.200	family	721.5	donor_to_target	1
E4-C8a	DOX	AnTat.592.100	VSG-228	558	donor_to_target	1
E4-C8a	DOX	AnTat.592.100	VSG-228	654	target_to_donor	1
E4-C8a	DOX	AnTat.592.100	VSG-228	685	target_to_donor	8
E4-C8a	DOX	AnTat.592.100	VSG-228	691.5	target_to_donor	25
E4-C8a	DOX	AnTat.592.100	VSG-228	698	donor_to_target	1
E4-C8a	DOX	AnTat.592.100	VSG-228	712	donor_to_target	1
E4-C8a	DOX	AnTat.592.100	VSG-228	730	donor_to_target	18
E4-C8a	DOX	AnTat.592.100	VSG-228	742.5	donor_to_target	10
E4-C8a	DOX	AnTat.592.100	VSG-2986	627	target_to_donor	1
E4-C8a	DOX	AnTat.592.100	VSG-2986	630	target_to_donor	1
E4-C8a	DOX	AnTat.592.100	VSG-2986	636.5	target_to_donor	10
E4-C8a	DOX	AnTat.592.100	VSG-2986	645.5	target_to_donor	11
E4-C8a	DOX	AnTat.592.100	VSG-2986	654	target_to_donor	5
E4-C8a	DOX	AnTat.592.100	VSG-2986	669.5	target_to_donor	17
E4-C8a	DOX	AnTat.592.100	VSG-2986	677.5	target_to_donor	3
E4-C8a	DOX	AnTat.592.100	VSG-2986	683	target_to_donor	24
E4-C8a	DOX	AnTat.592.100	VSG-2986	689	target_to_donor	190
E4-C8a	DOX	AnTat.592.100	VSG-2986	693	target_to_donor	43
E4-C8a	DOX	AnTat.592.100	VSG-2986	698	donor_to_target	13
E4-C8a	DOX	AnTat.592.100	VSG-2986	698	donor_to_target_edge	1
E4-C8a	DOX	AnTat.592.100	VSG-2986	698.5	donor_to_target	1
E4-C8a	DOX	AnTat.592.100	VSG-2986	698.5	target_to_donor	1
E4-C8a	DOX	AnTat.592.100	VSG-2986	699	donor_to_target	1
E4-C8a	DOX	AnTat.592.100	VSG-2986	706	donor_to_target	1
E4-C8a	DOX	AnTat.592.100	VSG-2986	707.5	donor_to_target_edge	1
E4-C8a	DOX	AnTat.592.100	VSG-2986	722	donor_to_target	20
E4-C8a	DOX	AnTat.592.100	VSG-2986	722	target_to_donor	11
E4-C8a	DOX	AnTat.592.100	VSG-2986	742.5	donor_to_target	48
E4-C8a	DOX	AnTat.592.100	VSG-2986	742.5	donor_to_target_edge	9
E4-C8a	DOX	AnTat.592.100	VSG-2986	742.5	target_to_donor	1
E4-C8a	DOX	AnTat.592.100	VSG-2986	754.5	donor_to_target	31
E4-C8a	DOX	AnTat.592.100	VSG-2986	771.5	donor_to_target	23
E4-C8a	DOX	AnTat.592.100	VSG-2986	771.5	donor_to_target_edge	1
E4-C8a	DOX	AnTat.592.100	VSG-2986	782.5	donor_to_target	1
E4-C8a	DOX	AnTat.592.100	VSG-2986	782.5	donor_to_target_edge	2
E4-C8a	DOX	AnTat.592.100	VSG-2986	791.5	donor_to_target_edge	1
E4-C8a	DOX	AnTat.592.100	VSG-2986	805.5	donor_to_target	1
E4-C8a	DOX	AnTat.592.100	VSG-2986	811	donor_to_target_edge	1
E4-C8a	DOX	AnTat.592.100	VSG-3110	675	target_to_donor	1
E4-C8a	DOX	AnTat.592.100	VSG-3110	712	donor_to_target	1
E4-C8a	DOX	AnTat.592.rDNA-100-C	VSG-228	558	donor_to_target	2
E4-C8a	DOX	AnTat.592.rDNA-100-C	VSG-228	691.5	target_to_donor	1
E4-C8a	DOX	AnTat.592.rDNA-100-C	VSG-2986	424.5	target_to_donor	1
E4-C8a	DOX	AnTat.592.rDNA-100-C	VSG-2986	630	target_to_donor	1
E4-C8a	DOX	AnTat.592.rDNA-100-C	VSG-2986	636.5	target_to_donor	1
E4-C8a	DOX	AnTat.592.rDNA-100-C	VSG-2986	645.5	target_to_donor	4
E4-C8a	DOX	AnTat.592.rDNA-100-C	VSG-2986	654	target_to_donor	1
E4-C8a	DOX	AnTat.592.rDNA-100-C	VSG-2986	669.5	target_to_donor	2
E4-C8a	DOX	AnTat.592.rDNA-100-C	VSG-2986	676	target_to_donor	1
E4-C8a	DOX	AnTat.592.rDNA-100-C	VSG-2986	683	target_to_donor	12
E4-C8a	DOX	AnTat.592.rDNA-100-C	VSG-2986	689	target_to_donor	64
E4-C8a	DOX	AnTat.592.rDNA-100-C	VSG-2986	693	target_to_donor	15
E4-C8a	DOX	AnTat.592.rDNA-100-C	VSG-2986	698	donor_to_target	4
E4-C8a	DOX	AnTat.592.rDNA-100-C	VSG-2986	698	donor_to_target_edge	1
E4-C8a	DOX	AnTat.592.rDNA-100-C	VSG-2986	722	donor_to_target	4
E4-C8a	DOX	AnTat.592.rDNA-100-C	VSG-2986	722	target_to_donor	2
E4-C8a	DOX	AnTat.592.rDNA-100-C	VSG-2986	742.5	donor_to_target	14
E4-C8a	DOX	AnTat.592.rDNA-100-C	VSG-2986	742.5	donor_to_target_edge	3
E4-C8a	DOX	AnTat.592.rDNA-100-C	VSG-2986	742.5	target_to_donor	1
E4-C8a	DOX	AnTat.592.rDNA-100-C	VSG-2986	754.5	donor_to_target	13
E4-C8a	DOX	AnTat.592.rDNA-100-C	VSG-2986	771.5	donor_to_target	7
E4-C8a	DOX	AnTat.592.rDNA-100-C	VSG-2986	805.5	donor_to_target	1
E4-C8a	DOX	AnTat.592.rDNA-100-C	VSG-2986	1261.5	target_to_donor	1
E4-C8a	DOX	AnTat.592.rDNA-100-C	VSG-2986	1314	donor_to_target	1
E4-C8b	DOX	AnTat.592.rDNA	VSG-228	645	target_to_donor	2
E4-C8b	DOX	AnTat.592.rDNA	VSG-228	654.5	target_to_donor	5
E4-C8b	DOX	AnTat.592.rDNA	VSG-228	669	target_to_donor	6
E4-C8b	DOX	AnTat.592.rDNA	VSG-228	676	target_to_donor	31
E4-C8b	DOX	AnTat.592.rDNA	VSG-228	680	target_to_donor	3
E4-C8b	DOX	AnTat.592.rDNA	VSG-228	685	target_to_donor	75
E4-C8b	DOX	AnTat.592.rDNA	VSG-228	691.5	target_to_donor	839
E4-C8b	DOX	AnTat.592.rDNA	VSG-228	694.5	donor_to_target	1
E4-C8b	DOX	AnTat.592.rDNA	VSG-228	698	donor_to_target	6
E4-C8b	DOX	AnTat.592.rDNA	VSG-228	712	donor_to_target	13
E4-C8b	DOX	AnTat.592.rDNA	VSG-228	712	donor_to_target_edge	5
E4-C8b	DOX	AnTat.592.rDNA	VSG-228	717	donor_to_target_edge	1
E4-C8b	DOX	AnTat.592.rDNA	VSG-228	721	donor_to_target	1
E4-C8b	DOX	AnTat.592.rDNA	VSG-228	730	donor_to_target	163
E4-C8b	DOX	AnTat.592.rDNA	VSG-228	730	donor_to_target_edge	5
E4-C8b	DOX	AnTat.592.rDNA	VSG-228	742.5	donor_to_target	200
E4-C8b	DOX	AnTat.592.rDNA	VSG-228	742.5	donor_to_target_edge	10
E4-C8b	DOX	AnTat.592.rDNA	VSG-228	742.5	target_to_donor_edge	4
E4-C8b	DOX	AnTat.592.rDNA	VSG-228	750.5	donor_to_target	54
E4-C8b	DOX	AnTat.592.rDNA	VSG-228	764	target_to_donor_edge	1
E4-C8b	DOX	AnTat.592.rDNA	VSG-228	775.5	donor_to_target	4
E4-C8b	DOX	AnTat.592.rDNA	VSG-228	792	donor_to_target_edge	3
E4-C8b	DOX	AnTat.592.rDNA	VSG-228	792	target_to_donor_edge	1
E4-C8b	DOX	AnTat.592.rDNA	VSG-228	1177	donor_to_target	1
E4-C8b	DOX	AnTat.592.rDNA	VSG-228	1246	donor_to_target	7
E4-C8b	DOX	AnTat.592.rDNA	VSG-2986	636.5	target_to_donor	2
E4-C8b	DOX	AnTat.592.rDNA	VSG-2986	645.5	target_to_donor	4
E4-C8b	DOX	AnTat.592.rDNA	VSG-2986	669.5	target_to_donor	10
E4-C8b	DOX	AnTat.592.rDNA	VSG-2986	683	target_to_donor	1
E4-C8b	DOX	AnTat.592.rDNA	VSG-2986	689	target_to_donor	17
E4-C8b	DOX	AnTat.592.rDNA	VSG-2986	693	target_to_donor	12
E4-C8b	DOX	AnTat.592.rDNA	VSG-2986	698	donor_to_target	2
E4-C8b	DOX	AnTat.592.rDNA	VSG-2986	722	donor_to_target	5
E4-C8b	DOX	AnTat.592.rDNA	VSG-2986	722	target_to_donor	1
E4-C8b	DOX	AnTat.592.rDNA	VSG-2986	742.5	donor_to_target	4
E4-C8b	DOX	AnTat.592.rDNA	VSG-2986	742.5	donor_to_target_edge	5
E4-C8b	DOX	AnTat.592.rDNA	VSG-2986	754.5	donor_to_target	7
E4-C8b	DOX	AnTat.592.rDNA	VSG-2986	771.5	donor_to_target	4
E4-C8b	DOX	AnTat.592.rDNA	family	692.25	target_to_donor	1
E4-C8b	DOX	AnTat.592.rDNA	family	717	donor_to_target	1
E4-C8b	DOX	AnTat.592.rDNA-noUTR-C	VSG-228	558	donor_to_target	1
E4-C8b	DOX	AnTat.592.rDNA-noUTR-C	VSG-228	654.5	target_to_donor	2
E4-C8b	DOX	AnTat.592.rDNA-noUTR-C	VSG-228	663	target_to_donor	1
E4-C8b	DOX	AnTat.592.rDNA-noUTR-C	VSG-228	669	target_to_donor	2
E4-C8b	DOX	AnTat.592.rDNA-noUTR-C	VSG-228	676	target_to_donor	4
E4-C8b	DOX	AnTat.592.rDNA-noUTR-C	VSG-228	685	target_to_donor	47
E4-C8b	DOX	AnTat.592.rDNA-noUTR-C	VSG-228	691.5	target_to_donor	293
E4-C8b	DOX	AnTat.592.rDNA-noUTR-C	VSG-228	712	donor_to_target	2
E4-C8b	DOX	AnTat.592.rDNA-noUTR-C	VSG-228	721	donor_to_target	1
E4-C8b	DOX	AnTat.592.rDNA-noUTR-C	VSG-228	730	donor_to_target	79
E4-C8b	DOX	AnTat.592.rDNA-noUTR-C	VSG-228	730	donor_to_target_edge	2
E4-C8b	DOX	AnTat.592.rDNA-noUTR-C	VSG-228	742.5	donor_to_target	80
E4-C8b	DOX	AnTat.592.rDNA-noUTR-C	VSG-228	742.5	donor_to_target_edge	3
E4-C8b	DOX	AnTat.592.rDNA-noUTR-C	VSG-228	750.5	donor_to_target	24
E4-C8b	DOX	AnTat.592.rDNA-noUTR-C	VSG-228	775.5	donor_to_target	2
E4-C8b	DOX	AnTat.592.rDNA-noUTR-C	VSG-228	783	donor_to_target	1
E4-C8b	DOX	AnTat.592.rDNA-noUTR-C	VSG-228	783	donor_to_target_edge	1
E4-C8b	DOX	AnTat.592.rDNA-noUTR-C	VSG-228	792	donor_to_target	2
E4-C8b	DOX	AnTat.592.rDNA-noUTR-C	VSG-228	1177	donor_to_target	4
E4-C8b	DOX	AnTat.592.rDNA-noUTR-C	VSG-228	1300	donor_to_target	1
E4-C8b	DOX	AnTat.592.rDNA-noUTR-C	VSG-228	1425.5	donor_to_target	1
E4-C8b	DOX	AnTat.592.rDNA-noUTR-C	VSG-2986	636.5	target_to_donor	2
E4-C8b	DOX	AnTat.592.rDNA-noUTR-C	VSG-2986	645.5	target_to_donor	2
E4-C8b	DOX	AnTat.592.rDNA-noUTR-C	VSG-2986	654	target_to_donor	1
E4-C8b	DOX	AnTat.592.rDNA-noUTR-C	VSG-2986	669.5	target_to_donor	1
E4-C8b	DOX	AnTat.592.rDNA-noUTR-C	VSG-2986	683	target_to_donor	3
E4-C8b	DOX	AnTat.592.rDNA-noUTR-C	VSG-2986	689	target_to_donor	33
E4-C8b	DOX	AnTat.592.rDNA-noUTR-C	VSG-2986	693	target_to_donor	30
E4-C8b	DOX	AnTat.592.rDNA-noUTR-C	VSG-2986	698	donor_to_target	2
E4-C8b	DOX	AnTat.592.rDNA-noUTR-C	VSG-2986	722	donor_to_target	1
E4-C8b	DOX	AnTat.592.rDNA-noUTR-C	VSG-2986	722	target_to_donor	1
E4-C8b	DOX	AnTat.592.rDNA-noUTR-C	VSG-2986	742.5	donor_to_target	9
E4-C8b	DOX	AnTat.592.rDNA-noUTR-C	VSG-2986	754.5	donor_to_target	1
E4-C8b	DOX	AnTat.592.rDNA-noUTR-C	VSG-2986	754.5	donor_to_target_edge	2
E4-C8b	DOX	AnTat.592.rDNA-noUTR-C	VSG-2986	771.5	donor_to_target	5
E4-C8b	DOX	AnTat.592.rDNA-noUTR-C	VSG-2986	782.5	donor_to_target	1
E4-C8b	DOX	AnTat.592.rDNA-noUTR-C	VSG-2986	791.5	donor_to_target	1
E4-C8b	DOX	AnTat.592.rDNA-noUTR-C	VSG-3110	734.5	target_to_donor	1
E4-C8b	DOX	AnTat.592.rDNA-500-C	VSG-228	654.5	target_to_donor	2
E4-C8b	DOX	AnTat.592.rDNA-500-C	VSG-228	669	target_to_donor	7
E4-C8b	DOX	AnTat.592.rDNA-500-C	VSG-228	676	target_to_donor	21
E4-C8b	DOX	AnTat.592.rDNA-500-C	VSG-228	680	target_to_donor	6
E4-C8b	DOX	AnTat.592.rDNA-500-C	VSG-228	685	target_to_donor	140
E4-C8b	DOX	AnTat.592.rDNA-500-C	VSG-228	691.5	target_to_donor	633
E4-C8b	DOX	AnTat.592.rDNA-500-C	VSG-228	692	target_to_donor	2
E4-C8b	DOX	AnTat.592.rDNA-500-C	VSG-228	698	donor_to_target	1
E4-C8b	DOX	AnTat.592.rDNA-500-C	VSG-228	698	target_to_donor	1
E4-C8b	DOX	AnTat.592.rDNA-500-C	VSG-228	698.5	donor_to_target	1
E4-C8b	DOX	AnTat.592.rDNA-500-C	VSG-228	712	donor_to_target	7
E4-C8b	DOX	AnTat.592.rDNA-500-C	VSG-228	712	donor_to_target_edge	4
E4-C8b	DOX	AnTat.592.rDNA-500-C	VSG-228	717	donor_to_target	1
E4-C8b	DOX	AnTat.592.rDNA-500-C	VSG-228	717	donor_to_target_edge	1
E4-C8b	DOX	AnTat.592.rDNA-500-C	VSG-228	721	donor_to_target	14
E4-C8b	DOX	AnTat.592.rDNA-500-C	VSG-228	724	donor_to_target	1
E4-C8b	DOX	AnTat.592.rDNA-500-C	VSG-228	730	donor_to_target	215
E4-C8b	DOX	AnTat.592.rDNA-500-C	VSG-228	730	donor_to_target_edge	12
E4-C8b	DOX	AnTat.592.rDNA-500-C	VSG-228	730	target_to_donor	2
E4-C8b	DOX	AnTat.592.rDNA-500-C	VSG-228	730.5	donor_to_target	1
E4-C8b	DOX	AnTat.592.rDNA-500-C	VSG-228	736	target_to_donor_edge	1
E4-C8b	DOX	AnTat.592.rDNA-500-C	VSG-228	742.5	donor_to_target	208
E4-C8b	DOX	AnTat.592.rDNA-500-C	VSG-228	742.5	donor_to_target_edge	2
E4-C8b	DOX	AnTat.592.rDNA-500-C	VSG-228	750.5	donor_to_target	48
E4-C8b	DOX	AnTat.592.rDNA-500-C	VSG-228	757.5	donor_to_target	4
E4-C8b	DOX	AnTat.592.rDNA-500-C	VSG-228	775.5	donor_to_target	9
E4-C8b	DOX	AnTat.592.rDNA-500-C	VSG-228	792	donor_to_target	1
E4-C8b	DOX	AnTat.592.rDNA-500-C	VSG-228	792	donor_to_target_edge	2
E4-C8b	DOX	AnTat.592.rDNA-500-C	VSG-2986	636.5	target_to_donor	6
E4-C8b	DOX	AnTat.592.rDNA-500-C	VSG-2986	645.5	target_to_donor	6
E4-C8b	DOX	AnTat.592.rDNA-500-C	VSG-2986	654	target_to_donor	3
E4-C8b	DOX	AnTat.592.rDNA-500-C	VSG-2986	669.5	target_to_donor	8
E4-C8b	DOX	AnTat.592.rDNA-500-C	VSG-2986	677.5	donor_to_target	1
E4-C8b	DOX	AnTat.592.rDNA-500-C	VSG-2986	683	target_to_donor	14
E4-C8b	DOX	AnTat.592.rDNA-500-C	VSG-2986	689	donor_to_target	1
E4-C8b	DOX	AnTat.592.rDNA-500-C	VSG-2986	689	target_to_donor	94
E4-C8b	DOX	AnTat.592.rDNA-500-C	VSG-2986	693	target_to_donor	73
E4-C8b	DOX	AnTat.592.rDNA-500-C	VSG-2986	698	donor_to_target	10
E4-C8b	DOX	AnTat.592.rDNA-500-C	VSG-2986	707.5	donor_to_target	1
E4-C8b	DOX	AnTat.592.rDNA-500-C	VSG-2986	722	donor_to_target	7
E4-C8b	DOX	AnTat.592.rDNA-500-C	VSG-2986	722	donor_to_target_edge	1
E4-C8b	DOX	AnTat.592.rDNA-500-C	VSG-2986	722	target_to_donor	9
E4-C8b	DOX	AnTat.592.rDNA-500-C	VSG-2986	742.5	donor_to_target	39
E4-C8b	DOX	AnTat.592.rDNA-500-C	VSG-2986	742.5	donor_to_target_edge	7
E4-C8b	DOX	AnTat.592.rDNA-500-C	VSG-2986	754.5	donor_to_target	23
E4-C8b	DOX	AnTat.592.rDNA-500-C	VSG-2986	771.5	donor_to_target	11
E4-C8b	DOX	AnTat.592.rDNA-500-C	VSG-2986	1210.5	donor_to_target	1
E4-C8b	DOX	AnTat.592.rDNA-500-C	VSG-3110	675	target_to_donor	1
E4-C8b	DOX	AnTat.592.rDNA-500-C	VSG-3110	693	target_to_donor	1
E4-C8b	DOX	AnTat.592.rDNA-500-C	VSG-3110	712	donor_to_target	1
E4-C8b	DOX	AnTat.592.rDNA-500-C	VSG-3110	734.5	target_to_donor	1
E4-C8b	DOX	AnTat.592.rDNA-500-C	VSG-3110	1252.5	target_to_donor	1
E4-C8b	DOX	AnTat.592.rDNA-500-C	family	692.25	target_to_donor	1
E4-C8b	DOX	AnTat.592.rDNA-500-C	family	712	donor_to_target_edge	1
E4-C8b	DOX	AnTat.592.400	VSG-228	654.5	target_to_donor	1
E4-C8b	DOX	AnTat.592.400	VSG-228	669	target_to_donor	5
E4-C8b	DOX	AnTat.592.400	VSG-228	676	target_to_donor	5
E4-C8b	DOX	AnTat.592.400	VSG-228	685	target_to_donor	62
E4-C8b	DOX	AnTat.592.400	VSG-228	691.5	target_to_donor	257
E4-C8b	DOX	AnTat.592.400	VSG-228	694.5	donor_to_target	1
E4-C8b	DOX	AnTat.592.400	VSG-228	698	donor_to_target	1
E4-C8b	DOX	AnTat.592.400	VSG-228	712	donor_to_target	4
E4-C8b	DOX	AnTat.592.400	VSG-228	712	donor_to_target_edge	1
E4-C8b	DOX	AnTat.592.400	VSG-228	717	donor_to_target_edge	1
E4-C8b	DOX	AnTat.592.400	VSG-228	721	donor_to_target	2
E4-C8b	DOX	AnTat.592.400	VSG-228	724	donor_to_target	1
E4-C8b	DOX	AnTat.592.400	VSG-228	730	donor_to_target	71
E4-C8b	DOX	AnTat.592.400	VSG-228	730	donor_to_target_edge	2
E4-C8b	DOX	AnTat.592.400	VSG-228	742.5	donor_to_target	93
E4-C8b	DOX	AnTat.592.400	VSG-228	750.5	donor_to_target	19
E4-C8b	DOX	AnTat.592.400	VSG-228	750.5	donor_to_target_edge	2
E4-C8b	DOX	AnTat.592.400	VSG-228	757.5	donor_to_target	3
E4-C8b	DOX	AnTat.592.400	VSG-228	775.5	donor_to_target	2
E4-C8b	DOX	AnTat.592.400	VSG-228	775.5	donor_to_target_edge	2
E4-C8b	DOX	AnTat.592.400	VSG-2986	550.5	target_to_donor	1
E4-C8b	DOX	AnTat.592.400	VSG-2986	636.5	target_to_donor	4
E4-C8b	DOX	AnTat.592.400	VSG-2986	645.5	donor_to_target	1
E4-C8b	DOX	AnTat.592.400	VSG-2986	645.5	target_to_donor	1
E4-C8b	DOX	AnTat.592.400	VSG-2986	669.5	target_to_donor	1
E4-C8b	DOX	AnTat.592.400	VSG-2986	683	target_to_donor	2
E4-C8b	DOX	AnTat.592.400	VSG-2986	689	target_to_donor	27
E4-C8b	DOX	AnTat.592.400	VSG-2986	693	target_to_donor	25
E4-C8b	DOX	AnTat.592.400	VSG-2986	698	donor_to_target	3
E4-C8b	DOX	AnTat.592.400	VSG-2986	722	donor_to_target	2
E4-C8b	DOX	AnTat.592.400	VSG-2986	722	target_to_donor	2
E4-C8b	DOX	AnTat.592.400	VSG-2986	742.5	donor_to_target	11
E4-C8b	DOX	AnTat.592.400	VSG-2986	742.5	donor_to_target_edge	1
E4-C8b	DOX	AnTat.592.400	VSG-2986	754.5	donor_to_target	7
E4-C8b	DOX	AnTat.592.400	VSG-2986	771.5	donor_to_target	2
E4-C8b	DOX	AnTat.592.400	VSG-2986	782.5	donor_to_target_edge	1
E4-C8b	DOX	AnTat.592.300	VSG-228	558	donor_to_target	1
E4-C8b	DOX	AnTat.592.300	VSG-228	654.5	target_to_donor	1
E4-C8b	DOX	AnTat.592.300	VSG-228	669	target_to_donor	3
E4-C8b	DOX	AnTat.592.300	VSG-228	676	target_to_donor	8
E4-C8b	DOX	AnTat.592.300	VSG-228	680	target_to_donor	3
E4-C8b	DOX	AnTat.592.300	VSG-228	685	target_to_donor	67
E4-C8b	DOX	AnTat.592.300	VSG-228	691.5	target_to_donor	397
E4-C8b	DOX	AnTat.592.300	VSG-228	698	donor_to_target	1
E4-C8b	DOX	AnTat.592.300	VSG-228	702	target_to_donor	1
E4-C8b	DOX	AnTat.592.300	VSG-228	712	donor_to_target	4
E4-C8b	DOX	AnTat.592.300	VSG-228	712	donor_to_target_edge	2
E4-C8b	DOX	AnTat.592.300	VSG-228	717	donor_to_target_edge	1
E4-C8b	DOX	AnTat.592.300	VSG-228	721	donor_to_target	4
E4-C8b	DOX	AnTat.592.300	VSG-228	724	donor_to_target	1
E4-C8b	DOX	AnTat.592.300	VSG-228	730	donor_to_target	123
E4-C8b	DOX	AnTat.592.300	VSG-228	730	donor_to_target_edge	5
E4-C8b	DOX	AnTat.592.300	VSG-228	742.5	donor_to_target	126
E4-C8b	DOX	AnTat.592.300	VSG-228	742.5	donor_to_target_edge	3
E4-C8b	DOX	AnTat.592.300	VSG-228	750.5	donor_to_target	34
E4-C8b	DOX	AnTat.592.300	VSG-228	757.5	donor_to_target	3
E4-C8b	DOX	AnTat.592.300	VSG-228	775.5	donor_to_target	7
E4-C8b	DOX	AnTat.592.300	VSG-228	783	donor_to_target_edge	1
E4-C8b	DOX	AnTat.592.300	VSG-2986	618.5	target_to_donor	1
E4-C8b	DOX	AnTat.592.300	VSG-2986	636.5	target_to_donor	5
E4-C8b	DOX	AnTat.592.300	VSG-2986	645.5	target_to_donor	2
E4-C8b	DOX	AnTat.592.300	VSG-2986	654	target_to_donor	5
E4-C8b	DOX	AnTat.592.300	VSG-2986	669.5	target_to_donor	3
E4-C8b	DOX	AnTat.592.300	VSG-2986	683	target_to_donor	4
E4-C8b	DOX	AnTat.592.300	VSG-2986	685	target_to_donor	1
E4-C8b	DOX	AnTat.592.300	VSG-2986	689	target_to_donor	35
E4-C8b	DOX	AnTat.592.300	VSG-2986	693	target_to_donor	25
E4-C8b	DOX	AnTat.592.300	VSG-2986	698	donor_to_target	6
E4-C8b	DOX	AnTat.592.300	VSG-2986	698.5	donor_to_target	1
E4-C8b	DOX	AnTat.592.300	VSG-2986	707.5	donor_to_target	1
E4-C8b	DOX	AnTat.592.300	VSG-2986	707.5	donor_to_target_edge	1
E4-C8b	DOX	AnTat.592.300	VSG-2986	722	donor_to_target	3
E4-C8b	DOX	AnTat.592.300	VSG-2986	722	target_to_donor	3
E4-C8b	DOX	AnTat.592.300	VSG-2986	742.5	donor_to_target	9
E4-C8b	DOX	AnTat.592.300	VSG-2986	742.5	donor_to_target_edge	4
E4-C8b	DOX	AnTat.592.300	VSG-2986	754.5	donor_to_target	5
E4-C8b	DOX	AnTat.592.300	VSG-2986	771.5	donor_to_target	4
E4-C8b	DOX	AnTat.592.300	VSG-2986	791.5	donor_to_target_edge	1
E4-C8b	DOX	AnTat.592.300	VSG-3110	637	target_to_donor	1
E4-C8b	DOX	AnTat.592.300	family	692.25	target_to_donor	1
E4-C8b	DOX	AnTat.592.200	VSG-228	558	donor_to_target	1
E4-C8b	DOX	AnTat.592.100	VSG-228	685	target_to_donor	3
E4-C8b	DOX	AnTat.592.100	VSG-228	691.5	target_to_donor	57
E4-C8b	DOX	AnTat.592.100	VSG-228	692	target_to_donor	1
E4-C8b	DOX	AnTat.592.100	VSG-228	717	donor_to_target	1
E4-C8b	DOX	AnTat.592.100	VSG-228	721	donor_to_target	3
E4-C8b	DOX	AnTat.592.100	VSG-228	730	donor_to_target	23
E4-C8b	DOX	AnTat.592.100	VSG-228	730	donor_to_target_edge	2
E4-C8b	DOX	AnTat.592.100	VSG-228	742.5	donor_to_target	21
E4-C8b	DOX	AnTat.592.100	VSG-228	750.5	donor_to_target	1
E4-C8b	DOX	AnTat.592.100	VSG-2986	636.5	target_to_donor	6
E4-C8b	DOX	AnTat.592.100	VSG-2986	645.5	target_to_donor	13
E4-C8b	DOX	AnTat.592.100	VSG-2986	654	target_to_donor	10
E4-C8b	DOX	AnTat.592.100	VSG-2986	656	target_to_donor	2
E4-C8b	DOX	AnTat.592.100	VSG-2986	669.5	target_to_donor	14
E4-C8b	DOX	AnTat.592.100	VSG-2986	677.5	target_to_donor	2
E4-C8b	DOX	AnTat.592.100	VSG-2986	683	target_to_donor	23
E4-C8b	DOX	AnTat.592.100	VSG-2986	689	target_to_donor	111
E4-C8b	DOX	AnTat.592.100	VSG-2986	693	target_to_donor	44
E4-C8b	DOX	AnTat.592.100	VSG-2986	695.5	target_to_donor	2
E4-C8b	DOX	AnTat.592.100	VSG-2986	698	donor_to_target	22
E4-C8b	DOX	AnTat.592.100	VSG-2986	698	donor_to_target_edge	3
E4-C8b	DOX	AnTat.592.100	VSG-2986	707.5	donor_to_target	1
E4-C8b	DOX	AnTat.592.100	VSG-2986	722	donor_to_target	7
E4-C8b	DOX	AnTat.592.100	VSG-2986	722	donor_to_target_edge	1
E4-C8b	DOX	AnTat.592.100	VSG-2986	722	target_to_donor	13
E4-C8b	DOX	AnTat.592.100	VSG-2986	742.5	donor_to_target	40
E4-C8b	DOX	AnTat.592.100	VSG-2986	742.5	donor_to_target_edge	7
E4-C8b	DOX	AnTat.592.100	VSG-2986	754.5	donor_to_target	24
E4-C8b	DOX	AnTat.592.100	VSG-2986	754.5	target_to_donor	1
E4-C8b	DOX	AnTat.592.100	VSG-2986	771.5	donor_to_target	11
E4-C8b	DOX	AnTat.592.100	VSG-2986	782.5	donor_to_target	2
E4-C8b	DOX	AnTat.592.100	VSG-2986	805.5	donor_to_target	1
E4-C8b	DOX	AnTat.592.100	VSG-2986	811	donor_to_target_edge	1
E4-C8b	DOX	AnTat.592.100	VSG-2986	853.5	target_to_donor	3
E4-C8b	DOX	AnTat.592.100	VSG-2986	1261.5	target_to_donor	1
E4-C8b	DOX	AnTat.592.100	VSG-2986	1290.5	donor_to_target	1
E4-C8b	DOX	AnTat.592.100	VSG-2986	1300.5	donor_to_target	1
E4-C8b	DOX	AnTat.592.100	VSG-3110	734.5	target_to_donor	2
E4-C8b	DOX	AnTat.592.100	VSG-3110	748.5	target_to_donor	1
E4-C8b	DOX	AnTat.592.100	VSG-3110	770	donor_to_target_edge	2
E4-C8b	DOX	AnTat.592.rDNA-100-C	VSG-228	691.5	target_to_donor	1
E4-C8b	DOX	AnTat.592.rDNA-100-C	VSG-228	742.5	donor_to_target	1
E4-C8b	DOX	AnTat.592.rDNA-100-C	VSG-2986	192	donor_to_target	1
E4-C8b	DOX	AnTat.592.rDNA-100-C	VSG-2986	424.5	target_to_donor	1
E4-C8b	DOX	AnTat.592.rDNA-100-C	VSG-2986	636.5	target_to_donor	3
E4-C8b	DOX	AnTat.592.rDNA-100-C	VSG-2986	645.5	target_to_donor	11
E4-C8b	DOX	AnTat.592.rDNA-100-C	VSG-2986	663	target_to_donor	2
E4-C8b	DOX	AnTat.592.rDNA-100-C	VSG-2986	669.5	target_to_donor	9
E4-C8b	DOX	AnTat.592.rDNA-100-C	VSG-2986	677.5	donor_to_target	1
E4-C8b	DOX	AnTat.592.rDNA-100-C	VSG-2986	683	target_to_donor	23
E4-C8b	DOX	AnTat.592.rDNA-100-C	VSG-2986	689	target_to_donor	97
E4-C8b	DOX	AnTat.592.rDNA-100-C	VSG-2986	693	target_to_donor	21
E4-C8b	DOX	AnTat.592.rDNA-100-C	VSG-2986	698	donor_to_target	11
E4-C8b	DOX	AnTat.592.rDNA-100-C	VSG-2986	698	donor_to_target_edge	3
E4-C8b	DOX	AnTat.592.rDNA-100-C	VSG-2986	722	donor_to_target	6
E4-C8b	DOX	AnTat.592.rDNA-100-C	VSG-2986	722	target_to_donor	9
E4-C8b	DOX	AnTat.592.rDNA-100-C	VSG-2986	742.5	donor_to_target	30
E4-C8b	DOX	AnTat.592.rDNA-100-C	VSG-2986	742.5	donor_to_target_edge	7
E4-C8b	DOX	AnTat.592.rDNA-100-C	VSG-2986	754.5	donor_to_target	13
E4-C8b	DOX	AnTat.592.rDNA-100-C	VSG-2986	771.5	donor_to_target	12
E4-C8b	DOX	AnTat.592.rDNA-100-C	VSG-2986	782.5	donor_to_target_edge	1
E4-C8b	DOX	AnTat.592.rDNA-100-C	VSG-2986	791.5	donor_to_target	3
E4-C8b	DOX	AnTat.592.rDNA-100-C	VSG-2986	791.5	donor_to_target_edge	1

## Sheet: ED_6D
mouse	day	genotype	read_count	type_of_event	donor_VSG	avg_pos	count
E4-C8a	DOX	AnTat.592.100	4526	donor_to_target	VSG-228	730	1
E4-C8a	DOX	AnTat.592.100	4526	target_to_donor	VSG-228	691.5	1
E4-C8a	DOX	AnTat.592.100	4545	donor_to_target	VSG-228	742.5	1
E4-C8a	DOX	AnTat.592.100	4545	target_to_donor	VSG-228	685	1
E4-C8a	DOX	AnTat.592.100	4547	donor_to_target	VSG-228	742.5	1
E4-C8a	DOX	AnTat.592.100	4547	target_to_donor	VSG-228	691.5	1
E4-C8a	DOX	AnTat.592.100	4555	donor_to_target	VSG-228	730	1
E4-C8a	DOX	AnTat.592.100	4555	target_to_donor	VSG-228	691.5	1
E4-C8a	DOX	AnTat.592.100	4559	donor_to_target	VSG-228	730	1
E4-C8a	DOX	AnTat.592.100	4559	target_to_donor	VSG-228	691.5	1
E4-C8a	DOX	AnTat.592.100	4566	donor_to_target	VSG-228	742.5	1
E4-C8a	DOX	AnTat.592.100	4566	target_to_donor	VSG-228	691.5	1
E4-C8a	DOX	AnTat.592.100	4570	donor_to_target	VSG-228	730	1
E4-C8a	DOX	AnTat.592.100	4570	target_to_donor	VSG-228	691.5	1
E4-C8a	DOX	AnTat.592.100	4580	donor_to_target	VSG-228	730	1
E4-C8a	DOX	AnTat.592.100	4580	target_to_donor	VSG-228	691.5	1
E4-C8a	DOX	AnTat.592.100	4581	donor_to_target	VSG-228	558	1
E4-C8a	DOX	AnTat.592.100	4583	donor_to_target	VSG-228	730	1
E4-C8a	DOX	AnTat.592.100	4583	target_to_donor	VSG-228	691.5	1
E4-C8a	DOX	AnTat.592.100	4586	donor_to_target	VSG-228	742.5	1
E4-C8a	DOX	AnTat.592.100	4586	target_to_donor	VSG-228	691.5	1
E4-C8a	DOX	AnTat.592.100	4595	donor_to_target	VSG-228	730	1
E4-C8a	DOX	AnTat.592.100	4595	target_to_donor	VSG-228	691.5	1
E4-C8a	DOX	AnTat.592.100	4601	donor_to_target	VSG-228	730	1
E4-C8a	DOX	AnTat.592.100	4601	target_to_donor	VSG-228	685	1
E4-C8a	DOX	AnTat.592.100	4606	donor_to_target	VSG-228	730	1
E4-C8a	DOX	AnTat.592.100	4606	target_to_donor	VSG-228	691.5	1
E4-C8a	DOX	AnTat.592.100	4623	donor_to_target	VSG-228	712	1
E4-C8a	DOX	AnTat.592.100	4623	target_to_donor	VSG-228	685	1
E4-C8a	DOX	AnTat.592.100	4639	donor_to_target	VSG-228	742.5	1
E4-C8a	DOX	AnTat.592.100	4639	target_to_donor	VSG-228	685	1
E4-C8a	DOX	AnTat.592.100	4649	donor_to_target	VSG-228	730	1
E4-C8a	DOX	AnTat.592.100	4649	target_to_donor	VSG-228	691.5	1
E4-C8a	DOX	AnTat.592.100	4656	donor_to_target	VSG-228	730	1
E4-C8a	DOX	AnTat.592.100	4656	target_to_donor	VSG-228	691.5	1
E4-C8a	DOX	AnTat.592.100	4669	donor_to_target	VSG-228	730	1
E4-C8a	DOX	AnTat.592.100	4669	target_to_donor	VSG-228	691.5	1
E4-C8a	DOX	AnTat.592.100	4692	donor_to_target	VSG-228	730	1
E4-C8a	DOX	AnTat.592.100	4692	target_to_donor	VSG-228	685	1
E4-C8a	DOX	AnTat.592.100	4710	donor_to_target	VSG-228	742.5	1
E4-C8a	DOX	AnTat.592.100	4710	target_to_donor	VSG-228	691.5	1
E4-C8a	DOX	AnTat.592.100	4712	target_to_donor	VSG-228	691.5	1
E4-C8a	DOX	AnTat.592.100	4748	donor_to_target	VSG-228	742.5	1
E4-C8a	DOX	AnTat.592.100	4748	target_to_donor	VSG-228	691.5	1
E4-C8a	DOX	AnTat.592.100	4767	donor_to_target	VSG-228	742.5	1
E4-C8a	DOX	AnTat.592.100	4767	target_to_donor	VSG-228	691.5	1
E4-C8a	DOX	AnTat.592.100	4790	donor_to_target	VSG-228	730	1
E4-C8a	DOX	AnTat.592.100	4790	target_to_donor	VSG-228	691.5	1
E4-C8a	DOX	AnTat.592.100	4808	donor_to_target	VSG-228	730	1
E4-C8a	DOX	AnTat.592.100	4808	target_to_donor	VSG-228	685	1
E4-C8a	DOX	AnTat.592.100	4810	donor_to_target	VSG-228	698	1
E4-C8a	DOX	AnTat.592.100	4810	target_to_donor	VSG-228	654	1
E4-C8a	DOX	AnTat.592.100	4813	target_to_donor	VSG-228	691.5	1
E4-C8a	DOX	AnTat.592.100	4839	donor_to_target	VSG-228	742.5	1
E4-C8a	DOX	AnTat.592.100	4839	target_to_donor	VSG-228	691.5	1
E4-C8a	DOX	AnTat.592.100	4857	donor_to_target	VSG-228	742.5	1
E4-C8a	DOX	AnTat.592.100	4857	target_to_donor	VSG-228	691.5	1
E4-C8a	DOX	AnTat.592.100	4873	target_to_donor	VSG-228	691.5	1
E4-C8a	DOX	AnTat.592.100	4904	donor_to_target	VSG-228	730	1
E4-C8a	DOX	AnTat.592.100	4904	target_to_donor	VSG-228	691.5	1
E4-C8a	DOX	AnTat.592.100	4910	donor_to_target	VSG-228	730	1
E4-C8a	DOX	AnTat.592.100	4910	target_to_donor	VSG-228	685	1
E4-C8a	DOX	AnTat.592.100	4914	donor_to_target	VSG-228	730	1
E4-C8a	DOX	AnTat.592.100	4914	target_to_donor	VSG-228	685	1
E4-C8a	DOX	AnTat.592.100	4916	target_to_donor	VSG-228	691.5	1
E4-C8a	DOX	AnTat.592.rDNA-100-C	486	donor_to_target	VSG-228	558	1
E4-C8a	DOX	AnTat.592.rDNA-100-C	505	donor_to_target	VSG-228	558	1
E4-C8a	DOX	AnTat.592.rDNA-100-C	3410	target_to_donor	VSG-228	691.5	1
E4-C8b	DOX	AnTat.592.100	2232	donor_to_target	VSG-228	730	1
E4-C8b	DOX	AnTat.592.100	2232	target_to_donor	VSG-228	691.5	1
E4-C8b	DOX	AnTat.592.100	2235	donor_to_target	VSG-228	742.5	1
E4-C8b	DOX	AnTat.592.100	2235	target_to_donor	VSG-228	691.5	1
E4-C8b	DOX	AnTat.592.100	2239	donor_to_target	VSG-228	730	1
E4-C8b	DOX	AnTat.592.100	2239	target_to_donor	VSG-228	691.5	1
E4-C8b	DOX	AnTat.592.100	2243	donor_to_target	VSG-228	730	1
E4-C8b	DOX	AnTat.592.100	2243	target_to_donor	VSG-228	691.5	1
E4-C8b	DOX	AnTat.592.100	2247	donor_to_target	VSG-228	742.5	1
E4-C8b	DOX	AnTat.592.100	2247	target_to_donor	VSG-228	691.5	1
E4-C8b	DOX	AnTat.592.100	2249	donor_to_target	VSG-228	730	1
E4-C8b	DOX	AnTat.592.100	2249	target_to_donor	VSG-228	691.5	1
E4-C8b	DOX	AnTat.592.100	2250	donor_to_target	VSG-228	742.5	1
E4-C8b	DOX	AnTat.592.100	2250	target_to_donor	VSG-228	691.5	1
E4-C8b	DOX	AnTat.592.100	2260	donor_to_target	VSG-228	750.5	1
E4-C8b	DOX	AnTat.592.100	2260	target_to_donor	VSG-228	691.5	1
E4-C8b	DOX	AnTat.592.100	2265	donor_to_target	VSG-228	730	1
E4-C8b	DOX	AnTat.592.100	2265	target_to_donor	VSG-228	685	1
E4-C8b	DOX	AnTat.592.100	2268	donor_to_target	VSG-228	742.5	1
E4-C8b	DOX	AnTat.592.100	2268	target_to_donor	VSG-228	691.5	1
E4-C8b	DOX	AnTat.592.100	2269	donor_to_target	VSG-228	730	1
E4-C8b	DOX	AnTat.592.100	2269	target_to_donor	VSG-228	691.5	1
E4-C8b	DOX	AnTat.592.100	2270	donor_to_target	VSG-228	730	1
E4-C8b	DOX	AnTat.592.100	2270	target_to_donor	VSG-228	691.5	1
E4-C8b	DOX	AnTat.592.100	2279	donor_to_target	VSG-228	742.5	1
E4-C8b	DOX	AnTat.592.100	2279	target_to_donor	VSG-228	691.5	1
E4-C8b	DOX	AnTat.592.100	2280	donor_to_target	VSG-228	717	1
E4-C8b	DOX	AnTat.592.100	2280	target_to_donor	VSG-228	691.5	1
E4-C8b	DOX	AnTat.592.100	2281	donor_to_target	VSG-228	742.5	1
E4-C8b	DOX	AnTat.592.100	2281	target_to_donor	VSG-228	691.5	1
E4-C8b	DOX	AnTat.592.100	2286	donor_to_target	VSG-228	742.5	1
E4-C8b	DOX	AnTat.592.100	2286	target_to_donor	VSG-228	691.5	1
E4-C8b	DOX	AnTat.592.100	2299	donor_to_target	VSG-228	730	1
E4-C8b	DOX	AnTat.592.100	2299	target_to_donor	VSG-228	691.5	1
E4-C8b	DOX	AnTat.592.100	2303	donor_to_target	VSG-228	721	1
E4-C8b	DOX	AnTat.592.100	2303	target_to_donor	VSG-228	691.5	1
E4-C8b	DOX	AnTat.592.100	2304	donor_to_target	VSG-228	742.5	1
E4-C8b	DOX	AnTat.592.100	2304	target_to_donor	VSG-228	691.5	1
E4-C8b	DOX	AnTat.592.100	2307	donor_to_target	VSG-228	742.5	1
E4-C8b	DOX	AnTat.592.100	2307	target_to_donor	VSG-228	691.5	1
E4-C8b	DOX	AnTat.592.100	2313	donor_to_target	VSG-228	742.5	1
E4-C8b	DOX	AnTat.592.100	2313	target_to_donor	VSG-228	691.5	1
E4-C8b	DOX	AnTat.592.100	2325	donor_to_target	VSG-228	730	1
E4-C8b	DOX	AnTat.592.100	2325	target_to_donor	VSG-228	691.5	1
E4-C8b	DOX	AnTat.592.100	2326	target_to_donor	VSG-228	691.5	1
E4-C8b	DOX	AnTat.592.100	2329	donor_to_target	VSG-228	730	1
E4-C8b	DOX	AnTat.592.100	2329	target_to_donor	VSG-228	691.5	1
E4-C8b	DOX	AnTat.592.100	2348	target_to_donor	VSG-228	691.5	1
E4-C8b	DOX	AnTat.592.100	2349	donor_to_target	VSG-228	730	1
E4-C8b	DOX	AnTat.592.100	2349	target_to_donor	VSG-228	691.5	1
E4-C8b	DOX	AnTat.592.100	2354	target_to_donor	VSG-228	691.5	1
E4-C8b	DOX	AnTat.592.100	2371	donor_to_target	VSG-228	742.5	1
E4-C8b	DOX	AnTat.592.100	2371	target_to_donor	VSG-228	691.5	1
E4-C8b	DOX	AnTat.592.100	2373	donor_to_target	VSG-228	742.5	1
E4-C8b	DOX	AnTat.592.100	2373	target_to_donor	VSG-228	691.5	1
E4-C8b	DOX	AnTat.592.100	2374	donor_to_target_edge	VSG-228	730	1
E4-C8b	DOX	AnTat.592.100	2374	target_to_donor	VSG-228	691.5	1
E4-C8b	DOX	AnTat.592.100	2378	donor_to_target	VSG-228	730	1
E4-C8b	DOX	AnTat.592.100	2378	target_to_donor	VSG-228	691.5	1
E4-C8b	DOX	AnTat.592.100	2383	donor_to_target	VSG-228	730	1
E4-C8b	DOX	AnTat.592.100	2383	target_to_donor	VSG-228	691.5	1
E4-C8b	DOX	AnTat.592.100	2384	donor_to_target	VSG-228	730	1
E4-C8b	DOX	AnTat.592.100	2384	target_to_donor	VSG-228	691.5	1
E4-C8b	DOX	AnTat.592.100	2404	donor_to_target	VSG-228	742.5	1
E4-C8b	DOX	AnTat.592.100	2404	target_to_donor	VSG-228	691.5	1
E4-C8b	DOX	AnTat.592.100	2406	donor_to_target	VSG-228	730	1
E4-C8b	DOX	AnTat.592.100	2406	target_to_donor	VSG-228	691.5	1
E4-C8b	DOX	AnTat.592.100	2407	donor_to_target	VSG-228	730	1
E4-C8b	DOX	AnTat.592.100	2407	target_to_donor	VSG-228	691.5	1
E4-C8b	DOX	AnTat.592.100	2416	donor_to_target_edge	VSG-228	730	1
E4-C8b	DOX	AnTat.592.100	2416	target_to_donor	VSG-228	691.5	1
E4-C8b	DOX	AnTat.592.100	2420	target_to_donor	VSG-228	691.5	1
E4-C8b	DOX	AnTat.592.100	2424	target_to_donor	VSG-228	691.5	1
E4-C8b	DOX	AnTat.592.100	2432	donor_to_target	VSG-228	730	1
E4-C8b	DOX	AnTat.592.100	2432	target_to_donor	VSG-228	691.5	1
E4-C8b	DOX	AnTat.592.100	2438	target_to_donor	VSG-228	691.5	1
E4-C8b	DOX	AnTat.592.100	2440	target_to_donor	VSG-228	691.5	1
E4-C8b	DOX	AnTat.592.100	2449	donor_to_target	VSG-228	730	1
E4-C8b	DOX	AnTat.592.100	2449	target_to_donor	VSG-228	691.5	1
E4-C8b	DOX	AnTat.592.100	2451	donor_to_target	VSG-228	742.5	1
E4-C8b	DOX	AnTat.592.100	2451	target_to_donor	VSG-228	691.5	1
E4-C8b	DOX	AnTat.592.100	2455	target_to_donor	VSG-228	685	1
E4-C8b	DOX	AnTat.592.100	2471	donor_to_target	VSG-228	742.5	1
E4-C8b	DOX	AnTat.592.100	2471	target_to_donor	VSG-228	691.5	1
E4-C8b	DOX	AnTat.592.100	2484	donor_to_target	VSG-228	730	1
E4-C8b	DOX	AnTat.592.100	2484	target_to_donor	VSG-228	691.5	1
E4-C8b	DOX	AnTat.592.100	2485	donor_to_target	VSG-228	730	1
E4-C8b	DOX	AnTat.592.100	2485	target_to_donor	VSG-228	691.5	1
E4-C8b	DOX	AnTat.592.100	2487	donor_to_target	VSG-228	730	1
E4-C8b	DOX	AnTat.592.100	2487	target_to_donor	VSG-228	691.5	1
E4-C8b	DOX	AnTat.592.100	2493	donor_to_target	VSG-228	742.5	1
E4-C8b	DOX	AnTat.592.100	2493	target_to_donor	VSG-228	691.5	1
E4-C8b	DOX	AnTat.592.100	2497	donor_to_target	VSG-228	742.5	1
E4-C8b	DOX	AnTat.592.100	2497	target_to_donor	VSG-228	685	1
E4-C8b	DOX	AnTat.592.100	2499	donor_to_target	VSG-228	742.5	1
E4-C8b	DOX	AnTat.592.100	2499	target_to_donor	VSG-228	691.5	1
E4-C8b	DOX	AnTat.592.100	2505	target_to_donor	VSG-228	691.5	1
E4-C8b	DOX	AnTat.592.100	2516	donor_to_target	VSG-228	742.5	1
E4-C8b	DOX	AnTat.592.100	2516	target_to_donor	VSG-228	691.5	1
E4-C8b	DOX	AnTat.592.100	2518	donor_to_target	VSG-228	730	1
E4-C8b	DOX	AnTat.592.100	2518	target_to_donor	VSG-228	691.5	1
E4-C8b	DOX	AnTat.592.100	2531	donor_to_target	VSG-228	721	1
E4-C8b	DOX	AnTat.592.100	2531	target_to_donor	VSG-228	691.5	1
E4-C8b	DOX	AnTat.592.100	2545	donor_to_target	VSG-228	742.5	1
E4-C8b	DOX	AnTat.592.100	2545	target_to_donor	VSG-228	692	1
E4-C8b	DOX	AnTat.592.100	2546	donor_to_target	VSG-228	742.5	1
E4-C8b	DOX	AnTat.592.100	2546	target_to_donor	VSG-228	691.5	1
E4-C8b	DOX	AnTat.592.100	2553	donor_to_target	VSG-228	730	1
E4-C8b	DOX	AnTat.592.100	2553	target_to_donor	VSG-228	691.5	1
E4-C8b	DOX	AnTat.592.100	2560	donor_to_target	VSG-228	721	1
E4-C8b	DOX	AnTat.592.100	2560	target_to_donor	VSG-228	691.5	1
E4-C8b	DOX	AnTat.592.100	2565	target_to_donor	VSG-228	691.5	1
E4-C8b	DOX	AnTat.592.rDNA-100-C	4837	donor_to_target	VSG-228	742.5	1
E4-C8b	DOX	AnTat.592.rDNA-100-C	4837	target_to_donor	VSG-228	691.5	1
