# Supplementary material for: DNA damage drives antigen diversification in Trypanosoma brucei
Source: Nature. 2026 Apr 8;654(8117):219–28. doi: 10.1038/s41586-026-10337-6 (PMC13233330; doi:10.1038/s41586-026-10337-6)
Supplement: Supplementary file 17 — Source Data Extended Data Fig. 8 [file 41586_2026_10337_MOESM17_ESM.xlsx]

## Sheet: ED_8A
Sample	target	relative_expression
AnTat J1339	Cas9_1	88.68
AnTat J1339	Cas9_1	102.86
AnTat J1339	Cas9_1	109.63000000000001
J1339 R51 -/- B1N2	Cas9_1	111.5
J1339 R51 -/- B1N2	Cas9_1	96.65
J1339 R51 -/- B1N2	Cas9_1	104.89999999999999
J1339 BRCA2 -/- B6N1	Cas9_1	67.44
J1339 BRCA2 -/- B6N1	Cas9_1	114.58999999999999
J1339 BRCA2 -/- B6N1	Cas9_1	119.92
Fx RAD51 dKO 2-1	Cas9_1	0.06
Fx RAD51 dKO 2-1	Cas9_1	0.03
Fx RAD51 dKO 2-1	Cas9_1	0.06
R51 2-1 +pJ1339 cl1	Cas9_1	62.64999999999999
R51 2-1 +pJ1339 cl1	Cas9_1	59.48
R51 2-1 +pJ1339 cl1	Cas9_1	77.22
R51 2-1 +pJ1339 cl2	Cas9_1	58.620000000000005
R51 2-1 +pJ1339 cl2	Cas9_1	51.11
R51 2-1 +pJ1339 cl2	Cas9_1	77.92999999999999
R51 2-1 +pJ1339 cl4	Cas9_1	88.07000000000001
R51 2-1 +pJ1339 cl4	Cas9_1	131.20000000000002
R51 2-1 +pJ1339 cl4	Cas9_1	99.92999999999999
water	Cas9_1	0
water	Cas9_1	0
water	Cas9_1	0
AnTat J1339	Cas9_2	93.77
AnTat J1339	Cas9_2	101.27
AnTat J1339	Cas9_2	105.30999999999999
J1339 R51 -/- B1N2	Cas9_2	92.83
J1339 R51 -/- B1N2	Cas9_2	86.36
J1339 R51 -/- B1N2	Cas9_2	85.08
J1339 BRCA2 -/- B6N1	Cas9_2	103.78
J1339 BRCA2 -/- B6N1	Cas9_2	74.25
J1339 BRCA2 -/- B6N1	Cas9_2	73.72
Fx RAD51 dKO 2-1	Cas9_2	0.16
Fx RAD51 dKO 2-1	Cas9_2	0
Fx RAD51 dKO 2-1	Cas9_2	0.26
R51 2-1 +pJ1339 cl1	Cas9_2	73.82
R51 2-1 +pJ1339 cl1	Cas9_2	72.86
R51 2-1 +pJ1339 cl1	Cas9_2	67.13
R51 2-1 +pJ1339 cl2	Cas9_2	50.470000000000006
R51 2-1 +pJ1339 cl2	Cas9_2	46.42
R51 2-1 +pJ1339 cl2	Cas9_2	38.87
R51 2-1 +pJ1339 cl4	Cas9_2	48.370000000000005
R51 2-1 +pJ1339 cl4	Cas9_2	63.17
R51 2-1 +pJ1339 cl4	Cas9_2	23.48
water	Cas9_2	0
water	Cas9_2	0
water	Cas9_2	0
AnTat J1339	RAD51	116.73
AnTat J1339	RAD51	93.07
AnTat J1339	RAD51	92.05
J1339 R51 -/- B1N2	RAD51	0.01
J1339 R51 -/- B1N2	RAD51	0
J1339 R51 -/- B1N2	RAD51	0
J1339 BRCA2 -/- B6N1	RAD51	83.03
J1339 BRCA2 -/- B6N1	RAD51	110.08
J1339 BRCA2 -/- B6N1	RAD51	97.26
Fx RAD51 dKO 2-1	RAD51	0
Fx RAD51 dKO 2-1	RAD51	0
Fx RAD51 dKO 2-1	RAD51	0
R51 2-1 +pJ1339 cl1	RAD51	0
R51 2-1 +pJ1339 cl1	RAD51	0
R51 2-1 +pJ1339 cl1	RAD51	0
R51 2-1 +pJ1339 cl2	RAD51	0.01
R51 2-1 +pJ1339 cl2	RAD51	0
R51 2-1 +pJ1339 cl2	RAD51	0
R51 2-1 +pJ1339 cl4	RAD51	0.01
R51 2-1 +pJ1339 cl4	RAD51	0
R51 2-1 +pJ1339 cl4	RAD51	0
water	RAD51	0
water	RAD51	0
water	RAD51	0
AnTat J1339	BRCA2	113.52
AnTat J1339	BRCA2	98.5
AnTat J1339	BRCA2	89.42999999999999
J1339 R51 -/- B1N2	BRCA2	132.23
J1339 R51 -/- B1N2	BRCA2	101.81
J1339 R51 -/- B1N2	BRCA2	126.25999999999999
J1339 BRCA2 -/- B6N1	BRCA2	0
J1339 BRCA2 -/- B6N1	BRCA2	0.01
J1339 BRCA2 -/- B6N1	BRCA2	0.01
Fx RAD51 dKO 2-1	BRCA2	54.03
Fx RAD51 dKO 2-1	BRCA2	34.92
Fx RAD51 dKO 2-1	BRCA2	34.97
R51 2-1 +pJ1339 cl1	BRCA2	68.61
R51 2-1 +pJ1339 cl1	BRCA2	66.96
R51 2-1 +pJ1339 cl1	BRCA2	60.97
R51 2-1 +pJ1339 cl2	BRCA2	56.97
R51 2-1 +pJ1339 cl2	BRCA2	76.95
R51 2-1 +pJ1339 cl2	BRCA2	60.34
R51 2-1 +pJ1339 cl4	BRCA2	58.48
R51 2-1 +pJ1339 cl4	BRCA2	57.79
R51 2-1 +pJ1339 cl4	BRCA2	49.830000000000005
water	BRCA2	0
water	BRCA2	0
water	BRCA2	0

## Sheet: ED_8B
day_txt	day	mouse	count	genotype	experiment	parasitemia_log
D4	4	M2	10000	muMT	E	4
D6	6	M2	10000	muMT	E	4
D7	7	M2	666666.6666666666	muMT	E	5.823908740944319
D8	8	M2	1333333.3333333333	muMT	E	6.12494
D10	10	M2	10000000	muMT	E	7
D11	11	M2	15333333.333333334	muMT	E	7.185636576961912
D12	12	M2	86666666.66666666	muMT	E	7.937852093251156
D13	13	M2	230000000	muMT	E	8.361727836017593
D14	14	M2	303333333.3333333	muMT	E	8.481920137601431
D4	4	M3	10000	muMT	E	4
D6	6	M3	10000	muMT	E	4
D7	7	M3	10000	muMT	E	4
D8	8	M3	2000000	muMT	E	6.301029995663981
D10	10	M3	6000000	muMT	E	6.778151250383644
D11	11	M3	14666666.666666666	muMT	E	7.166331421766525
D12	12	M3	43333333.33333333	muMT	E	7.636822097587174
D13	13	M3	126666666.66666666	muMT	E	8.102662341897148
D14	14	M3	93333333.33333334	muMT	E	7.970036776622557
D4	4	M4	10000	muMT	E	4
D6	6	M4	10000	muMT	E	4
D7	7	M4	1500000	muMT	E	6.176091259055681
D8	8	M4	666666.6666666666	muMT	E	5.823908740944319
D10	10	M4	14000000	muMT	E	7.146128035678238
D11	11	M4	14666666.666666666	muMT	E	7.166331421766525
D12	12	M4	46666666.66666667	muMT	E	7.669006780958576
D13	13	M4	133333333.33333334	muMT	E	8.12494
D14	14	M4	236666666.6666667	muMT	E	8.374137093999414
D4	4	M5	10000	muMT	E	4
D6	6	M5	10000	muMT	E	4
D7	7	M5	10000	muMT	E	4
D8	8	M5	10000	muMT	E	4
D10	10	M5	3333333.3333333335	muMT	E	6.522878745280337
D11	11	M5	7333333.333333333	muMT	E	6.865301426102544
D12	12	M5	40000000	muMT	E	7.6020599913279625
D13	13	M5	143333333.33333334	muMT	E	8.156347200859924
D14	14	M5	196666666.6666667	muMT	E	8.293730756922482

## Sheet: ED_8C
mouse	day	genotype	read_count	type_of_event	donor_VSG	avg_pos	count
MR2	D8	muMT	103	donor_to_target	VSG-7358	998	1
MR2	D8	muMT	103	target_to_donor	VSG-7358	971	1
MR2	D14	muMT	19	donor_to_target	VSG-199	1414	1
MR2	D14	muMT	19	target_to_donor	VSG-199	1412	1
MR2	D14	muMT	47	donor_to_target	VSG-2986	228.5	1
MR3	D14	muMT	160	donor_to_target	Ambiguous	1548	1
MR3	D14	muMT	160	target_to_donor	Ambiguous	1515	1
MR4	D7	muMT	1	donor_to_target	VSG-2986	1276.5	1
MR4	D7	muMT	1	target_to_donor	VSG-2986	1252	1
MR4	D7	muMT	8	donor_to_target	Ambiguous	1525.1666666666665	1
MR4	D7	muMT	8	target_to_donor	Ambiguous	1512.5	1
MR4	D7	muMT	12	donor_to_target	VSG-2986	722	1
MR4	D7	muMT	12	target_to_donor	VSG-2986	707.5	1
MR4	D14	muMT	49	target_to_donor	VSG-3110	770	1
MR4	D14	muMT	74	donor_to_target	VSG-4241	1452	1
MR4	D14	muMT	76	donor_to_target	VSG-4241	1452	1
MR5	D8	muMT	93	donor_to_target	VSG-2986	1118.5	1
MR5	D8	muMT	105	donor_to_target	VSG-228	290	1
MR5	D8	muMT	105	target_to_donor	VSG-228	252	1
MR5	D8	muMT	106	donor_to_target	VSG-228	290	1
MR5	D8	muMT	106	target_to_donor	VSG-228	252	1
MR5	D8	muMT	107	donor_to_target	VSG-228	290	1
MR5	D8	muMT	107	target_to_donor	VSG-228	252	1
MR5	D8	muMT	108	donor_to_target	VSG-228	290	1
MR5	D8	muMT	108	target_to_donor	VSG-228	252	1
MR5	D8	muMT	110	donor_to_target	VSG-228	290	1
MR5	D8	muMT	110	target_to_donor	VSG-228	252	1
MR5	D8	muMT	111	donor_to_target	VSG-228	290	1
MR5	D8	muMT	111	target_to_donor	VSG-228	252	1
MR5	D14	muMT	157	target_to_donor_edge	Ambiguous	1579.5	1
MR5	D14	muMT	178	donor_to_target	Ambiguous	1153.5	1
MR5	D14	muMT	178	target_to_donor	Ambiguous	1132	1

## Sheet: ED_8D
mouse	day	genotype	total	total_reads	normalize	ratio	norm_total	day_groups
MR2	D8	muMT	2	1005770	751068	1.339119760128244	1.4935183988387006	early
MR2	D14	muMT	3	2707889	751068	3.605384598997694	0.8320887599159345	late
MR3	D14	muMT	2	2707758	751068	3.6052101807026795	0.5547526773072039	late
MR4	D7	muMT	6	829754	751068	1.1047654806222607	5.431016903805224	early
MR4	D14	muMT	3	2559829	751068	3.408251982510239	0.880217	late
MR5	D8	muMT	13	751068	751068	1	13	early
MR5	D14	muMT	3	3492253	751068	4.649716137553457	0.645201	late
MR3	D7	muMT	0	822837	751068	1.095555928358018	0	early
