# Supplementary material for: DNA damage drives antigen diversification in Trypanosoma brucei
Source: Nature. 2026 Apr 8;654(8117):219–28. doi: 10.1038/s41586-026-10337-6 (PMC13233330; doi:10.1038/s41586-026-10337-6)
Supplement: Supplementary file 18 — Source Data Extended Data Fig. 9 [file 41586_2026_10337_MOESM18_ESM.xlsx]

## Sheet: ED_9A
mouse	day	genotype	experiment	all
E1M10	D15	WT	expt1	182.6606397774687
E1M4	D15	muMT	expt1	498.4051558408739
E1M5	D15	muMT	expt1	348.01906612658905
E1M7	D15	WT	expt1	37.60474617820299
E1M8	D15	WT	expt1	92.2264
E2M1	D15	WT	expt2	2.569266199099759
E2M2	D15	WT	expt2	4.466804979253112
E2M6	D15	muMT	expt2	103.88890952408747
E2M7	D15	muMT	expt2	1
E2M8	D15	muMT	expt2	790.1436166532604
E2M9	D15	muMT	expt2	28.105507633898537
E3M4	D15	muMT	expt3	32.94511546969716
E3M6	D15	WT	expt3	0
E3M7	D15	WT	expt3	137

## Sheet: ED_9B
mouse	genotype	day	experiment	average	multiplier	parasitemia	parasitemia_log
E1M6	WT	4	E1	0.25	1	500000	5.698970004336019
E1M6	WT	6	E1	22.5	5	225000000	8.352182518111363
E1M6	WT	8	E1	0	1	10000	4
E1M6	WT	10	E1	3	1	6000000	6.778151250383644
E1M6	WT	12	E1	0.5	1	1000000	6
E1M6	WT	14	E1	0.5	1	1000000	6
E1M6	WT	15	E1	0	1	10000	4
E1M7	WT	4	E1	0.25	1	500000	5.698970004336019
E1M7	WT	6	E1	17	5	170000000	8.230448921378274
E1M7	WT	8	E1	0	1	10000	4
E1M7	WT	10	E1	2.5	1	5000000	6.698970004336019
E1M7	WT	12	E1	0	1	10000	4
E1M7	WT	14	E1	17	1	34000000	7.531478917042255
E1M7	WT	15	E1	21.5	1	43000000	7.633468455579586
E1M8	WT	4	E1	0	1	10000	4
E1M8	WT	6	E1	16.5	5	165000000	8.217483944213907
E1M8	WT	8	E1	0	1	10000	4
E1M8	WT	10	E1	0	1	10000	4
E1M8	WT	12	E1	0	1	10000	4
E1M8	WT	14	E1	1	1	2000000	6.301029995663981
E1M8	WT	15	E1	5.5	1	11000000	7.041392685158225
E1M9	WT	4	E1	0	1	10000	4
E1M9	WT	6	E1	0	5	10000	4
E1M10	WT	4	E1	0	1	10000	4
E1M10	WT	6	E1	27.333333333333332	5	273333333.3333333	8.436692597664054
E1M10	WT	8	E1	0	1	10000	4
E1M10	WT	10	E1	1	1	2000000	6.301029995663981
E1M10	WT	12	E1	0	1	10000	4
E1M10	WT	14	E1	2	1	4000000	6.6020599913279625
E1M10	WT	15	E1	5	1	10000000	7
E1M1	muMT	4	E1	0.75	1	1500000	6.176091259055681
E1M1	muMT	6	E1	7	5	70000000	7.845098040014257
E1M1	muMT	8	E1	5	5	50000000	7.698970004336019
E1M1	muMT	10	E1	21.5	5	215000000	8.332438459915606
E1M2	muMT	4	E1	1.25	1	2500000	6.3979400086720375
E1M2	muMT	6	E1	2.5	5	25000000	7.3979400086720375
E1M2	muMT	8	E1	4.333333333333333	5	43333333.33333333	7.636822097587174
E1M2	muMT	10	E1	26.5	5	265000000	8.423245873936807
E1M3	muMT	4	E1	0.5	1	1000000	6
E1M3	muMT	6	E1	11	5	110000000	8.041392685158225
E1M3	muMT	8	E1	8	5	80000000	7.903089986991944
E1M3	muMT	10	E1	12.5	5	125000000	8.096910013008056
E1M4	muMT	4	E1	0.25	1	500000	5.698970004336019
E1M4	muMT	6	E1	2.5	5	25000000	7.3979400086720375
E1M4	muMT	8	E1	2.3333333333333335	5	23333333.333333332	7.367976785294594
E1M4	muMT	10	E1	13.5	5	135000000	8.130333768495007
E1M4	muMT	12	E1	21	5	210000000	8.32222
E1M4	muMT	14	E1	2.8	5	28000000	7.447158031342219
E1M4	muMT	15	E1	5	5	50000000	7.698970004336019
E1M5	muMT	4	E1	1.5	1	3000000	6.477121254719663
E1M5	muMT	6	E1	5.666666666666667	5	56666666.66666667	7.7533276666586115
E1M5	muMT	8	E1	7.5	5	75000000	7.87506
E1M5	muMT	10	E1	27.333333333333332	5	273333333.3333333	8.436692597664054
E1M5	muMT	12	E1	36	5	360000000	8.556302500767288
E1M5	muMT	14	E1	11.5	5	115000000	8.060697840353612
E1M5	muMT	15	E1	14	5	140000000	8.146128035678238
E2M1	WT	4	E2	1	1	2000000	6.301029995663981
E2M1	WT	6	E2	18	5	180000000	8.255272505103306
E2M1	WT	8	E2	0.5	1	1000000	6
E2M1	WT	10	E2	0	1	10000	4
E2M1	WT	12	E2	2	1	4000000	6.6020599913279625
E2M1	WT	14	E2	10	1	20000000	7.301029995663981
E2M1	WT	15	E2	3.5	1	7000000	6.845098040014257
E2M2	WT	4	E2	1.5	1	3000000	6.477121254719663
E2M2	WT	6	E2	28	5	280000000	8.44716
E2M2	WT	8	E2	1	1	2000000	6.301029995663981
E2M2	WT	10	E2	0	1	10000	4
E2M2	WT	12	E2	0.5	1	1000000	6
E2M2	WT	14	E2	10.5	1	21000000	7.3222192947339195
E2M2	WT	15	E2	24	1	48000000	7.681241237375588
E2M3	WT	4	E2	0.5	1	1000000	6
E2M3	WT	6	E2	34.5	5	345000000	8.537819095073274
E2M3	WT	8	E2	0	1	10000	4
E2M3	WT	10	E2	0	1	10000	4
E2M3	WT	12	E2	0	1	10000	4
E2M3	WT	14	E2	4	1	8000000	6.903089986991944
E2M3	WT	15	E2	13.5	1	27000000	7.431363764158987
E2M4	WT	4	E2	0.5	1	1000000	6
E2M4	WT	6	E2	31	5	310000000	8.491361693834273
E2M4	WT	8	E2	0	1	10000	4
E2M4	WT	10	E2	0	1	10000	4
E2M4	WT	12	E2	0	1	10000	4
E2M4	WT	14	E2	0	1	10000	4
E2M4	WT	15	E2	1	1	2000000	6.301029995663981
E2M5	WT	4	E2	3	1	6000000	6.778151250383644
E2M5	WT	6	E2	33.5	5	335000000	8.525044807036846
E2M5	WT	8	E2	0	1	10000	4
E2M5	WT	10	E2	0	1	10000	4
E2M5	WT	12	E2	0	1	10000	4
E2M5	WT	14	E2	0.5	1	1000000	6
E2M5	WT	15	E2	3	1	6000000	6.778151250383644
E2M6	muMT	4	E2	1.5	1	3000000	6.477121254719663
E2M6	muMT	6	E2	14.5	5	145000000	8.161368002234974
E2M6	muMT	8	E2	12.5	5	125000000	8.096910013008056
E2M6	muMT	10	E2	29	5	290000000	8.462397997898956
E2M6	muMT	12	E2	25.5	5	255000000	8.406540180433955
E2M6	muMT	14	E2	21	5	210000000	8.32222
E2M6	muMT	15	E2	12.5	5	125000000	8.096910013008056
E2M7	muMT	4	E2	0.5	1	1000000	6
E2M7	muMT	6	E2	25.5	5	255000000	8.406540180433955
E2M7	muMT	8	E2	19	5	190000000	8.278753600952829
E2M7	muMT	10	E2	23	5	230000000	8.361727836017593
E2M7	muMT	12	E2	30	5	300000000	8.477121254719663
E2M7	muMT	14	E2	43	5	430000000	8.633468455579587
E2M7	muMT	15	E2	66.5	5	665000000	8.822821645303105
E2M8	muMT	4	E2	0.5	1	1000000	6
E2M8	muMT	6	E2	14	5	140000000	8.146128035678238
E2M8	muMT	8	E2	14	5	140000000	8.146128035678238
E2M8	muMT	10	E2	42	5	420000000	8.62325
E2M8	muMT	12	E2	17	5	170000000	8.230448921378274
E2M8	muMT	14	E2	10.5	5	105000000	8.021189299069938
E2M8	muMT	15	E2	6	5	60000000	7.778151250383644
E2M9	muMT	4	E2	2	1	4000000	6.6020599913279625
E2M9	muMT	6	E2	14	5	140000000	8.146128035678238
E2M9	muMT	8	E2	7	5	70000000	7.845098040014257
E2M9	muMT	10	E2	22	5	220000000	8.342422680822207
E2M9	muMT	12	E2	26.5	5	265000000	8.423245873936807
E2M9	muMT	14	E2	21.5	5	215000000	8.332438459915606
E2M9	muMT	15	E2	12.5	5	125000000	8.096910013008056
E2M10	muMT	4	E2	0	1	10000	4
E2M10	muMT	6	E2	6.5	5	65000000	7.812913356642856
E2M10	muMT	8	E2	9.5	5	95000000	7.977723605288848
E2M10	muMT	10	E2	25	5	250000000	8.397940008672037
E3M6	WT	4	E3	0	1	10000	4
E3M6	WT	6	E3	6	5	60000000	7.778151250383644
E3M6	WT	8	E3	0	1	10000	4
E3M6	WT	10	E3	0	1	10000	4
E3M6	WT	12	E3	0.5	1	1000000	6
E3M6	WT	14	E3	3	1	6000000	6.778151250383644
E3M6	WT	15	E3	18	1	36000000	7.556302500767287
E3M7	WT	4	E3	2	1	4000000	6.6020599913279625
E3M7	WT	6	E3	7	5	70000000	7.845098040014257
E3M7	WT	8	E3	0	1	10000	4
E3M7	WT	10	E3	0.5	1	1000000	6
E3M7	WT	12	E3	2	1	4000000	6.6020599913279625
E3M7	WT	14	E3	15	1	30000000	7.477121254719663
E3M7	WT	15	E3	16.5	1	33000000	7.518513939877887
E3M8	WT	4	E3	0	1	10000	4
E3M8	WT	6	E3	32	5	320000000	8.505149978319906
E3M8	WT	8	E3	0	1	10000	4
E3M8	WT	10	E3	3.5	1	7000000	6.845098040014257
E3M8	WT	12	E3	0	1	10000	4
E3M8	WT	14	E3	1	1	2000000	6.301029995663981
E3M8	WT	15	E3	1.5	1	3000000	6.477121254719663
E3M9	WT	4	E3	0	1	10000	4
E3M9	WT	6	E3	6	5	60000000	7.778151250383644
E3M9	WT	8	E3	0	1	10000	4
E3M9	WT	10	E3	2	1	4000000	6.6020599913279625
E3M9	WT	12	E3	0.5	1	1000000	6
E3M9	WT	14	E3	0.5	1	1000000	6
E3M9	WT	15	E3	1.5	1	3000000	6.477121254719663
E3M10	WT	4	E3	1.5	1	3000000	6.477121254719663
E3M10	WT	6	E3	12.5	5	125000000	8.096910013008056
E3M10	WT	8	E3	0	1	10000	4
E3M10	WT	10	E3	0	1	10000	4
E3M10	WT	12	E3	0.5	1	1000000	6
E3M10	WT	14	E3	11	1	22000000	7.342422680822207
E3M10	WT	15	E3	13	1	26000000	7.414973347970818
E3M1	muMT	4	E3	2.5	1	5000000	6.698970004336019
E3M1	muMT	6	E3	12.333333333333334	5	123333333.33333334	8.091080469347332
E3M1	muMT	8	E3	9.5	5	95000000	7.977723605288848
E3M1	muMT	10	E3	27	5	270000000	8.431363764158988
E3M2	muMT	4	E3	0	1	10000	4
E3M3	muMT	4	E3	2	1	4000000	6.6020599913279625
E3M3	muMT	6	E3	8.666666666666666	5	86666666.66666666	7.937852093251156
E3M3	muMT	8	E3	4.5	5	45000000	7.653212513775344
E3M3	muMT	10	E3	34	5	340000000	8.531478917042255
E3M3	muMT	12	E3	11	5	110000000	8.041392685158225
E3M3	muMT	14	E3	2.5	5	25000000	7.3979400086720375
E3M3	muMT	15	E3	7.5	5	75000000	7.87506
E3M4	muMT	4	E3	0.5	1	1000000	6
E3M4	muMT	6	E3	10	5	100000000	8
E3M4	muMT	8	E3	10	5	100000000	8
E3M4	muMT	10	E3	37	5	370000000	8.568201724066995
E3M4	muMT	12	E3	29	5	290000000	8.462397997898956
E3M4	muMT	14	E3	22	5	220000000	8.342422680822207
E3M4	muMT	15	E3	22	5	220000000	8.342422680822207
E3M5	muMT	4	E3	0	1	10000	4

## Sheet: ED_9C
mouse	day	genotype	VSG	percent
E2M1	D6	WT	VSG-421	0.306059
E2M1	D6	WT	VSG-4156	99.5552
E1M7	D6	WT	VSG-421	68.3789
E1M7	D6	WT	VSG-4156	31.5219
E1M5	D6	muMT	VSG-4156	0.0243466
E1M5	D6	muMT	VSG-421	39.9318
E1M5	D6	muMT	VSG-4156	59.8126
E2M7	D6	muMT	VSG-421	72.1458
E2M7	D6	muMT	VSG-4156	27.7533
E3M7	D6	WT	VSG-4156	61.3956
E3M7	D6	WT	VSG-421	38.448
E2M8	D6	muMT	VSG-421	52.2282
E2M8	D6	muMT	VSG-4156	47.6595
E1M4	D6	muMT	VSG-4156	99.4551
E1M4	D6	muMT	VSG-421	0.373506
E2M6	D6	muMT	VSG-4156	57.3004
E2M6	D6	muMT	VSG-421	42.6051
E2M2	D6	WT	VSG-421	85.5914
E2M2	D6	WT	VSG-4156	14.3022
E2M9	D6	muMT	VSG-4156	36.829
E2M9	D6	muMT	VSG-421	62.9782
E1M8	D6	WT	VSG-4156	99.4157
E1M8	D6	WT	VSG-421	0.42266
E1M10	D6	WT	VSG-421	99.4314
E1M10	D6	WT	VSG-4156	0.460712
E3M4	D6	muMT	VSG-421	77.2097
E3M4	D6	muMT	VSG-4156	22.6599
E3M4	D6	muMT	VSG-421	0.00426801
E3M6	D6	WT	VSG-4156	99.5463
E3M6	D6	WT	VSG-421	0.320493
E3M4	D15	muMT	VSG-421	18.1108
E3M4	D15	muMT	VSG-4156	80.6241
E3M6	D15	WT	VSG-4156	0.054277
E3M6	D15	WT	VSG-421	0.0744256
E2M9	D15	muMT	VSG-4156	84.494
E2M9	D15	muMT	VSG-421	14.0943
E1M7	D15	WT	VSG-421	0.0687373
E1M7	D15	WT	VSG-4156	0.110816
E2M1	D15	WT	VSG-4156	0.160738
E2M1	D15	WT	VSG-421	0.12236
E2M2	D15	WT	VSG-4156	0.137986
E2M2	D15	WT	VSG-421	0.0930148
E2M8	D15	muMT	VSG-4156	31.8991
E2M8	D15	muMT	VSG-421	63.438
E1M8	D15	WT	VSG-421	0.105597
E1M8	D15	WT	VSG-4156	0.105838
E1M10	D15	WT	VSG-421	0.14892
E1M10	D15	WT	VSG-4156	3.23929
E3M7	D15	WT	VSG-4156	0.0733431
E3M7	D15	WT	VSG-421	0.100448
E2M6	D15	muMT	VSG-4156	94.5042
E2M6	D15	muMT	VSG-421	3.95193
E1M5	D15	muMT	VSG-4156	92.0799
E1M5	D15	muMT	VSG-421	5.39435
E2M7	D15	muMT	VSG-421	3.35847
E2M7	D15	muMT	VSG-4156	96.1706
E1M4	D15	muMT	VSG-421	1.18637
E1M4	D15	muMT	VSG-4156	95.6624
E1M10	D15	WT	other	96.6118
E1M10	D6	WT	other	0.10789901764700005
E1M4	D15	muMT	other	3.151188426549993
E1M4	D6	muMT	other	0.17136678619300483
E1M5	D15	muMT	other	2.5257673907699996
E1M5	D6	muMT	other	0.23116664261209507
E1M7	D15	WT	other	99.8204
E1M7	D6	WT	other	0.099206
E1M8	D15	WT	other	99.7886
E1M8	D6	WT	other	0.16168455325400544
E2M1	D15	WT	other	99.7169
E2M1	D6	WT	other	0.13869927094999923
E2M2	D15	WT	other	99.769
E2M2	D6	WT	other	0.10643477220000364
E2M6	D15	muMT	other	1.5438432967999915
E2M6	D6	muMT	other	0.0944423
E2M7	D15	muMT	other	0.470901
E2M7	D6	muMT	other	0.10092705360000309
E2M8	D15	muMT	other	4.662851526600008
E2M8	D6	muMT	other	0.11223931320000702
E2M9	D15	muMT	other	1.4116567897000039
E2M9	D6	muMT	other	0.19282150669999965
E3M4	D15	muMT	other	1.2651465643999984
E3M4	D6	muMT	other	0.12616933370183858
E3M6	D15	WT	other	99.8713
E3M6	D6	WT	other	0.13319636804600066
E3M7	D15	WT	other	99.8262
E3M7	D6	WT	other	0.15641585870000085
